# Supplementary material for: The Alternative Splicing Landscape of Brassica napus Infected with Leptosphaeria maculans
Source: Genes (Basel). 2019 Apr 11;10(4):296. doi: 10.3390/genes10040296 (PMC6523698; doi:10.3390/genes10040296)
Supplement: Supplementary file 1 [file genes-10-00296-s001.zip]

Archive with 16 entries (16 files):
- Fig. S1.zip
- Fig. S2.zip
- Figure 1.tif
- Figure 2.tif
- Figure 3.tif
- Figure 4.tif
- Figure 5A.tif
- Figure 5B.tif
- Table S1.xlsx
- Table S2.xlsx
- Table S3.xlsx
- Table S4.xlsx
- Table S5.xlsx
- Table S6.xlsx
- Table S7.xlsx
- Table S8.xlsx
