# Supplementary material for: The Alternative Splicing Landscape of Brassica napus Infected with Leptosphaeria maculans
Source: Genes (Basel). 2019 Apr 11;10(4):296. doi: 10.3390/genes10040296 (PMC6523698; doi:10.3390/genes10040296)
Supplement: Supplementary file 1 [file genes-10-00296-s001.zip › Table S1.xlsx]

## Sheet: S1-1
Table S1-1 The FPKM of the new transcripts of non-inoculated cotyledons(repeat1)
class_code	cuff_gene_id	cuff_id	FMI	FPKM	FPKM_conf_lo	FPKM_conf_hi	coverage	length	major_iso_id
u	CUFF.1	CUFF.1.1	100	110.269	86.2038	134.335	1322.37	164	CUFF.1.1
u	CUFF.17	CUFF.17.1	100	1.58005	0.972275	2.18782	21.2851	466	CUFF.17.1
u	CUFF.24	CUFF.24.1	100	0.189949	0.067301	0.312596	2.57839	985	CUFF.24.1
u	CUFF.53	CUFF.53.1	100	1.65858	1.20801	2.10916	22.3296	718	CUFF.53.1
u	CUFF.71	CUFF.71.1	100	27.0908	25.1271	29.0544	356.251	837	CUFF.71.1
u	CUFF.82	CUFF.82.1	100	6.57473	5.97715	7.17232	87.908	1826	CUFF.83.1
u	CUFF.83	CUFF.83.1	100	1.80289	1.48116	2.12461	24.1056	1913	CUFF.83.1
u	CUFF.99	CUFF.99.1	100	2.69787	2.26947	3.12627	36.2973	1455	CUFF.100.1
u	CUFF.99	CUFF.99.2	60	1.62866	1.33696	1.92036	21.9121	1867	CUFF.100.1
u	CUFF.100	CUFF.100.1	100	0.886768	0.67941	1.09413	11.9306	1975	CUFF.100.1
u	CUFF.121	CUFF.121.1	19	0.168715	0.063965	0.273466	2.26055	1913	CUFF.121.1
u	CUFF.121	CUFF.121.2	100	0.907135	0.702385	1.11188	12.1543	1838	CUFF.121.1
u	CUFF.122	CUFF.122.1	100	0.301109	0.149155	0.453063	4.03444	1373	CUFF.121.1
u	CUFF.124	CUFF.124.1	100	4.07884	3.54218	4.61549	54.2303	1077	CUFF.124.1
u	CUFF.201	CUFF.201.1	100	0.857181	0.636291	1.07807	11.5907	1312	CUFF.201.1
u	CUFF.256	CUFF.256.1	100	0.71061	0.271086	1.15013	9.64561	520	CUFF.256.1
u	CUFF.262	CUFF.262.1	100	0.666698	0.522025	0.81137	8.97199	2526	CUFF.262.1
u	CUFF.262	CUFF.262.2	18	0.122922	0.04469	0.201154	1.65421	2526	CUFF.262.1
u	CUFF.276	CUFF.276.1	100	2.14347	1.46546	2.82148	28.8437	487	CUFF.276.1
u	CUFF.277	CUFF.277.1	100	0.504467	0.280218	0.728717	6.81319	1163	CUFF.278.1
u	CUFF.278	CUFF.278.1	100	1.24466	0.990706	1.49861	16.81	1592	CUFF.278.1
u	CUFF.330	CUFF.330.1	100	0.271076	0.096045	0.446106	3.68509	751	CUFF.330.1
u	CUFF.339	CUFF.339.1	100	3.54184	2.98892	4.09477	46.041	895	CUFF.339.1
u	CUFF.344	CUFF.344.1	16	0.264426	0.143997	0.384855	3.56465	1978	CUFF.344.1
u	CUFF.344	CUFF.344.2	100	1.64172	1.37311	1.91033	22.1316	1817	CUFF.344.1
u	CUFF.372	CUFF.372.1	100	12.8423	11.6218	14.0628	172.809	885	CUFF.372.2
u	CUFF.372	CUFF.372.2	12	1.58973	1.21353	1.96593	21.3919	1144	CUFF.372.2
u	CUFF.373	CUFF.373.1	100	0.328093	0.237035	0.419151	4.36513	2557	CUFF.373.1
u	CUFF.412	CUFF.412.1	100	27.1986	23.2405	31.1566	366.148	303	CUFF.412.1
u	CUFF.422	CUFF.422.1	100	0.509754	0.237279	0.782228	6.93074	611	CUFF.422.1
u	CUFF.455	CUFF.455.1	100	4.25539	3.64185	4.86893	57.1588	950	CUFF.455.1
u	CUFF.464	CUFF.464.1	100	0.509131	0.367828	0.650434	6.90429	1720	CUFF.464.1
u	CUFF.467	CUFF.467.1	100	2.24265	1.96735	2.51796	29.6214	2000	CUFF.467.1
u	CUFF.492	CUFF.492.1	17	0.435085	0.191465	0.678704	5.82411	775	CUFF.492.1
u	CUFF.492	CUFF.492.2	100	2.49465	1.88812	3.10118	33.3937	663	CUFF.492.1
u	CUFF.495	CUFF.495.1	100	10.5533	9.83046	11.2761	140.528	1431	CUFF.495.1
u	CUFF.611	CUFF.611.1	100	1.16986	0.689891	1.64983	15.7561	531	CUFF.611.1
u	CUFF.652	CUFF.652.1	100	14.6109	11.9431	17.2787	191.956	322	CUFF.652.1
u	CUFF.660	CUFF.660.1	72	1.54352	1.3279	1.75913	20.7026	2609	CUFF.660.1
u	CUFF.660	CUFF.660.2	100	2.14399	1.63993	2.64805	28.7565	854	CUFF.660.1
u	CUFF.685	CUFF.685.1	100	0.252564	0.142336	0.362792	3.38493	1438	CUFF.685.1
u	CUFF.690	CUFF.690.1	100	0.965747	0.430047	1.50145	12.9051	402	CUFF.690.1
u	CUFF.691	CUFF.691.1	100	0.382854	0.130185	0.635522	5.17514	593	CUFF.692.1
u	CUFF.692	CUFF.692.1	100	1.44471	1.11109	1.77833	19.5286	1025	CUFF.692.1
u	CUFF.699	CUFF.699.1	100	0.503066	0.251968	0.754163	6.78643	705	CUFF.699.1
u	CUFF.717	CUFF.717.1	100	3.52271	2.22951	4.81592	47.8911	327	CUFF.717.1
u	CUFF.733	CUFF.733.1	100	13.1919	12.3132	14.0707	177.489	1240	CUFF.733.1
u	CUFF.759	CUFF.759.1	100	0.288431	0.134258	0.442603	3.84667	924	CUFF.759.1
u	CUFF.760	CUFF.760.1	100	1.31416	1.17939	1.44893	17.5586	5442	CUFF.760.1
u	CUFF.765	CUFF.765.1	100	12.1086	10.1053	14.1119	163.476	397	CUFF.765.1
u	CUFF.773	CUFF.773.1	100	2.47516	2.05899	2.89133	33.3477	1365	CUFF.774.1
u	CUFF.774	CUFF.774.1	100	3.14079	2.80418	3.47741	42.3157	2395	CUFF.774.1
u	CUFF.875	CUFF.875.1	100	1.33066	0.702966	1.95835	17.7898	403	CUFF.875.1
u	CUFF.877	CUFF.877.1	81	0.410136	0.197832	0.622439	5.55895	972	CUFF.877.1
u	CUFF.877	CUFF.877.2	100	0.503819	0.243301	0.764337	6.82873	879	CUFF.877.1
u	CUFF.877	CUFF.877.3	67	0.339996	0.129676	0.550316	4.60828	895	CUFF.877.1
u	CUFF.934	CUFF.934.1	100	0.586036	0.340422	0.831651	7.90895	786	CUFF.934.1
u	CUFF.958	CUFF.958.1	37	1.18142	0.872792	1.49004	15.9384	1292	CUFF.957.1
u	CUFF.958	CUFF.958.2	100	3.22426	2.33367	4.11485	43.4983	505	CUFF.957.1
u	CUFF.1029	CUFF.1029.1	100	2.79839	2.16912	3.42767	37.3865	633	CUFF.1029.1
u	CUFF.1092	CUFF.1092.1	18	2.17026	1.49403	2.84648	29.2249	704	CUFF.1092.1
u	CUFF.1092	CUFF.1092.2	100	12.351	10.8809	13.8211	166.32	649	CUFF.1092.1
u	CUFF.1095	CUFF.1095.1	100	0.5172	0.273228	0.761171	6.77328	720	CUFF.1095.1
u	CUFF.1099	CUFF.1099.1	100	22.6782	21.4322	23.9242	303.2	1081	CUFF.1099.1
u	CUFF.1100	CUFF.1100.1	100	6.97754	6.22532	7.72976	92.7144	1079	CUFF.1100.1
u	CUFF.1113	CUFF.1113.1	100	0.458462	0.258818	0.658106	6.19183	932	CUFF.1113.1
u	CUFF.1116	CUFF.1116.1	100	1.60203	1.14176	2.0623	21.4989	916	CUFF.1117.1
u	CUFF.1117	CUFF.1117.1	100	1.98869	1.61722	2.36016	26.6878	1348	CUFF.1117.1
u	CUFF.1119	CUFF.1119.1	100	2.45906	1.96005	2.95807	33.2988	795	CUFF.1119.1
u	CUFF.1140	CUFF.1140.1	100	3.91586	3.17251	4.65921	52.2287	626	CUFF.1140.1
u	CUFF.1147	CUFF.1147.1	100	0.630154	0.293322	0.966985	8.16162	533	CUFF.1147.1
u	CUFF.1152	CUFF.1152.1	98	2.22585	1.91299	2.53871	29.989	2049	CUFF.1152.1
u	CUFF.1152	CUFF.1152.2	100	2.27394	1.95775	2.59013	30.637	2044	CUFF.1152.1
u	CUFF.1158	CUFF.1158.1	100	3.84372	2.92862	4.75883	51.6317	481	CUFF.1158.1
u	CUFF.1162	CUFF.1162.1	100	1.51768	1.011	2.02436	20.4926	754	CUFF.1162.2
u	CUFF.1162	CUFF.1162.2	91	1.3763	0.94007	1.81254	18.5837	860	CUFF.1162.2
u	CUFF.1163	CUFF.1163.1	100	37.0199	35.5194	38.5203	489.948	1180	CUFF.1163.1
u	CUFF.1181	CUFF.1181.1	100	0.939531	0.622041	1.25702	12.452	788	CUFF.1181.1
u	CUFF.1188	CUFF.1188.1	40	1.94201	1.46941	2.41461	26.1841	903	CUFF.1188.2
u	CUFF.1188	CUFF.1188.2	100	4.87331	4.35405	5.39257	65.7068	1576	CUFF.1188.2
u	CUFF.1216	CUFF.1216.1	100	0.580511	0.244082	0.916941	7.70339	510	CUFF.1216.1
u	CUFF.1218	CUFF.1218.1	100	0.644765	0.340817	0.948713	8.65401	902	CUFF.1218.3
u	CUFF.1219	CUFF.1219.1	100	0.510566	0.202683	0.818448	6.83485	523	CUFF.1219.1
u	CUFF.1220	CUFF.1220.1	100	84.4572	81.0487	87.8656	1140.07	635	CUFF.1220.1
u	CUFF.1221	CUFF.1221.1	67	0.765841	0.621082	0.910601	10.2292	2902	CUFF.1221.1
u	CUFF.1221	CUFF.1221.2	100	1.13925	0.78597	1.49253	15.2167	1121	CUFF.1221.1
u	CUFF.1221	CUFF.1221.3	85	0.969919	0.646746	1.29309	12.955	1113	CUFF.1221.1
u	CUFF.1222	CUFF.1222.1	91	0.848463	0.283138	1.41379	11.4877	419	CUFF.1222.2
u	CUFF.1222	CUFF.1222.2	100	0.931395	0.669144	1.19365	12.6106	1235	CUFF.1222.2
u	CUFF.1222	CUFF.1222.3	20	0.188403	0.041624	0.335182	2.55088	1235	CUFF.1222.2
u	CUFF.1223	CUFF.1223.1	100	0.750745	0.326332	1.17516	10.1647	516	CUFF.1222.2
u	CUFF.1245	CUFF.1245.1	100	0.375273	0.211535	0.539011	5.06469	1054	CUFF.1245.1
u	CUFF.1260	CUFF.1260.1	100	31.186	25.0565	37.3155	396.502	234	CUFF.1260.1
u	CUFF.1263	CUFF.1263.1	100	0.783404	0.32939	1.23742	10.3123	430	CUFF.1263.1
u	CUFF.1285	CUFF.1285.1	100	1.56427	1.28178	1.84677	20.551	1382	CUFF.1285.1
u	CUFF.1291	CUFF.1291.1	100	0.282771	0.17591	0.389632	3.76062	1700	CUFF.1291.1
u	CUFF.1292	CUFF.1292.1	100	2.89715	2.26056	3.53375	39.1537	767	CUFF.1292.1
u	CUFF.1293	CUFF.1293.1	100	9.53714	8.34872	10.7256	128.89	703	CUFF.1292.1
u	CUFF.1315	CUFF.1315.1	100	0.953286	0.561486	1.34509	12.9497	577	CUFF.1315.1
u	CUFF.1320	CUFF.1320.1	100	4.17123	3.67807	4.66439	55.8519	1388	CUFF.1320.1
u	CUFF.1323	CUFF.1323.1	100	0.41927	0.253634	0.584905	5.62235	1400	CUFF.1325.1
u	CUFF.1324	CUFF.1324.1	100	0.433205	0.250036	0.616375	5.80923	1480	CUFF.1324.1
u	CUFF.1325	CUFF.1325.1	100	0.517364	0.360866	0.673863	6.93779	2148	CUFF.1325.1
u	CUFF.1326	CUFF.1326.1	100	0.31191	0.135501	0.48832	4.18268	1232	CUFF.1324.1
u	CUFF.1327	CUFF.1327.1	100	1.0295	0.67377	1.38523	13.6277	690	CUFF.1327.1
u	CUFF.1328	CUFF.1328.1	100	0.815718	0.313366	1.31807	10.6035	407	CUFF.1328.1
u	CUFF.1334	CUFF.1334.1	100	0.428025	0.231194	0.624857	5.81619	878	CUFF.1334.1
u	CUFF.1335	CUFF.1335.1	100	3.03456	2.52969	3.53944	40.6758	914	CUFF.1335.1
u	CUFF.1347	CUFF.1347.1	100	55.1739	51.9446	58.4031	740.635	840	CUFF.1347.1
u	CUFF.1349	CUFF.1349.1	100	3.15413	2.6356	3.67267	42.4719	900	CUFF.1349.1
u	CUFF.1360	CUFF.1360.1	100	0.278062	0.177481	0.378643	3.65882	1939	CUFF.1360.1
u	CUFF.1375	CUFF.1375.1	72	0.571938	0.266946	0.87693	7.74481	771	CUFF.1375.2
u	CUFF.1375	CUFF.1375.2	100	0.795943	0.453589	1.1383	10.7781	784	CUFF.1375.2
u	CUFF.1380	CUFF.1380.3	100	1.14274	0.855331	1.43015	15.4858	1386	CUFF.1380.2
u	CUFF.1385	CUFF.1385.1	100	1.06744	0.704989	1.4299	14.3918	704	CUFF.1385.1
u	CUFF.1388	CUFF.1388.1	100	12.9946	11.7306	14.2586	175.727	690	CUFF.1388.1
u	CUFF.1394	CUFF.1394.1	100	0.381967	0.201787	0.562146	5.19258	903	CUFF.1394.1
u	CUFF.1403	CUFF.1403.1	100	1.0487	0.775414	1.322	14.1454	1067	CUFF.1403.1
u	CUFF.1417	CUFF.1417.1	100	0.176078	0.101568	0.250587	2.37706	2115	CUFF.1417.1
u	CUFF.1427	CUFF.1427.1	100	0.257233	0.17247	0.341996	3.46847	3357	CUFF.1427.1
u	CUFF.1428	CUFF.1428.1	64	0.295416	0.191562	0.399271	3.98333	3026	CUFF.1428.3
u	CUFF.1428	CUFF.1428.2	67	0.308292	0.209668	0.406915	4.15693	2947	CUFF.1428.3
u	CUFF.1428	CUFF.1428.3	100	0.461255	0.338773	0.583737	6.21946	3093	CUFF.1428.3
u	CUFF.1428	CUFF.1428.4	58	0.268083	0.169146	0.367019	3.61477	2697	CUFF.1428.3
u	CUFF.1429	CUFF.1429.1	100	0.609358	0.370623	0.848094	8.22638	1077	CUFF.1429.1
u	CUFF.1429	CUFF.1429.2	61	0.370263	0.145591	0.594936	4.99858	951	CUFF.1429.1
u	CUFF.1430	CUFF.1430.1	100	1.34616	1.03103	1.66129	18.1598	1150	CUFF.1430.2
u	CUFF.1430	CUFF.1430.2	13	0.175089	0.031486	0.318692	2.36196	1151	CUFF.1430.2
u	CUFF.1443	CUFF.1443.1	100	2.09724	1.65519	2.53929	28.2151	984	CUFF.1443.1
u	CUFF.1444	CUFF.1444.1	100	0.545143	0.2368	0.853485	7.33404	836	CUFF.1443.1
u	CUFF.1451	CUFF.1451.1	100	26.4004	19.5558	33.2451	346.069	213	CUFF.1451.1
u	CUFF.1453	CUFF.1453.1	100	0.600227	0.300114	0.900341	7.93135	599	CUFF.1453.1
u	CUFF.1458	CUFF.1458.1	100	3.37428	2.88324	3.86533	45.4594	1057	CUFF.1458.1
u	CUFF.1476	CUFF.1476.1	100	3.23786	2.14486	4.33085	43.0955	371	CUFF.1476.1
u	CUFF.1485	CUFF.1485.1	100	2.64389	2.17481	3.11298	35.6712	1274	CUFF.1485.2
u	CUFF.1485	CUFF.1485.2	52	1.3637	1.01189	1.7155	18.3989	1357	CUFF.1485.2
u	CUFF.1485	CUFF.1485.3	41	1.09137	0.72102	1.46172	14.7247	964	CUFF.1485.2
u	CUFF.1491	CUFF.1491.1	100	1.09228	0.744836	1.43972	14.7863	747	CUFF.1491.1
u	CUFF.1496	CUFF.1496.1	100	2.2294	1.52421	2.93459	29.8572	476	CUFF.1496.1
u	CUFF.1525	CUFF.1525.1	100	0.519213	0.267222	0.771205	6.99358	756	CUFF.1525.1
u	CUFF.1526	CUFF.1526.1	100	3.62962	2.47185	4.7874	48.8894	379	CUFF.1525.1
u	CUFF.1527	CUFF.1527.1	83	3.25811	1.19479	5.32142	44.2353	245	CUFF.1527.3
u	CUFF.1527	CUFF.1527.2	100	3.91843	1.4474	6.38945	53.2005	233	CUFF.1527.3
u	CUFF.1527	CUFF.1527.3	29	1.14492	0.535313	1.75452	15.5446	403	CUFF.1527.3
u	CUFF.1529	CUFF.1529.1	100	1.28116	0.882683	1.67963	17.1713	690	CUFF.1529.1
u	CUFF.1560	CUFF.1560.1	100	0.344947	0.172474	0.517421	4.68584	892	CUFF.1560.1
u	CUFF.1573	CUFF.1573.1	100	3.49	2.93818	4.04182	46.9219	884	CUFF.1573.1
u	CUFF.1593	CUFF.1593.1	100	0.4208	0.227965	0.613635	5.68507	909	CUFF.1593.1
u	CUFF.1595	CUFF.1595.1	56	2.07368	1.74419	2.40316	27.7334	2221	CUFF.1595.1
u	CUFF.1595	CUFF.1595.2	100	3.69723	3.01118	4.38329	49.4468	854	CUFF.1595.1
u	CUFF.1595	CUFF.1595.3	97	3.5989	3.14476	4.05303	48.1317	1744	CUFF.1595.1
u	CUFF.1605	CUFF.1605.1	100	3.68027	3.35577	4.00477	49.364	2917	CUFF.1605.1
u	CUFF.1606	CUFF.1606.1	100	2.6978	1.13432	4.26129	35.8453	256	CUFF.1606.1
u	CUFF.1639	CUFF.1639.1	100	0.205832	0.083539	0.328125	2.79492	1081	CUFF.1639.1
u	CUFF.1647	CUFF.1647.1	100	1.86745	1.29174	2.44316	25.3107	553	CUFF.1647.1
u	CUFF.1652	CUFF.1652.1	100	0.657972	0.2612	1.05475	8.94912	451	CUFF.1652.1
u	CUFF.1676	CUFF.1676.1	79	2.45562	2.13324	2.778	33.105	2251	CUFF.1676.2
u	CUFF.1688	CUFF.1688.1	100	0.356797	0.219187	0.494407	4.84837	1327	CUFF.1688.1
u	CUFF.1692	CUFF.1692.1	96	1.41538	1.06228	1.76847	19.1255	1165	CUFF.1692.2
u	CUFF.1692	CUFF.1692.2	44	0.651859	0.443149	0.860569	8.80835	1597	CUFF.1692.2
u	CUFF.1692	CUFF.1692.3	100	1.48104	1.15262	1.80945	20.0127	1403	CUFF.1692.2
u	CUFF.1719	CUFF.1719.1	100	4.19184	3.65711	4.72656	56.6798	1355	CUFF.1719.1
u	CUFF.1719	CUFF.1719.2	52	2.19083	1.77976	2.6019	29.6233	1287	CUFF.1719.1
u	CUFF.1728	CUFF.1728.1	100	1.06902	0.671995	1.46604	13.8448	606	CUFF.1728.1
u	CUFF.1730	CUFF.1730.1	100	19.5262	17.753	21.2995	261.94	950	CUFF.1730.1
u	CUFF.1731	CUFF.1731.1	100	33.9225	31.5708	36.2742	455.062	960	CUFF.1731.1
u	CUFF.1733	CUFF.1733.1	100	1.1612	0.825721	1.49668	15.7226	964	CUFF.1733.1
u	CUFF.1733	CUFF.1733.2	47	0.542611	0.199305	0.885918	7.34692	655	CUFF.1733.1
u	CUFF.1744	CUFF.1744.1	100	0.594216	0.284545	0.903886	7.90297	578	CUFF.1744.1
u	CUFF.1752	CUFF.1752.1	100	5.12469	4.13844	6.11094	68.3717	516	CUFF.1752.1
u	CUFF.1781	CUFF.1781.1	100	0.359385	0.183603	0.535166	4.85784	1320	CUFF.1781.2
u	CUFF.1781	CUFF.1781.2	98	0.351278	0.201956	0.5006	4.74827	1574	CUFF.1781.2
u	CUFF.1781	CUFF.1781.3	74	0.264636	0.102222	0.427049	3.57711	1188	CUFF.1781.2
u	CUFF.1785	CUFF.1785.1	100	0.866095	0.563005	1.16918	11.6826	769	CUFF.1785.1
u	CUFF.1786	CUFF.1786.1	100	0.387788	0.164562	0.611014	5.2201	701	CUFF.1786.1
u	CUFF.1788	CUFF.1788.1	28	0.340711	0.119126	0.562296	4.60602	925	CUFF.1788.2
u	CUFF.1788	CUFF.1788.2	38	0.449774	0.218733	0.680814	6.08042	1006	CUFF.1788.2
u	CUFF.1788	CUFF.1788.3	100	1.19641	0.811004	1.58182	16.1741	875	CUFF.1788.2
u	CUFF.1790	CUFF.1790.1	100	0.894675	0.761204	1.02815	12.0231	4019	CUFF.1790.1
u	CUFF.1791	CUFF.1791.1	75	0.653183	0.495983	0.810383	8.77782	2273	CUFF.1790.1
u	CUFF.1791	CUFF.1791.2	100	0.871751	0.695015	1.04849	11.7151	2574	CUFF.1790.1
u	CUFF.1801	CUFF.1801.1	20	0.197371	0.043245	0.351497	2.67069	1065	CUFF.1801.2
u	CUFF.1801	CUFF.1801.2	23	0.222362	0.084791	0.359933	3.00884	1173	CUFF.1801.2
u	CUFF.1801	CUFF.1801.3	100	0.983433	0.683216	1.28365	13.3071	1019	CUFF.1801.2
u	CUFF.1811	CUFF.1811.1	100	2.77583	1.13511	4.41655	37.0867	255	CUFF.1811.1
u	CUFF.1825	CUFF.1825.1	100	0.140677	0.059149	0.222205	1.91257	1470	CUFF.1825.1
u	CUFF.1831	CUFF.1831.1	100	3.90164	2.77746	5.02581	52.5336	387	CUFF.1831.1
u	CUFF.1857	CUFF.1857.1	100	8.82657	7.62725	10.0259	119.208	580	CUFF.1857.1
u	CUFF.1870	CUFF.1870.1	100	0.755653	0.646665	0.864641	10.1943	4075	CUFF.1870.1
u	CUFF.1871	CUFF.1871.1	100	0.206626	0.123991	0.28926	2.76484	2036	CUFF.1871.1
u	CUFF.1895	CUFF.1895.1	100	0.323278	0.174738	0.471817	4.36141	1076	CUFF.1895.1
u	CUFF.1901	CUFF.1901.1	100	1.15027	0.64825	1.65229	15.6117	474	CUFF.1901.1
u	CUFF.1902	CUFF.1902.1	100	3.73961	3.29669	4.18253	50.5015	1519	CUFF.1902.1
u	CUFF.1919	CUFF.1919.1	100	44.4619	37.7879	51.1358	592.261	258	CUFF.1919.1
u	CUFF.1926	CUFF.1926.1	100	0.444599	0.228937	0.660261	5.98362	771	CUFF.1926.1
u	CUFF.1937	CUFF.1937.1	100	4.7535	2.98702	6.51998	64.6332	291	CUFF.1937.1
u	CUFF.1966	CUFF.1966.3	100	3.32895	2.97861	3.67929	44.4317	2631	CUFF.1966.3
u	CUFF.1967	CUFF.1967.1	100	1.49326	1.23918	1.74734	19.9306	2550	CUFF.1967.1
u	CUFF.1968	CUFF.1968.1	100	0.373925	0.216618	0.531232	5.05493	1261	CUFF.1968.2
u	CUFF.1968	CUFF.1968.2	44	0.165159	0.063078	0.267241	2.23272	1405	CUFF.1968.2
u	CUFF.1984	CUFF.1984.2	100	0.404672	0.242561	0.566783	5.22944	1445	CUFF.1984.1
u	CUFF.1988	CUFF.1988.1	100	0.737036	0.576489	0.897583	9.91451	1926	CUFF.1988.1
u	CUFF.2007	CUFF.2007.1	100	42.6203	37.7427	47.4979	573.181	324	CUFF.2007.1
u	CUFF.2057	CUFF.2057.1	26	0.426513	0.173452	0.679575	5.76397	790	CUFF.2057.2
u	CUFF.2057	CUFF.2057.2	100	1.63036	1.20595	2.05478	22.033	833	CUFF.2057.2
u	CUFF.2060	CUFF.2060.1	100	11.9526	11.0587	12.8465	160.574	1099	CUFF.2060.1
u	CUFF.2065	CUFF.2065.1	100	14.8018	12.7353	16.8683	199.556	450	CUFF.2065.1
u	CUFF.2072	CUFF.2072.1	100	2.22563	1.84671	2.60455	29.6985	1124	CUFF.2072.1
u	CUFF.2111	CUFF.2111.1	25	0.122846	0.038369	0.207323	1.65843	2129	CUFF.2111.2
u	CUFF.2111	CUFF.2111.2	100	0.500644	0.363269	0.638018	6.75872	2173	CUFF.2111.2
u	CUFF.2121	CUFF.2121.1	100	10.8409	9.69711	11.9847	146.437	797	CUFF.2121.1
u	CUFF.2125	CUFF.2125.1	34	0.609603	0.443455	0.775751	8.15367	2595	CUFF.2125.2
u	CUFF.2125	CUFF.2125.2	100	1.78255	1.53875	2.02636	23.8423	2697	CUFF.2125.2
u	CUFF.2139	CUFF.2139.1	100	3.86927	3.38836	4.35018	52.2406	1711	CUFF.2139.1
u	CUFF.2140	CUFF.2140.1	100	2.12204	1.70539	2.5387	28.6505	1506	CUFF.2139.1
u	CUFF.48522	CUFF.48522.1	100	0.228729	0.146567	0.310891	3.05234	2216	CUFF.48522.1
u	CUFF.48533	CUFF.48533.1	100	2.25467	0.947997	3.56133	29.9768	272	CUFF.48533.1
u	CUFF.48535	CUFF.48535.1	100	0.456751	0.305843	0.60766	6.18889	1481	CUFF.48535.1
u	CUFF.48558	CUFF.48558.1	63	3.84532	2.7978	4.89284	51.8097	544	CUFF.48558.1
u	CUFF.48558	CUFF.48558.2	100	6.0648	4.84198	7.28761	81.7137	544	CUFF.48558.1
u	CUFF.48563	CUFF.48563.1	100	8.29661	7.59054	9.00267	111.651	1219	CUFF.48563.1
u	CUFF.48571	CUFF.48571.1	100	0.477187	0.292074	0.662301	6.42654	1082	CUFF.48571.1
u	CUFF.48574	CUFF.48574.1	100	0.699186	0.572503	0.825868	9.38741	3007	CUFF.48574.1
u	CUFF.48578	CUFF.48578.1	100	1.52698	0.899393	2.15457	20.2845	436	CUFF.48578.1
u	CUFF.48583	CUFF.48583.1	100	4.71148	3.98309	5.43986	62.9278	739	CUFF.48583.1
u	CUFF.48584	CUFF.48584.1	100	1.39584	0.93022	1.86146	18.8389	599	CUFF.48584.1
u	CUFF.48585	CUFF.48585.1	100	0.41201	0.278962	0.545057	5.53155	2618	CUFF.48585.1
u	CUFF.48586	CUFF.48586.1	100	2.1203	1.83673	2.40388	28.4667	2245	CUFF.48585.1
u	CUFF.48613	CUFF.48613.1	100	0.349915	0.138908	0.560921	4.53217	670	CUFF.48613.1
u	CUFF.48622	CUFF.48622.1	100	6.84133	5.79297	7.8897	91.1499	583	CUFF.48622.1
u	CUFF.48648	CUFF.48648.1	100	1.15159	0.72414	1.57905	15.0768	590	CUFF.48648.1
u	CUFF.48668	CUFF.48668.1	100	10.7145	8.92964	12.4993	145.18	420	CUFF.48668.1
u	CUFF.48669	CUFF.48669.1	100	2.54937	1.13523	3.96351	33.3902	268	CUFF.48669.1
u	CUFF.2168	CUFF.2168.1	100	0.530337	0.195303	0.865372	7.19827	497	CUFF.2168.1
u	CUFF.2258	CUFF.2258.1	100	0.430431	0.202827	0.658034	5.84488	829	CUFF.2259.1
u	CUFF.2284	CUFF.2284.1	46	0.899693	0.547417	1.25197	12.0316	869	CUFF.2284.2
u	CUFF.2284	CUFF.2284.2	16	0.314456	0.123	0.505911	4.2052	1278	CUFF.2284.2
u	CUFF.2284	CUFF.2284.3	100	1.95051	1.57293	2.32809	26.0841	1276	CUFF.2284.2
u	CUFF.2329	CUFF.2329.1	100	0.795347	0.380859	1.20983	10.7922	483	CUFF.2329.1
u	CUFF.2338	CUFF.2338.1	49	0.923519	0.681365	1.16567	12.4663	1677	CUFF.2338.1
u	CUFF.2338	CUFF.2338.2	100	1.90215	1.56253	2.24178	25.6765	1541	CUFF.2338.1
u	CUFF.2339	CUFF.2339.1	100	1.96664	1.66982	2.26346	26.3109	1570	CUFF.2339.1
u	CUFF.2378	CUFF.2378.1	100	0.745764	0.440567	1.05096	10.0594	957	CUFF.2378.3
u	CUFF.2378	CUFF.2378.2	99	0.739632	0.443355	1.03591	9.97668	813	CUFF.2378.3
u	CUFF.2378	CUFF.2378.3	90	0.671769	0.472798	0.87074	9.06129	1530	CUFF.2378.3
u	CUFF.2378	CUFF.2378.4	76	0.564692	0.361604	0.767779	7.61696	1275	CUFF.2378.3
u	CUFF.2482	CUFF.2482.1	50	1.45559	1.09379	1.81738	19.621	1212	CUFF.2482.3
u	CUFF.2482	CUFF.2482.2	100	2.90482	2.58431	3.22532	39.1563	2555	CUFF.2482.3
u	CUFF.2482	CUFF.2482.3	17	0.502129	0.3565	0.647759	6.76859	2573	CUFF.2482.3
u	CUFF.2496	CUFF.2496.1	23	0.709424	0.452875	0.965973	9.51627	1364	CUFF.2496.2
u	CUFF.2496	CUFF.2496.2	100	3.05321	2.61479	3.49162	40.9559	1417	CUFF.2496.2
u	CUFF.2503	CUFF.2503.1	100	7.29385	6.81023	7.77748	98.6137	2090	CUFF.2503.1
u	CUFF.2509	CUFF.2509.2	69	6.11046	5.60488	6.61604	82.2541	2133	CUFF.2509.2
u	CUFF.2529	CUFF.2529.1	100	1.08745	0.870395	1.3045	14.468	1851	CUFF.2530.1
u	CUFF.2530	CUFF.2530.1	100	0.185157	0.094983	0.275331	2.46344	2423	CUFF.2530.1
u	CUFF.2539	CUFF.2539.1	100	0.309755	0.170935	0.448575	4.20803	1210	CUFF.2539.1
u	CUFF.2568	CUFF.2568.1	100	44.2391	41.0577	47.4205	588.891	465	CUFF.2568.1
u	CUFF.2572	CUFF.2572.1	100	11.3032	10.5502	12.0561	151.294	1416	CUFF.2572.1
u	CUFF.2613	CUFF.2613.1	100	59.8997	55.0433	64.7561	797.224	410	CUFF.2613.1
u	CUFF.2619	CUFF.2619.1	100	0.43528	0.155278	0.715283	5.88379	632	CUFF.2620.1
u	CUFF.2622	CUFF.2622.1	100	0.977563	0.455033	1.50009	13.0044	415	CUFF.2622.1
u	CUFF.2624	CUFF.2624.1	100	0.681378	0.448291	0.914466	9.24515	966	CUFF.2624.1
u	CUFF.2686	CUFF.2686.1	100	0.422924	0.324745	0.521104	5.69494	2872	CUFF.2686.1
u	CUFF.2707	CUFF.2707.1	100	0.555352	0.277676	0.833028	7.31733	631	CUFF.2707.1
u	CUFF.2714	CUFF.2714.1	100	1.28058	0.915986	1.64518	17.1103	783	CUFF.2714.1
u	CUFF.2751	CUFF.2751.1	100	0.912904	0.622288	1.20352	12.1603	862	CUFF.2751.1
u	CUFF.2759	CUFF.2759.1	100	8.20447	7.40714	9.00181	108.44	1158	CUFF.2759.1
u	CUFF.2775	CUFF.2775.1	100	3.28004	2.82267	3.73741	43.453	1157	CUFF.2775.1
u	CUFF.2782	CUFF.2782.1	100	4.34045	3.61197	5.06893	58.5222	689	CUFF.2782.1
u	CUFF.2791	CUFF.2791.1	38	1.18249	0.832899	1.53207	15.9545	1194	CUFF.2791.2
u	CUFF.2791	CUFF.2791.2	100	3.1378	2.63593	3.63968	42.3363	1211	CUFF.2791.2
u	CUFF.2792	CUFF.2792.1	65	1.52963	1.16247	1.89678	20.6537	1004	CUFF.2792.1
u	CUFF.2792	CUFF.2792.2	100	2.33894	1.66738	3.0105	31.5814	581	CUFF.2792.1
u	CUFF.2842	CUFF.2842.1	100	0.421611	0.251667	0.591555	5.66557	1119	CUFF.2842.1
u	CUFF.2852	CUFF.2852.1	100	0.580778	0.377534	0.784021	7.5117	1047	CUFF.2852.1
u	CUFF.2864	CUFF.2864.1	100	0.380912	0.134962	0.626863	5.17055	593	CUFF.2864.1
u	CUFF.2889	CUFF.2889.1	100	6.03744	5.57433	6.50055	81.1912	2603	CUFF.2889.1
u	CUFF.2894	CUFF.2894.1	100	24.0105	22.5945	25.4264	323.926	920	CUFF.2894.1
u	CUFF.2921	CUFF.2921.1	100	5.69924	4.84409	6.5544	76.5877	680	CUFF.2921.1
u	CUFF.2923	CUFF.2923.1	100	0.589275	0.342105	0.836445	7.9569	808	CUFF.2923.1
u	CUFF.2928	CUFF.2928.1	100	0.541338	0.320514	0.762161	7.27966	889	CUFF.2928.1
u	CUFF.2941	CUFF.2941.1	100	1.64878	0.584183	2.71337	22.4029	285	CUFF.2941.1
u	CUFF.2945	CUFF.2945.1	100	8.90053	7.7398	10.0613	119.947	713	CUFF.2944.1
u	CUFF.2961	CUFF.2961.1	100	0.436548	0.145451	0.727645	5.74491	676	CUFF.2961.1
u	CUFF.2962	CUFF.2962.1	100	0.937228	0.494466	1.37999	12.3338	585	CUFF.2961.1
u	CUFF.2972	CUFF.2972.1	100	0.358692	0.170934	0.546449	4.79556	838	CUFF.2972.1
u	CUFF.2975	CUFF.2975.1	100	0.725657	0.359944	1.09137	9.19652	551	CUFF.2975.1
u	CUFF.2978	CUFF.2978.1	100	13.0444	11.9071	14.1816	175.797	991	CUFF.2978.1
u	CUFF.2983	CUFF.2983.1	100	4.19573	3.72889	4.66256	56.2769	1373	CUFF.2983.1
u	CUFF.2988	CUFF.2988.1	100	0.689138	0.42335	0.954926	9.3627	785	CUFF.2988.1
u	CUFF.3009	CUFF.3009.1	100	0.473499	0.290879	0.656118	6.41411	1050	CUFF.3009.1
u	CUFF.3010	CUFF.3010.1	100	2.88769	2.29887	3.47652	37.9788	702	CUFF.3010.1
u	CUFF.3016	CUFF.3016.1	100	0.29959	0.125966	0.473215	4.03272	798	CUFF.3016.1
u	CUFF.3022	CUFF.3022.1	100	3.47759	2.84462	4.11057	46.5643	1144	CUFF.3021.1
u	CUFF.3023	CUFF.3023.1	100	3.99532	3.21902	4.77162	53.4966	949	CUFF.3023.1
u	CUFF.3024	CUFF.3024.1	100	3.06792	1.36614	4.76969	40.9642	252	CUFF.3024.1
u	CUFF.3053	CUFF.3053.1	100	4.22297	3.51169	4.93425	56.604	699	CUFF.3053.1
u	CUFF.3062	CUFF.3062.1	100	0.721727	0.305371	1.13808	9.65768	460	CUFF.3062.1
u	CUFF.3066	CUFF.3066.1	100	0.375687	0.124474	0.6269	4.99883	577	CUFF.3066.1
u	CUFF.3067	CUFF.3067.1	100	1.89011	1.03465	2.74557	25.2869	360	CUFF.3067.1
u	CUFF.3082	CUFF.3082.1	100	14.6039	13.4895	15.7183	197.403	915	CUFF.3082.1
u	CUFF.3097	CUFF.3097.1	100	0.392257	0.187254	0.59726	5.30232	898	CUFF.3097.2
u	CUFF.3101	CUFF.3101.1	100	0.738075	0.537252	0.938897	9.90338	1803	CUFF.3102.1
u	CUFF.3101	CUFF.3101.2	21	0.155702	0.053151	0.258254	2.08919	1867	CUFF.3102.1
u	CUFF.3102	CUFF.3102.1	100	0.536155	0.389633	0.682677	7.19404	2282	CUFF.3102.1
u	CUFF.3110	CUFF.3110.1	100	2.83881	2.04732	3.63031	38.2398	562	CUFF.3111.1
u	CUFF.3110	CUFF.3110.2	77	2.18819	1.48246	2.89392	29.4757	609	CUFF.3111.1
u	CUFF.3111	CUFF.3111.1	100	1.2633	0.948011	1.57858	17.017	1269	CUFF.3111.1
u	CUFF.3112	CUFF.3112.1	100	8.174	7.04865	9.29936	110.106	719	CUFF.3112.1
u	CUFF.3113	CUFF.3113.1	18	0.417987	0.207904	0.62807	5.65132	1065	CUFF.3114.1
u	CUFF.3113	CUFF.3113.2	100	2.3802	1.82268	2.93772	32.1811	794	CUFF.3114.1
u	CUFF.3114	CUFF.3114.1	100	0.784167	0.55394	1.01439	10.6022	1454	CUFF.3114.1
u	CUFF.3123	CUFF.3123.1	19	0.329501	0.045977	0.613026	4.45383	566	CUFF.3123.2
u	CUFF.3123	CUFF.3123.2	100	1.69273	1.21593	2.16953	22.8804	694	CUFF.3123.2
u	CUFF.3129	CUFF.3129.1	100	0.536274	0.281109	0.791438	7.28744	697	CUFF.3129.1
u	CUFF.3138	CUFF.3138.1	100	3.95666	3.33008	4.58323	53.0992	860	CUFF.3138.1
u	CUFF.3151	CUFF.3151.1	100	1.14056	0.827749	1.45336	15.2535	1006	CUFF.3151.1
u	CUFF.3152	CUFF.3152.1	100	0.843439	0.351379	1.3355	11.2799	473	CUFF.3151.1
u	CUFF.3153	CUFF.3153.1	100	3.59587	2.87109	4.32066	47.6482	612	CUFF.3153.1
u	CUFF.3154	CUFF.3154.1	100	1.99834	1.44795	2.54874	26.7023	597	CUFF.3154.1
u	CUFF.3166	CUFF.3166.1	100	1.33873	0.967184	1.71028	18.1042	780	CUFF.3166.1
u	CUFF.3168	CUFF.3168.1	100	0.327946	0.164257	0.491635	4.46042	973	CUFF.3168.1
u	CUFF.3169	CUFF.3169.1	56	0.559493	0.341205	0.777781	7.57648	1136	CUFF.3169.1
u	CUFF.3169	CUFF.3169.2	26	0.255048	0.056127	0.45397	3.45378	854	CUFF.3169.1
u	CUFF.3169	CUFF.3169.3	100	0.991647	0.506634	1.47666	13.4286	503	CUFF.3169.1
u	CUFF.3169	CUFF.3169.4	46	0.459614	0.229074	0.690154	6.22395	1048	CUFF.3169.1
u	CUFF.3182	CUFF.3182.1	13	0.718197	0.463942	0.972452	9.56203	1383	CUFF.3182.1
u	CUFF.3182	CUFF.3182.2	100	5.37871	4.78459	5.97283	71.6119	1382	CUFF.3182.1
u	CUFF.3189	CUFF.3189.1	100	9.06573	7.98462	10.1468	120.173	738	CUFF.3189.1
u	CUFF.3191	CUFF.3191.1	100	2.25854	2.0361	2.48097	30.3445	4522	CUFF.3190.1
u	CUFF.3199	CUFF.3199.1	100	0.623109	0.399282	0.846937	8.3775	942	CUFF.3199.1
u	CUFF.3203	CUFF.3203.1	100	0.228174	0.094501	0.361848	3.08175	1200	CUFF.3204.2
u	CUFF.3204	CUFF.3204.1	100	0.339385	0.188113	0.490658	4.58378	1453	CUFF.3204.2
u	CUFF.3204	CUFF.3204.2	58	0.196391	0.07286	0.319922	2.65248	1498	CUFF.3204.2
u	CUFF.3229	CUFF.3229.1	100	0.459	0.182213	0.735788	6.16703	559	CUFF.3229.1
u	CUFF.3234	CUFF.3234.1	100	0.658841	0.293382	1.0243	8.90634	496	CUFF.3234.1
u	CUFF.3260	CUFF.3260.1	100	1.5185	1.16378	1.87322	20.222	966	CUFF.3260.1
u	CUFF.3271	CUFF.3271.1	100	7.96434	6.98808	8.9406	106.872	715	CUFF.3271.1
u	CUFF.3273	CUFF.3273.1	100	1.89609	1.42062	2.37156	24.9226	724	CUFF.3273.1
u	CUFF.3290	CUFF.3290.1	100	0.638044	0.388081	0.888007	8.63902	1220	CUFF.3291.1
u	CUFF.3290	CUFF.3290.2	83	0.531438	0.317964	0.744912	7.19559	1332	CUFF.3291.1
u	CUFF.3291	CUFF.3291.1	100	0.446192	0.266934	0.62545	6.04137	1432	CUFF.3291.1
u	CUFF.3310	CUFF.3310.1	100	0.482766	0.315952	0.64958	6.4159	1326	CUFF.3310.1
u	CUFF.3318	CUFF.3318.1	100	0.532337	0.294249	0.770425	6.95701	789	CUFF.3318.1
u	CUFF.3321	CUFF.3321.1	100	0.488517	0.345559	0.631475	6.64085	1632	CUFF.3321.1
u	CUFF.3328	CUFF.3328.1	100	97.584	95.219	99.949	1291.14	1269	CUFF.3328.1
u	CUFF.3333	CUFF.3333.1	100	0.859994	0.621419	1.09857	11.5535	1423	CUFF.3334.1
u	CUFF.3334	CUFF.3334.1	100	0.508772	0.369847	0.647697	6.83503	2369	CUFF.3334.1
u	CUFF.3340	CUFF.3340.1	100	2.45189	1.66146	3.24232	32.8411	446	CUFF.3340.1
u	CUFF.3343	CUFF.3343.1	17	0.149603	0.024594	0.274612	2.00157	1305	CUFF.3343.1
u	CUFF.3343	CUFF.3343.2	100	0.888245	0.648645	1.12784	11.884	1305	CUFF.3343.1
u	CUFF.3344	CUFF.3344.1	34	9.02692	8.33108	9.72276	120.706	1974	CUFF.3344.1
u	CUFF.3344	CUFF.3344.2	100	26.2071	23.9463	28.4679	350.435	668	CUFF.3344.1
u	CUFF.3348	CUFF.3348.1	40	2.00854	1.61978	2.3973	27.1191	1428	CUFF.3348.1
u	CUFF.3348	CUFF.3348.2	100	5.02316	4.34116	5.70516	67.8222	1101	CUFF.3348.1
u	CUFF.3366	CUFF.3366.1	63	2.02377	1.40481	2.64273	27.4263	584	CUFF.3366.1
u	CUFF.3366	CUFF.3366.2	100	3.2205	1.49451	4.94649	43.6445	288	CUFF.3366.1
u	CUFF.3400	CUFF.3400.1	35	0.679895	0.397939	0.96185	8.98809	1072	CUFF.3400.1
u	CUFF.3400	CUFF.3400.2	100	1.9598	1.51376	2.40584	25.9082	974	CUFF.3400.1
u	CUFF.3404	CUFF.3404.1	100	11.7284	11.1337	12.3231	157.767	8320	CUFF.3404.1
u	CUFF.3409	CUFF.3409.1	100	0.272691	0.136582	0.408801	3.67433	1129	CUFF.3409.1
u	CUFF.3414	CUFF.3414.1	100	2.23519	1.7283	2.74209	30.0498	738	CUFF.3414.1
u	CUFF.3427	CUFF.3427.1	100	8.04164	7.14362	8.93966	106.787	904	CUFF.3427.1
u	CUFF.3428	CUFF.3428.1	100	0.264614	0	0.639358	3.59904	310	CUFF.3428.1
u	CUFF.3440	CUFF.3440.1	100	0.769229	0.501895	1.03656	10.3319	1078	CUFF.3441.2
u	CUFF.3441	CUFF.3441.1	76	0.913702	0.611107	1.2163	12.2724	1318	CUFF.3441.2
u	CUFF.3441	CUFF.3441.2	68	0.816535	0.568518	1.06455	10.9673	1477	CUFF.3441.2
u	CUFF.3441	CUFF.3441.3	91	1.09073	0.783859	1.39759	14.6501	1311	CUFF.3441.2
u	CUFF.3441	CUFF.3441.4	100	1.20212	0.87464	1.5296	16.1463	1336	CUFF.3441.2
u	CUFF.3448	CUFF.3448.2	84	2.42604	0.681433	4.17064	32.5219	250	CUFF.3448.1
u	CUFF.3475	CUFF.3475.1	100	1.05874	0.551185	1.56629	14.2264	451	CUFF.3475.1
u	CUFF.3490	CUFF.3490.1	100	2.14999	1.48946	2.81053	29.1521	500	CUFF.3490.1
u	CUFF.3494	CUFF.3494.1	100	0.44285	0.257873	0.627827	6.0195	1008	CUFF.3494.1
u	CUFF.3502	CUFF.3502.1	100	0.949462	0.473436	1.42549	12.8427	515	CUFF.3502.2
u	CUFF.3502	CUFF.3502.2	98	0.935174	0.517859	1.35249	12.6494	601	CUFF.3502.2
u	CUFF.3503	CUFF.3503.1	90	1.53753	1.20163	1.87342	20.7534	1438	CUFF.3503.3
u	CUFF.3503	CUFF.3503.2	67	1.14543	0.846692	1.44418	15.4609	1588	CUFF.3503.3
u	CUFF.3503	CUFF.3503.3	40	0.678877	0.475114	0.88264	9.1634	1800	CUFF.3503.3
u	CUFF.3503	CUFF.3503.4	100	1.7092	1.36955	2.04884	23.0706	1443	CUFF.3503.3
u	CUFF.3517	CUFF.3517.1	100	12.5128	6.76343	18.2622	168.502	190	CUFF.3517.1
u	CUFF.3528	CUFF.3528.1	100	0.352041	0.240842	0.463239	4.76047	1975	CUFF.3528.1
u	CUFF.3529	CUFF.3529.1	100	0.16625	0.032311	0.30019	2.25838	1144	CUFF.3530.1
u	CUFF.3529	CUFF.3529.2	100	0.166331	0.040491	0.292171	2.25948	1232	CUFF.3530.1
u	CUFF.3530	CUFF.3530.1	100	0.348435	0.187277	0.509592	4.73322	1309	CUFF.3530.1
u	CUFF.3534	CUFF.3534.1	100	1.09326	0.730158	1.45637	14.7415	852	CUFF.3534.1
u	CUFF.3534	CUFF.3534.2	78	0.853117	0.464128	1.24211	11.5034	699	CUFF.3534.1
u	CUFF.3538	CUFF.3538.1	100	5.2385	2.83152	7.64547	70.4694	240	CUFF.3538.1
u	CUFF.3541	CUFF.3541.1	100	3.25066	1.93016	4.57116	41.9575	313	CUFF.3541.1
u	CUFF.3546	CUFF.3546.1	100	1.0052	0.5026	1.5078	13.2488	439	CUFF.3546.1
u	CUFF.3547	CUFF.3547.1	100	0.794009	0.408858	1.17916	10.7931	521	CUFF.3547.1
u	CUFF.3553	CUFF.3553.1	100	0.567601	0.238654	0.896549	7.60214	517	CUFF.3553.1
u	CUFF.3563	CUFF.3563.1	100	2.35948	0.936661	3.7823	31.4957	260	CUFF.3563.1
u	CUFF.3568	CUFF.3568.1	100	0.291527	0.110653	0.472401	3.96206	772	CUFF.3568.1
u	CUFF.3569	CUFF.3569.1	72	0.856531	0.247619	1.46544	11.4336	426	CUFF.3569.2
u	CUFF.3569	CUFF.3569.2	100	1.18378	0.81908	1.54848	15.802	899	CUFF.3569.2
u	CUFF.3569	CUFF.3569.3	51	0.608852	0.279434	0.938269	8.12739	792	CUFF.3569.2
u	CUFF.3575	CUFF.3575.1	100	0.235786	0.083542	0.38803	3.20535	833	CUFF.3575.1
u	CUFF.3578	CUFF.3578.1	100	2.45839	1.67492	3.24186	32.9421	511	CUFF.3578.1
u	CUFF.3579	CUFF.3579.1	100	1.48571	0.814196	2.15722	19.9083	493	CUFF.3578.1
u	CUFF.3582	CUFF.3582.1	100	2.21817	1.58224	2.8541	29.8029	530	CUFF.3582.1
u	CUFF.3604	CUFF.3604.1	100	1.03012	0.684008	1.37623	13.8263	999	CUFF.3605.1
u	CUFF.3605	CUFF.3605.1	100	1.09418	0.769318	1.41904	14.6862	1103	CUFF.3605.1
u	CUFF.3628	CUFF.3628.1	100	0.237543	0.117827	0.357258	3.23083	1266	CUFF.3628.1
u	CUFF.3635	CUFF.3635.1	100	0.378158	0.098928	0.657388	5.09435	735	CUFF.3636.1
u	CUFF.3636	CUFF.3636.1	100	1.4913	1.0863	1.8963	20.0901	855	CUFF.3636.1
u	CUFF.3649	CUFF.3649.1	100	0.492672	0.356324	0.629019	6.59692	2304	CUFF.3649.1
u	CUFF.3649	CUFF.3649.2	67	0.330454	0.19038	0.470528	4.4248	1790	CUFF.3649.1
u	CUFF.3654	CUFF.3654.1	100	1.75485	1.25442	2.25529	23.4491	853	CUFF.3654.1
u	CUFF.3655	CUFF.3655.1	100	9.17252	7.87008	10.475	122.567	604	CUFF.3653.1
u	CUFF.3659	CUFF.3659.1	100	1.93427	1.1122	2.75635	26.1729	386	CUFF.3659.1
u	CUFF.3663	CUFF.3663.1	100	5.85038	2.6074	9.09336	78.4553	211	CUFF.3663.1
u	CUFF.3680	CUFF.3680.1	100	2.06547	1.70018	2.43077	27.4264	1199	CUFF.3680.1
u	CUFF.3681	CUFF.3681.1	22	1.44369	1.13036	1.75702	19.3096	1263	CUFF.3681.1
u	CUFF.3681	CUFF.3681.2	100	6.6337	5.10732	8.16008	88.727	410	CUFF.3681.1
u	CUFF.3683	CUFF.3683.1	100	0.766096	0.438602	1.09359	10.3592	649	CUFF.3683.1
u	CUFF.3685	CUFF.3685.1	27	0.317191	0.114154	0.520228	4.28275	864	CUFF.3685.3
u	CUFF.3685	CUFF.3685.2	99	1.16858	0.724507	1.61265	15.7783	738	CUFF.3685.3
u	CUFF.3685	CUFF.3685.3	100	1.17857	0.828943	1.52819	15.9132	929	CUFF.3685.3
u	CUFF.3685	CUFF.3685.4	35	0.414824	0.134039	0.695608	5.601	783	CUFF.3685.3
u	CUFF.3688	CUFF.3688.1	100	0.205383	0.10557	0.305195	2.76686	2722	CUFF.3688.1
u	CUFF.3689	CUFF.3689.1	100	1.23397	1.03377	1.43416	16.6237	2516	CUFF.3688.1
u	CUFF.3691	CUFF.3691.2	100	1.29928	0.625037	1.97353	17.4534	404	CUFF.3691.1
u	CUFF.3715	CUFF.3715.1	100	0.170135	0.083717	0.256553	2.25455	1578	CUFF.3715.1
u	CUFF.3728	CUFF.3728.1	100	0.423624	0.202856	0.644392	5.74034	729	CUFF.3728.1
u	CUFF.3729	CUFF.3729.1	73	0.350609	0.183684	0.517534	4.73663	1430	CUFF.3730.1
u	CUFF.3729	CUFF.3729.2	100	0.478188	0.287985	0.668392	6.46019	1487	CUFF.3730.1
u	CUFF.3730	CUFF.3730.1	100	0.596344	0.406532	0.786155	8.05644	1665	CUFF.3730.1
u	CUFF.3731	CUFF.3731.1	100	0.780329	0.47937	1.08129	10.5199	717	CUFF.3731.1
u	CUFF.3735	CUFF.3735.1	54	0.609027	0.386438	0.831616	8.20906	1360	CUFF.3735.2
u	CUFF.3735	CUFF.3735.2	47	0.533649	0.347827	0.719471	7.19304	1633	CUFF.3735.2
u	CUFF.3735	CUFF.3735.3	100	1.12423	0.829358	1.4191	15.1534	1302	CUFF.3735.2
u	CUFF.3736	CUFF.3736.1	100	1.16981	0.847613	1.492	15.6803	876	CUFF.3736.1
u	CUFF.3743	CUFF.3743.1	100	16.7845	8.03741	25.5316	216.86	169	CUFF.3743.1
u	CUFF.3777	CUFF.3777.1	100	1.77649	1.11457	2.4384	23.8958	553	CUFF.3777.2
u	CUFF.3777	CUFF.3777.3	84	1.49932	0.875975	2.12267	20.1676	540	CUFF.3777.2
u	CUFF.3778	CUFF.3778.1	100	2.27162	1.71066	2.83257	30.5558	766	CUFF.3777.2
u	CUFF.3787	CUFF.3787.1	100	1.20033	0.792719	1.60794	16.2751	702	CUFF.3787.2
u	CUFF.3787	CUFF.3787.2	45	0.542804	0.344822	0.740786	7.35981	1152	CUFF.3787.2
u	CUFF.3806	CUFF.3806.1	50	1.4468	1.06338	1.83021	19.452	1090	CUFF.3806.1
u	CUFF.3806	CUFF.3806.2	100	2.87254	2.31336	3.43171	38.6207	943	CUFF.3806.1
u	CUFF.3807	CUFF.3807.1	100	14.8344	13.8928	15.7761	200.158	1958	CUFF.3807.1
u	CUFF.3816	CUFF.3816.1	100	0.736028	0.472125	0.999931	9.84106	869	CUFF.3816.1
u	CUFF.3837	CUFF.3837.1	100	1.62075	1.27699	1.9645	21.3411	1037	CUFF.3837.1
u	CUFF.3853	CUFF.3853.1	100	1.69649	0.848245	2.54473	23.0598	340	CUFF.3853.1
u	CUFF.3861	CUFF.3861.1	100	28.6546	27.051	30.2582	384.824	870	CUFF.3861.1
u	CUFF.3873	CUFF.3873.1	100	0.519948	0.242024	0.797871	7.04683	603	CUFF.3873.1
u	CUFF.3904	CUFF.3904.1	100	1.14209	0.804575	1.47961	15.4125	800	CUFF.3904.1
u	CUFF.3925	CUFF.3925.1	100	0.493583	0.308397	0.678769	6.6592	1499	CUFF.3925.4
u	CUFF.3925	CUFF.3925.2	88	0.435654	0.243457	0.627852	5.87765	1192	CUFF.3925.4
u	CUFF.3925	CUFF.3925.3	89	0.43692	0.251584	0.622255	5.89472	1325	CUFF.3925.4
u	CUFF.3928	CUFF.3928.1	100	2.21704	1.60605	2.82803	29.9523	557	CUFF.3928.1
u	CUFF.3951	CUFF.3951.1	100	2.83083	2.26036	3.40131	38.2919	880	CUFF.3950.1
u	CUFF.3994	CUFF.3994.1	100	0.317186	0.126581	0.50779	4.29626	765	CUFF.3994.1
u	CUFF.4054	CUFF.4054.2	70	7.02489	6.16662	7.88315	94.1993	1254	CUFF.4054.2
u	CUFF.4055	CUFF.4055.1	19	0.628057	0.451923	0.80419	8.38395	1547	CUFF.4055.1
u	CUFF.4055	CUFF.4055.2	100	3.27937	2.48797	4.07077	43.7764	545	CUFF.4055.1
u	CUFF.4059	CUFF.4059.1	81	1.40645	1.06461	1.74828	18.9753	1155	CUFF.4059.1
u	CUFF.4059	CUFF.4059.2	29	0.508548	0.260271	0.756824	6.86115	1032	CUFF.4059.1
u	CUFF.4059	CUFF.4059.3	100	1.73282	1.28507	2.18057	23.3786	970	CUFF.4059.1
u	CUFF.4083	CUFF.4083.1	100	0.984497	0.66469	1.3043	13.082	799	CUFF.4083.1
u	CUFF.4101	CUFF.4101.2	30	1.79182	0.438089	3.14554	23.9976	295	CUFF.4102.1
u	CUFF.4106	CUFF.4106.1	100	1.61592	0.97261	2.25922	21.2528	447	CUFF.4106.1
u	CUFF.4133	CUFF.4133.1	100	4.61331	3.0334	6.19322	62.582	314	CUFF.4133.1
u	CUFF.4144	CUFF.4144.1	100	16.0948	14.7952	17.3945	216.19	778	CUFF.4144.1
u	CUFF.4145	CUFF.4145.1	100	10.4567	8.86532	12.0482	138.545	529	CUFF.4145.1
u	CUFF.4145	CUFF.4145.2	24	2.49056	1.54719	3.43393	32.9983	529	CUFF.4145.1
u	CUFF.4155	CUFF.4155.1	100	6.03081	4.6476	7.41403	81.2862	394	CUFF.4155.1
u	CUFF.4165	CUFF.4165.1	100	11.0587	9.6025	12.5149	146.22	524	CUFF.4165.1
u	CUFF.4190	CUFF.4190.1	100	0.469962	0.317264	0.622661	6.38813	1483	CUFF.4190.1
u	CUFF.4374	CUFF.4374.2	100	5.66077	4.50106	6.82047	75.9544	537	CUFF.4374.1
u	CUFF.48694	CUFF.48694.1	100	0.743682	0.501278	0.986085	9.93169	962	CUFF.48694.1
u	CUFF.48696	CUFF.48696.1	37	0.495216	0.259327	0.731104	6.65921	1029	CUFF.48696.2
u	CUFF.48696	CUFF.48696.2	13	0.167763	0.072049	0.263477	2.25592	1931	CUFF.48696.2
u	CUFF.48696	CUFF.48696.3	19	0.254914	0.138253	0.371575	3.42785	1930	CUFF.48696.2
u	CUFF.48696	CUFF.48696.4	100	1.33213	0.843421	1.82084	17.9133	666	CUFF.48696.2
u	CUFF.48696	CUFF.48696.5	37	0.494761	0.189244	0.800278	6.65309	722	CUFF.48696.2
u	CUFF.48697	CUFF.48697.1	100	3.03695	2.53598	3.53791	40.818	922	CUFF.48697.1
u	CUFF.48704	CUFF.48704.1	100	0.691717	0.489042	0.894392	9.24233	1489	CUFF.48705.1
u	CUFF.48706	CUFF.48706.1	38	0.578535	0.36754	0.789529	7.73005	1390	CUFF.48706.1
u	CUFF.48706	CUFF.48706.2	23	0.353426	0.175222	0.531631	4.72228	1386	CUFF.48706.1
u	CUFF.48706	CUFF.48706.3	100	1.521	0.90259	2.13941	20.3227	525	CUFF.48706.1
u	CUFF.48710	CUFF.48710.1	100	1.01781	0.826316	1.20931	13.6564	1852	CUFF.48710.1
u	CUFF.48718	CUFF.48718.1	100	1.62113	1.32138	1.92087	21.7328	1275	CUFF.48718.1
u	CUFF.48720	CUFF.48720.1	100	193.229	167.871	218.588	2548.69	182	CUFF.48720.1
u	CUFF.48721	CUFF.48721.1	100	2.47965	1.99759	2.96171	33.556	838	CUFF.48721.1
u	CUFF.48730	CUFF.48730.1	49	0.369407	0.155879	0.582935	5.00135	1025	CUFF.48730.3
u	CUFF.48730	CUFF.48730.2	53	0.393627	0.116903	0.670352	5.32926	671	CUFF.48730.3
u	CUFF.48730	CUFF.48730.3	22	0.166265	0.021743	0.310787	2.25104	1099	CUFF.48730.3
u	CUFF.48730	CUFF.48730.4	100	0.748112	0.466777	1.02945	10.1286	1099	CUFF.48730.3
u	CUFF.48734	CUFF.48734.1	100	0.64907	0.443661	0.854478	8.63845	1314	CUFF.48734.1
u	CUFF.48735	CUFF.48735.1	100	1.11879	0.537774	1.6998	14.8899	501	CUFF.48734.1
u	CUFF.48740	CUFF.48740.1	93	0.502658	0.245724	0.759592	6.74491	1032	CUFF.48740.2
u	CUFF.48740	CUFF.48740.2	100	0.537972	0.330828	0.745116	7.21878	1317	CUFF.48740.2
u	CUFF.48740	CUFF.48740.3	78	0.421836	0.223941	0.619732	5.66041	1210	CUFF.48740.2
u	CUFF.48749	CUFF.48749.1	100	0.298827	0.212657	0.384996	4.04561	2655	CUFF.48749.1
u	CUFF.48751	CUFF.48751.1	100	1.6222	0.540733	2.70366	21.6376	276	CUFF.48751.1
u	CUFF.48768	CUFF.48768.1	100	2.42769	1.89424	2.96113	32.8148	717	CUFF.48768.1
u	CUFF.48770	CUFF.48770.1	75	0.518965	0.250563	0.787367	6.98577	899	CUFF.48770.2
u	CUFF.48770	CUFF.48770.2	100	0.695345	0.42675	0.96394	9.36001	1008	CUFF.48770.2
u	CUFF.48772	CUFF.48772.1	100	2.84204	2.49715	3.18694	38.269	1844	CUFF.48772.1
u	CUFF.48773	CUFF.48773.1	100	2.75542	2.19043	3.32042	36.2321	752	CUFF.48773.1
u	CUFF.48775	CUFF.48775.1	70	0.656201	0.243808	1.06859	8.81846	575	CUFF.48775.2
u	CUFF.48775	CUFF.48775.2	100	0.935227	0.687369	1.18309	12.5682	1292	CUFF.48775.2
u	CUFF.48776	CUFF.48776.1	100	0.874454	0.432805	1.3161	11.8284	546	CUFF.48777.1
u	CUFF.48776	CUFF.48776.2	77	0.673357	0.305662	1.04105	9.10821	582	CUFF.48777.1
u	CUFF.48777	CUFF.48777.1	100	0.277212	0.076755	0.47767	3.74973	719	CUFF.48777.1
u	CUFF.48791	CUFF.48791.1	100	2.58065	1.95506	3.20624	34.4618	605	CUFF.48791.1
u	CUFF.48804	CUFF.48804.1	100	2.7075	1.86862	3.54639	36.3797	432	CUFF.48804.1
u	CUFF.4237	CUFF.4237.1	100	3.58312	3.09153	4.07472	48.0305	1115	CUFF.4237.1
u	CUFF.4239	CUFF.4239.1	100	1.09356	0.786195	1.40092	14.711	1150	CUFF.4239.3
u	CUFF.4239	CUFF.4239.2	40	0.438391	0.207909	0.668873	5.89744	1068	CUFF.4239.3
u	CUFF.4239	CUFF.4239.3	21	0.234801	0.081197	0.388406	3.15865	1170	CUFF.4239.3
u	CUFF.4268	CUFF.4268.1	100	2.08399	1.47414	2.69384	27.8796	538	CUFF.4268.1
u	CUFF.4278	CUFF.4278.1	100	1.12222	0.741675	1.50276	15.1617	775	CUFF.4278.1
u	CUFF.4278	CUFF.4278.2	30	0.334818	0.074592	0.595044	4.52355	726	CUFF.4278.1
u	CUFF.4297	CUFF.4297.1	100	0.29764	0.118156	0.477123	4.0464	752	CUFF.4297.1
u	CUFF.4330	CUFF.4330.1	100	1.74215	1.36412	2.12017	23.4839	977	CUFF.4330.1
u	CUFF.4353	CUFF.4353.1	100	9.79068	8.36665	11.2147	131.287	498	CUFF.4353.1
u	CUFF.4381	CUFF.4381.1	38	1.62332	1.33054	1.91611	21.7759	1568	CUFF.4381.1
u	CUFF.4381	CUFF.4381.2	100	4.21761	3.46726	4.96796	56.5767	743	CUFF.4381.1
u	CUFF.4397	CUFF.4397.1	100	0.407427	0.172896	0.641959	5.53822	677	CUFF.4397.1
u	CUFF.4398	CUFF.4398.3	100	5.58573	4.82063	6.35084	74.8525	1079	CUFF.4398.2
u	CUFF.4400	CUFF.4400.1	100	3.58366	2.73384	4.43349	47.7003	568	CUFF.4400.2
u	CUFF.4400	CUFF.4400.2	34	1.21551	0.647774	1.78324	16.179	569	CUFF.4400.2
u	CUFF.4414	CUFF.4414.1	49	0.522923	0.250621	0.795224	7.04809	894	CUFF.4414.2
u	CUFF.4414	CUFF.4414.2	60	0.630612	0.392771	0.868452	8.49954	1095	CUFF.4414.2
u	CUFF.4414	CUFF.4414.3	100	1.05748	0.641448	1.4735	14.2529	713	CUFF.4414.2
u	CUFF.4419	CUFF.4419.1	100	4.27351	2.06783	6.47919	57.3456	240	CUFF.4419.1
u	CUFF.4441	CUFF.4441.1	15	0.455112	0.200087	0.710137	6.1291	724	CUFF.4441.1
u	CUFF.4441	CUFF.4441.2	100	3.06801	2.25444	3.88157	41.3176	513	CUFF.4441.1
u	CUFF.4446	CUFF.4446.1	81	0.660277	0.461936	0.858617	8.87835	1745	CUFF.4447.1
u	CUFF.4446	CUFF.4446.2	100	0.816205	0.563446	1.06896	10.975	1517	CUFF.4447.1
u	CUFF.4446	CUFF.4446.3	77	0.625256	0.399814	0.850697	8.40745	1585	CUFF.4447.1
u	CUFF.4451	CUFF.4451.1	100	0.75874	0.410115	1.10737	10.1341	575	CUFF.4451.1
u	CUFF.4456	CUFF.4456.1	100	0.46012	0.223637	0.696604	6.2039	721	CUFF.4456.1
u	CUFF.4495	CUFF.4495.1	100	0.430205	0.215475	0.644935	5.77457	790	CUFF.4495.1
u	CUFF.4509	CUFF.4509.1	100	0.421481	0.243819	0.599144	5.66077	1178	CUFF.4509.2
u	CUFF.4511	CUFF.4511.1	100	9.72386	8.40182	11.0459	130.491	575	CUFF.4511.1
u	CUFF.4540	CUFF.4540.1	100	4.29896	3.795	4.80293	57.9838	1376	CUFF.4540.1
u	CUFF.4582	CUFF.4582.4	66	0.426371	0.264743	0.587999	5.75122	2055	CUFF.4583.1
u	CUFF.4586	CUFF.4586.1	100	1.56681	0.911308	2.22231	21.3015	430	CUFF.4586.1
u	CUFF.4612	CUFF.4612.1	100	1.32246	1.08167	1.56324	17.7639	1562	CUFF.4612.1
u	CUFF.4631	CUFF.4631.1	100	1.40379	0.790037	2.01755	19.0684	446	CUFF.4631.1
u	CUFF.4663	CUFF.4663.1	100	0.507384	0.268043	0.746725	6.86869	730	CUFF.4663.1
u	CUFF.4683	CUFF.4683.1	100	0.365278	0.174916	0.555639	4.95996	813	CUFF.4683.1
u	CUFF.4684	CUFF.4684.1	100	1.02971	0.761175	1.29825	13.8761	1374	CUFF.4685.2
u	CUFF.4685	CUFF.4685.2	100	1.17192	0.950634	1.3932	15.7925	1780	CUFF.4685.2
u	CUFF.4685	CUFF.4685.3	67	0.784871	0.560333	1.00941	10.5767	1506	CUFF.4685.2
u	CUFF.4692	CUFF.4692.1	100	26.5516	23.9451	29.1582	355.312	491	CUFF.4692.1
u	CUFF.4724	CUFF.4724.1	100	0.219056	0.105995	0.332118	2.9072	1254	CUFF.4724.1
u	CUFF.4747	CUFF.4747.1	100	4.20675	3.90471	4.50879	56.2625	2971	CUFF.4747.1
u	CUFF.4786	CUFF.4786.1	16	1.67902	1.02133	2.33671	22.5338	611	CUFF.4786.1
u	CUFF.4786	CUFF.4786.2	100	10.3366	8.96647	11.7067	138.726	611	CUFF.4786.1
u	CUFF.4796	CUFF.4796.1	100	0.883106	0.631675	1.13454	11.7448	1044	CUFF.4796.1
u	CUFF.4798	CUFF.4798.1	100	9.10006	8.45607	9.74404	122.597	1521	CUFF.4798.1
u	CUFF.4799	CUFF.4799.1	34	1.34533	0.902661	1.78799	17.8337	850	CUFF.4799.1
u	CUFF.4799	CUFF.4799.2	43	1.67334	1.15039	2.19628	22.1819	847	CUFF.4799.1
u	CUFF.4800	CUFF.4800.1	100	5.91461	5.27996	6.54927	79.2751	1087	CUFF.4800.1
u	CUFF.4826	CUFF.4826.1	100	0.411121	0.231323	0.590918	5.53236	978	CUFF.4826.1
u	CUFF.4878	CUFF.4878.1	100	93.9325	88.2244	99.6407	1264.16	527	CUFF.4878.1
u	CUFF.4886	CUFF.4886.1	100	0.911803	0.425508	1.3981	12.3927	447	CUFF.4887.1
u	CUFF.4887	CUFF.4887.1	100	0.224013	0.095062	0.352964	3.04466	1065	CUFF.4887.1
u	CUFF.4905	CUFF.4905.1	100	0.834027	0.722676	0.945379	11.2254	5824	CUFF.4905.2
u	CUFF.4905	CUFF.4905.2	22	0.181696	0.123593	0.239798	2.44548	5909	CUFF.4905.2
u	CUFF.4905	CUFF.4905.3	24	0.197542	0.123001	0.272083	2.65877	3928	CUFF.4905.2
u	CUFF.5005	CUFF.5005.1	100	11.9295	11.0612	12.7979	158.264	1158	CUFF.5005.1
u	CUFF.5010	CUFF.5010.1	100	0.890072	0.68857	1.09157	12.0157	1538	CUFF.5010.1
u	CUFF.5036	CUFF.5036.1	34	0.396089	0.226538	0.56564	5.2399	1432	CUFF.5036.1
u	CUFF.5036	CUFF.5036.2	100	1.16888	0.847385	1.49038	15.4632	1070	CUFF.5036.1
u	CUFF.5046	CUFF.5046.1	100	8.91801	8.01309	9.82292	118.481	995	CUFF.5046.1
u	CUFF.5058	CUFF.5058.1	100	0.66468	0.367426	0.961934	9.0314	650	CUFF.5058.1
u	CUFF.5063	CUFF.5063.1	56	0.45561	0.244636	0.666584	6.15484	1162	CUFF.5063.1
u	CUFF.5063	CUFF.5063.2	100	0.814618	0.544959	1.08428	11.0047	1098	CUFF.5063.1
u	CUFF.5064	CUFF.5064.1	100	8.843	8.07902	9.60698	117.397	1126	CUFF.5064.1
u	CUFF.5179	CUFF.5179.1	100	34.0893	31.7736	36.4049	457.842	956	CUFF.5180.1
u	CUFF.5189	CUFF.5189.1	56	1.06642	0.740028	1.39282	14.3214	1076	CUFF.5189.3
u	CUFF.5189	CUFF.5189.2	100	1.8998	1.33926	2.46034	25.5131	735	CUFF.5189.3
u	CUFF.5189	CUFF.5189.3	85	1.61426	1.25857	1.96995	21.6785	1177	CUFF.5189.3
u	CUFF.5266	CUFF.5266.1	100	0.629182	0.332387	0.925977	8.47045	628	CUFF.5266.1
u	CUFF.5289	CUFF.5289.1	100	36.666	35.0238	38.3082	483.155	1011	CUFF.5289.1
u	CUFF.5368	CUFF.5368.1	58	1.32946	0.765496	1.89343	17.9082	498	CUFF.5368.1
u	CUFF.5368	CUFF.5368.2	100	2.29144	1.27642	3.30647	30.8662	367	CUFF.5368.1
u	CUFF.5385	CUFF.5385.1	100	0.535996	0.302068	0.769924	7.14232	785	CUFF.5385.1
u	CUFF.5424	CUFF.5424.1	100	0.821573	0.559221	1.08393	10.9485	1100	CUFF.5425.1
u	CUFF.5425	CUFF.5425.1	100	0.672999	0.442389	0.903609	8.96858	1167	CUFF.5425.1
u	CUFF.5428	CUFF.5428.1	100	0.591758	0.275638	0.907877	7.95888	567	CUFF.5428.1
u	CUFF.5434	CUFF.5434.1	100	1.65934	1.45594	1.86274	22.0098	2660	CUFF.5434.1
u	CUFF.5460	CUFF.5460.1	100	0.304292	0.120797	0.487788	4.13684	740	CUFF.5460.1
u	CUFF.5474	CUFF.5474.1	100	5.61346	4.37281	6.85412	74.8099	422	CUFF.5474.1
u	CUFF.5501	CUFF.5501.1	100	0.54652	0.314658	0.778381	7.41732	1118	CUFF.5501.2
u	CUFF.5501	CUFF.5501.2	82	0.448885	0.255409	0.64236	6.09223	1306	CUFF.5501.2
u	CUFF.5516	CUFF.5516.1	17	2.99961	2.46877	3.53044	40.4796	1278	CUFF.5516.2
u	CUFF.5516	CUFF.5516.2	100	17.9097	16.71	19.1094	241.691	1517	CUFF.5516.2
u	CUFF.5534	CUFF.5534.1	100	0.183028	0.081502	0.284554	2.48748	1258	CUFF.5534.1
u	CUFF.5548	CUFF.5548.1	100	3.09623	2.58222	3.61024	41.5941	961	CUFF.5548.1
u	CUFF.5551	CUFF.5551.1	20	0.473777	0.295781	0.651772	6.3628	1749	CUFF.5551.2
u	CUFF.5551	CUFF.5551.2	100	2.39134	2.10388	2.6788	32.1156	2378	CUFF.5551.2
u	CUFF.5575	CUFF.5575.1	100	0.386506	0.266292	0.506719	5.22095	1817	CUFF.5575.1
u	CUFF.5596	CUFF.5596.1	35	1.66523	1.30494	2.02551	22.4382	1395	CUFF.5596.1
u	CUFF.5596	CUFF.5596.2	100	4.74672	4.1373	5.35614	63.9601	1306	CUFF.5596.1
u	CUFF.5596	CUFF.5596.3	52	2.45374	2.00354	2.90394	33.0631	1195	CUFF.5596.1
u	CUFF.5643	CUFF.5643.1	100	5.77937	5.24447	6.31427	77.3659	1733	CUFF.5643.1
u	CUFF.5649	CUFF.5649.1	100	0.361305	0.203969	0.518641	4.875	1128	CUFF.5649.1
u	CUFF.5656	CUFF.5656.1	100	22.8737	20.6226	25.1247	308.708	471	CUFF.5656.1
u	CUFF.5671	CUFF.5671.1	100	0.321151	0.121497	0.520805	4.36719	908	CUFF.5671.2
u	CUFF.5671	CUFF.5671.2	64	0.206958	0.055364	0.358553	2.81434	1011	CUFF.5671.2
u	CUFF.5672	CUFF.5672.1	100	0.280911	0.165457	0.396365	3.79269	1472	CUFF.5672.1
u	CUFF.5694	CUFF.5694.1	100	1.83653	1.62998	2.04308	24.6888	2799	CUFF.5694.1
u	CUFF.5705	CUFF.5705.1	100	0.316488	0.111197	0.521778	4.30457	683	CUFF.5705.1
u	CUFF.5785	CUFF.5785.1	30	1.82144	1.37344	2.26944	24.5727	1191	CUFF.5785.3
u	CUFF.5785	CUFF.5785.2	29	1.78681	1.29925	2.27436	24.1055	1069	CUFF.5785.3
u	CUFF.5785	CUFF.5785.3	100	6.06773	5.35404	6.78142	81.8586	1316	CUFF.5785.3
u	CUFF.5802	CUFF.5802.1	26	0.247918	0.145515	0.350321	3.35027	2835	CUFF.5802.1
u	CUFF.5802	CUFF.5802.2	100	0.956917	0.764452	1.14938	12.9314	2599	CUFF.5802.1
u	CUFF.5802	CUFF.5802.3	38	0.363348	0.215927	0.510768	4.91014	2218	CUFF.5802.1
u	CUFF.5802	CUFF.5802.4	99	0.944494	0.739149	1.14984	12.7635	2348	CUFF.5802.1
u	CUFF.5845	CUFF.5845.1	100	4.48263	3.66647	5.29879	60.2807	604	CUFF.5845.1
u	CUFF.5854	CUFF.5854.1	100	5.01036	4.53087	5.48985	67.4358	1828	CUFF.5854.1
u	CUFF.5891	CUFF.5891.1	100	0.721714	0.420079	1.02335	9.58728	697	CUFF.5891.1
u	CUFF.5893	CUFF.5893.1	100	0.854768	0.570819	1.13872	11.5744	846	CUFF.5893.1
u	CUFF.5904	CUFF.5904.1	100	2.5133	1.70751	3.31908	33.5411	433	CUFF.5904.1
u	CUFF.5922	CUFF.5922.1	100	1.6633	1.09688	2.22972	22.3488	520	CUFF.5922.1
u	CUFF.5974	CUFF.5974.1	100	1.21822	0.905774	1.53066	16.4937	1100	CUFF.5974.2
u	CUFF.5974	CUFF.5974.2	17	0.20257	0.048787	0.356354	2.74264	1188	CUFF.5974.2
u	CUFF.5980	CUFF.5980.1	100	0.347555	0.190097	0.505013	4.69836	1219	CUFF.5980.1
u	CUFF.5980	CUFF.5980.2	49	0.169641	0.048757	0.290524	2.29326	1186	CUFF.5980.1
u	CUFF.5985	CUFF.5985.1	100	23.3917	20.8139	25.9694	310.634	415	CUFF.5985.1
u	CUFF.6049	CUFF.6049.1	100	50.4162	46.4933	54.339	673.801	400	CUFF.6049.1
u	CUFF.6099	CUFF.6099.2	100	215.409	204.32	226.497	2897.5	567	CUFF.6099.1
u	CUFF.6101	CUFF.6101.1	100	2.11593	0.926981	3.30488	28.7552	285	CUFF.6101.1
u	CUFF.6116	CUFF.6116.1	100	1.23671	1.0635	1.40992	16.4951	2689	CUFF.6116.1
u	CUFF.6155	CUFF.6155.1	100	7.09351	5.6945	8.49252	95.7327	418	CUFF.6155.1
u	CUFF.6218	CUFF.6218.1	100	1.91912	1.54738	2.29086	25.8104	1185	CUFF.6218.1
u	CUFF.6218	CUFF.6218.2	76	1.45016	0.935023	1.96529	19.5032	655	CUFF.6218.1
u	CUFF.6225	CUFF.6225.1	100	31.3197	25.9485	36.691	417.886	254	CUFF.6225.1
u	CUFF.6228	CUFF.6228.1	100	0.347894	0.197894	0.497893	4.72663	1185	CUFF.6228.1
u	CUFF.6252	CUFF.6252.1	100	0.674097	0.41468	0.933514	8.94754	809	CUFF.6252.1
u	CUFF.6293	CUFF.6293.1	100	61.1011	54.6312	67.5711	817.079	283	CUFF.6293.1
u	CUFF.6304	CUFF.6304.1	100	0.293289	0.130954	0.455624	3.94955	1118	CUFF.6305.1
u	CUFF.6305	CUFF.6305.1	100	0.276447	0.130284	0.42261	3.72274	1274	CUFF.6305.1
u	CUFF.6309	CUFF.6309.1	100	0.344466	0.206555	0.482377	4.66748	1281	CUFF.6309.1
u	CUFF.6325	CUFF.6325.1	100	1.68295	0.930311	2.43559	22.7371	378	CUFF.6325.1
u	CUFF.6332	CUFF.6332.1	100	0.228158	0.126123	0.330194	3.0502	1505	CUFF.6332.1
u	CUFF.6333	CUFF.6333.1	100	0.334687	0.261645	0.40773	4.5238	3975	CUFF.6333.1
u	CUFF.6346	CUFF.6346.1	100	12.994	10.2011	15.787	174.118	297	CUFF.6346.1
u	CUFF.6363	CUFF.6363.1	100	2.60272	2.18728	3.01815	34.5246	1099	CUFF.6363.1
u	CUFF.6365	CUFF.6365.1	100	52.7866	45.3011	60.2721	709.497	244	CUFF.6365.1
u	CUFF.6370	CUFF.6370.1	100	0.444344	0.262057	0.626631	6.03928	1061	CUFF.6370.1
u	CUFF.6382	CUFF.6382.1	100	0.925497	0.410411	1.44058	12.4567	497	CUFF.6382.3
u	CUFF.6382	CUFF.6382.2	31	0.287722	0.137718	0.437726	3.87259	1476	CUFF.6382.3
u	CUFF.6382	CUFF.6382.3	58	0.536059	0.339132	0.732985	7.21507	1483	CUFF.6382.3
u	CUFF.6382	CUFF.6382.4	52	0.485011	0.250443	0.71958	6.52801	1004	CUFF.6382.3
u	CUFF.6393	CUFF.6393.1	100	10.9834	9.6697	12.2971	147.336	687	CUFF.6393.1
u	CUFF.6393	CUFF.6393.2	21	2.27926	1.52998	3.02854	30.5749	607	CUFF.6393.1
u	CUFF.6397	CUFF.6397.1	100	0.614757	0.314491	0.915022	8.26153	871	CUFF.6397.2
u	CUFF.6397	CUFF.6397.2	55	0.339456	0.200619	0.478292	4.56184	1848	CUFF.6397.2
u	CUFF.6397	CUFF.6397.3	86	0.530536	0.364048	0.697024	7.12972	1848	CUFF.6397.2
u	CUFF.6398	CUFF.6398.1	100	1.75065	1.31994	2.18136	23.4259	780	CUFF.6398.1
u	CUFF.6400	CUFF.6400.1	100	8.14742	7.28397	9.01086	109.518	863	CUFF.6400.1
u	CUFF.6415	CUFF.6415.1	100	1.0328	0.794461	1.27115	13.6309	1296	CUFF.6415.1
u	CUFF.6426	CUFF.6426.1	100	3.56432	3.20833	3.92031	47.6957	1874	CUFF.6426.1
u	CUFF.6435	CUFF.6435.2	100	2.97987	2.18814	3.7716	40.1023	582	CUFF.6435.1
u	CUFF.6439	CUFF.6439.1	27	0.458981	0.189176	0.728786	6.18272	716	CUFF.6439.2
u	CUFF.6439	CUFF.6439.2	100	1.69599	1.25749	2.13448	22.8458	910	CUFF.6439.2
u	CUFF.6439	CUFF.6439.3	57	0.966102	0.545298	1.38691	13.0139	717	CUFF.6439.2
u	CUFF.6467	CUFF.6467.1	100	1.67084	1.23654	2.10514	22.3299	736	CUFF.6467.1
u	CUFF.6480	CUFF.6480.1	100	0.508801	0.326034	0.691567	6.91581	1108	CUFF.6480.1
u	CUFF.6484	CUFF.6484.1	72	0.933613	0.257692	1.60953	12.5796	346	CUFF.6484.2
u	CUFF.6484	CUFF.6484.2	54	0.708242	0.340131	1.07635	9.54292	655	CUFF.6484.2
u	CUFF.6484	CUFF.6484.3	100	1.2999	0.82734	1.77246	17.515	652	CUFF.6484.2
u	CUFF.6524	CUFF.6524.1	54	0.278374	0.113135	0.443613	3.77681	1220	CUFF.6524.2
u	CUFF.6524	CUFF.6524.2	43	0.224384	0.07807	0.370698	3.04431	1323	CUFF.6524.2
u	CUFF.6524	CUFF.6524.3	100	0.519141	0.306073	0.732209	7.04339	1205	CUFF.6524.2
u	CUFF.6540	CUFF.6540.1	100	1.84662	1.45496	2.23828	24.8988	935	CUFF.6540.1
u	CUFF.6550	CUFF.6550.1	100	2.08689	1.84173	2.33206	28.2217	2605	CUFF.6550.1
u	CUFF.6611	CUFF.6611.1	100	109.954	104.669	115.239	1442.39	1107	CUFF.6611.1
u	CUFF.6612	CUFF.6612.1	100	0.353135	0.170872	0.535398	4.69733	855	CUFF.6612.1
u	CUFF.6616	CUFF.6616.1	100	50.2236	46.087	54.3602	671.347	478	CUFF.6616.2
u	CUFF.6616	CUFF.6616.2	87	43.5034	39.7062	47.3006	581.517	481	CUFF.6616.2
u	CUFF.6626	CUFF.6626.1	25	0.292287	0.095379	0.489194	3.94066	987	CUFF.6626.2
u	CUFF.6626	CUFF.6626.2	100	1.17653	0.846494	1.50656	15.8622	993	CUFF.6626.2
u	CUFF.6637	CUFF.6637.1	100	4.05269	3.33639	4.76898	54.5636	711	CUFF.6637.1
u	CUFF.6646	CUFF.6646.1	100	10.324	9.22492	11.4231	138.392	721	CUFF.6646.1
u	CUFF.6648	CUFF.6648.1	100	1.52357	1.2485	1.79863	20.4343	1407	CUFF.6648.1
u	CUFF.6664	CUFF.6664.1	73	0.489413	0.261456	0.71737	6.54807	974	CUFF.6664.2
u	CUFF.6664	CUFF.6664.2	24	0.162113	0.038873	0.285353	2.16898	1124	CUFF.6664.2
u	CUFF.6664	CUFF.6664.3	100	0.674334	0.417046	0.931623	9.02221	1008	CUFF.6664.2
u	CUFF.6673	CUFF.6673.1	100	2.70078	2.21827	3.18329	36.2401	896	CUFF.6673.1
u	CUFF.6682	CUFF.6682.1	100	1.8323	0.961012	2.70359	24.7097	349	CUFF.6682.1
u	CUFF.6687	CUFF.6687.1	100	1.33234	0.908539	1.75614	18.0854	649	CUFF.6687.1
u	CUFF.6744	CUFF.6744.1	100	2.99628	2.26533	3.72722	39.8063	555	CUFF.6744.1
u	CUFF.6762	CUFF.6762.1	100	4.83615	4.07503	5.59727	64.2571	842	CUFF.6762.2
u	CUFF.6762	CUFF.6762.2	33	1.5767	1.1537	1.9997	20.9493	994	CUFF.6762.2
u	CUFF.6780	CUFF.6780.1	100	0.61778	0.277082	0.958479	8.31095	593	CUFF.6781.1
u	CUFF.6781	CUFF.6781.1	100	0.432835	0.16634	0.699331	5.82291	676	CUFF.6781.1
u	CUFF.6804	CUFF.6804.1	100	82.6137	79.4738	85.7537	1077.34	701	CUFF.6804.1
u	CUFF.6820	CUFF.6820.1	85	2.88575	2.48777	3.28373	38.2705	2122	CUFF.6820.2
u	CUFF.6820	CUFF.6820.2	100	3.40192	2.98556	3.81829	45.1159	2184	CUFF.6820.2
u	CUFF.6835	CUFF.6835.1	100	0.171423	0.04079	0.302056	2.27626	1220	CUFF.6836.1
u	CUFF.6836	CUFF.6836.1	100	0.32134	0.20743	0.43525	4.26696	2064	CUFF.6836.1
u	CUFF.6854	CUFF.6854.1	100	1.40784	1.16461	1.65108	18.7767	1622	CUFF.6854.1
u	CUFF.6865	CUFF.6865.1	100	0.299978	0.131652	0.468303	4.00991	888	CUFF.6865.1
u	CUFF.6883	CUFF.6883.1	100	0.410407	0.228402	0.592413	5.535	951	CUFF.6883.1
u	CUFF.6887	CUFF.6887.1	76	0.416613	0.256088	0.577137	5.6074	1729	CUFF.6887.3
u	CUFF.6887	CUFF.6887.2	100	0.546958	0.354765	0.739152	7.36179	1628	CUFF.6887.3
u	CUFF.6887	CUFF.6887.3	52	0.28503	0.153791	0.41627	3.83637	1856	CUFF.6887.3
u	CUFF.6899	CUFF.6899.1	100	4.69791	3.98449	5.41132	63.6085	769	CUFF.6899.1
u	CUFF.6910	CUFF.6910.1	100	2.50434	2.06659	2.9421	33.7798	980	CUFF.6910.1
u	CUFF.6922	CUFF.6922.1	100	1.03014	0.640843	1.41943	13.5948	614	CUFF.6922.1
u	CUFF.6927	CUFF.6927.1	56	1.23915	0.95577	1.52253	16.6687	1421	CUFF.6927.1
u	CUFF.6927	CUFF.6927.2	100	2.20419	1.80621	2.60217	29.6502	1240	CUFF.6927.1
u	CUFF.6929	CUFF.6929.1	100	0.572084	0.35589	0.788279	7.76892	943	CUFF.6929.1
u	CUFF.6934	CUFF.6934.1	100	3.61358	3.0293	4.19786	48.6604	834	CUFF.6934.1
u	CUFF.6949	CUFF.6949.1	25	0.645792	0.36294	0.928644	8.66154	1032	CUFF.6949.1
u	CUFF.6949	CUFF.6949.2	100	2.58336	2.0702	3.09652	34.6488	933	CUFF.6949.1
u	CUFF.6956	CUFF.6956.1	100	17.2256	15.913	18.5381	231.178	1061	CUFF.6956.1
u	CUFF.6969	CUFF.6969.1	20	0.525792	0.324771	0.726812	7.04915	1453	CUFF.6969.3
u	CUFF.6969	CUFF.6969.2	32	0.816441	0.546126	1.08676	10.9458	1456	CUFF.6969.3
u	CUFF.6969	CUFF.6969.3	43	1.11595	0.822468	1.40943	14.9613	1561	CUFF.6969.3
u	CUFF.6969	CUFF.6969.4	100	2.5838	2.12388	3.04372	34.6404	1371	CUFF.6969.3
u	CUFF.7038	CUFF.7038.1	100	0.502398	0.255291	0.749505	6.83201	792	CUFF.7038.1
u	CUFF.7059	CUFF.7059.1	36	0.694303	0.226802	1.1618	9.36782	457	CUFF.7059.1
u	CUFF.7059	CUFF.7059.2	100	1.9057	1.17423	2.63718	25.7126	453	CUFF.7059.1
u	CUFF.7071	CUFF.7071.1	100	0.899871	0.459352	1.34039	12.1944	489	CUFF.7071.1
u	CUFF.7072	CUFF.7072.1	100	0.733778	0.421729	1.04583	9.92886	699	CUFF.7072.1
u	CUFF.7131	CUFF.7131.1	100	5.14545	4.56124	5.72966	68.892	1108	CUFF.7131.1
u	CUFF.7132	CUFF.7132.1	100	0.61002	0.336625	0.883415	8.24474	701	CUFF.7132.1
u	CUFF.7138	CUFF.7138.1	81	0.425104	0.204422	0.645785	5.71985	811	CUFF.7138.2
u	CUFF.7138	CUFF.7138.2	100	0.524279	0.298737	0.749821	7.05426	900	CUFF.7138.2
u	CUFF.7139	CUFF.7139.1	100	0.458072	0.287404	0.628739	6.21773	1192	CUFF.7139.1
u	CUFF.7148	CUFF.7148.1	28	0.16123	0.053137	0.269322	2.17845	1521	CUFF.7148.1
u	CUFF.7148	CUFF.7148.2	91	0.52647	0.318892	0.734047	7.11337	1236	CUFF.7148.1
u	CUFF.7148	CUFF.7148.3	100	0.577439	0.368236	0.786641	7.80204	1414	CUFF.7148.1
u	CUFF.7156	CUFF.7156.1	100	0.234916	0.104608	0.365223	3.14643	1025	CUFF.7156.1
u	CUFF.7157	CUFF.7157.1	100	0.558483	0.257308	0.859658	7.59345	602	CUFF.7157.1
u	CUFF.7185	CUFF.7185.1	100	1.57151	1.12536	2.01767	20.933	704	CUFF.7185.1
u	CUFF.7228	CUFF.7228.1	86	0.82157	0.658568	0.984571	10.9846	2191	CUFF.7228.1
u	CUFF.7228	CUFF.7228.2	100	0.959369	0.386607	1.53213	12.827	396	CUFF.7228.1
u	CUFF.7229	CUFF.7229.1	100	0.359206	0.179914	0.538499	4.86994	906	CUFF.7229.1
u	CUFF.7242	CUFF.7242.1	100	1.17588	0.959428	1.39234	15.8083	2187	CUFF.7242.1
u	CUFF.7243	CUFF.7243.1	42	0.3248	0.177006	0.472595	4.36655	1680	CUFF.7242.1
u	CUFF.7243	CUFF.7243.2	100	0.777486	0.554979	0.999993	10.4524	1686	CUFF.7242.1
u	CUFF.7299	CUFF.7299.1	100	8.65172	8.05755	9.24589	116.3	1688	CUFF.7299.1
u	CUFF.7331	CUFF.7331.1	100	0.636611	0.399827	0.873395	8.61715	903	CUFF.7331.1
u	CUFF.7368	CUFF.7368.1	100	0.576062	0.354348	0.797777	7.80458	925	CUFF.7368.1
u	CUFF.7398	CUFF.7398.1	100	5.62564	4.80127	6.45	75.7274	710	CUFF.7398.1
u	CUFF.7405	CUFF.7405.1	100	0.959438	0.67324	1.24564	12.9746	937	CUFF.7405.1
u	CUFF.7415	CUFF.7415.1	100	0.649731	0.372685	0.926778	8.54273	706	CUFF.7415.1
u	CUFF.7419	CUFF.7419.1	100	0.679265	0.394577	0.963952	9.02595	706	CUFF.7419.1
u	CUFF.7435	CUFF.7435.1	100	9.07188	8.42853	9.71524	121.332	1521	CUFF.7435.1
u	CUFF.7436	CUFF.7436.1	100	1.0988	0.79155	1.40605	14.7736	933	CUFF.7436.1
u	CUFF.7448	CUFF.7448.1	100	8.0221	5.76012	10.2841	104.092	290	CUFF.7448.1
u	CUFF.7449	CUFF.7449.1	100	5.69797	5.08499	6.31094	76.6641	1118	CUFF.7449.1
u	CUFF.7450	CUFF.7450.1	100	0.617723	0.430271	0.805174	8.29816	1261	CUFF.7450.1
u	CUFF.7454	CUFF.7454.1	100	0.753206	0.584978	0.921433	10.1386	1820	CUFF.7454.1
u	CUFF.7455	CUFF.7455.1	100	0.177931	0.065059	0.290803	2.3533	1760	CUFF.7456.1
u	CUFF.7456	CUFF.7456.1	100	1.24071	1.01604	1.46538	16.4096	1937	CUFF.7456.1
u	CUFF.7461	CUFF.7461.1	51	0.251423	0.051677	0.451168	3.39704	830	CUFF.7461.2
u	CUFF.7461	CUFF.7461.2	100	0.494093	0.249021	0.739165	6.67583	846	CUFF.7461.2
u	CUFF.7475	CUFF.7475.1	100	0.498167	0.285748	0.710585	6.50725	859	CUFF.7475.1
u	CUFF.7502	CUFF.7502.1	31	0.702149	0.38336	1.02094	9.39988	829	CUFF.7502.1
u	CUFF.7502	CUFF.7502.2	100	2.29274	1.77812	2.80735	30.6936	819	CUFF.7502.1
u	CUFF.7509	CUFF.7509.1	100	9.61181	8.64578	10.5778	128.371	815	CUFF.7509.1
u	CUFF.7514	CUFF.7514.1	38	0.503284	0.230188	0.776381	6.74053	908	CUFF.7514.1
u	CUFF.7514	CUFF.7514.2	82	1.09907	0.6801	1.51804	14.7199	892	CUFF.7514.1
u	CUFF.7514	CUFF.7514.3	100	1.33485	0.904371	1.76532	17.8777	900	CUFF.7514.1
u	CUFF.7515	CUFF.7515.1	100	10.6949	8.32358	13.0662	139.382	313	CUFF.7515.1
u	CUFF.7540	CUFF.7540.1	100	1.57918	0.887357	2.27101	21.0725	459	CUFF.7541.1
u	CUFF.7540	CUFF.7540.2	20	0.319994	0.200349	0.439639	4.26997	2492	CUFF.7541.1
u	CUFF.7541	CUFF.7541.1	100	1.19036	0.994891	1.38583	15.8841	2601	CUFF.7541.1
u	CUFF.7556	CUFF.7556.1	100	0.693313	0.456393	0.930233	9.36545	985	CUFF.7556.1
u	CUFF.7557	CUFF.7557.1	100	3.44314	2.39841	4.48788	46.2466	399	CUFF.7557.1
u	CUFF.7579	CUFF.7579.1	100	84.5589	77.6956	91.4221	1130.3	306	CUFF.7579.1
u	CUFF.7639	CUFF.7639.1	100	0.547378	0.193144	0.901611	7.44492	481	CUFF.7639.1
u	CUFF.7661	CUFF.7661.1	18	0.286653	0.131597	0.441708	3.86699	1262	CUFF.7661.1
u	CUFF.7661	CUFF.7661.2	100	1.61966	1.27782	1.96149	21.8494	1139	CUFF.7661.1
u	CUFF.7688	CUFF.7688.1	100	3.12413	2.61271	3.63556	42.3096	978	CUFF.7688.1
u	CUFF.7702	CUFF.7702.1	100	0.683427	0.393231	0.973623	9.16915	710	CUFF.7702.1
u	CUFF.7712	CUFF.7712.1	100	0.329509	0.195851	0.463167	4.47399	1375	CUFF.7712.1
u	CUFF.7727	CUFF.7727.1	70	1.26919	1.0311	1.50728	17.0722	2364	CUFF.7727.1
u	CUFF.7727	CUFF.7727.2	100	1.81572	1.5438	2.08764	24.4237	2310	CUFF.7727.1
u	CUFF.7727	CUFF.7727.3	96	1.73891	1.35956	2.11827	23.3906	1132	CUFF.7727.1
u	CUFF.7728	CUFF.7728.1	46	1.06346	0.762703	1.36422	14.2823	1296	CUFF.7728.1
u	CUFF.7728	CUFF.7728.2	100	2.31388	1.88807	2.7397	31.0755	1214	CUFF.7728.1
u	CUFF.7729	CUFF.7729.1	41	133.046	71.6057	194.487	1798.87	126	CUFF.7729.1
u	CUFF.7729	CUFF.7729.2	100	322.602	121.179	524.025	4361.78	105	CUFF.7729.1
u	CUFF.7732	CUFF.7732.1	53	0.290912	0.13257	0.449254	3.90215	999	CUFF.7732.1
u	CUFF.7732	CUFF.7732.2	100	0.552006	0.274241	0.829771	7.40433	685	CUFF.7732.1
u	CUFF.7733	CUFF.7733.1	100	6.99962	6.45902	7.54023	94.1403	1647	CUFF.7733.1
u	CUFF.7748	CUFF.7748.1	93	0.195704	0.094318	0.29709	2.63626	1697	CUFF.7748.2
u	CUFF.7748	CUFF.7748.2	100	0.20951	0.113066	0.305954	2.82224	2151	CUFF.7748.2
u	CUFF.7748	CUFF.7748.3	71	0.148497	0.051978	0.245016	2.00035	1787	CUFF.7748.2
u	CUFF.7752	CUFF.7752.1	100	0.604833	0.384037	0.825629	8.1539	1300	CUFF.7752.3
u	CUFF.7752	CUFF.7752.2	56	0.340475	0.174649	0.506301	4.59003	1336	CUFF.7752.3
u	CUFF.7752	CUFF.7752.3	75	0.454029	0.264755	0.643303	6.12088	1403	CUFF.7752.3
u	CUFF.7752	CUFF.7752.4	83	0.503723	0.28323	0.724215	6.79081	1314	CUFF.7752.3
u	CUFF.7754	CUFF.7754.1	100	0.7215	0.505792	0.937208	9.66236	1138	CUFF.7754.1
u	CUFF.7755	CUFF.7755.1	100	0.720385	0.436613	1.00416	9.75258	899	CUFF.7756.1
u	CUFF.7756	CUFF.7756.1	100	0.198741	0.057995	0.339487	2.69056	1193	CUFF.7756.1
u	CUFF.7757	CUFF.7757.1	100	1.84446	1.50925	2.17967	24.8391	1292	CUFF.7757.1
u	CUFF.7757	CUFF.7757.2	90	1.65391	1.21305	2.09478	22.273	779	CUFF.7757.1
u	CUFF.7758	CUFF.7758.1	100	4.95836	4.25128	5.66544	66.7736	862	CUFF.7758.1
u	CUFF.48853	CUFF.48853.1	100	0.175163	0.062062	0.288264	2.3824	1051	CUFF.48853.1
u	CUFF.48835	CUFF.48835.1	98	12.6157	11.5422	13.6891	170.111	1302	CUFF.48835.3
u	CUFF.48835	CUFF.48835.2	100	12.8817	11.784	13.9793	173.698	1349	CUFF.48835.3
u	CUFF.48835	CUFF.48835.3	50	6.49141	5.82532	7.15751	87.531	1672	CUFF.48835.3
u	CUFF.48837	CUFF.48837.1	100	1.75206	1.50224	2.00188	23.5483	2068	CUFF.48837.1
u	CUFF.48846	CUFF.48846.1	49	2.79615	2.39214	3.20017	37.5583	1761	CUFF.48846.1
u	CUFF.48846	CUFF.48846.2	100	5.66487	4.95773	6.372	76.0913	1213	CUFF.48846.1
u	CUFF.48871	CUFF.48871.1	100	8.97514	8.04214	9.90814	116.243	822	CUFF.48871.1
u	CUFF.48873	CUFF.48873.1	100	0.386481	0.226921	0.546042	5.21938	1135	CUFF.48873.1
u	CUFF.48874	CUFF.48874.1	100	1.97575	1.5158	2.43571	26.5103	868	CUFF.48874.1
u	CUFF.48875	CUFF.48875.1	100	2.88899	1.86524	3.91275	38.764	422	CUFF.48874.1
u	CUFF.48907	CUFF.48907.1	100	1.22302	0.830874	1.61517	16.4938	701	CUFF.48907.1
u	CUFF.48919	CUFF.48919.1	100	0.35468	0.188427	0.520934	4.65314	1239	CUFF.48919.1
u	CUFF.48920	CUFF.48920.1	100	1.42175	0.952227	1.89128	18.6524	668	CUFF.48920.1
u	CUFF.48921	CUFF.48921.1	100	0.73185	0.218826	1.24487	9.60133	419	CUFF.48919.1
u	CUFF.48930	CUFF.48930.1	100	42.4884	38.0406	46.9361	573.472	355	CUFF.48930.1
u	CUFF.48931	CUFF.48931.1	37	0.322681	0.172649	0.472714	4.37346	1391	CUFF.48931.1
u	CUFF.48931	CUFF.48931.2	20	0.17689	0.023855	0.329924	2.39747	1103	CUFF.48931.1
u	CUFF.48931	CUFF.48931.3	23	0.202939	0.034652	0.371226	2.75053	1031	CUFF.48931.1
u	CUFF.48931	CUFF.48931.4	100	0.883082	0.574138	1.19202	11.9688	929	CUFF.48931.1
u	CUFF.48932	CUFF.48932.1	100	3.70454	3.16185	4.24723	50.0668	1035	CUFF.48932.1
u	CUFF.48937	CUFF.48937.1	100	4.19983	2.71203	5.68764	56.9719	311	CUFF.48937.1
u	CUFF.48945	CUFF.48945.1	100	34.06	29.5836	38.5363	453.694	301	CUFF.48945.1
u	CUFF.48961	CUFF.48961.1	100	0.224495	0.130442	0.318548	3.04118	1846	CUFF.48961.1
u	CUFF.48962	CUFF.48962.1	100	0.648215	0.377024	0.919406	8.74038	753	CUFF.48962.1
u	CUFF.48980	CUFF.48980.1	100	5.0416	1.47665	8.60654	67.8613	192	CUFF.48980.1
u	CUFF.49001	CUFF.49001.1	100	0.320792	0.234266	0.407319	4.35607	3311	CUFF.49001.1
u	CUFF.49001	CUFF.49001.2	34	0.109365	0.026508	0.192222	1.48508	1951	CUFF.49001.1
u	CUFF.49040	CUFF.49040.1	100	2.40401	1.68731	3.1207	32.3354	484	CUFF.49040.1
u	CUFF.49041	CUFF.49041.1	100	0.437718	0.192466	0.68297	5.89323	836	CUFF.49042.1
u	CUFF.49042	CUFF.49042.1	100	0.563449	0.33131	0.795588	7.58601	1025	CUFF.49042.1
u	CUFF.49048	CUFF.49048.1	100	2.49365	1.34787	3.63943	33.656	311	CUFF.49048.1
u	CUFF.49067	CUFF.49067.1	100	0.391543	0.225707	0.557379	5.23341	1361	CUFF.49067.1
u	CUFF.49067	CUFF.49067.2	61	0.237113	0.086882	0.387343	3.16927	1235	CUFF.49067.1
u	CUFF.49068	CUFF.49068.1	100	0.633556	0.224477	1.04263	8.36961	437	CUFF.49068.1
u	CUFF.49070	CUFF.49070.1	100	2.26336	1.9308	2.59592	30.6004	1621	CUFF.49070.1
u	CUFF.49070	CUFF.49070.2	70	1.58426	0.938512	2.23002	21.4191	521	CUFF.49070.1
u	CUFF.49074	CUFF.49074.1	100	10.5807	9.63666	11.5247	141.019	1177	CUFF.49074.1
u	CUFF.49075	CUFF.49075.1	100	10.0009	8.14148	11.8604	133.292	439	CUFF.49074.1
u	CUFF.49077	CUFF.49077.1	100	13.3179	12.2292	14.4066	176.771	1117	CUFF.49077.1
u	CUFF.49081	CUFF.49081.1	100	0.633587	0.265625	1.00155	8.497	494	CUFF.49081.1
u	CUFF.49082	CUFF.49082.1	100	4.20855	2.14218	6.27492	29.3111	252	CUFF.49082.1
u	CUFF.49089	CUFF.49089.1	100	6.03938	5.21307	6.86569	72.2498	747	CUFF.49089.1
u	CUFF.49097	CUFF.49097.1	100	8.71962	7.25305	10.1862	117.31	444	CUFF.49097.1
u	CUFF.49098	CUFF.49098.1	100	2.54611	1.84509	3.24713	34.4526	518	CUFF.49098.1
u	CUFF.49099	CUFF.49099.1	100	4.80757	3.31228	6.30286	64.1536	329	CUFF.49099.1
u	CUFF.49100	CUFF.49100.1	100	1.56713	0.883668	2.2506	21.0919	406	CUFF.49100.1
u	CUFF.49103	CUFF.49103.1	100	3.66736	2.37091	4.96381	47.637	331	CUFF.49103.1
u	CUFF.49106	CUFF.49106.1	100	0.365242	0.236798	0.493685	4.92361	1563	CUFF.49106.1
u	CUFF.49107	CUFF.49107.1	100	0.952643	0.685385	1.2199	12.7857	1694	CUFF.49108.1
u	CUFF.49108	CUFF.49108.1	100	2.56879	2.20479	2.93279	34.4764	1827	CUFF.49108.1
u	CUFF.49109	CUFF.49109.1	39	0.249105	0.077782	0.420429	3.38197	1070	CUFF.49109.2
u	CUFF.49109	CUFF.49109.2	100	0.633016	0.395794	0.870238	8.59411	1082	CUFF.49109.2
u	CUFF.49111	CUFF.49111.1	100	0.744009	0.465369	1.02265	9.93347	787	CUFF.49111.1
u	CUFF.49113	CUFF.49113.1	100	16.878	9.98902	23.767	217.649	188	CUFF.49113.1
u	CUFF.49115	CUFF.49115.1	100	4.1947	3.6489	4.7405	56.6329	1152	CUFF.49115.1
u	CUFF.49117	CUFF.49117.1	100	0.231578	0.102445	0.360712	3.128	1456	CUFF.49117.1
u	CUFF.49118	CUFF.49118.1	100	0.518713	0.305206	0.732221	7.00643	1104	CUFF.49117.1
u	CUFF.49123	CUFF.49123.1	100	0.499703	0.230147	0.769259	6.68817	765	CUFF.49123.2
u	CUFF.49123	CUFF.49123.2	53	0.265382	0.073368	0.457395	3.55195	866	CUFF.49123.2
u	CUFF.49130	CUFF.49130.1	100	0.481226	0.241187	0.721265	6.37433	878	CUFF.49131.1
u	CUFF.49131	CUFF.49131.1	100	0.218766	0.040726	0.396807	2.89779	891	CUFF.49131.1
u	CUFF.49136	CUFF.49136.1	100	2.26444	1.77594	2.75295	30.5091	767	CUFF.49136.1
u	CUFF.49141	CUFF.49141.1	100	1.20318	0.904978	1.50138	16.2157	1210	CUFF.49141.1
u	CUFF.49141	CUFF.49141.2	42	0.509403	0.266083	0.752722	6.86543	1032	CUFF.49141.1
u	CUFF.49143	CUFF.49143.1	100	0.509663	0.269843	0.749483	6.81099	743	CUFF.49143.1
u	CUFF.49151	CUFF.49151.1	49	0.428402	0.13567	0.721134	5.80464	635	CUFF.49151.2
u	CUFF.49151	CUFF.49151.2	100	0.878062	0.615738	1.14039	11.8973	1058	CUFF.49151.2
u	CUFF.49159	CUFF.49159.1	100	2.89064	2.16343	3.61785	38.7924	723	CUFF.49159.1
u	CUFF.49160	CUFF.49160.1	100	14.3236	12.7169	15.9303	192.223	641	CUFF.49159.1
u	CUFF.49161	CUFF.49161.1	68	0.317145	0.13961	0.49468	4.27809	1094	CUFF.49161.1
u	CUFF.49161	CUFF.49161.2	100	0.468348	0.23254	0.704156	6.31773	900	CUFF.49161.1
u	CUFF.49164	CUFF.49164.1	100	2.04024	1.66219	2.41829	27.5466	1266	CUFF.49164.3
u	CUFF.49164	CUFF.49164.2	68	1.37937	1.06227	1.69648	18.6238	1190	CUFF.49164.3
u	CUFF.49164	CUFF.49164.3	75	1.54001	1.21145	1.86858	20.7927	1325	CUFF.49164.3
u	CUFF.49167	CUFF.49167.1	100	0.241862	0.063966	0.419759	3.22959	871	CUFF.49167.1
u	CUFF.49168	CUFF.49168.1	100	0.711863	0.409584	1.01414	9.50551	769	CUFF.49167.1
u	CUFF.49171	CUFF.49171.1	100	0.966893	0.800665	1.13312	13.0049	2287	CUFF.49171.1
u	CUFF.49172	CUFF.49172.1	100	0.726523	0.52649	0.926555	9.7311	1307	CUFF.49172.1
u	CUFF.7793	CUFF.7793.1	100	7.03805	6.27975	7.79636	94.7995	1214	CUFF.7792.1
u	CUFF.7796	CUFF.7796.1	100	0.50799	0.372021	0.643959	6.77328	2051	CUFF.7796.1
u	CUFF.7796	CUFF.7796.2	93	0.474011	0.177638	0.770383	6.32021	604	CUFF.7796.1
u	CUFF.7824	CUFF.7824.1	100	3.34066	2.71083	3.97049	44.9321	827	CUFF.7824.1
u	CUFF.7824	CUFF.7824.2	39	1.31018	0.645595	1.97477	17.6221	528	CUFF.7824.1
u	CUFF.7848	CUFF.7848.1	100	0.682922	0.462828	0.903015	9.14444	1077	CUFF.7848.1
u	CUFF.7859	CUFF.7859.1	100	0.852243	0.563681	1.14081	11.5134	1164	CUFF.7859.1
u	CUFF.7859	CUFF.7859.2	90	0.766001	0.470443	1.06156	10.3483	1085	CUFF.7859.1
u	CUFF.7859	CUFF.7859.3	86	0.729498	0.434529	1.02447	9.85521	1115	CUFF.7859.1
u	CUFF.7859	CUFF.7859.4	47	0.397363	0.189894	0.604831	5.3682	1066	CUFF.7859.1
u	CUFF.7874	CUFF.7874.1	100	5.44878	3.42515	7.4724	71.9711	272	CUFF.7874.1
u	CUFF.7906	CUFF.7906.1	100	2.93753	2.6661	3.20896	39.4301	3224	CUFF.7906.1
u	CUFF.7914	CUFF.7914.1	14	0.284167	0.084096	0.484237	3.79511	889	CUFF.7914.1
u	CUFF.7914	CUFF.7914.2	20	0.411384	0.166541	0.656228	5.49413	814	CUFF.7914.1
u	CUFF.7914	CUFF.7914.3	100	2.06736	1.53471	2.60001	27.6101	738	CUFF.7914.1
u	CUFF.7942	CUFF.7942.1	100	3.03482	2.57626	3.49337	40.5709	1084	CUFF.7942.1
u	CUFF.7943	CUFF.7943.1	100	18.3569	12.985	23.7288	246.406	217	CUFF.7943.1
u	CUFF.7949	CUFF.7949.1	100	2.88773	2.36984	3.40562	38.1842	846	CUFF.7949.1
u	CUFF.7950	CUFF.7950.1	100	1.04546	0.601136	1.48979	13.8234	544	CUFF.7950.1
u	CUFF.7951	CUFF.7951.1	41	0.400358	0.188672	0.612045	5.43807	968	CUFF.7951.2
u	CUFF.7951	CUFF.7951.2	100	0.982176	0.710856	1.2535	13.3409	1170	CUFF.7951.2
u	CUFF.7951	CUFF.7951.3	31	0.301929	0.075029	0.528829	4.10111	815	CUFF.7951.2
u	CUFF.7952	CUFF.7952.1	100	1.25033	0.736445	1.76421	16.6936	488	CUFF.7952.1
u	CUFF.7985	CUFF.7985.1	100	0.338861	0.197093	0.48063	4.59366	1255	CUFF.7985.1
u	CUFF.8005	CUFF.8005.1	100	1.33731	0.76708	1.90754	18.1725	447	CUFF.8005.1
u	CUFF.8046	CUFF.8046.1	100	0.543914	0.271957	0.81587	7.39093	640	CUFF.8046.1
u	CUFF.8047	CUFF.8047.1	32	0.816337	0.585428	1.04725	10.9871	1813	CUFF.8047.2
u	CUFF.8047	CUFF.8047.2	48	1.23341	0.954625	1.51219	16.6004	1828	CUFF.8047.2
u	CUFF.8047	CUFF.8047.3	100	2.57293	2.18789	2.95797	34.629	1687	CUFF.8047.2
u	CUFF.8053	CUFF.8053.1	100	0.323723	0.140891	0.506555	4.31778	811	CUFF.8053.1
u	CUFF.8056	CUFF.8056.1	13	0.567147	0.152552	0.981741	7.70131	521	CUFF.8056.2
u	CUFF.8056	CUFF.8056.2	100	4.22403	3.29064	5.15742	57.3583	526	CUFF.8056.2
u	CUFF.8065	CUFF.8065.1	100	1.79111	1.28607	2.29615	24.3019	626	CUFF.8065.1
u	CUFF.8070	CUFF.8070.1	100	0.499245	0.326639	0.671852	6.73452	1924	CUFF.8071.1
u	CUFF.8071	CUFF.8071.1	100	2.24927	1.9552	2.54335	30.3413	2185	CUFF.8071.1
u	CUFF.8082	CUFF.8082.1	100	2.55742	1.92823	3.18662	34.6393	598	CUFF.8082.1
u	CUFF.8113	CUFF.8113.1	100	1.90232	1.4739	2.33075	25.6985	1091	CUFF.8113.4
u	CUFF.8113	CUFF.8113.2	35	0.660357	0.389055	0.931658	8.92076	1079	CUFF.8113.4
u	CUFF.8113	CUFF.8113.3	30	0.575527	0.313682	0.837372	7.77479	1092	CUFF.8113.4
u	CUFF.8113	CUFF.8113.4	31	0.582215	0.331664	0.832767	7.86515	1195	CUFF.8113.4
u	CUFF.8117	CUFF.8117.1	100	0.250601	0.151936	0.349266	3.40065	1744	CUFF.8117.1
u	CUFF.8118	CUFF.8118.1	58	0.189725	0.114662	0.264789	2.56015	3111	CUFF.8118.1
u	CUFF.8118	CUFF.8118.2	96	0.314497	0.219671	0.409324	4.24383	3108	CUFF.8118.1
u	CUFF.8118	CUFF.8118.3	100	0.327369	0.110269	0.544469	4.41753	831	CUFF.8118.1
u	CUFF.8119	CUFF.8119.1	100	1.51202	1.03106	1.99298	20.3401	596	CUFF.8119.1
u	CUFF.8121	CUFF.8121.1	100	7.5663	6.60777	8.52484	102.325	819	CUFF.8121.1
u	CUFF.8122	CUFF.8122.1	100	15.0188	12.5959	17.4417	203.111	395	CUFF.8121.1
u	CUFF.8139	CUFF.8139.1	100	8.54804	7.59726	9.49881	114.692	773	CUFF.8139.1
u	CUFF.8152	CUFF.8152.1	100	197.103	187.033	207.173	2620.85	541	CUFF.8152.1
u	CUFF.8160	CUFF.8160.1	100	0.376159	0.162647	0.589671	5.07417	926	CUFF.8160.2
u	CUFF.8160	CUFF.8160.2	92	0.346918	0.154361	0.539475	4.67972	1014	CUFF.8160.2
u	CUFF.8162	CUFF.8162.1	100	18.2471	17.1754	19.3189	245.59	2102	CUFF.8162.1
u	CUFF.8169	CUFF.8169.1	18	0.655063	0.391285	0.918841	8.87429	1204	CUFF.8169.2
u	CUFF.8169	CUFF.8169.2	100	3.59826	3.08104	4.11547	48.7464	1211	CUFF.8169.2
u	CUFF.8171	CUFF.8171.1	100	0.606326	0.347788	0.864865	8.10936	742	CUFF.8171.1
u	CUFF.8176	CUFF.8176.1	100	2.28211	1.53826	3.02597	30.5297	450	CUFF.8176.1
u	CUFF.8184	CUFF.8184.1	100	1.767	1.33439	2.1996	23.4571	933	CUFF.8184.3
u	CUFF.8184	CUFF.8184.2	56	0.995821	0.544496	1.44715	13.2196	651	CUFF.8184.3
u	CUFF.8184	CUFF.8184.3	66	1.16096	0.943262	1.37865	15.4118	2064	CUFF.8184.3
u	CUFF.8185	CUFF.8185.1	100	1.47222	1.22078	1.72367	19.8927	1840	CUFF.8185.1
u	CUFF.8185	CUFF.8185.2	98	1.43676	1.03558	1.83794	19.4135	893	CUFF.8185.1
u	CUFF.8192	CUFF.8192.1	60	0.363304	0.186629	0.539978	4.88762	955	CUFF.8193.1
u	CUFF.8192	CUFF.8192.2	100	0.607734	0.288122	0.927346	8.176	677	CUFF.8193.1
u	CUFF.8193	CUFF.8193.1	100	1.67214	1.28467	2.05961	22.4957	960	CUFF.8193.1
u	CUFF.8194	CUFF.8194.1	100	0.250055	0.138227	0.361882	3.36649	1391	CUFF.8194.1
u	CUFF.8195	CUFF.8195.1	100	0.204321	0.06879	0.339853	2.77761	930	CUFF.8195.1
u	CUFF.8199	CUFF.8199.1	100	25.3946	23.4595	27.3297	342.075	1001	CUFF.8199.1
u	CUFF.8200	CUFF.8200.1	100	96.0347	90.4586	101.611	1293.62	648	CUFF.8199.1
u	CUFF.8209	CUFF.8209.1	100	0.167263	0.084183	0.250342	2.23583	1720	CUFF.8209.1
u	CUFF.8210	CUFF.8210.1	100	0.215476	0.103182	0.327769	2.92006	1237	CUFF.8210.1
u	CUFF.8211	CUFF.8211.1	100	0.256606	0.181882	0.331331	3.46697	3097	CUFF.8211.1
u	CUFF.8223	CUFF.8223.1	100	2.29841	1.69513	2.90168	30.4222	665	CUFF.8223.1
u	CUFF.8223	CUFF.8223.2	67	1.54003	0.867679	2.21237	20.3841	496	CUFF.8223.1
u	CUFF.8233	CUFF.8233.1	100	9.0545	4.33583	13.7732	115.767	194	CUFF.8233.1
u	CUFF.8243	CUFF.8243.1	100	0.551795	0.195508	0.908083	7.07402	472	CUFF.8243.1
u	CUFF.8244	CUFF.8244.1	100	0.332462	0.22671	0.438215	4.51179	1990	CUFF.8244.1
u	CUFF.8246	CUFF.8246.1	100	0.870691	0.301029	1.44035	11.7886	366	CUFF.8246.1
u	CUFF.8250	CUFF.8250.1	100	0.603047	0.37041	0.835684	8.03765	1166	CUFF.8250.4
u	CUFF.8250	CUFF.8250.2	40	0.242841	0.095162	0.390519	3.23668	1323	CUFF.8250.4
u	CUFF.8250	CUFF.8250.3	43	0.25808	0.092591	0.423569	3.43979	1045	CUFF.8250.4
u	CUFF.8250	CUFF.8250.4	36	0.216963	0.087285	0.346641	2.89177	1330	CUFF.8250.4
u	CUFF.8252	CUFF.8252.1	100	0.903451	0.612776	1.19413	12.213	1100	CUFF.8252.1
u	CUFF.8252	CUFF.8252.2	61	0.551833	0.284226	0.819441	7.45976	948	CUFF.8252.1
u	CUFF.8252	CUFF.8252.3	33	0.30145	0.106707	0.496194	4.07505	832	CUFF.8252.1
u	CUFF.8255	CUFF.8255.1	100	1.26178	0.697497	1.82607	16.4734	438	CUFF.8255.1
u	CUFF.8277	CUFF.8277.1	100	0.571819	0.364021	0.779616	7.77253	999	CUFF.8277.1
u	CUFF.8286	CUFF.8286.1	100	2.84423	1.76781	3.92066	37.9265	349	CUFF.8286.1
u	CUFF.8299	CUFF.8299.1	100	4.91162	4.01781	5.80542	65.4245	573	CUFF.8299.1
u	CUFF.8353	CUFF.8353.1	100	0.347746	0.192406	0.503086	4.59591	1100	CUFF.8353.1
u	CUFF.8362	CUFF.8362.1	100	0.386942	0.204415	0.569469	5.23388	894	CUFF.8362.1
u	CUFF.8369	CUFF.8369.1	100	1.40392	1.04127	1.76658	18.8966	859	CUFF.8369.1
u	CUFF.8384	CUFF.8384.1	34	0.22263	0.048578	0.396683	2.93057	947	CUFF.8384.2
u	CUFF.8384	CUFF.8384.2	100	0.66159	0.419186	0.903995	8.70878	1064	CUFF.8384.2
u	CUFF.8408	CUFF.8408.1	53	3.22165	2.4912	3.95209	42.3647	791	CUFF.8408.2
u	CUFF.8408	CUFF.8408.2	100	6.02791	5.20624	6.84958	79.2671	951	CUFF.8408.2
u	CUFF.8408	CUFF.8408.3	19	1.1394	0.778037	1.50077	14.9832	867	CUFF.8408.2
u	CUFF.8424	CUFF.8424.1	47	0.470483	0.234737	0.706228	6.30825	1000	CUFF.8424.2
u	CUFF.8424	CUFF.8424.2	100	0.990583	0.715233	1.26593	13.2818	1174	CUFF.8424.2
u	CUFF.8432	CUFF.8432.1	100	7.369	6.38145	8.35655	98.5935	710	CUFF.8432.1
u	CUFF.8447	CUFF.8447.1	32	1.47116	1.02857	1.91375	19.7989	921	CUFF.8447.1
u	CUFF.8447	CUFF.8447.2	100	4.57494	3.75798	5.39189	61.5697	778	CUFF.8447.1
u	CUFF.8447	CUFF.8447.3	59	2.68002	2.05959	3.30045	36.0679	831	CUFF.8447.1
u	CUFF.8450	CUFF.8450.1	100	0.86966	0.482287	1.25703	11.6783	714	CUFF.8450.3
u	CUFF.8450	CUFF.8450.2	32	0.282236	0.057423	0.507049	3.79002	794	CUFF.8450.3
u	CUFF.8471	CUFF.8471.1	100	8.42199	7.26759	9.57639	113.154	589	CUFF.8471.1
u	CUFF.8492	CUFF.8492.1	100	8.35419	7.47563	9.23274	112.175	980	CUFF.8492.1
u	CUFF.8502	CUFF.8502.1	100	1.13339	0.795782	1.47099	15.2462	819	CUFF.8502.1
u	CUFF.8506	CUFF.8506.1	100	4.59514	4.15661	5.03368	61.9584	1643	CUFF.8506.1
u	CUFF.8526	CUFF.8526.1	19	0.071502	0.008038	0.134965	0.962173	2069	CUFF.8526.1
u	CUFF.8526	CUFF.8526.2	54	0.200584	0.094477	0.306692	2.6992	2037	CUFF.8526.1
u	CUFF.8526	CUFF.8526.3	36	0.134861	0.043439	0.226283	1.81478	1912	CUFF.8526.1
u	CUFF.8526	CUFF.8526.4	100	0.374785	0.208638	0.540932	5.04335	1520	CUFF.8526.1
u	CUFF.8531	CUFF.8531.1	100	7.89138	6.12885	9.65391	106.8	355	CUFF.8531.1
u	CUFF.8537	CUFF.8537.1	100	1.57062	0.941807	2.19944	21.1676	439	CUFF.8537.1
u	CUFF.8543	CUFF.8543.1	100	8.9977	7.74531	10.2501	120.449	553	CUFF.8543.1
u	CUFF.8596	CUFF.8596.1	100	0.26096	0.119123	0.402797	3.52078	1351	CUFF.8596.1
u	CUFF.8597	CUFF.8597.1	100	0.589815	0.209036	0.970593	7.95757	534	CUFF.8596.1
u	CUFF.8609	CUFF.8609.1	100	32.0579	29.1825	34.9333	432.291	437	CUFF.8609.1
u	CUFF.8632	CUFF.8632.1	100	0.628879	0.430236	0.827523	8.50503	1195	CUFF.8632.1
u	CUFF.8635	CUFF.8635.1	100	0.385547	0.287006	0.484089	5.23147	2707	CUFF.8635.1
u	CUFF.8639	CUFF.8639.1	100	1.35691	0.803071	1.91075	16.8219	471	CUFF.8639.1
u	CUFF.8663	CUFF.8663.1	100	3.37737	3.03102	3.72372	45.3263	2342	CUFF.8663.1
u	CUFF.8663	CUFF.8663.2	72	2.42883	1.66062	3.19705	32.5964	564	CUFF.8663.1
u	CUFF.8695	CUFF.8695.1	100	6.83818	6.21499	7.46136	92.4234	1263	CUFF.8695.1
u	CUFF.8699	CUFF.8699.1	28	0.970068	0.50245	1.43769	12.9503	651	CUFF.8699.2
u	CUFF.8699	CUFF.8699.2	21	0.725299	0.483402	0.967196	9.68269	1170	CUFF.8699.2
u	CUFF.8699	CUFF.8699.3	100	3.45435	2.73	4.17871	46.1154	712	CUFF.8699.2
u	CUFF.8707	CUFF.8707.1	100	1.77994	1.28594	2.27394	23.4347	637	CUFF.8707.1
u	CUFF.8713	CUFF.8713.1	100	0.660226	0.377272	0.94318	8.85011	728	CUFF.8713.1
u	CUFF.8747	CUFF.8747.1	100	1.77366	1.3641	2.18323	23.8353	910	CUFF.8747.1
u	CUFF.8748	CUFF.8748.1	100	0.565561	0.21007	0.921052	7.6003	586	CUFF.8747.1
u	CUFF.8769	CUFF.8769.1	33	1.03831	0.697138	1.37949	13.7263	1029	CUFF.8769.1
u	CUFF.8769	CUFF.8769.2	100	3.10621	2.50552	3.70689	41.0636	861	CUFF.8769.1
u	CUFF.8779	CUFF.8779.1	100	1.67776	1.12127	2.23425	22.6827	535	CUFF.8779.1
u	CUFF.8782	CUFF.8782.1	100	2.66961	2.32311	3.01612	35.5015	1574	CUFF.8782.1
u	CUFF.8783	CUFF.8783.1	100	5.64727	4.83102	6.46352	76.4049	1007	CUFF.8783.1
u	CUFF.8783	CUFF.8783.2	46	2.57209	1.9351	3.20907	34.7991	918	CUFF.8783.1
u	CUFF.8783	CUFF.8783.3	49	2.74113	2.16028	3.32197	37.0861	997	CUFF.8783.1
u	CUFF.8786	CUFF.8786.1	45	1.01152	0.808191	1.21486	13.557	2499	CUFF.8786.1
u	CUFF.8786	CUFF.8786.2	100	2.25215	1.96499	2.53931	30.1845	2467	CUFF.8786.1
u	CUFF.8811	CUFF.8811.1	100	0.49243	0.251178	0.733682	6.68099	746	CUFF.8811.1
u	CUFF.8812	CUFF.8812.1	100	10.106	9.20072	11.0113	134.104	946	CUFF.8812.1
u	CUFF.8848	CUFF.8848.1	100	0.274297	0.116401	0.432193	3.49774	907	CUFF.8848.1
u	CUFF.8861	CUFF.8861.1	100	0.924835	0.692649	1.15702	12.458	1263	CUFF.8861.1
u	CUFF.8894	CUFF.8894.1	100	2.07701	1.27595	2.87808	28.2255	395	CUFF.8894.1
u	CUFF.8897	CUFF.8897.1	100	3.03023	2.51835	3.54212	40.4937	953	CUFF.8897.1
u	CUFF.8927	CUFF.8927.1	100	5.53171	4.79109	6.27234	74.1749	826	CUFF.8927.1
u	CUFF.8928	CUFF.8928.1	100	2.94196	1.8073	4.07662	40.0138	336	CUFF.8928.1
u	CUFF.8929	CUFF.8929.1	100	1.12641	0.863845	1.38897	15.2676	1192	CUFF.8929.1
u	CUFF.8931	CUFF.8931.1	100	0.213142	0.106571	0.319713	2.85949	1318	CUFF.8931.1
u	CUFF.8943	CUFF.8943.1	20	1.48718	1.1075	1.86686	19.9318	1374	CUFF.8943.1
u	CUFF.8943	CUFF.8943.2	100	7.53785	6.79523	8.28047	101.025	1372	CUFF.8943.1
u	CUFF.8950	CUFF.8950.1	21	0.727186	0.45541	0.998962	9.83344	1021	CUFF.8950.2
u	CUFF.8950	CUFF.8950.2	100	3.42819	2.93801	3.91837	46.358	1208	CUFF.8950.2
u	CUFF.8957	CUFF.8957.1	51	1.43995	0.59529	2.28461	19.4777	371	CUFF.8957.2
u	CUFF.8957	CUFF.8957.2	100	2.84797	2.01972	3.67622	38.5234	483	CUFF.8957.2
u	CUFF.8971	CUFF.8971.1	100	0.630821	0.420559	0.841083	8.41207	1086	CUFF.8971.1
u	CUFF.8972	CUFF.8972.1	100	0.822323	0.517556	1.12709	11.1112	763	CUFF.8972.1
u	CUFF.8973	CUFF.8973.1	100	0.23018	0.118526	0.341833	3.13069	1300	CUFF.8973.1
u	CUFF.8989	CUFF.8989.1	100	11.4773	9.87361	13.0811	149.632	472	CUFF.8989.1
u	CUFF.9006	CUFF.9006.1	100	1.18462	0.718219	1.65102	15.8299	529	CUFF.9006.1
u	CUFF.9019	CUFF.9019.1	41	0.279861	0.166666	0.393056	3.7436	2494	CUFF.9019.1
u	CUFF.9019	CUFF.9019.2	100	0.678769	0.523518	0.834019	9.07963	2475	CUFF.9019.1
u	CUFF.9046	CUFF.9046.1	100	76.3205	71.3578	81.2832	1022.5	389	CUFF.9046.1
u	CUFF.9047	CUFF.9047.1	40	0.286047	0.099951	0.472142	3.88788	899	CUFF.9047.2
u	CUFF.9047	CUFF.9047.2	100	0.709241	0.482038	0.936444	9.63984	1137	CUFF.9047.2
u	CUFF.9048	CUFF.9048.1	100	0.517421	0.301169	0.733673	7.02731	892	CUFF.9048.1
u	CUFF.9060	CUFF.9060.1	100	0.742722	0.480161	1.00528	9.98361	853	CUFF.9060.1
u	CUFF.9103	CUFF.9103.1	100	0.377696	0.257555	0.497836	5.12435	1776	CUFF.9103.1
u	CUFF.9186	CUFF.9186.1	100	4.9695	4.36041	5.57859	66.3085	1019	CUFF.9186.1
u	CUFF.9194	CUFF.9194.1	100	2.8661	2.54587	3.18633	38.6266	1895	CUFF.9194.1
u	CUFF.9222	CUFF.9222.1	100	17.4223	16.5091	18.3356	234.064	1446	CUFF.9222.1
u	CUFF.9253	CUFF.9253.1	100	0.239833	0.114846	0.36482	3.17801	1132	CUFF.9253.1
u	CUFF.9275	CUFF.9275.1	100	0.82638	0.563519	1.08924	11.0105	922	CUFF.9275.1
u	CUFF.9322	CUFF.9322.1	100	0.924058	0.695546	1.15257	12.4288	1288	CUFF.9322.1
u	CUFF.11489	CUFF.11489.1	100	0.862241	0.60059	1.12389	11.652	961	CUFF.11489.1
u	CUFF.11491	CUFF.11491.1	100	17.8572	7.0889	28.6255	240.8	157	CUFF.11491.1
u	CUFF.49187	CUFF.49187.1	100	13.9506	12.7377	15.1635	187.295	778	CUFF.49187.1
u	CUFF.49200	CUFF.49200.1	92	0.513471	0.292409	0.734533	6.77281	1078	CUFF.49200.2
u	CUFF.49200	CUFF.49200.2	61	0.340571	0.150405	0.530736	4.49221	1085	CUFF.49200.2
u	CUFF.49200	CUFF.49200.3	100	0.558504	0.180009	0.937	7.36681	536	CUFF.49200.2
u	CUFF.49201	CUFF.49201.1	100	0.322604	0.097776	0.547432	4.25523	779	CUFF.49200.2
u	CUFF.49205	CUFF.49205.1	100	0.164068	0.11801	0.210126	2.19979	4865	CUFF.49205.1
u	CUFF.49214	CUFF.49214.1	100	3.80328	3.10005	4.5065	50.6686	660	CUFF.49214.1
u	CUFF.49215	CUFF.49215.1	100	0.15704	0.080606	0.233473	2.12099	2567	CUFF.49216.1
u	CUFF.49216	CUFF.49216.1	100	0.116441	0.057619	0.175262	1.57265	3233	CUFF.49216.1
u	CUFF.49217	CUFF.49217.1	100	0.692789	0.495544	0.890034	9.31165	1275	CUFF.49217.1
u	CUFF.49221	CUFF.49221.1	100	1.0073	0.690696	1.3239	13.4306	815	CUFF.49221.1
u	CUFF.49222	CUFF.49222.1	100	2.78335	2.51258	3.05413	37.5564	2474	CUFF.49222.1
u	CUFF.49223	CUFF.49223.1	100	0.216333	0.055405	0.377261	2.92273	1126	CUFF.49224.1
u	CUFF.49224	CUFF.49224.1	100	1.46765	1.15434	1.78095	19.8284	1246	CUFF.49224.1
u	CUFF.49225	CUFF.49225.1	100	0.697162	0.422679	0.971644	9.4695	757	CUFF.49225.1
u	CUFF.49234	CUFF.49234.1	100	2.02254	1.64721	2.39787	27.3794	1601	CUFF.49233.1
u	CUFF.49234	CUFF.49234.2	31	0.618845	0.402488	0.835201	8.37738	1692	CUFF.49233.1
u	CUFF.49238	CUFF.49238.1	100	1.04222	0.464099	1.62034	13.9647	387	CUFF.49238.1
u	CUFF.49242	CUFF.49242.1	100	6.51873	2.59151	10.446	87.6584	197	CUFF.49242.1
u	CUFF.49249	CUFF.49249.1	42	0.362306	0.214549	0.510063	4.88912	1971	CUFF.49249.1
u	CUFF.49249	CUFF.49249.2	100	0.863307	0.660893	1.06572	11.6499	1927	CUFF.49249.1
u	CUFF.49269	CUFF.49269.1	100	6.11325	5.32112	6.90538	82.1934	987	CUFF.49269.1
u	CUFF.49270	CUFF.49270.1	100	3.90712	3.1483	4.66593	52.5317	805	CUFF.49269.1
u	CUFF.49271	CUFF.49271.1	100	1.99944	1.14862	2.85027	26.2746	376	CUFF.49271.1
u	CUFF.49277	CUFF.49277.1	100	0.196881	0.112666	0.281097	2.67153	2169	CUFF.49277.1
u	CUFF.49278	CUFF.49278.1	100	2.01046	1.33317	2.68775	27.2805	498	CUFF.49277.1
u	CUFF.49281	CUFF.49281.1	100	1.5981	1.22479	1.97142	21.6324	928	CUFF.49281.1
u	CUFF.49293	CUFF.49293.3	100	1.82267	1.51175	2.13359	24.4759	1434	CUFF.49293.2
u	CUFF.49294	CUFF.49294.1	100	13.3553	10.8086	15.9021	178.634	321	CUFF.49294.1
u	CUFF.49297	CUFF.49297.1	100	2.39108	1.43379	3.34838	32.18	356	CUFF.49297.1
u	CUFF.49308	CUFF.49308.1	100	1.3642	0.635007	2.0934	17.978	353	CUFF.49308.1
u	CUFF.49324	CUFF.49324.1	100	2.36505	2.11652	2.61357	31.9531	2513	CUFF.49324.1
u	CUFF.49695	CUFF.49695.1	100	0.22263	0.094197	0.351062	3.01762	1037	CUFF.49695.1
u	CUFF.9353	CUFF.9353.1	100	18.6244	15.0841	22.1647	248.931	291	CUFF.9353.1
u	CUFF.9356	CUFF.9356.1	100	0.63659	0.424563	0.848616	8.57549	1078	CUFF.9356.1
u	CUFF.9357	CUFF.9357.1	100	0.492949	0.406385	0.579512	6.66682	5596	CUFF.9357.2
u	CUFF.9357	CUFF.9357.2	61	0.300934	0.23308	0.368789	4.06995	5792	CUFF.9357.2
u	CUFF.9357	CUFF.9357.3	24	0.116436	0.068579	0.164293	1.57472	5604	CUFF.9357.2
u	CUFF.9358	CUFF.9358.1	100	3.18803	2.53797	3.8381	43.0539	655	CUFF.9358.1
u	CUFF.9392	CUFF.9392.1	100	27.7534	19.9278	35.5789	373.005	199	CUFF.9392.1
u	CUFF.9425	CUFF.9425.1	100	11.4045	10.6052	12.2039	154.275	1284	CUFF.9425.1
u	CUFF.9433	CUFF.9433.1	100	0.865826	0.670601	1.06105	11.6734	1911	CUFF.9433.1
u	CUFF.9434	CUFF.9434.1	100	2.39805	1.91031	2.88578	32.3314	949	CUFF.9433.1
u	CUFF.9447	CUFF.9447.1	100	0.920206	0.528134	1.31228	12.4096	639	CUFF.9448.1
u	CUFF.9448	CUFF.9448.1	100	0.798749	0.54367	1.05383	10.7717	1049	CUFF.9448.1
u	CUFF.9540	CUFF.9540.1	100	1.01288	0.615871	1.4099	13.7435	599	CUFF.9540.1
u	CUFF.9558	CUFF.9558.1	100	1.24373	0.821417	1.66604	16.609	633	CUFF.9558.1
u	CUFF.9669	CUFF.9669.1	100	13.0938	11.9079	14.2796	175.941	916	CUFF.9669.1
u	CUFF.9794	CUFF.9794.1	100	0.224753	0.089222	0.360285	3.05689	930	CUFF.9794.1
u	CUFF.9814	CUFF.9814.1	100	6.46688	5.8888	7.04496	87.0581	1695	CUFF.9814.1
u	CUFF.9828	CUFF.9828.1	100	2.85166	2.25143	3.45189	38.3445	763	CUFF.9829.1
u	CUFF.9829	CUFF.9829.1	100	0.730788	0.506921	0.954655	9.82647	1331	CUFF.9829.1
u	CUFF.9857	CUFF.9857.1	71	0.644754	0.424555	0.864954	8.72376	1248	CUFF.9858.1
u	CUFF.9857	CUFF.9857.2	100	0.913805	0.659937	1.16767	12.3641	1518	CUFF.9858.1
u	CUFF.9858	CUFF.9858.1	100	0.684926	0.494261	0.875591	9.26729	1802	CUFF.9858.1
u	CUFF.9875	CUFF.9875.1	100	0.571232	0.376416	0.766049	7.73618	1143	CUFF.9875.1
u	CUFF.9884	CUFF.9884.1	100	3.18674	1.06225	5.31123	43.3216	223	CUFF.9884.1
u	CUFF.9914	CUFF.9914.1	60	1.68514	1.14875	2.22153	22.5141	653	CUFF.9914.1
u	CUFF.9914	CUFF.9914.2	100	2.80999	1.91921	3.70077	37.5426	480	CUFF.9914.1
u	CUFF.9949	CUFF.9949.1	100	1.13376	0.761428	1.50609	15.3949	714	CUFF.9949.1
u	CUFF.10000	CUFF.10000.1	55	1.12162	0.410487	1.83275	15.0382	439	CUFF.10000.2
u	CUFF.10000	CUFF.10000.2	100	2.05419	1.2183	2.89009	27.5417	462	CUFF.10000.2
u	CUFF.10002	CUFF.10002.1	54	1.97324	1.34451	2.60197	26.5312	547	CUFF.10002.1
u	CUFF.10002	CUFF.10002.2	100	3.63042	2.10986	5.15099	48.8128	315	CUFF.10002.1
u	CUFF.10012	CUFF.10012.1	100	0.905745	0.738039	1.07345	12.151	2947	CUFF.10012.1
u	CUFF.10012	CUFF.10012.2	57	0.514173	0.374176	0.654171	6.8979	2793	CUFF.10012.1
u	CUFF.10035	CUFF.10035.1	100	1.30656	0.720817	1.89231	17.6827	536	CUFF.10035.1
u	CUFF.10036	CUFF.10036.1	100	6.50463	5.00457	8.00469	88.0319	407	CUFF.10035.1
u	CUFF.10044	CUFF.10044.1	100	2.12667	1.87102	2.38231	28.6009	2169	CUFF.10044.1
u	CUFF.10054	CUFF.10054.1	100	0.81147	0.535933	1.08701	10.9261	862	CUFF.10054.1
u	CUFF.10063	CUFF.10063.1	100	0.248191	0.160268	0.336114	3.30673	2118	CUFF.10063.1
u	CUFF.10070	CUFF.10070.1	18	1.03354	0.623735	1.44336	13.9199	644	CUFF.10070.1
u	CUFF.10070	CUFF.10070.2	53	2.98779	2.222	3.75357	40.24	550	CUFF.10070.1
u	CUFF.10087	CUFF.10087.1	100	1.59625	1.05424	2.13826	21.6718	538	CUFF.10087.1
u	CUFF.10088	CUFF.10088.1	74	2.34431	1.33918	3.34944	31.7552	393	CUFF.10088.2
u	CUFF.10088	CUFF.10088.2	100	3.15542	2.14405	4.16679	42.7422	430	CUFF.10088.2
u	CUFF.10096	CUFF.10096.1	100	0.972973	0.630793	1.31515	13.1715	745	CUFF.10096.1
u	CUFF.10099	CUFF.10099.1	100	0.960214	0.627829	1.2926	12.9744	729	CUFF.10099.1
u	CUFF.10128	CUFF.10128.1	100	40.0062	37.9872	42.0252	539.089	788	CUFF.10128.1
u	CUFF.10131	CUFF.10131.1	100	2.43371	1.66878	3.19865	32.9171	456	CUFF.10131.1
u	CUFF.10134	CUFF.10134.1	100	1.34434	0.873826	1.81486	18.0511	580	CUFF.10134.1
u	CUFF.10137	CUFF.10137.1	100	2.42585	1.93751	2.91419	32.6033	1095	CUFF.10137.1
u	CUFF.10138	CUFF.10138.1	100	4.17988	3.48725	4.87251	56.1774	922	CUFF.10137.1
u	CUFF.10151	CUFF.10151.1	100	4.32064	3.74282	4.89847	58.1959	992	CUFF.10151.1
u	CUFF.10152	CUFF.10152.1	100	0.604508	0.348703	0.860312	8.16417	760	CUFF.10152.1
u	CUFF.10165	CUFF.10165.1	15	0.288133	0.181819	0.394446	3.88662	3095	CUFF.10165.1
u	CUFF.10165	CUFF.10165.2	83	1.57327	1.36572	1.78081	21.2218	3094	CUFF.10165.1
u	CUFF.10165	CUFF.10165.3	100	1.90368	1.41836	2.38901	25.6788	809	CUFF.10165.1
u	CUFF.10203	CUFF.10203.1	100	4.89888	3.54022	6.25754	66.0728	372	CUFF.10203.1
u	CUFF.10211	CUFF.10211.1	100	2.79667	2.34502	3.24832	37.7194	1444	CUFF.10211.2
u	CUFF.10211	CUFF.10211.2	79	2.1967	1.7877	2.60571	29.6275	1461	CUFF.10211.2
u	CUFF.10212	CUFF.10212.1	100	3.03945	2.55272	3.52617	40.6	1335	CUFF.10213.1
u	CUFF.10219	CUFF.10219.1	100	0.493144	0.241604	0.744685	6.64918	690	CUFF.10219.1
u	CUFF.10220	CUFF.10220.1	50	1.01229	0.323297	1.70128	13.6948	418	CUFF.10220.1
u	CUFF.10220	CUFF.10220.2	100	2.01241	1.08843	2.93638	27.2248	418	CUFF.10220.1
u	CUFF.10220	CUFF.10220.3	67	1.34731	0.517649	2.17697	18.227	411	CUFF.10220.1
u	CUFF.10220	CUFF.10220.4	66	1.32704	0.442506	2.21157	17.9529	403	CUFF.10220.1
u	CUFF.10220	CUFF.10220.5	76	1.52962	0.629835	2.4294	20.6934	403	CUFF.10220.1
u	CUFF.10222	CUFF.10222.1	100	0.846215	0.575626	1.11681	11.2268	911	CUFF.10222.1
u	CUFF.10232	CUFF.10232.1	28	0.18525	0.070551	0.299949	2.47378	1645	CUFF.10232.1
u	CUFF.10232	CUFF.10232.2	100	0.665457	0.4411	0.889813	8.88631	1402	CUFF.10232.1
u	CUFF.10232	CUFF.10232.3	87	0.576834	0.368626	0.785041	7.70286	1466	CUFF.10232.1
u	CUFF.10245	CUFF.10245.1	100	0.493181	0.37268	0.613683	6.67843	2281	CUFF.10245.1
u	CUFF.10260	CUFF.10260.1	100	0.307804	0.122367	0.493242	4.11791	758	CUFF.10260.1
u	CUFF.10266	CUFF.10266.1	100	0.3225	0.166065	0.478936	4.31609	986	CUFF.10266.1
u	CUFF.10272	CUFF.10272.1	100	3.52756	2.41174	4.64337	47.2949	374	CUFF.10272.1
u	CUFF.10274	CUFF.10274.1	100	0.521853	0.294159	0.749547	7.06921	815	CUFF.10274.1
u	CUFF.10286	CUFF.10286.1	100	1.78503	1.56788	2.00219	24.0641	2506	CUFF.10286.1
u	CUFF.10287	CUFF.10287.1	100	0.822996	0.454941	1.19105	11.0163	564	CUFF.10287.1
u	CUFF.10309	CUFF.10309.1	100	0.2929	0.136338	0.449462	3.8936	913	CUFF.10309.1
u	CUFF.10310	CUFF.10310.1	100	0.501449	0.242368	0.76053	6.80969	677	CUFF.10310.1
u	CUFF.10311	CUFF.10311.1	100	0.151255	0.025602	0.276908	2.0149	1245	CUFF.10312.1
u	CUFF.10312	CUFF.10312.1	100	0.290138	0.143025	0.43725	3.86498	1298	CUFF.10312.1
u	CUFF.10315	CUFF.10315.1	83	0.215219	0.043197	0.387242	2.91178	852	CUFF.10315.3
u	CUFF.10315	CUFF.10315.2	100	0.258037	0.119832	0.396241	3.49107	1528	CUFF.10315.3
u	CUFF.10315	CUFF.10315.3	55	0.140744	0.046066	0.235421	1.90417	1747	CUFF.10315.3
u	CUFF.10315	CUFF.10315.4	66	0.170685	0.061712	0.279657	2.30926	1593	CUFF.10315.3
u	CUFF.10315	CUFF.10315.5	70	0.179398	0.045984	0.312812	2.42714	1360	CUFF.10315.3
u	CUFF.10317	CUFF.10317.1	100	1.98937	1.52296	2.45578	26.7207	996	CUFF.10317.3
u	CUFF.10317	CUFF.10317.2	58	1.14471	0.77055	1.51886	15.3754	997	CUFF.10317.3
u	CUFF.10317	CUFF.10317.3	58	1.14766	0.797356	1.49796	15.415	1078	CUFF.10317.3
u	CUFF.10321	CUFF.10321.1	100	0.379133	0.247893	0.510372	5.07777	1535	CUFF.10321.1
u	CUFF.10343	CUFF.10343.1	100	2.39008	1.6238	3.15637	32.2601	445	CUFF.10343.1
u	CUFF.10344	CUFF.10344.1	100	2.87472	2.2228	3.52664	37.6145	619	CUFF.10344.1
u	CUFF.10356	CUFF.10356.1	100	5.41756	4.15015	6.68497	66.5468	405	CUFF.10356.1
u	CUFF.10357	CUFF.10357.1	100	2.22188	1.44433	2.99942	30.1627	423	CUFF.10357.1
u	CUFF.10367	CUFF.10367.1	100	0.80949	0.547185	1.0718	10.9813	937	CUFF.10367.1
u	CUFF.10368	CUFF.10368.1	100	5.62824	5.03215	6.22433	74.8492	1161	CUFF.10368.1
u	CUFF.10369	CUFF.10369.1	37	0.614688	0.318824	0.910552	8.27634	822	CUFF.10369.2
u	CUFF.10369	CUFF.10369.3	100	1.67935	1.26979	2.08891	22.6112	1052	CUFF.10369.2
u	CUFF.10370	CUFF.10370.1	100	0.43995	0.226543	0.653358	5.97334	777	CUFF.10370.1
u	CUFF.10371	CUFF.10371.1	100	0.746254	0.42065	1.07186	9.98705	631	CUFF.10371.1
u	CUFF.10373	CUFF.10373.1	56	0.232901	0.157496	0.308306	3.13069	4592	CUFF.10373.1
u	CUFF.10373	CUFF.10373.2	100	0.416827	0.307019	0.526635	5.60304	3560	CUFF.10373.1
u	CUFF.10373	CUFF.10373.3	59	0.245645	0.164124	0.327166	3.302	4171	CUFF.10373.1
u	CUFF.10375	CUFF.10375.1	45	1.76371	1.45905	2.06836	23.676	1817	CUFF.10375.1
u	CUFF.10375	CUFF.10375.2	75	2.95411	2.4562	3.45202	39.6561	1316	CUFF.10375.1
u	CUFF.10375	CUFF.10375.3	100	3.94511	3.38216	4.50807	52.9593	1336	CUFF.10375.1
u	CUFF.10382	CUFF.10382.1	100	1.99178	1.59388	2.38967	26.5574	1051	CUFF.10382.1
u	CUFF.10385	CUFF.10385.1	100	0.634612	0.345834	0.92339	8.5649	794	CUFF.10386.1
u	CUFF.10388	CUFF.10388.1	100	3.74663	3.26797	4.2253	50.1843	1208	CUFF.10388.1
u	CUFF.10389	CUFF.10389.1	100	0.518995	0.341624	0.696366	6.97152	1647	CUFF.10389.2
u	CUFF.10389	CUFF.10389.2	53	0.276827	0.148845	0.40481	3.71854	1887	CUFF.10389.2
u	CUFF.10389	CUFF.10389.3	91	0.472864	0.298918	0.64681	6.35185	1679	CUFF.10389.2
u	CUFF.10412	CUFF.10412.1	99	5.04369	4.6374	5.44998	68.05	2832	CUFF.10412.1
u	CUFF.10412	CUFF.10412.2	100	5.10237	4.24859	5.95615	68.8417	751	CUFF.10412.1
u	CUFF.10416	CUFF.10416.1	100	0.370134	0.215007	0.525262	5.00713	1126	CUFF.10416.1
u	CUFF.10417	CUFF.10417.1	100	0.313686	0.161526	0.465845	4.19067	1008	CUFF.10417.1
u	CUFF.10423	CUFF.10423.1	100	4.06268	2.49995	5.6254	53.5959	299	CUFF.10423.1
u	CUFF.10424	CUFF.10424.1	100	0.598583	0.462435	0.734731	8.02936	2603	CUFF.10424.1
u	CUFF.10425	CUFF.10425.1	34	0.434398	0.281874	0.586922	5.82699	2030	CUFF.10424.1
u	CUFF.10425	CUFF.10425.2	100	1.25947	0.967844	1.55109	16.8944	1463	CUFF.10424.1
u	CUFF.10433	CUFF.10433.1	54	0.263478	0.142387	0.384569	3.51415	1892	CUFF.10433.1
u	CUFF.10433	CUFF.10433.2	100	0.488761	0.330824	0.646698	6.51887	1754	CUFF.10433.1
u	CUFF.10447	CUFF.10447.1	100	0.146438	0.068164	0.224712	1.99101	1623	CUFF.10447.1
u	CUFF.10466	CUFF.10466.1	100	0.240026	0.11582	0.364232	3.23229	1638	CUFF.10465.1
u	CUFF.10471	CUFF.10471.1	100	0.983104	0.765824	1.20039	13.2174	1457	CUFF.10471.1
u	CUFF.10496	CUFF.10496.1	100	0.304161	0.160748	0.447574	4.0694	1139	CUFF.10496.1
u	CUFF.10498	CUFF.10498.1	53	1.05522	0.566971	1.54347	14.1916	643	CUFF.10498.2
u	CUFF.10498	CUFF.10498.2	100	1.9983	1.63214	2.36445	26.875	1242	CUFF.10498.2
u	CUFF.10498	CUFF.10498.3	68	1.35256	0.65874	2.04638	18.1905	477	CUFF.10498.2
u	CUFF.10503	CUFF.10503.1	100	13.0332	12.0253	14.0411	176.001	978	CUFF.10503.1
u	CUFF.10509	CUFF.10509.1	28	0.85599	0.622951	1.08903	11.4743	1392	CUFF.10509.1
u	CUFF.10509	CUFF.10509.2	100	3.10056	2.48587	3.71525	41.5622	785	CUFF.10509.1
u	CUFF.10510	CUFF.10510.1	100	1.47764	1.20167	1.7536	19.8608	1627	CUFF.10510.1
u	CUFF.10511	CUFF.10511.1	100	0.417859	0.236188	0.59953	5.6164	1459	CUFF.10510.1
u	CUFF.10518	CUFF.10518.1	42	0.682529	0.160996	1.20406	9.21878	423	CUFF.10520.1
u	CUFF.10518	CUFF.10518.2	100	1.62156	0.698118	2.54501	21.9021	354	CUFF.10520.1
u	CUFF.10519	CUFF.10519.1	100	0.431213	0.220707	0.64172	5.82431	896	CUFF.10520.1
u	CUFF.10528	CUFF.10528.1	55	0.225898	0.105468	0.346329	3.06801	1634	CUFF.10528.2
u	CUFF.10528	CUFF.10528.2	100	0.409708	0.265051	0.554364	5.56438	1698	CUFF.10528.2
u	CUFF.10528	CUFF.10528.3	90	0.368394	0.160492	0.576295	5.00328	969	CUFF.10528.2
u	CUFF.10529	CUFF.10529.1	100	10.1582	8.48253	11.8338	137.193	418	CUFF.10529.1
u	CUFF.10531	CUFF.10531.1	100	0.920846	0.783966	1.05773	12.4762	3203	CUFF.10531.1
u	CUFF.10537	CUFF.10537.1	100	0.432212	0.233619	0.630804	5.60743	856	CUFF.10537.1
u	CUFF.10548	CUFF.10548.1	100	1.68624	1.22751	2.14497	22.1067	693	CUFF.10548.1
u	CUFF.10572	CUFF.10572.1	100	0.342659	0.199047	0.486271	4.55419	1200	CUFF.10572.1
u	CUFF.10613	CUFF.10613.1	78	0.529412	0.329763	0.72906	7.11112	1511	CUFF.10613.2
u	CUFF.10613	CUFF.10613.2	100	0.677259	0.468404	0.886114	9.09702	1582	CUFF.10613.2
u	CUFF.10614	CUFF.10614.1	100	0.254018	0.137302	0.370733	3.415	1314	CUFF.10614.1
u	CUFF.10625	CUFF.10625.1	100	6.04603	5.4848	6.60725	81.5131	1358	CUFF.10625.1
u	CUFF.10626	CUFF.10626.1	100	2.76779	2.4626	3.07298	37.158	2756	CUFF.10626.2
u	CUFF.10626	CUFF.10626.2	26	0.721485	0.545726	0.897245	9.68604	2843	CUFF.10626.2
u	CUFF.10644	CUFF.10644.1	100	0.408871	0.171914	0.645828	5.52208	639	CUFF.10644.1
u	CUFF.10672	CUFF.10672.1	98	1.53128	1.16455	1.89802	20.6608	1009	CUFF.10672.1
u	CUFF.10672	CUFF.10672.2	100	1.55665	0.904471	2.20882	21.0031	517	CUFF.10672.1
u	CUFF.10690	CUFF.10690.1	59	0.507358	0.258752	0.755964	6.82297	879	CUFF.10690.2
u	CUFF.10690	CUFF.10690.2	23	0.198946	0.082339	0.315553	2.67543	1502	CUFF.10690.2
u	CUFF.10690	CUFF.10690.3	100	0.853989	0.620965	1.08701	11.4845	1412	CUFF.10690.2
u	CUFF.10700	CUFF.10700.1	100	15.1384	13.3087	16.9681	203.663	514	CUFF.10700.1
u	CUFF.10705	CUFF.10705.1	100	9.33803	8.11195	10.5641	124.452	586	CUFF.10705.1
u	CUFF.10725	CUFF.10725.1	100	1.26429	0.803539	1.72504	17.1372	579	CUFF.10725.1
u	CUFF.10744	CUFF.10744.1	16	0.925606	0.794984	1.05623	12.4413	3813	CUFF.10744.1
u	CUFF.10745	CUFF.10745.1	100	1.42209	1.18508	1.6591	19.1657	1707	CUFF.10745.1
u	CUFF.10756	CUFF.10756.1	100	10.9719	10.27	11.6737	146.597	1552	CUFF.10756.1
u	CUFF.10758	CUFF.10758.1	100	30.8557	28.8953	32.8161	416.081	1044	CUFF.10758.1
u	CUFF.10762	CUFF.10762.1	100	0.453257	0.245337	0.661177	5.98166	1328	CUFF.10762.1
u	CUFF.10763	CUFF.10763.1	100	1.05981	0.704951	1.41467	13.9864	873	CUFF.10762.1
u	CUFF.10785	CUFF.10785.1	100	0.995838	0.755592	1.23608	13.3084	1262	CUFF.10785.1
u	CUFF.10786	CUFF.10786.1	100	15.6815	13.7482	17.6148	210.845	458	CUFF.10786.1
u	CUFF.10802	CUFF.10802.1	100	11.4754	10.4786	12.4721	153.222	1108	CUFF.10802.1
u	CUFF.10807	CUFF.10807.1	100	0.293282	0.157716	0.428847	3.9803	1183	CUFF.10807.1
u	CUFF.10808	CUFF.10808.1	100	38.0715	34.9197	41.2232	511.885	571	CUFF.10809.1
u	CUFF.10809	CUFF.10809.1	100	9.43828	8.16476	10.7118	126.901	782	CUFF.10809.1
u	CUFF.10831	CUFF.10831.1	100	0.302756	0.151378	0.454135	4.11271	988	CUFF.10831.1
u	CUFF.10894	CUFF.10894.1	100	0.635131	0.505639	0.764623	8.56536	3439	CUFF.10894.4
u	CUFF.10894	CUFF.10894.2	29	0.181798	0.10822	0.255375	2.45172	4033	CUFF.10894.4
u	CUFF.10894	CUFF.10894.3	39	0.249362	0.167103	0.33162	3.36289	4109	CUFF.10894.4
u	CUFF.10894	CUFF.10894.4	36	0.230374	0.165146	0.295602	3.10681	5403	CUFF.10894.4
u	CUFF.10904	CUFF.10904.1	100	2.25326	1.47073	3.03579	30.2701	547	CUFF.10905.1
u	CUFF.10905	CUFF.10905.1	100	3.77458	3.32008	4.22909	50.7074	1552	CUFF.10905.1
u	CUFF.10984	CUFF.10984.1	100	77.7003	67.3179	88.0826	1035.56	226	CUFF.10984.1
u	CUFF.10988	CUFF.10988.1	100	1.47563	1.07653	1.87472	19.9972	807	CUFF.10988.1
u	CUFF.11085	CUFF.11085.1	100	4.50739	3.95485	5.05993	59.4316	1101	CUFF.11085.1
u	CUFF.11091	CUFF.11091.1	100	1.35236	1.13754	1.56719	17.9393	2114	CUFF.11091.1
u	CUFF.11112	CUFF.11112.1	100	1.90761	1.22238	2.59284	25.8961	444	CUFF.11112.1
u	CUFF.11169	CUFF.11169.1	100	8.10408	6.37677	9.83138	110.013	367	CUFF.11169.1
u	CUFF.11182	CUFF.11182.1	100	0.362579	0.225619	0.49954	4.92725	1391	CUFF.11182.1
u	CUFF.11212	CUFF.11212.1	100	295.928	274.073	317.782	3977.11	241	CUFF.11212.1
u	CUFF.11258	CUFF.11258.1	100	1.31411	1.04718	1.58104	17.6109	1566	CUFF.11259.1
u	CUFF.11259	CUFF.11259.1	100	0.602909	0.443137	0.76268	8.07983	2110	CUFF.11259.1
u	CUFF.11341	CUFF.11341.1	100	19.8058	17.9361	21.6754	266.507	545	CUFF.11341.1
u	CUFF.11342	CUFF.11342.1	100	4.39419	4.06558	4.72281	58.8671	2640	CUFF.11342.1
u	CUFF.11385	CUFF.11385.1	100	2.84174	2.1648	3.51868	37.9902	582	CUFF.11385.1
u	CUFF.11474	CUFF.11474.1	100	5.01092	4.45295	5.56889	67.478	1177	CUFF.11474.1
u	CUFF.11513	CUFF.11513.1	100	40.0622	37.0305	43.0939	538.847	579	CUFF.11513.1
u	CUFF.49330	CUFF.49330.1	100	2.02229	1.77193	2.27265	27.3002	2410	CUFF.49330.1
u	CUFF.49347	CUFF.49347.1	100	15.2652	12.7121	17.8183	206.422	339	CUFF.49347.1
u	CUFF.49356	CUFF.49356.1	52	0.365258	0.19608	0.534437	4.94642	1408	CUFF.49356.1
u	CUFF.49356	CUFF.49356.2	100	0.695852	0.42034	0.971365	9.4234	988	CUFF.49356.1
u	CUFF.49356	CUFF.49356.3	34	0.238296	0.059996	0.416595	3.22706	988	CUFF.49356.1
u	CUFF.49367	CUFF.49367.1	100	10.4566	7.56923	13.344	139.887	299	CUFF.49366.1
u	CUFF.49383	CUFF.49383.1	100	3.50298	2.67271	4.33325	47.4524	521	CUFF.49383.1
u	CUFF.49421	CUFF.49421.1	100	0.891271	0.489895	1.29265	11.5039	534	CUFF.49421.1
u	CUFF.49432	CUFF.49432.1	100	0.865105	0.626833	1.10338	11.7071	1113	CUFF.49432.1
u	CUFF.49445	CUFF.49445.1	100	2.32187	1.93755	2.70619	30.7249	1137	CUFF.49445.1
u	CUFF.49449	CUFF.49449.1	100	10.0327	8.96943	11.0959	134.434	739	CUFF.49449.1
u	CUFF.49480	CUFF.49480.1	100	0.549998	0.218337	0.88166	7.48056	500	CUFF.49480.1
u	CUFF.11528	CUFF.11528.1	100	0.773377	0.430508	1.11625	10.3848	640	CUFF.11528.1
u	CUFF.11572	CUFF.11572.1	100	0.300984	0.163056	0.438911	3.85243	1190	CUFF.11572.1
u	CUFF.11573	CUFF.11573.1	100	0.682541	0.35146	1.01362	9.27787	573	CUFF.11573.1
u	CUFF.11601	CUFF.11601.1	100	5.14313	3.34329	6.94297	69.2594	291	CUFF.11601.1
u	CUFF.11606	CUFF.11606.1	100	0.616392	0.419223	0.81356	8.30453	1191	CUFF.11606.1
u	CUFF.11646	CUFF.11646.1	100	1.08196	0.76803	1.39589	14.3987	862	CUFF.11646.1
u	CUFF.11675	CUFF.11675.1	100	17.9448	16.6962	19.1933	239.329	1351	CUFF.11676.1
u	CUFF.11680	CUFF.11680.1	24	0.430276	0.285278	0.575274	5.748	1575	CUFF.11680.1
u	CUFF.11680	CUFF.11680.2	100	1.76587	0.930335	2.6014	23.59	376	CUFF.11680.1
u	CUFF.11694	CUFF.11694.1	100	0.586919	0.261355	0.912482	7.85099	532	CUFF.11694.1
u	CUFF.11704	CUFF.11704.1	100	19.3719	18.3105	20.4333	261.488	2607	CUFF.11704.1
u	CUFF.11724	CUFF.11724.1	17	0.142741	0.060827	0.224655	1.91434	2525	CUFF.11724.2
u	CUFF.11724	CUFF.11724.2	100	0.831641	0.670537	0.992745	11.1534	2528	CUFF.11724.2
u	CUFF.11849	CUFF.11849.1	100	0.265268	0.088668	0.441869	3.58114	735	CUFF.11849.1
u	CUFF.11899	CUFF.11899.1	100	0.192315	0.116598	0.268032	2.59281	2211	CUFF.11899.1
u	CUFF.11936	CUFF.11936.1	100	2.082	1.77902	2.38498	27.7097	1587	CUFF.11936.1
u	CUFF.11945	CUFF.11945.1	56	0.709476	0.520498	0.898455	9.5563	2295	CUFF.11945.1
u	CUFF.11945	CUFF.11945.2	100	1.26788	1.03738	1.49838	17.0778	2289	CUFF.11945.1
u	CUFF.12004	CUFF.12004.1	100	1.40747	0.875815	1.93913	19.1333	509	CUFF.12004.1
u	CUFF.12016	CUFF.12016.1	96	0.559182	0.445668	0.672697	7.50774	3977	CUFF.12016.3
u	CUFF.12016	CUFF.12016.3	75	0.439813	0.35207	0.527555	5.90505	5888	CUFF.12016.3
u	CUFF.12035	CUFF.12035.1	100	8.67834	7.84275	9.51392	115.647	1126	CUFF.12035.1
u	CUFF.12039	CUFF.12039.1	100	11.5468	10.4892	12.6044	155.572	989	CUFF.12039.1
u	CUFF.12041	CUFF.12041.1	100	31.0279	28.6525	33.4033	417.844	673	CUFF.12041.1
u	CUFF.12053	CUFF.12053.1	100	2.86165	1.71595	4.00734	38.8351	329	CUFF.12053.1
u	CUFF.12094	CUFF.12094.1	100	0.564879	0.347015	0.782742	7.48659	913	CUFF.12094.1
u	CUFF.12095	CUFF.12095.1	100	0.897957	0.590781	1.20513	12.0276	782	CUFF.12095.1
u	CUFF.12161	CUFF.12161.1	100	0.680272	0.541412	0.819132	9.17364	2299	CUFF.12161.1
u	CUFF.12170	CUFF.12170.1	100	1.35986	1.04796	1.67175	17.9867	1055	CUFF.12170.1
u	CUFF.12181	CUFF.12181.1	100	6.29406	5.78631	6.8018	84.4365	1672	CUFF.12181.1
u	CUFF.12195	CUFF.12195.1	100	3.57803	3.13528	4.02078	48.2122	1879	CUFF.12195.4
u	CUFF.12195	CUFF.12195.2	22	0.801178	0.584088	1.01827	10.7955	1950	CUFF.12195.4
u	CUFF.12195	CUFF.12195.3	84	2.99035	2.44515	3.53556	40.2936	1218	CUFF.12195.4
u	CUFF.12195	CUFF.12195.4	49	1.75244	1.46416	2.04072	23.6133	2139	CUFF.12195.4
u	CUFF.12202	CUFF.12202.1	100	0.194391	0.075558	0.313225	2.58866	1069	CUFF.12202.1
u	CUFF.12211	CUFF.12211.1	16	0.266585	0.0989	0.434271	3.58548	1236	CUFF.12211.2
u	CUFF.12211	CUFF.12211.2	100	1.64696	1.29258	2.00134	22.151	1250	CUFF.12211.2
u	CUFF.12211	CUFF.12211.3	42	0.698508	0.437584	0.959432	9.39469	1189	CUFF.12211.2
u	CUFF.12259	CUFF.12259.1	100	0.299576	0.165928	0.433224	4.00671	1269	CUFF.12259.1
u	CUFF.12266	CUFF.12266.1	98	1.00386	0.615838	1.39188	13.5217	656	CUFF.12266.1
u	CUFF.12266	CUFF.12266.2	100	1.02136	0.623179	1.41955	13.7575	645	CUFF.12266.1
u	CUFF.12268	CUFF.12268.1	100	0.540205	0.270102	0.810307	7.34281	643	CUFF.12268.1
u	CUFF.12298	CUFF.12298.1	29	4.14392	3.50748	4.78036	55.8741	1216	CUFF.12298.1
u	CUFF.12298	CUFF.12298.2	100	14.245	13.0472	15.4428	192.07	1129	CUFF.12298.1
u	CUFF.12323	CUFF.12323.1	100	0.766495	0.633287	0.899703	10.3006	2785	CUFF.12323.1
u	CUFF.12352	CUFF.12352.1	49	0.319192	0.107194	0.53119	4.21386	1008	CUFF.12353.1
u	CUFF.12352	CUFF.12352.2	100	0.654409	0.399599	0.909219	8.63927	1161	CUFF.12353.1
u	CUFF.12352	CUFF.12352.3	43	0.279102	0.081367	0.476837	3.68461	998	CUFF.12353.1
u	CUFF.12353	CUFF.12353.1	100	0.410618	0.20662	0.614616	5.42083	1236	CUFF.12353.1
u	CUFF.12368	CUFF.12368.1	100	1.41575	1.04294	1.78857	18.8408	821	CUFF.12368.1
u	CUFF.12370	CUFF.12370.1	57	1.66626	1.17373	2.15879	22.2016	638	CUFF.12370.2
u	CUFF.12371	CUFF.12371.1	35	0.236746	0.081339	0.392154	3.18842	1079	CUFF.12371.1
u	CUFF.12371	CUFF.12371.2	100	0.673474	0.436929	0.910018	9.07012	1064	CUFF.12371.1
u	CUFF.12379	CUFF.12379.1	100	3.03451	2.63801	3.431	40.922	1505	CUFF.12379.1
u	CUFF.12387	CUFF.12387.1	100	2.94198	2.37256	3.51139	39.1137	784	CUFF.12387.1
u	CUFF.12405	CUFF.12405.1	31	0.644936	0.46036	0.829512	8.65572	1966	CUFF.12405.2
u	CUFF.12405	CUFF.12405.2	23	0.473976	0.330042	0.61791	6.36126	2150	CUFF.12405.2
u	CUFF.12405	CUFF.12405.3	28	0.572712	0.394511	0.750913	7.68639	1694	CUFF.12405.2
u	CUFF.12405	CUFF.12405.4	31	0.636881	0.454882	0.81888	8.54761	1976	CUFF.12405.2
u	CUFF.12417	CUFF.12417.1	100	1.56201	0.741623	2.3824	20.9946	450	CUFF.12418.1
u	CUFF.12418	CUFF.12418.1	100	3.42129	2.65235	4.19023	45.9847	635	CUFF.12418.1
u	CUFF.12431	CUFF.12431.1	74	0.674387	0.407874	0.9409	9.09015	1051	CUFF.12431.3
u	CUFF.12431	CUFF.12431.2	100	0.906638	0.570299	1.24298	12.2207	864	CUFF.12431.3
u	CUFF.12431	CUFF.12431.3	57	0.51306	0.320772	0.705348	6.9156	1117	CUFF.12431.3
u	CUFF.12431	CUFF.12431.4	29	0.26128	0.119024	0.403535	3.52182	1089	CUFF.12431.3
u	CUFF.12432	CUFF.12432.1	55	0.267378	0.144293	0.390462	3.62179	1486	CUFF.12432.1
u	CUFF.12432	CUFF.12432.2	100	0.487855	0.141299	0.834412	6.6083	535	CUFF.12432.1
u	CUFF.12467	CUFF.12467.1	100	6.47964	5.61222	7.34707	85.5935	728	CUFF.12467.1
u	CUFF.12481	CUFF.12481.1	100	0.769072	0.405307	1.13284	10.4193	570	CUFF.12481.1
u	CUFF.12482	CUFF.12482.1	100	0.546872	0.257933	0.835811	7.41042	615	CUFF.12482.1
u	CUFF.12499	CUFF.12499.1	100	0.421385	0.242294	0.600476	5.65326	1049	CUFF.12499.1
u	CUFF.12515	CUFF.12515.1	46	0.837959	0.643863	1.03205	11.2765	2473	CUFF.12515.2
u	CUFF.12515	CUFF.12515.2	44	0.805527	0.627608	0.983445	10.84	2926	CUFF.12515.2
u	CUFF.12515	CUFF.12515.3	100	1.84143	1.58639	2.09647	24.7803	2907	CUFF.12515.2
u	CUFF.12537	CUFF.12537.1	100	0.950743	0.442852	1.45863	12.9277	429	CUFF.12537.1
u	CUFF.12581	CUFF.12581.1	100	1.04242	0.726095	1.35875	13.9292	830	CUFF.12581.1
u	CUFF.12582	CUFF.12582.1	100	0.790957	0.371887	1.21003	10.567	520	CUFF.12583.1
u	CUFF.12583	CUFF.12583.1	100	0.941496	0.582602	1.30039	12.5782	694	CUFF.12583.1
u	CUFF.12594	CUFF.12594.1	100	1.01496	0.651048	1.37888	13.7093	686	CUFF.12594.1
u	CUFF.12613	CUFF.12613.1	100	0.570146	0.292427	0.847865	7.75245	672	CUFF.12613.1
u	CUFF.12628	CUFF.12628.1	100	0.328269	0.164135	0.492404	4.33771	927	CUFF.12628.1
u	CUFF.12640	CUFF.12640.1	100	2.68136	2.10323	3.2595	36.2519	685	CUFF.12640.1
u	CUFF.12651	CUFF.12651.1	100	3.33638	2.6505	4.02227	44.728	626	CUFF.12651.1
u	CUFF.12674	CUFF.12674.1	100	2.62627	2.20301	3.04953	35.3515	1074	CUFF.12674.1
u	CUFF.12693	CUFF.12693.1	100	0.994169	0.713845	1.27449	13.281	965	CUFF.12693.1
u	CUFF.12695	CUFF.12695.1	83	0.397855	0.224013	0.571698	5.36347	1348	CUFF.12695.2
u	CUFF.12695	CUFF.12695.2	41	0.199154	0.070764	0.327543	2.68478	1449	CUFF.12695.2
u	CUFF.12695	CUFF.12695.3	100	0.48025	0.253602	0.706898	6.47423	1011	CUFF.12695.2
u	CUFF.12704	CUFF.12704.1	100	0.498395	0.279297	0.717493	6.70979	1108	CUFF.12704.2
u	CUFF.12704	CUFF.12704.2	42	0.209039	0.078576	0.339501	2.81425	1222	CUFF.12704.2
u	CUFF.12704	CUFF.12704.3	60	0.296766	0.047056	0.546477	3.99531	632	CUFF.12704.2
u	CUFF.12704	CUFF.12704.4	67	0.333963	0.131995	0.535931	4.49608	1058	CUFF.12704.2
u	CUFF.12705	CUFF.12705.1	100	1.77368	1.12278	2.42457	23.8463	543	CUFF.12706.1
u	CUFF.12705	CUFF.12705.2	38	0.671746	0.395659	0.947832	9.03131	977	CUFF.12706.1
u	CUFF.12722	CUFF.12722.1	94	2.43665	2.0189	2.85441	32.6607	1479	CUFF.12722.2
u	CUFF.12722	CUFF.12722.2	100	2.58609	2.18277	2.98941	34.6638	1614	CUFF.12722.2
u	CUFF.12732	CUFF.12732.1	100	2.26416	1.72947	2.79884	30.3432	700	CUFF.12732.1
u	CUFF.12746	CUFF.12746.1	100	2.5736	2.21395	2.93324	34.5486	1708	CUFF.12746.1
u	CUFF.12746	CUFF.12746.2	18	0.46235	0.276834	0.647867	6.20671	1688	CUFF.12746.1
u	CUFF.12749	CUFF.12749.1	100	0.951036	0.485014	1.41706	12.9315	484	CUFF.12749.1
u	CUFF.12763	CUFF.12763.1	100	0.394279	0.316351	0.472206	5.32421	5946	CUFF.12763.1
u	CUFF.12764	CUFF.12764.1	100	0.433139	0.351747	0.514531	5.84897	5845	CUFF.12764.1
u	CUFF.12768	CUFF.12768.1	100	9.41151	8.45943	10.3636	126.65	959	CUFF.12768.1
u	CUFF.12791	CUFF.12791.1	100	123.909	120.776	127.043	1667	971	CUFF.12791.1
u	CUFF.12792	CUFF.12792.1	100	186.34	161.267	211.413	2438.78	195	CUFF.12792.1
u	CUFF.12792	CUFF.12792.2	46	85.7075	67.2826	104.132	1121.72	195	CUFF.12792.1
u	CUFF.12806	CUFF.12806.1	100	2.70403	1.85042	3.55763	36.3514	436	CUFF.12806.1
u	CUFF.12808	CUFF.12808.1	75	0.878012	0.629125	1.1269	11.8227	1180	CUFF.12808.1
u	CUFF.12808	CUFF.12808.2	63	0.742162	0.330478	1.15385	9.99348	578	CUFF.12808.1
u	CUFF.12808	CUFF.12808.3	100	1.1751	0.559908	1.79029	15.8231	479	CUFF.12808.1
u	CUFF.12809	CUFF.12809.1	100	47.1672	44.7306	49.6038	620.785	1530	CUFF.12809.1
u	CUFF.12818	CUFF.12818.1	100	0.450396	0.299004	0.601789	6.04713	2202	CUFF.12818.1
u	CUFF.12819	CUFF.12819.1	100	1.18717	0.967507	1.40683	15.9392	2172	CUFF.12818.1
u	CUFF.12829	CUFF.12829.1	100	0.430168	0.20599	0.654346	5.78702	721	CUFF.12829.1
u	CUFF.12833	CUFF.12833.1	100	0.227149	0.099588	0.35471	3.08764	1480	CUFF.12833.1
u	CUFF.12834	CUFF.12834.1	100	0.29854	0.145899	0.45118	4.05806	1321	CUFF.12833.1
u	CUFF.12835	CUFF.12835.1	100	0.752217	0.62728	0.877153	10.1544	3066	CUFF.12835.1
u	CUFF.12836	CUFF.12836.1	100	0.537845	0.30311	0.77258	7.24801	783	CUFF.12836.1
u	CUFF.12846	CUFF.12846.1	100	2.04464	1.44284	2.64644	27.6547	559	CUFF.12846.1
u	CUFF.12855	CUFF.12855.1	100	0.242951	0.158155	0.327746	3.25746	2251	CUFF.12855.1
u	CUFF.12859	CUFF.12859.1	100	1.34479	0.476477	2.21311	18.283	308	CUFF.12859.1
u	CUFF.12862	CUFF.12862.1	100	0.864155	0.626145	1.10217	11.6579	1114	CUFF.12862.1
u	CUFF.12865	CUFF.12865.1	100	0.58796	0.256154	0.919767	7.97709	623	CUFF.12865.2
u	CUFF.12865	CUFF.12865.2	86	0.503278	0.281105	0.72545	6.82817	952	CUFF.12865.2
u	CUFF.12933	CUFF.12933.1	100	0.24027	0.137819	0.342721	3.26793	1563	CUFF.12933.1
u	CUFF.12947	CUFF.12947.1	100	3.69914	3.11919	4.27907	49.5798	922	CUFF.12947.1
u	CUFF.12965	CUFF.12965.1	100	44.0123	41.4124	46.6122	588.005	973	CUFF.12965.1
u	CUFF.12981	CUFF.12981.1	100	0.752522	0.564721	0.940322	10.0686	2366	CUFF.12981.1
u	CUFF.12982	CUFF.12982.1	100	4.30532	3.89824	4.7124	57.6043	2364	CUFF.12982.1
u	CUFF.12983	CUFF.12983.1	100	1.09483	0.82208	1.36757	14.7737	1112	CUFF.12983.1
u	CUFF.13002	CUFF.13002.1	100	0.386173	0.184922	0.587423	5.23676	780	CUFF.13002.1
u	CUFF.13038	CUFF.13038.1	100	18.8472	16.9199	20.7745	252.089	737	CUFF.13040.1
u	CUFF.13039	CUFF.13039.1	100	30.9801	27.6074	34.3528	414.372	454	CUFF.13040.1
u	CUFF.13067	CUFF.13067.1	100	0.62873	0.484669	0.772791	8.41083	2022	CUFF.13067.1
u	CUFF.13093	CUFF.13093.1	100	0.267099	0.147684	0.386514	3.55674	1343	CUFF.13093.1
u	CUFF.13123	CUFF.13123.1	100	0.688351	0.463983	0.912719	9.31352	1023	CUFF.13123.1
u	CUFF.13133	CUFF.13133.1	27	0.860899	0.640944	1.08085	11.5578	1846	CUFF.13133.1
u	CUFF.13133	CUFF.13133.2	100	3.20368	2.80393	3.60342	43.0101	1760	CUFF.13133.1
u	CUFF.13134	CUFF.13134.1	100	2.6037	2.27949	2.92791	35.0359	1709	CUFF.13134.1
u	CUFF.13145	CUFF.13145.1	100	0.162691	0.057643	0.267738	2.17899	1116	CUFF.13145.1
u	CUFF.13163	CUFF.13163.1	100	0.786199	0.414333	1.15806	10.6764	562	CUFF.13163.1
u	CUFF.13204	CUFF.13204.1	100	12.6408	11.5741	13.7074	169.694	1089	CUFF.13204.1
u	CUFF.13227	CUFF.13227.1	100	0.636611	0.400311	0.872911	8.33424	903	CUFF.13227.1
u	CUFF.13272	CUFF.13272.1	100	78.0144	73.5322	82.4967	1048.16	931	CUFF.13273.1
u	CUFF.13272	CUFF.13272.2	62	48.4767	45.4551	51.4982	651.307	1196	CUFF.13273.1
u	CUFF.13274	CUFF.13274.1	100	63.9409	60.3995	67.4823	859.077	1430	CUFF.13274.1
u	CUFF.13279	CUFF.13279.1	100	0.586378	0.359279	0.813478	7.83735	1233	CUFF.13279.1
u	CUFF.13280	CUFF.13280.1	100	1.23642	0.891636	1.58121	16.5256	1036	CUFF.13279.1
u	CUFF.13300	CUFF.13300.1	100	0.492631	0.266671	0.718592	6.6008	791	CUFF.13300.1
u	CUFF.13308	CUFF.13308.1	32	3.59699	2.69093	4.50305	48.4684	584	CUFF.13308.2
u	CUFF.13308	CUFF.13308.2	100	11.084	9.61124	12.5568	149.354	590	CUFF.13308.2
u	CUFF.13323	CUFF.13323.1	100	0.79043	0.238876	1.34198	10.6988	431	CUFF.13323.2
u	CUFF.13323	CUFF.13323.2	72	0.571166	0.269985	0.872347	7.73099	706	CUFF.13323.2
u	CUFF.13331	CUFF.13331.1	100	0.315286	0.176983	0.45359	4.23783	2044	CUFF.13332.1
u	CUFF.13332	CUFF.13332.1	100	1.83984	1.6062	2.07348	24.7297	2717	CUFF.13332.1
u	CUFF.13339	CUFF.13339.1	100	7.44862	6.14661	8.75063	100.065	464	CUFF.13339.1
u	CUFF.13340	CUFF.13340.1	100	0.55328	0.375893	0.730667	7.51182	1250	CUFF.13340.1
u	CUFF.13350	CUFF.13350.1	100	1.98767	1.55203	2.4233	26.0627	834	CUFF.13350.1
u	CUFF.13354	CUFF.13354.2	100	28.8879	26.4109	31.365	382.92	584	CUFF.13354.1
u	CUFF.13360	CUFF.13360.1	100	0.396042	0.193397	0.598687	5.33721	825	CUFF.13360.1
u	CUFF.13369	CUFF.13369.1	100	4.09501	3.18995	5.00007	55.1052	504	CUFF.13369.1
u	CUFF.13370	CUFF.13370.1	100	0.898353	0.418163	1.37854	12.2186	434	CUFF.13370.1
u	CUFF.13385	CUFF.13385.1	100	0.299276	0.118806	0.479746	3.92025	749	CUFF.13385.1
u	CUFF.13386	CUFF.13386.1	100	0.920516	0.409906	1.43113	12.2775	412	CUFF.13386.1
u	CUFF.13397	CUFF.13397.1	100	0.701834	0.357925	1.04574	9.2569	584	CUFF.13397.1
u	CUFF.13406	CUFF.13406.1	100	1.67221	0.885014	2.4594	22.643	370	CUFF.13406.1
u	CUFF.13420	CUFF.13420.1	14	0.096206	0.023494	0.168918	1.28963	2361	CUFF.13420.1
u	CUFF.13420	CUFF.13420.2	100	0.71217	0.556826	0.867513	9.54658	2289	CUFF.13420.1
u	CUFF.13435	CUFF.13435.1	100	3.03167	2.55578	3.50756	40.7246	1000	CUFF.13435.1
u	CUFF.13468	CUFF.13468.1	100	1.24863	0.848306	1.64895	16.8916	667	CUFF.13468.1
u	CUFF.13475	CUFF.13475.1	100	1.84034	1.25903	2.42165	23.8151	542	CUFF.13475.1
u	CUFF.13480	CUFF.13480.1	100	1.3205	0.892606	1.74839	17.8423	653	CUFF.13480.1
u	CUFF.13493	CUFF.13493.1	31	0.500845	0.261796	0.739895	6.70012	1050	CUFF.13493.1
u	CUFF.13493	CUFF.13493.2	100	1.63892	1.22253	2.05532	21.9249	923	CUFF.13493.1
u	CUFF.13494	CUFF.13494.1	100	23.1202	22.3634	23.877	310.787	2605	CUFF.13494.1
u	CUFF.13580	CUFF.13580.1	100	5.1643	4.76069	5.56791	69.5273	2117	CUFF.13580.1
u	CUFF.13591	CUFF.13591.1	100	1.93007	1.22465	2.63549	26.134	479	CUFF.13592.1
u	CUFF.13621	CUFF.13621.1	100	0.785512	0.319039	1.25198	10.6365	423	CUFF.13621.1
u	CUFF.13641	CUFF.13641.1	100	1.18083	0.743193	1.61846	16.0554	593	CUFF.13641.1
u	CUFF.13642	CUFF.13642.1	100	2.55058	2.00961	3.09156	34.2453	733	CUFF.13642.1
u	CUFF.13698	CUFF.13698.1	100	1.03556	0.832857	1.23827	13.8749	1709	CUFF.13698.1
u	CUFF.13700	CUFF.13700.1	100	60.24	56.7167	63.7633	810.45	788	CUFF.13700.1
u	CUFF.13714	CUFF.13714.1	100	0.455724	0.32159	0.589857	6.18329	1800	CUFF.13714.1
u	CUFF.13749	CUFF.13749.1	100	1.75688	0.593853	2.91992	23.7681	327	CUFF.13750.1
u	CUFF.13750	CUFF.13750.1	100	2.35476	1.31621	3.39331	31.8565	387	CUFF.13750.1
u	CUFF.13756	CUFF.13756.1	56	3.81666	3.24011	4.39322	51.4367	1446	CUFF.13756.2
u	CUFF.13756	CUFF.13756.2	100	6.8099	6.13245	7.48734	91.776	1546	CUFF.13756.2
u	CUFF.13756	CUFF.13756.3	59	4.03118	3.36333	4.69902	54.3276	995	CUFF.13756.2
u	CUFF.13760	CUFF.13760.1	100	1.17741	0.713847	1.64097	15.8433	531	CUFF.13760.1
u	CUFF.13769	CUFF.13769.1	100	1.24005	0.880252	1.59985	16.5537	778	CUFF.13769.1
u	CUFF.13833	CUFF.13833.1	100	0.578714	0.380523	0.776905	7.8603	1127	CUFF.13833.1
u	CUFF.13855	CUFF.13855.1	100	0.292601	0.150669	0.434533	3.89276	1066	CUFF.13855.1
u	CUFF.13885	CUFF.13885.1	100	15.2428	14.3918	16.0938	205.341	3096	CUFF.13885.1
u	CUFF.13885	CUFF.13885.2	55	8.35016	7.34969	9.35062	112.487	937	CUFF.13885.1
u	CUFF.13908	CUFF.13908.1	100	1.36	1.09879	1.62121	18.2805	1851	CUFF.13908.3
u	CUFF.13908	CUFF.13908.2	64	0.866316	0.626194	1.10644	11.6446	1672	CUFF.13908.3
u	CUFF.13908	CUFF.13908.3	100	1.35396	1.09335	1.61456	18.1993	1886	CUFF.13908.3
u	CUFF.13915	CUFF.13915.1	100	1.92592	1.60209	2.24975	26.0085	1526	CUFF.13915.1
u	CUFF.13915	CUFF.13915.2	91	1.74995	1.28488	2.21503	23.6322	891	CUFF.13915.1
u	CUFF.13915	CUFF.13915.3	55	1.05204	0.678165	1.42591	14.2072	957	CUFF.13915.1
u	CUFF.13931	CUFF.13931.1	100	11.3013	10.4554	12.1473	151.09	1148	CUFF.13931.1
u	CUFF.13951	CUFF.13951.1	100	2.30651	1.60307	3.00994	31.1413	483	CUFF.13951.1
u	CUFF.14021	CUFF.14021.1	100	20.1395	18.7727	21.5064	269.262	856	CUFF.14021.1
u	CUFF.49562	CUFF.49562.1	100	0.696944	0.617132	0.776757	9.32523	6763	CUFF.49562.1
u	CUFF.49569	CUFF.49569.1	100	0.388341	0.209073	0.567609	5.28185	968	CUFF.49569.1
u	CUFF.49572	CUFF.49572.1	100	1.17287	0.648349	1.6974	15.9523	456	CUFF.49572.1
u	CUFF.49585	CUFF.49585.1	100	3.55894	2.0414	5.07648	47.1343	287	CUFF.49585.1
u	CUFF.49596	CUFF.49596.1	100	2.45876	1.82984	3.08769	33.1444	656	CUFF.49596.1
u	CUFF.49597	CUFF.49597.1	100	1.11017	0.539636	1.68071	14.9653	511	CUFF.49596.1
u	CUFF.49603	CUFF.49603.1	100	38.7408	36.6178	40.8638	521.292	1404	CUFF.49603.1
u	CUFF.49611	CUFF.49611.1	100	0.253406	0.098862	0.40795	3.42428	1107	CUFF.49611.1
u	CUFF.49612	CUFF.49612.1	100	0.543572	0.263827	0.823316	7.34529	781	CUFF.49611.1
u	CUFF.49612	CUFF.49612.2	60	0.327372	0.128307	0.526437	4.42378	903	CUFF.49611.1
u	CUFF.49614	CUFF.49614.1	89	2.53299	1.97661	3.08936	34.1481	828	CUFF.49614.2
u	CUFF.49614	CUFF.49614.2	100	2.8462	2.29898	3.39342	38.3706	915	CUFF.49614.2
u	CUFF.49625	CUFF.49625.1	41	0.319822	0.186435	0.45321	4.30414	1771	CUFF.49625.2
u	CUFF.49625	CUFF.49625.2	23	0.176278	0.069086	0.283469	2.37233	1778	CUFF.49625.2
u	CUFF.49625	CUFF.49625.3	100	0.772513	0.527142	1.01788	10.3964	1194	CUFF.49625.2
u	CUFF.49625	CUFF.49625.4	98	0.760384	0.318565	1.2022	10.2332	496	CUFF.49625.2
u	CUFF.49629	CUFF.49629.1	100	0.330124	0.144287	0.515961	4.47742	1048	CUFF.49629.2
u	CUFF.49629	CUFF.49629.2	85	0.279868	0.123221	0.436514	3.7958	1170	CUFF.49629.2
u	CUFF.49641	CUFF.49641.1	100	0.702254	0.508835	0.895672	9.33282	1324	CUFF.49641.1
u	CUFF.49667	CUFF.49667.1	100	0.756251	0.463254	1.04925	10.0767	753	CUFF.49667.1
u	CUFF.49686	CUFF.49686.1	100	1.26349	0.82133	1.70565	16.945	591	CUFF.49686.1
u	CUFF.49710	CUFF.49710.1	100	1.42199	1.00587	1.83812	18.6178	694	CUFF.49710.1
u	CUFF.49734	CUFF.49734.1	100	2.2652	1.58438	2.94601	29.1178	498	CUFF.49734.1
u	CUFF.14040	CUFF.14040.1	100	0.801269	0.26709	1.33545	10.7003	368	CUFF.14040.1
u	CUFF.14075	CUFF.14075.1	100	1.10988	0.599913	1.61985	15.0877	457	CUFF.14075.1
u	CUFF.14080	CUFF.14080.1	100	2.30774	1.62605	2.98942	31.2092	499	CUFF.14080.1
u	CUFF.14086	CUFF.14086.1	100	6.73997	5.39867	8.08128	89.4985	425	CUFF.14086.1
u	CUFF.14092	CUFF.14092.1	100	0.514256	0.311786	0.716726	6.89055	954	CUFF.14092.1
u	CUFF.14125	CUFF.14125.1	100	0.975369	0.582048	1.36869	13.2484	599	CUFF.14125.1
u	CUFF.14132	CUFF.14132.1	100	0.622281	0.385812	0.858751	8.45477	1004	CUFF.14132.1
u	CUFF.14132	CUFF.14132.2	49	0.305811	0.107499	0.504123	4.15497	856	CUFF.14132.1
u	CUFF.14138	CUFF.14138.1	53	0.492837	0.298096	0.687578	6.67475	1450	CUFF.14138.1
u	CUFF.14138	CUFF.14138.2	100	0.937714	0.673878	1.20155	12.6999	1290	CUFF.14138.1
u	CUFF.14144	CUFF.14144.1	100	0.621762	0.390366	0.853159	8.34499	1222	CUFF.14144.2
u	CUFF.14144	CUFF.14144.2	69	0.4317	0.259048	0.604352	5.79407	1508	CUFF.14144.2
u	CUFF.14144	CUFF.14144.3	44	0.271354	0.058927	0.483781	3.64198	918	CUFF.14144.2
u	CUFF.14144	CUFF.14144.4	74	0.457834	0.249931	0.665737	6.14483	1204	CUFF.14144.2
u	CUFF.14145	CUFF.14145.1	100	0.879127	0.658003	1.10025	11.9057	1335	CUFF.14145.1
u	CUFF.14152	CUFF.14152.1	100	0.802183	0.521481	1.08288	10.7953	811	CUFF.14152.1
u	CUFF.14148	CUFF.14148.1	55	11.4643	10.6569	12.2718	153.401	2552	CUFF.14148.2
u	CUFF.14148	CUFF.14148.2	70	14.6266	13.7137	15.5394	195.714	2880	CUFF.14148.2
u	CUFF.14148	CUFF.14148.3	100	20.9036	18.9325	22.8747	279.704	827	CUFF.14148.2
u	CUFF.14149	CUFF.14149.1	100	6.60199	5.99723	7.20675	88.3393	1646	CUFF.14148.2
u	CUFF.14150	CUFF.14150.1	100	0.744463	0.277702	1.21122	10.058	558	CUFF.14151.1
u	CUFF.14150	CUFF.14150.2	64	0.473913	0.182242	0.765583	6.40273	742	CUFF.14151.1
u	CUFF.14151	CUFF.14151.1	100	1.29312	0.983553	1.60269	17.4705	1191	CUFF.14151.1
u	CUFF.14163	CUFF.14163.1	100	1.4367	1.041	1.8324	19.3472	751	CUFF.14163.1
u	CUFF.14177	CUFF.14177.1	100	0.464592	0.120473	0.80871	6.1117	526	CUFF.14177.1
u	CUFF.14178	CUFF.14178.1	100	0.498208	0.115044	0.881372	6.55392	493	CUFF.14177.1
u	CUFF.14180	CUFF.14180.1	100	1.04934	0.76498	1.3337	14.1454	1553	CUFF.14181.1
u	CUFF.14181	CUFF.14181.1	100	1.9318	1.64599	2.2176	26.0412	2153	CUFF.14181.1
u	CUFF.14186	CUFF.14186.1	100	0.999249	0.747645	1.25085	13.432	1430	CUFF.14186.1
u	CUFF.14187	CUFF.14187.1	100	0.570583	0.333508	0.807658	7.66986	1178	CUFF.14186.1
u	CUFF.14198	CUFF.14198.1	40	0.418794	0.269235	0.568353	5.65159	1393	CUFF.14198.1
u	CUFF.14201	CUFF.14201.1	100	3.07965	2.75049	3.40882	41.0739	2231	CUFF.14201.1
u	CUFF.14214	CUFF.14214.1	100	1.4183	0.784203	2.05239	19.1865	417	CUFF.14214.1
u	CUFF.14228	CUFF.14228.1	43	0.305537	0.126142	0.484931	4.13257	1031	CUFF.14228.2
u	CUFF.14228	CUFF.14228.2	100	0.715285	0.462194	0.968376	9.67465	1033	CUFF.14228.2
u	CUFF.14237	CUFF.14237.1	100	2.89361	0.305486	5.48173	38.9015	196	CUFF.14237.1
u	CUFF.14251	CUFF.14251.1	100	0.686523	0.463804	0.909242	9.30739	1036	CUFF.14251.1
u	CUFF.14272	CUFF.14272.1	100	2.3414	1.26037	3.42243	31.3174	336	CUFF.14272.2
u	CUFF.14272	CUFF.14272.2	56	1.31079	0.660847	1.96074	17.5325	412	CUFF.14272.2
u	CUFF.14275	CUFF.14275.1	100	0.368241	0.248241	0.48824	4.90185	1729	CUFF.14275.1
u	CUFF.14284	CUFF.14284.1	100	0.72269	0.368561	1.07682	9.82665	573	CUFF.14284.1
u	CUFF.14304	CUFF.14304.1	100	1.55331	0.9149	2.19172	20.5688	432	CUFF.14304.1
u	CUFF.14312	CUFF.14312.1	100	16.371	15.1575	17.5846	211.403	869	CUFF.14312.1
u	CUFF.14318	CUFF.14318.1	100	0.682086	0.571071	0.793101	9.13085	3491	CUFF.14318.1
u	CUFF.14319	CUFF.14319.1	100	0.240106	0.100094	0.380117	3.22263	1528	CUFF.14320.1
u	CUFF.14320	CUFF.14320.1	100	0.818916	0.618365	1.01947	10.9913	1728	CUFF.14320.1
u	CUFF.14334	CUFF.14334.1	100	0.395221	0.17749	0.612951	5.36366	843	CUFF.14335.1
u	CUFF.14335	CUFF.14335.1	100	0.31092	0.17249	0.449351	4.2196	1388	CUFF.14335.1
u	CUFF.14373	CUFF.14373.1	100	41.5511	39.0413	44.0609	559.545	952	CUFF.14373.1
u	CUFF.14377	CUFF.14377.1	100	1.67799	1.30825	2.04773	22.6927	982	CUFF.14377.1
u	CUFF.14388	CUFF.14388.1	100	4.31638	3.81962	4.81314	58.3521	1256	CUFF.14388.1
u	CUFF.14396	CUFF.14396.1	100	1.30571	1.014	1.59742	17.592	1337	CUFF.14396.1
u	CUFF.14396	CUFF.14396.2	71	0.929493	0.627964	1.23102	12.5232	1039	CUFF.14396.1
u	CUFF.14397	CUFF.14397.1	100	0.435175	0.228287	0.642064	5.82405	833	CUFF.14397.1
u	CUFF.14399	CUFF.14399.1	100	0.482526	0.31373	0.651322	6.49861	1265	CUFF.14399.1
u	CUFF.14406	CUFF.14406.1	100	1.86842	1.49463	2.24221	25.2075	998	CUFF.14406.1
u	CUFF.14414	CUFF.14414.1	100	0.537372	0.213325	0.86142	7.30225	507	CUFF.14414.1
u	CUFF.14415	CUFF.14415.1	100	0.873816	0.560509	1.18712	11.7297	764	CUFF.14415.1
u	CUFF.14429	CUFF.14429.1	100	0.47054	0.219026	0.722054	6.36363	645	CUFF.14429.1
u	CUFF.14449	CUFF.14449.1	100	1.36892	0.684462	2.05339	18.6131	375	CUFF.14449.1
u	CUFF.14456	CUFF.14456.1	100	0.545744	0.183739	0.90775	7.4227	475	CUFF.14456.1
u	CUFF.14460	CUFF.14460.1	16	1.49238	0.987279	1.99747	20.0955	709	CUFF.14460.1
u	CUFF.14460	CUFF.14460.2	100	9.19888	7.59665	10.8011	123.867	463	CUFF.14460.1
u	CUFF.14469	CUFF.14469.1	100	0.97813	0.631623	1.32464	13.2933	689	CUFF.14469.1
u	CUFF.14476	CUFF.14476.1	100	0.66992	0.447115	0.892726	9.08276	1026	CUFF.14476.1
u	CUFF.14497	CUFF.14497.1	100	0.411013	0.191318	0.630709	5.5744	709	CUFF.14497.1
u	CUFF.14516	CUFF.14516.1	100	1.36193	1.11011	1.61375	18.4609	1479	CUFF.14516.1
u	CUFF.14541	CUFF.14541.1	100	5.27343	4.68768	5.85918	70.3685	1286	CUFF.14541.1
u	CUFF.14545	CUFF.14545.1	100	3.73183	3.13039	4.33326	50.0013	816	CUFF.14545.1
u	CUFF.14557	CUFF.14557.1	100	0.140515	0.062625	0.218406	1.91057	1630	CUFF.14557.1
u	CUFF.14562	CUFF.14562.1	100	20.4715	17.5892	23.3538	276.608	367	CUFF.14562.1
u	CUFF.14566	CUFF.14566.1	11	0.185966	0.078602	0.293329	2.51248	1693	CUFF.14566.1
u	CUFF.14566	CUFF.14566.2	100	1.64526	1.31737	1.97316	22.2283	1232	CUFF.14566.1
u	CUFF.14566	CUFF.14566.3	51	0.843713	0.450331	1.2371	11.399	588	CUFF.14566.1
u	CUFF.14572	CUFF.14572.1	100	1.59479	1.1557	2.03389	21.5298	706	CUFF.14572.1
u	CUFF.14593	CUFF.14593.1	38	0.637064	0.281157	0.99297	8.55674	661	CUFF.14593.2
u	CUFF.14593	CUFF.14593.2	100	1.65756	1.12836	2.18676	22.2636	702	CUFF.14593.2
u	CUFF.14593	CUFF.14593.3	72	1.18916	0.667475	1.71085	15.9723	630	CUFF.14593.2
u	CUFF.14595	CUFF.14595.1	100	3.30103	2.73064	3.87143	44.5492	806	CUFF.14595.1
u	CUFF.14602	CUFF.14602.1	100	30.9645	27.9524	33.9766	417.003	406	CUFF.14602.1
u	CUFF.14618	CUFF.14618.1	100	1.15549	0.866362	1.44461	15.1885	1060	CUFF.14618.1
u	CUFF.14624	CUFF.14624.1	100	1.17993	0.910866	1.449	15.8632	1634	CUFF.14624.3
u	CUFF.14624	CUFF.14624.2	43	0.502277	0.309733	0.69482	6.75268	1605	CUFF.14624.3
u	CUFF.14624	CUFF.14624.3	63	0.745213	0.532344	0.958082	10.0187	1706	CUFF.14624.3
u	CUFF.14625	CUFF.14625.1	100	3.58917	3.14599	4.03235	48.0389	1670	CUFF.14625.2
u	CUFF.14625	CUFF.14625.2	85	3.05265	2.69469	3.41061	40.858	2205	CUFF.14625.2
u	CUFF.14625	CUFF.14625.3	39	1.40763	1.14199	1.67328	18.8404	1939	CUFF.14625.2
u	CUFF.14626	CUFF.14626.1	100	8.58928	7.26975	9.90881	114.962	559	CUFF.14625.2
u	CUFF.14627	CUFF.14627.1	100	10.3192	8.46065	12.1778	139.604	382	CUFF.14627.1
u	CUFF.14639	CUFF.14639.1	100	3.82167	3.27134	4.372	50.355	1393	CUFF.14639.1
u	CUFF.14639	CUFF.14639.2	65	2.48795	2.0159	2.96001	32.7817	1382	CUFF.14639.1
u	CUFF.14650	CUFF.14650.1	100	2.28152	1.80303	2.76001	30.5018	802	CUFF.14650.1
u	CUFF.14676	CUFF.14676.1	100	1.33187	0.711537	1.95221	18.028	517	CUFF.14677.2
u	CUFF.14677	CUFF.14677.1	42	0.307975	0.107399	0.508551	4.16869	853	CUFF.14677.2
u	CUFF.14677	CUFF.14677.2	100	0.725528	0.505431	0.945625	9.82063	1316	CUFF.14677.2
u	CUFF.14688	CUFF.14688.1	100	0.444768	0.212981	0.676554	5.84567	704	CUFF.14688.1
u	CUFF.14700	CUFF.14700.1	100	0.746365	0.290103	1.20263	10.1442	428	CUFF.14700.1
u	CUFF.14715	CUFF.14715.1	100	1.01028	0.449876	1.57068	13.3589	393	CUFF.14715.1
u	CUFF.14718	CUFF.14718.1	100	0.805225	0.374814	1.23564	10.948	461	CUFF.14718.1
u	CUFF.14721	CUFF.14721.1	100	4.73127	3.78173	5.68082	63.8388	753	CUFF.14722.1
u	CUFF.14722	CUFF.14722.1	100	7.66713	6.84083	8.49343	103.452	1181	CUFF.14722.1
u	CUFF.14730	CUFF.14730.1	100	0.460372	0.3404	0.580344	6.19512	2171	CUFF.14730.1
u	CUFF.14753	CUFF.14753.1	100	0.17537	0.059043	0.291697	2.32263	1050	CUFF.14753.1
u	CUFF.14821	CUFF.14821.1	100	2.27462	1.53242	3.01683	30.8462	463	CUFF.14821.1
u	CUFF.14853	CUFF.14853.1	100	0.68341	0.446843	0.919977	9.28698	942	CUFF.14853.1
u	CUFF.14891	CUFF.14891.1	100	2.36345	1.5883	3.13859	31.2216	443	CUFF.14891.1
u	CUFF.14913	CUFF.14913.1	100	0.255159	0.111975	0.398343	3.46942	1018	CUFF.14913.1
u	CUFF.14914	CUFF.14914.1	23	0.170884	0.042357	0.299411	2.31071	1156	CUFF.14914.2
u	CUFF.14914	CUFF.14914.2	100	0.731732	0.510813	0.952651	9.89454	1344	CUFF.14914.2
u	CUFF.14914	CUFF.14914.3	70	0.510932	0.156906	0.864958	6.90887	605	CUFF.14914.2
u	CUFF.14915	CUFF.14915.1	100	3.07354	2.7547	3.39237	41.4371	2380	CUFF.14915.1
u	CUFF.14919	CUFF.14919.1	100	0.342578	0.135996	0.54916	4.29455	680	CUFF.14919.1
u	CUFF.14921	CUFF.14921.1	97	1.19021	0.762871	1.61754	16.0392	797	CUFF.14921.2
u	CUFF.14921	CUFF.14921.2	100	1.23078	1.00608	1.45548	16.586	2006	CUFF.14921.2
u	CUFF.14989	CUFF.14989.1	100	0.645133	0.307035	0.983231	8.68128	668	CUFF.14989.1
u	CUFF.14990	CUFF.14990.1	100	0.634924	0.27338	0.996468	8.5439	610	CUFF.14989.1
u	CUFF.14991	CUFF.14991.1	100	0.456201	0.165548	0.746855	6.13891	542	CUFF.14989.1
u	CUFF.15044	CUFF.15044.1	100	0.307732	0.122162	0.493301	4.16664	734	CUFF.15044.1
u	CUFF.15052	CUFF.15052.1	100	2.59689	2.13116	3.06262	35.0741	918	CUFF.15052.1
u	CUFF.15058	CUFF.15058.1	100	0.617687	0.333694	0.901681	8.23692	684	CUFF.15058.1
u	CUFF.15059	CUFF.15059.1	100	1.14963	0.795408	1.50385	15.3111	778	CUFF.15059.1
u	CUFF.15069	CUFF.15069.1	100	167.717	159.233	176.202	2254.65	624	CUFF.15069.1
u	CUFF.15071	CUFF.15071.1	100	2.0226	1.54594	2.49926	27.103	942	CUFF.15071.1
u	CUFF.15072	CUFF.15072.1	100	7.0415	6.0208	8.06221	94.3565	708	CUFF.15071.1
u	CUFF.15085	CUFF.15085.1	100	3.91385	3.47351	4.3542	52.4559	1425	CUFF.15085.1
u	CUFF.15089	CUFF.15089.1	49	0.171877	0.038603	0.30515	2.33534	1041	CUFF.15089.2
u	CUFF.15089	CUFF.15089.2	100	0.353173	0.175946	0.5304	4.79867	1074	CUFF.15089.2
u	CUFF.15090	CUFF.15090.1	100	0.917376	0.462754	1.372	12.4647	504	CUFF.15089.2
u	CUFF.15103	CUFF.15103.1	100	5.33205	4.54629	6.1178	71.9285	830	CUFF.15103.2
u	CUFF.15103	CUFF.15103.2	27	1.43024	1.30136	1.55911	19.2937	7707	CUFF.15103.2
u	CUFF.15103	CUFF.15103.3	17	0.912019	0.753963	1.07008	12.303	3469	CUFF.15103.2
u	CUFF.15104	CUFF.15104.1	100	3.32671	1.1787	5.47473	45.2468	227	CUFF.15104.1
u	CUFF.15111	CUFF.15111.1	100	0.236643	0.105377	0.367909	3.05313	1019	CUFF.15111.1
u	CUFF.15174	CUFF.15174.1	100	7.17195	6.06003	8.28387	93.6131	552	CUFF.15174.1
u	CUFF.15252	CUFF.15252.1	100	1.09342	0.878296	1.30855	14.6972	2265	CUFF.15252.1
u	CUFF.15314	CUFF.15314.1	100	4.99041	4.22395	5.75686	67.2257	715	CUFF.15314.1
u	CUFF.15316	CUFF.15316.2	39	2.54054	1.93759	3.14349	34.2271	834	CUFF.15316.1
u	CUFF.15317	CUFF.15317.1	100	6.64869	5.64029	7.65709	89.5176	632	CUFF.15317.1
u	CUFF.15324	CUFF.15324.1	100	1.29408	0.918602	1.66955	17.5228	754	CUFF.15324.1
u	CUFF.15354	CUFF.15354.1	100	2.94221	2.41045	3.47396	39.6178	824	CUFF.15354.1
u	CUFF.15355	CUFF.15355.1	25	0.139418	0.039187	0.239649	1.87737	1743	CUFF.15355.1
u	CUFF.15355	CUFF.15355.2	100	0.563205	0.3663	0.76011	7.58397	1492	CUFF.15355.1
u	CUFF.15356	CUFF.15356.1	100	0.380857	0.226388	0.535326	5.12853	1711	CUFF.15355.1
u	CUFF.15360	CUFF.15360.1	100	0.308835	0.174048	0.443622	4.16682	1213	CUFF.15360.1
u	CUFF.15367	CUFF.15367.1	100	1.09086	0.561714	1.62	14.7844	434	CUFF.15367.1
u	CUFF.15382	CUFF.15382.1	100	0.497154	0.315092	0.679215	6.66931	1325	CUFF.15383.1
u	CUFF.15439	CUFF.15439.1	100	1.32282	1.11943	1.5262	17.8761	2123	CUFF.15439.1
u	CUFF.15446	CUFF.15446.1	100	12.4072	11.1106	13.7037	167.024	734	CUFF.15446.1
u	CUFF.15450	CUFF.15450.1	100	6.27186	4.19822	8.34549	77.1541	282	CUFF.15450.1
u	CUFF.15464	CUFF.15464.1	100	6.07463	5.27386	6.87539	82.1642	785	CUFF.15464.1
u	CUFF.15498	CUFF.15498.1	100	0.930292	0.706381	1.1542	12.4677	1733	CUFF.15498.1
u	CUFF.15514	CUFF.15514.1	100	0.474881	0.320264	0.629497	6.3804	1548	CUFF.15514.1
u	CUFF.15515	CUFF.15515.1	100	1.72301	1.08462	2.3614	23.15	496	CUFF.15514.1
u	CUFF.15542	CUFF.15542.1	100	0.900969	0.67867	1.12327	12.119	1318	CUFF.15542.1
u	CUFF.15554	CUFF.15554.1	100	6.07904	3.5978	8.56029	82.0382	248	CUFF.15554.1
u	CUFF.15561	CUFF.15561.1	100	3.12631	2.70779	3.54482	41.7324	1291	CUFF.15561.1
u	CUFF.15568	CUFF.15568.1	100	1.39265	0.999969	1.78534	18.0112	747	CUFF.15568.1
u	CUFF.15569	CUFF.15569.1	100	0.453878	0.260344	0.647412	6.14405	923	CUFF.15569.1
u	CUFF.15650	CUFF.15650.1	100	1.12146	0.632013	1.6109	14.8107	481	CUFF.15650.1
u	CUFF.15651	CUFF.15651.1	100	0.296379	0.152614	0.440144	4.02637	1055	CUFF.15651.1
u	CUFF.15652	CUFF.15652.1	100	0.59127	0.295635	0.886905	7.93739	605	CUFF.15652.1
u	CUFF.15725	CUFF.15725.1	100	0.498169	0.319937	0.6764	6.74595	1177	CUFF.15725.1
u	CUFF.15726	CUFF.15726.1	100	4.30594	3.88707	4.72481	57.6915	1669	CUFF.15726.1
u	CUFF.15738	CUFF.15738.1	100	0.808707	0.428007	1.18941	10.9763	552	CUFF.15738.1
u	CUFF.15751	CUFF.15751.1	100	2.92249	2.33619	3.50879	38.7264	713	CUFF.15751.1
u	CUFF.15758	CUFF.15758.1	41	0.933455	0.681328	1.18558	12.5782	1461	CUFF.15758.1
u	CUFF.15758	CUFF.15758.2	100	2.28272	1.79342	2.77203	30.7594	1053	CUFF.15758.1
u	CUFF.15758	CUFF.15758.3	74	1.69625	1.23326	2.15923	22.8567	1007	CUFF.15758.1
u	CUFF.15775	CUFF.15775.1	100	1.86437	1.47336	2.25537	24.6383	936	CUFF.15775.1
u	CUFF.15813	CUFF.15813.1	100	6.38279	5.60327	7.1623	84.8779	843	CUFF.15813.1
u	CUFF.15899	CUFF.15899.1	100	1.05034	0.488908	1.61176	13.9674	400	CUFF.15899.1
u	CUFF.15918	CUFF.15918.1	100	1.13047	0.808614	1.45233	14.9398	860	CUFF.15918.1
u	CUFF.15987	CUFF.15987.1	100	28.6164	27.3864	29.8465	385.517	1327	CUFF.15987.1
u	CUFF.16019	CUFF.16019.1	42	0.419248	0.206205	0.63229	5.47597	1143	CUFF.16019.3
u	CUFF.16019	CUFF.16019.2	73	0.720803	0.429848	1.01176	9.41471	925	CUFF.16019.3
u	CUFF.16019	CUFF.16019.3	100	0.99411	0.716497	1.27172	12.9845	1223	CUFF.16019.3
u	CUFF.16109	CUFF.16109.1	100	3.66217	3.36817	3.95617	49.298	2754	CUFF.16109.1
u	CUFF.16144	CUFF.16144.1	100	27.6361	26.0334	29.2388	369.294	1522	CUFF.16144.1
u	CUFF.16145	CUFF.16145.1	100	9.32117	5.06193	13.5804	125.151	227	CUFF.16146.1
u	CUFF.16146	CUFF.16146.1	100	3.59987	2.9358	4.26393	48.3335	760	CUFF.16146.1
u	CUFF.16148	CUFF.16148.1	100	290.175	277.41	302.939	3860.33	1092	CUFF.16148.1
u	CUFF.16200	CUFF.16200.1	96	0.53815	0.331178	0.745122	7.22536	1243	CUFF.16200.3
u	CUFF.49757	CUFF.49757.1	87	0.460462	0.286309	0.634616	6.21438	1388	CUFF.49757.2
u	CUFF.49757	CUFF.49757.2	60	0.315306	0.160095	0.470516	4.25535	1400	CUFF.49757.2
u	CUFF.49757	CUFF.49757.3	100	0.529497	0.25234	0.806654	7.14607	760	CUFF.49757.2
u	CUFF.49751	CUFF.49751.1	100	0.826211	0.428408	1.22402	11.2056	606	CUFF.49751.1
u	CUFF.49764	CUFF.49764.1	18	0.748395	0.254111	1.24268	10.0313	543	CUFF.49764.2
u	CUFF.49764	CUFF.49764.2	100	4.15186	3.219	5.08473	55.6507	546	CUFF.49764.2
u	CUFF.49779	CUFF.49779.1	100	0.34262	0.13588	0.549361	4.6223	919	CUFF.49780.1
u	CUFF.49780	CUFF.49780.1	100	0.453491	0.237565	0.669417	6.11806	1005	CUFF.49780.1
u	CUFF.49790	CUFF.49790.1	100	1.44645	0.96595	1.92696	19.6101	583	CUFF.49790.1
u	CUFF.49791	CUFF.49791.1	42	1.49059	1.17629	1.8049	20.1017	1627	CUFF.49791.2
u	CUFF.49791	CUFF.49791.2	28	0.996522	0.72419	1.26886	13.4388	1734	CUFF.49791.2
u	CUFF.49791	CUFF.49791.3	100	3.57198	3.07434	4.06962	48.1706	1504	CUFF.49791.2
u	CUFF.49795	CUFF.49795.1	100	5.71905	4.95717	6.48092	76.8191	803	CUFF.49795.1
u	CUFF.49802	CUFF.49802.1	100	0.271578	0.125336	0.41782	3.63765	1334	CUFF.49802.1
u	CUFF.49803	CUFF.49803.1	100	0.314902	0.156267	0.473536	4.21794	1303	CUFF.49802.1
u	CUFF.49806	CUFF.49806.1	100	77.0952	73.3991	80.7913	1038.4	1517	CUFF.49806.1
u	CUFF.49810	CUFF.49810.1	100	3.58893	2.94606	4.2318	47.836	802	CUFF.49810.1
u	CUFF.49810	CUFF.49810.2	91	3.27637	2.31572	4.23703	43.67	467	CUFF.49810.1
u	CUFF.49816	CUFF.49816.1	100	3.36266	2.1859	4.53943	45.1536	346	CUFF.49816.1
u	CUFF.49832	CUFF.49832.1	100	0.492434	0.207049	0.77782	6.66447	565	CUFF.49832.1
u	CUFF.49833	CUFF.49833.1	100	1.02953	0.754586	1.30447	13.8836	1094	CUFF.49834.1
u	CUFF.49834	CUFF.49834.1	80	2.15777	1.72265	2.5929	29.0985	1190	CUFF.49834.1
u	CUFF.49834	CUFF.49834.2	100	2.68148	2.16289	3.20006	36.1609	1096	CUFF.49834.1
u	CUFF.49834	CUFF.49834.3	42	1.12349	0.793437	1.45355	15.1508	1071	CUFF.49834.1
u	CUFF.49839	CUFF.49839.1	100	0.426488	0.1873	0.665676	5.77805	688	CUFF.49839.1
u	CUFF.49840	CUFF.49840.1	100	3.16762	1.97605	4.35918	42.9148	341	CUFF.49839.1
u	CUFF.49847	CUFF.49847.1	100	1.5321	1.26429	1.79991	20.6625	1473	CUFF.49847.1
u	CUFF.49863	CUFF.49863.1	100	0.445657	0.213407	0.677908	6.0254	703	CUFF.49863.1
u	CUFF.49864	CUFF.49864.1	100	0.299739	0.158347	0.44113	4.05434	1095	CUFF.49864.1
u	CUFF.49942	CUFF.49942.1	100	37.7567	34.9784	40.5349	508.355	496	CUFF.49942.1
u	CUFF.49943	CUFF.49943.1	100	0.671008	0.270482	1.07153	9.02001	509	CUFF.49944.1
u	CUFF.49958	CUFF.49958.1	18	0.369412	0.202658	0.536166	4.95289	1756	CUFF.49958.3
u	CUFF.49958	CUFF.49958.2	25	0.492039	0.300725	0.683354	6.59702	1771	CUFF.49958.3
u	CUFF.49958	CUFF.49958.3	100	1.99781	1.6695	2.32612	26.7856	1778	CUFF.49958.3
u	CUFF.49981	CUFF.49981.1	100	2.49607	1.56919	3.42296	33.7083	377	CUFF.49981.1
u	CUFF.49987	CUFF.49987.1	100	0.911357	0.640464	1.18225	12.1934	1208	CUFF.49987.1
u	CUFF.49987	CUFF.49987.2	39	0.353247	0.152157	0.554336	4.72623	1077	CUFF.49987.1
u	CUFF.49987	CUFF.49987.3	33	0.301916	0.104674	0.499158	4.03946	971	CUFF.49987.1
u	CUFF.49987	CUFF.49987.4	32	0.293967	0.083709	0.504225	3.9331	958	CUFF.49987.1
u	CUFF.16327	CUFF.16327.1	100	1.4148	0.93028	1.89933	18.9147	581	CUFF.16327.1
u	CUFF.16328	CUFF.16328.1	100	0.540896	0.293381	0.788411	7.29184	766	CUFF.16328.1
u	CUFF.16329	CUFF.16329.1	19	0.226492	0.12064	0.332344	3.03752	1972	CUFF.16329.1
u	CUFF.16329	CUFF.16329.2	100	1.20018	0.943894	1.45647	16.0959	1478	CUFF.16329.1
u	CUFF.16333	CUFF.16333.1	100	5.52919	4.79487	6.2635	74.6547	833	CUFF.16333.1
u	CUFF.16334	CUFF.16334.1	100	1.61829	1.06187	2.17471	21.7578	628	CUFF.16334.1
u	CUFF.16334	CUFF.16334.2	48	0.773525	0.312163	1.23489	10.4	591	CUFF.16334.1
u	CUFF.16344	CUFF.16344.1	100	0.721727	0.305371	1.13808	9.80504	460	CUFF.16344.1
u	CUFF.16375	CUFF.16375.1	100	2.89207	2.28227	3.50188	38.9417	673	CUFF.16375.1
u	CUFF.16376	CUFF.16376.1	71	6.69699	5.96084	7.43314	90.201	1276	CUFF.16376.1
u	CUFF.16376	CUFF.16376.2	75	7.01913	6.15969	7.87857	94.5398	1089	CUFF.16376.1
u	CUFF.16376	CUFF.16376.3	100	9.36975	8.46223	10.2773	126.2	1234	CUFF.16376.1
u	CUFF.16409	CUFF.16409.1	100	3.15683	2.46787	3.84578	42.3235	603	CUFF.16409.1
u	CUFF.16440	CUFF.16440.1	100	2.0046	1.33868	2.67051	26.8128	477	CUFF.16440.1
u	CUFF.16460	CUFF.16460.1	67	0.812	0.493895	1.13011	10.9431	935	CUFF.16460.2
u	CUFF.16460	CUFF.16460.2	79	0.962036	0.6454	1.27867	12.9651	1068	CUFF.16460.2
u	CUFF.16460	CUFF.16460.3	100	1.2186	0.840123	1.59708	16.4228	984	CUFF.16460.2
u	CUFF.16460	CUFF.16460.4	59	0.71455	0.386133	1.04297	9.62984	1053	CUFF.16460.2
u	CUFF.16466	CUFF.16466.1	100	1.47335	1.2312	1.7155	19.8411	2693	CUFF.16466.1
u	CUFF.16467	CUFF.16467.1	100	3.80794	3.38249	4.23339	51.2803	2083	CUFF.16466.1
u	CUFF.16486	CUFF.16486.1	100	0.658626	0.33589	0.981362	8.95801	609	CUFF.16486.1
u	CUFF.16499	CUFF.16499.1	100	30.3469	27.263	33.4309	408.388	392	CUFF.16499.1
u	CUFF.16500	CUFF.16500.1	95	1.26574	0.960942	1.57054	17.0879	1642	CUFF.16500.2
u	CUFF.16500	CUFF.16500.2	73	0.970023	0.774922	1.16512	13.0956	2502	CUFF.16500.2
u	CUFF.16500	CUFF.16500.3	100	1.33496	1.00275	1.66718	18.0224	1396	CUFF.16500.2
u	CUFF.16521	CUFF.16521.1	81	0.237219	0.124963	0.349475	3.17515	1608	CUFF.16521.1
u	CUFF.16521	CUFF.16521.2	100	0.294208	0.131598	0.456818	3.93794	1098	CUFF.16521.1
u	CUFF.16529	CUFF.16529.1	100	1.18444	0.875777	1.4931	15.9279	968	CUFF.16529.1
u	CUFF.16537	CUFF.16537.1	100	3.73067	2.26112	5.20022	50.2428	315	CUFF.16538.1
u	CUFF.16553	CUFF.16553.1	100	1.02227	0.729148	1.31539	13.8141	915	CUFF.16553.1
u	CUFF.16562	CUFF.16562.1	100	32.5183	29.6799	35.3567	436.811	542	CUFF.16562.1
u	CUFF.16563	CUFF.16563.1	100	30.8605	26.426	35.295	414.542	325	CUFF.16562.1
u	CUFF.16571	CUFF.16571.1	100	4.28835	3.61796	4.95873	57.7482	1109	CUFF.16571.2
u	CUFF.16571	CUFF.16571.2	70	2.99598	2.45712	3.53485	40.3448	1224	CUFF.16571.2
u	CUFF.16572	CUFF.16572.1	100	4.67916	4.07233	5.28599	63.011	1095	CUFF.16571.2
u	CUFF.16583	CUFF.16583.1	100	3.27947	2.70177	3.85716	44.1326	1029	CUFF.16583.1
u	CUFF.16584	CUFF.16584.1	100	3.4129	2.68877	4.13702	45.9282	789	CUFF.16583.1
u	CUFF.16586	CUFF.16586.1	100	4.12332	3.68467	4.56196	55.0034	1498	CUFF.16586.1
u	CUFF.16590	CUFF.16590.1	100	1.42234	1.08508	1.7596	19.1369	964	CUFF.16590.1
u	CUFF.16607	CUFF.16607.1	100	1.48536	0.965559	2.00517	19.9843	533	CUFF.16607.1
u	CUFF.16608	CUFF.16608.1	100	0.263297	0.110706	0.415888	3.57964	880	CUFF.16608.1
u	CUFF.16625	CUFF.16625.1	100	1.78438	1.44773	2.12103	24.0292	1213	CUFF.16625.1
u	CUFF.16638	CUFF.16638.1	100	1.07585	0.652273	1.49943	14.5909	562	CUFF.16638.1
u	CUFF.16639	CUFF.16639.1	100	7.39212	5.80038	8.98385	97.0231	460	CUFF.16639.1
u	CUFF.16639	CUFF.16639.2	84	6.20168	4.62571	7.77765	81.3984	438	CUFF.16639.1
u	CUFF.16641	CUFF.16641.1	100	7.46721	6.36739	8.56704	100.192	579	CUFF.16641.1
u	CUFF.16643	CUFF.16643.1	100	0.249845	0.099183	0.400507	3.32781	857	CUFF.16643.1
u	CUFF.16646	CUFF.16646.1	100	0.671863	0.354935	0.988792	8.94887	601	CUFF.16646.1
u	CUFF.16647	CUFF.16647.1	63	0.987701	0.732013	1.24339	13.2472	1481	CUFF.16647.1
u	CUFF.16647	CUFF.16647.2	100	1.56999	1.21706	1.92292	21.057	1227	CUFF.16647.1
u	CUFF.16683	CUFF.16683.1	100	0.230985	0.106168	0.355802	3.13064	1393	CUFF.16683.2
u	CUFF.16683	CUFF.16683.2	97	0.223481	0.116477	0.330485	3.02894	1698	CUFF.16683.2
u	CUFF.16684	CUFF.16684.1	100	1.13678	0.838805	1.43477	15.3556	987	CUFF.16684.1
u	CUFF.16685	CUFF.16685.1	100	0.916291	0.595634	1.23695	12.0867	738	CUFF.16685.1
u	CUFF.16686	CUFF.16686.1	100	0.613598	0.331662	0.895533	8.21946	663	CUFF.16686.1
u	CUFF.16698	CUFF.16698.1	100	31.6351	29.7627	33.5075	424.122	1266	CUFF.16698.1
u	CUFF.16713	CUFF.16713.1	100	3.14363	2.49974	3.78752	42.0328	747	CUFF.16713.1
u	CUFF.16714	CUFF.16714.1	100	12.7537	8.6569	16.8505	170.527	251	CUFF.16713.1
u	CUFF.16724	CUFF.16724.1	100	0.473509	0.221899	0.725119	6.33131	841	CUFF.16724.5
u	CUFF.16724	CUFF.16724.2	73	0.347555	0.157142	0.537967	4.64717	1126	CUFF.16724.5
u	CUFF.16724	CUFF.16724.3	70	0.332888	0.12843	0.537345	4.45106	1012	CUFF.16724.5
u	CUFF.16724	CUFF.16724.4	56	0.267183	0.114504	0.419863	3.57252	1287	CUFF.16724.5
u	CUFF.16724	CUFF.16724.5	29	0.138823	0.039636	0.23801	1.85621	1401	CUFF.16724.5
u	CUFF.16724	CUFF.16724.6	42	0.199518	0.045414	0.353621	2.66776	1077	CUFF.16724.5
u	CUFF.16730	CUFF.16730.1	100	9.3022	4.9187	13.6857	125.482	203	CUFF.16730.1
u	CUFF.16732	CUFF.16732.1	100	0.276781	0.132539	0.421024	3.7434	1008	CUFF.16732.1
u	CUFF.16735	CUFF.16735.1	100	3.2742	2.33832	4.21008	44.1314	427	CUFF.16735.1
u	CUFF.16736	CUFF.16736.1	22	0.473559	0.308267	0.638851	6.1692	1385	CUFF.16736.1
u	CUFF.16736	CUFF.16736.2	100	2.12649	1.43973	2.81325	27.7025	509	CUFF.16736.1
u	CUFF.16739	CUFF.16739.1	100	1.4261	0.505284	2.34691	19.3891	301	CUFF.16739.1
u	CUFF.16746	CUFF.16746.1	100	1.10984	0.825349	1.39434	15.0201	1600	CUFF.16746.1
u	CUFF.16746	CUFF.16746.2	51	0.569414	0.350991	0.787836	7.70617	1479	CUFF.16746.1
u	CUFF.16746	CUFF.16746.3	100	1.11169	0.79732	1.42606	15.0451	1182	CUFF.16746.1
u	CUFF.16746	CUFF.16746.4	96	1.06422	0.776021	1.35242	14.4027	1479	CUFF.16746.1
u	CUFF.16748	CUFF.16748.1	100	5.46958	4.08755	6.85162	73.2785	378	CUFF.16748.1
u	CUFF.16763	CUFF.16763.1	100	1.93158	1.7316	2.13156	26.0378	3098	CUFF.16763.1
u	CUFF.16765	CUFF.16765.2	100	1.0468	0.692754	1.40086	14.1023	915	CUFF.16765.1
u	CUFF.16790	CUFF.16790.1	31	1.59305	1.06457	2.12152	21.4085	670	CUFF.16790.4
u	CUFF.16790	CUFF.16790.2	31	1.60206	1.02804	2.17608	21.5296	700	CUFF.16790.4
u	CUFF.16790	CUFF.16790.3	42	2.12978	1.52165	2.73791	28.6214	706	CUFF.16790.4
u	CUFF.16790	CUFF.16790.4	100	5.09038	4.22124	5.95951	68.408	751	CUFF.16790.4
u	CUFF.16793	CUFF.16793.1	100	1.20141	0.908437	1.49437	15.8657	1087	CUFF.16793.1
u	CUFF.16794	CUFF.16794.1	100	0.544261	0.308756	0.779766	7.32131	808	CUFF.16794.1
u	CUFF.16795	CUFF.16795.1	100	1.55486	0.69238	2.41735	21.0109	323	CUFF.16795.1
u	CUFF.16801	CUFF.16801.1	100	0.831161	0.638967	1.02335	11.2284	1628	CUFF.16801.1
u	CUFF.16801	CUFF.16801.2	54	0.447917	0.371174	0.524661	6.05102	5944	CUFF.16801.2
u	CUFF.16802	CUFF.16802.1	100	0.173606	0.118847	0.228366	2.34529	5560	CUFF.16801.2
u	CUFF.16807	CUFF.16807.1	51	1.11039	0.617845	1.60294	14.9141	628	CUFF.16807.2
u	CUFF.16807	CUFF.16807.2	100	2.16656	1.55265	2.78047	29.0997	657	CUFF.16807.2
u	CUFF.16808	CUFF.16808.1	100	1.70319	0.800961	2.60543	22.8761	385	CUFF.16807.2
u	CUFF.16815	CUFF.16815.1	100	1.18432	0.800324	1.56832	16.0886	711	CUFF.16815.1
u	CUFF.16816	CUFF.16816.1	100	0.420147	0.180369	0.659924	5.61763	810	CUFF.16816.5
u	CUFF.16825	CUFF.16825.1	100	1.03003	0.701108	1.35895	13.6705	922	CUFF.16825.1
u	CUFF.16825	CUFF.16825.2	51	0.521708	0.237113	0.806302	6.9241	805	CUFF.16825.1
u	CUFF.16832	CUFF.16832.1	100	0.32984	0.19084	0.46884	4.38367	1250	CUFF.16832.1
u	CUFF.16833	CUFF.16833.1	100	0.589563	0.488885	0.690241	7.89278	3669	CUFF.16833.1
u	CUFF.16836	CUFF.16836.1	31	0.48993	0.16898	0.81088	6.59831	617	CUFF.16836.3
u	CUFF.16836	CUFF.16836.2	100	1.58952	1.08747	2.09157	21.4074	681	CUFF.16836.3
u	CUFF.16836	CUFF.16836.3	46	0.736006	0.404454	1.06756	9.91242	752	CUFF.16836.3
u	CUFF.16850	CUFF.16850.1	100	0.260289	0.124641	0.395936	3.48645	1059	CUFF.16850.1
u	CUFF.16851	CUFF.16851.1	100	1.15484	0.485563	1.82411	15.694	355	CUFF.16851.1
u	CUFF.16933	CUFF.16933.1	100	1.3609	1.05694	1.66485	18.3834	1098	CUFF.16933.1
u	CUFF.16937	CUFF.16937.1	100	0.278595	0.150586	0.406603	3.67367	1216	CUFF.16937.1
u	CUFF.16948	CUFF.16948.1	100	1.10637	0.916958	1.29577	14.8574	2780	CUFF.16948.1
u	CUFF.16949	CUFF.16949.1	28	0.295505	0.167944	0.423065	3.96833	2034	CUFF.16948.1
u	CUFF.16949	CUFF.16949.2	100	1.04291	0.798649	1.28716	14.0052	1821	CUFF.16948.1
u	CUFF.16950	CUFF.16950.1	33	0.609468	0.266149	0.952786	8.23829	677	CUFF.16950.2
u	CUFF.16950	CUFF.16950.2	100	1.84495	1.35186	2.33803	24.9385	765	CUFF.16950.2
u	CUFF.16950	CUFF.16950.3	47	0.867034	0.465423	1.26865	11.7199	610	CUFF.16950.2
u	CUFF.16972	CUFF.16972.1	100	58.6978	55.4623	61.9332	779.792	975	CUFF.16972.1
u	CUFF.16988	CUFF.16988.1	100	1.10703	0.761625	1.45243	14.769	780	CUFF.16988.1
u	CUFF.16990	CUFF.16990.1	100	0.461467	0.293292	0.629641	6.17643	1233	CUFF.16990.1
u	CUFF.17005	CUFF.17005.3	94	2.91167	2.42364	3.39971	39.2043	992	CUFF.17005.3
u	CUFF.17012	CUFF.17012.1	100	338.794	331.337	346.252	4555.14	579	CUFF.17012.1
u	CUFF.17021	CUFF.17021.1	100	4.55794	0	13.5613	60.7085	143	CUFF.17021.1
u	CUFF.17027	CUFF.17027.1	100	4.31888	3.59232	5.04544	57.5604	692	CUFF.17027.1
u	CUFF.17042	CUFF.17042.1	100	3.20714	1.60357	4.81071	43.5896	266	CUFF.17042.1
u	CUFF.17044	CUFF.17044.1	100	0.231891	0.122208	0.341573	3.15314	1420	CUFF.17044.1
u	CUFF.17065	CUFF.17065.1	100	20.8833	18.0023	23.7642	281.1	355	CUFF.17065.1
u	CUFF.17071	CUFF.17071.1	100	0.534489	0.207222	0.861757	7.13951	504	CUFF.17071.1
u	CUFF.17072	CUFF.17072.1	29	0.393675	0.179667	0.607682	5.33143	1229	CUFF.17072.2
u	CUFF.17072	CUFF.17072.2	100	1.36964	1.05723	1.68206	18.5487	1348	CUFF.17072.2
u	CUFF.17072	CUFF.17072.3	33	0.453817	0.229415	0.678219	6.14592	1153	CUFF.17072.2
u	CUFF.17094	CUFF.17094.1	100	7.15063	5.07588	9.22537	93.4746	296	CUFF.17094.1
u	CUFF.17097	CUFF.17097.1	100	0.275669	0.13722	0.414117	3.74939	1119	CUFF.17097.1
u	CUFF.17099	CUFF.17099.1	100	0.647866	0.418708	0.877024	8.61136	994	CUFF.17099.1
u	CUFF.17129	CUFF.17129.1	100	1.1782	0.920144	1.43627	15.8803	1325	CUFF.17129.1
u	CUFF.17139	CUFF.17139.1	100	0.166896	0.059133	0.274658	2.24973	1093	CUFF.17139.1
u	CUFF.17140	CUFF.17140.1	100	2.25594	1.82378	2.6881	29.7978	924	CUFF.17140.1
u	CUFF.17150	CUFF.17150.1	100	7.54436	6.89138	8.19735	101.336	1276	CUFF.17150.1
u	CUFF.17175	CUFF.17175.1	100	1.01373	0.723054	1.3044	13.5734	921	CUFF.17175.1
u	CUFF.17184	CUFF.17184.1	100	0.806895	0.563959	1.04983	10.6498	1059	CUFF.17184.1
u	CUFF.17185	CUFF.17185.1	100	2.14447	1.71681	2.57213	28.8547	1357	CUFF.17185.1
u	CUFF.17186	CUFF.17186.1	100	8.78856	7.95552	9.62159	118.254	1287	CUFF.17186.1
u	CUFF.17203	CUFF.17203.1	44	3.31318	2.84602	3.78033	44.5222	1632	CUFF.17203.3
u	CUFF.17203	CUFF.17203.2	40	2.98304	2.63913	3.32695	40.0858	3031	CUFF.17203.3
u	CUFF.17203	CUFF.17203.3	100	7.49693	6.96235	8.03152	100.743	3250	CUFF.17203.3
u	CUFF.17204	CUFF.17204.1	89	1.16291	0.93381	1.392	15.659	1670	CUFF.17204.1
u	CUFF.17204	CUFF.17204.2	100	1.31273	0.71106	1.9144	17.6765	476	CUFF.17204.1
u	CUFF.17254	CUFF.17254.1	100	3.42491	2.66796	4.18187	46.1546	563	CUFF.17254.1
u	CUFF.17255	CUFF.17255.1	100	1.66598	1.22929	2.10268	22.3918	738	CUFF.17255.1
u	CUFF.17265	CUFF.17265.1	100	20.1032	18.7482	21.4582	270.463	1264	CUFF.17265.1
u	CUFF.17271	CUFF.17271.1	100	53.4382	50.2644	56.6119	720.861	824	CUFF.17271.1
u	CUFF.17299	CUFF.17299.1	100	10.4193	9.47388	11.3647	139.079	1094	CUFF.17299.1
u	CUFF.17311	CUFF.17311.1	100	0.547932	0.199544	0.89632	7.3989	612	CUFF.17311.1
u	CUFF.17312	CUFF.17312.1	100	1.8366	1.20644	2.46676	24.8002	542	CUFF.17311.1
u	CUFF.17360	CUFF.17360.1	100	7.78915	6.99597	8.58233	103.69	1282	CUFF.17360.1
u	CUFF.17361	CUFF.17361.1	100	20.3047	18.6467	21.9626	270.299	878	CUFF.17361.1
u	CUFF.17366	CUFF.17366.1	100	1.5843	1.23294	1.93565	21.4509	1014	CUFF.17366.1
u	CUFF.17388	CUFF.17388.1	100	1.18378	1.02047	1.34708	15.9169	3164	CUFF.17388.1
u	CUFF.17424	CUFF.17424.1	100	1.06438	0.796658	1.3321	14.2788	1138	CUFF.17424.1
u	CUFF.17447	CUFF.17447.1	49	0.487808	0.196382	0.779233	6.53121	752	CUFF.17448.1
u	CUFF.17447	CUFF.17447.2	100	0.989768	0.388934	1.5906	13.2519	412	CUFF.17448.1
u	CUFF.17448	CUFF.17448.1	100	0.715045	0.532713	0.897377	9.57367	1740	CUFF.17448.1
u	CUFF.17461	CUFF.17461.1	100	0.255374	0.107375	0.403374	3.46763	901	CUFF.17461.1
u	CUFF.17488	CUFF.17488.1	100	5.08259	4.44646	5.71871	67.3761	967	CUFF.17488.1
u	CUFF.17543	CUFF.17543.1	100	0.949396	0.673929	1.22486	12.9075	954	CUFF.17543.1
u	CUFF.17673	CUFF.17673.1	100	0.459733	0.229867	0.6896	6.12324	720	CUFF.17673.1
u	CUFF.17698	CUFF.17698.1	100	0.668102	0.344025	0.992179	8.87255	581	CUFF.17698.1
u	CUFF.17770	CUFF.17770.1	100	1.36332	0.787873	1.93877	18.0755	502	CUFF.17771.1
u	CUFF.17771	CUFF.17771.1	100	0.647812	0.288912	1.00671	8.58895	594	CUFF.17771.1
u	CUFF.17807	CUFF.17807.1	100	0.562433	0.353249	0.771618	7.48679	1231	CUFF.17808.1
u	CUFF.17808	CUFF.17808.1	100	0.320415	0.157393	0.483438	4.26518	1319	CUFF.17808.1
u	CUFF.17843	CUFF.17843.1	100	4.50276	4.0852	4.92032	60.4852	1755	CUFF.17843.1
u	CUFF.17844	CUFF.17844.1	100	5.0909	4.46998	5.71181	68.5779	1107	CUFF.17844.1
u	CUFF.17855	CUFF.17855.1	80	8.83519	7.53886	10.1315	119.213	740	CUFF.17855.2
u	CUFF.17855	CUFF.17855.2	100	11.0995	9.74817	12.4508	149.765	788	CUFF.17855.2
u	CUFF.17856	CUFF.17856.1	100	1.80143	0.995805	2.60705	24.4953	366	CUFF.17856.1
u	CUFF.17866	CUFF.17866.1	68	0.37139	0.112804	0.629977	4.99858	648	CUFF.17867.1
u	CUFF.17866	CUFF.17866.2	100	0.543057	0.230147	0.855967	7.30906	772	CUFF.17867.1
u	CUFF.17867	CUFF.17867.1	100	1.54996	1.12265	1.97726	20.861	857	CUFF.17867.1
u	CUFF.17888	CUFF.17888.1	100	62.6058	59.701	65.5107	843.837	644	CUFF.17888.1
u	CUFF.17937	CUFF.17937.1	100	2.34638	1.84402	2.84874	31.5363	1062	CUFF.17937.1
u	CUFF.17938	CUFF.17938.1	59	3.89925	3.12003	4.67846	52.4075	801	CUFF.17937.1
u	CUFF.17938	CUFF.17938.2	100	6.59371	5.59469	7.59272	88.6222	785	CUFF.17937.1
u	CUFF.17991	CUFF.17991.1	30	0.543251	0.33312	0.753383	7.30973	1176	CUFF.17991.3
u	CUFF.17991	CUFF.17991.2	100	1.80088	1.39409	2.20767	24.2317	1003	CUFF.17991.3
u	CUFF.17991	CUFF.17991.3	47	0.837694	0.558957	1.11643	11.2716	1233	CUFF.17991.3
u	CUFF.18018	CUFF.18018.1	100	0.20543	0.102762	0.308098	2.7363	1396	CUFF.18018.1
u	CUFF.18036	CUFF.18036.1	100	10.6954	9.98026	11.4106	143.657	1473	CUFF.18036.1
u	CUFF.18131	CUFF.18131.1	100	6.6149	4.0221	9.2077	88.8644	249	CUFF.18131.1
u	CUFF.18154	CUFF.18154.1	100	2.14373	1.74469	2.54277	28.7893	1068	CUFF.18154.1
u	CUFF.18188	CUFF.18188.1	100	23.2069	20.4731	25.9407	311.632	390	CUFF.18188.1
u	CUFF.49997	CUFF.49997.1	47	0.710304	0.412935	1.00767	9.57719	919	CUFF.49997.1
u	CUFF.49997	CUFF.49997.2	100	1.4991	1.06085	1.93736	20.2127	815	CUFF.49997.1
u	CUFF.49998	CUFF.49998.1	100	0.894567	0.426053	1.36308	11.9183	629	CUFF.49999.1
u	CUFF.49999	CUFF.49999.1	100	3.13477	2.56349	3.70605	41.7646	887	CUFF.49999.1
u	CUFF.50000	CUFF.50000.1	100	2.50372	2.09353	2.91391	33.7144	1373	CUFF.50000.1
u	CUFF.50001	CUFF.50001.1	100	3.28378	2.62386	3.9437	44.2185	807	CUFF.50000.1
u	CUFF.50001	CUFF.50001.2	42	1.38741	0.932504	1.84231	18.6824	891	CUFF.50000.1
u	CUFF.50016	CUFF.50016.1	100	2.7441	2.24448	3.24372	36.5928	858	CUFF.50016.1
u	CUFF.50018	CUFF.50018.1	100	0.558274	0.351181	0.765368	7.48404	1486	CUFF.50018.1
u	CUFF.50020	CUFF.50020.1	100	14.2593	11.6631	16.8556	192.496	325	CUFF.50020.1
u	CUFF.50025	CUFF.50025.1	100	1.0389	0.721821	1.35599	14.0557	1067	CUFF.50025.2
u	CUFF.50025	CUFF.50025.2	19	0.199267	0.049565	0.348969	2.69595	1068	CUFF.50025.2
u	CUFF.50025	CUFF.50025.3	35	0.365868	0.144232	0.587504	4.94994	973	CUFF.50025.2
u	CUFF.50028	CUFF.50028.1	100	6.11785	5.01776	7.21793	82.2798	504	CUFF.50028.1
u	CUFF.50030	CUFF.50030.1	100	1.28057	0.925421	1.63572	17.0827	812	CUFF.50030.1
u	CUFF.50033	CUFF.50033.1	100	0.825996	0.411433	1.24056	11.1854	627	CUFF.50034.1
u	CUFF.50035	CUFF.50035.1	20	0.450885	0.244903	0.656867	6.0995	1159	CUFF.50035.2
u	CUFF.50035	CUFF.50035.2	20	0.456474	0.260924	0.652025	6.17511	1393	CUFF.50035.2
u	CUFF.50035	CUFF.50035.3	100	2.27778	1.80573	2.74982	30.8134	984	CUFF.50035.2
u	CUFF.50035	CUFF.50035.4	12	0.262116	0.109775	0.414457	3.54587	1373	CUFF.50035.2
u	CUFF.50039	CUFF.50039.1	100	2.11032	1.51184	2.70881	28.3688	661	CUFF.50040.1
u	CUFF.50040	CUFF.50040.1	100	1.34928	1.00651	1.69204	18.1382	1061	CUFF.50040.1
u	CUFF.50041	CUFF.50041.1	100	0.664725	0.386131	0.943318	9.03909	717	CUFF.50041.1
u	CUFF.50066	CUFF.50066.1	100	0.748498	0.486828	1.01017	10.058	1207	CUFF.50065.1
u	CUFF.50067	CUFF.50067.1	100	0.278432	0.109016	0.447848	3.74144	1210	CUFF.50067.1
u	CUFF.50092	CUFF.50092.1	46	0.374025	0.129591	0.61846	5.01631	892	CUFF.50093.1
u	CUFF.50092	CUFF.50092.2	100	0.807277	0.477283	1.13727	10.8269	907	CUFF.50093.1
u	CUFF.50093	CUFF.50093.1	100	0.807567	0.555642	1.05949	10.8308	1231	CUFF.50093.1
u	CUFF.50102	CUFF.50102.1	100	3.66591	3.16509	4.16673	49.1517	1528	CUFF.50102.2
u	CUFF.50102	CUFF.50102.2	66	2.40379	2.02906	2.77852	32.2295	1814	CUFF.50102.2
u	CUFF.50120	CUFF.50120.1	100	25.2168	23.5102	26.9234	337.527	727	CUFF.50120.1
u	CUFF.50146	CUFF.50146.1	100	0.37792	0.160374	0.595466	5.02985	714	CUFF.50146.1
u	CUFF.18198	CUFF.18198.1	31	0.55032	0.296976	0.803664	7.44814	915	CUFF.18198.1
u	CUFF.18198	CUFF.18198.2	27	0.485914	0.172199	0.79963	6.57646	713	CUFF.18198.1
u	CUFF.18198	CUFF.18198.3	100	1.784	1.21856	2.34944	24.1451	703	CUFF.18198.1
u	CUFF.18198	CUFF.18198.4	62	1.09947	0.65495	1.54399	14.8805	742	CUFF.18198.1
u	CUFF.18199	CUFF.18199.1	100	4.71875	4.33368	5.10382	63.6105	2795	CUFF.18199.1
u	CUFF.18201	CUFF.18201.1	100	1.65059	1.2008	2.10038	22.3931	698	CUFF.18201.1
u	CUFF.18230	CUFF.18230.1	100	0.690383	0.434516	0.946251	9.35546	870	CUFF.18230.1
u	CUFF.18240	CUFF.18240.1	100	2.39671	2.11849	2.67493	31.9911	2357	CUFF.18240.1
u	CUFF.18247	CUFF.18247.1	100	0.280799	0.165698	0.3959	3.78681	2059	CUFF.18247.1
u	CUFF.18248	CUFF.18248.1	96	0.218078	0.080131	0.356024	2.94096	1258	CUFF.18247.1
u	CUFF.18248	CUFF.18248.2	100	0.228061	0.081822	0.374301	3.07559	1208	CUFF.18247.1
u	CUFF.18249	CUFF.18249.1	60	0.136281	0.038324	0.234238	1.83786	1692	CUFF.18249.2
u	CUFF.18249	CUFF.18249.2	100	0.22627	0.098396	0.354144	3.05144	1800	CUFF.18249.2
u	CUFF.18304	CUFF.18304.1	100	1.08224	0.777082	1.38739	14.6167	903	CUFF.18304.1
u	CUFF.18306	CUFF.18306.1	100	0.405566	0.252261	0.55887	5.40069	1741	CUFF.18306.2
u	CUFF.18306	CUFF.18306.2	75	0.303275	0.194041	0.41251	4.03855	2456	CUFF.18306.2
u	CUFF.18383	CUFF.18383.1	100	0.427169	0.251829	0.602508	5.68413	1401	CUFF.18383.1
u	CUFF.18384	CUFF.18384.1	100	1.70247	1.3149	2.09004	22.654	1025	CUFF.18383.1
u	CUFF.18385	CUFF.18385.1	100	3.41795	2.7883	4.04761	45.9946	820	CUFF.18386.1
u	CUFF.18386	CUFF.18386.1	100	0.641518	0.369187	0.913849	8.63276	1018	CUFF.18386.1
u	CUFF.18395	CUFF.18395.1	100	0.868374	0.540159	1.19659	11.6069	682	CUFF.18395.1
u	CUFF.18401	CUFF.18401.1	100	14.036	12.0953	15.9767	187.538	430	CUFF.18401.1
u	CUFF.18407	CUFF.18407.1	100	7.42739	6.54748	8.30729	100.013	781	CUFF.18407.1
u	CUFF.18435	CUFF.18435.1	100	0.335865	0.180151	0.491578	4.53636	1301	CUFF.18435.2
u	CUFF.18435	CUFF.18435.2	83	0.277678	0.135987	0.419368	3.75046	1389	CUFF.18435.2
u	CUFF.18504	CUFF.18504.1	100	0.883968	0.659853	1.10808	11.9472	1312	CUFF.18504.1
u	CUFF.18593	CUFF.18593.1	100	0.94682	0.511776	1.38186	12.6782	501	CUFF.18593.1
u	CUFF.18607	CUFF.18607.1	100	34.3087	32.7034	35.9141	462.072	994	CUFF.18607.1
u	CUFF.18616	CUFF.18616.1	100	1.93839	1.59114	2.28565	26.2196	1542	CUFF.18616.1
u	CUFF.18616	CUFF.18616.2	85	1.64937	1.29394	2.0048	22.3102	1385	CUFF.18616.1
u	CUFF.18647	CUFF.18647.1	100	2.56491	2.33602	2.79379	34.5626	3162	CUFF.18647.1
u	CUFF.18660	CUFF.18660.1	100	2.64492	2.29796	2.99187	35.6351	1562	CUFF.18660.1
u	CUFF.18661	CUFF.18661.1	100	0.588076	0.216566	0.959585	7.99125	468	CUFF.18661.1
u	CUFF.18682	CUFF.18682.1	100	0.681699	0.459499	0.9039	9.1752	1031	CUFF.18682.1
u	CUFF.18689	CUFF.18689.1	100	2.29616	1.45772	3.1346	31.1838	396	CUFF.18689.1
u	CUFF.18698	CUFF.18698.2	70	0.977788	0.349657	1.60592	13.1485	391	CUFF.18698.1
u	CUFF.18720	CUFF.18720.1	100	0.716217	0.439985	0.992449	9.54841	763	CUFF.18720.1
u	CUFF.18722	CUFF.18722.1	100	1.13799	0.759956	1.51602	15.3391	686	CUFF.18722.1
u	CUFF.18734	CUFF.18734.1	100	4.21421	3.57817	4.85025	54.6761	841	CUFF.18734.1
u	CUFF.18737	CUFF.18737.1	100	0.195027	0.125938	0.264115	2.64764	2640	CUFF.18737.1
[truncated: 6,643 more rows]

## Sheet: S1-2
Table S1-2 The FPKM of the new transcripts of non-inoculated cotyledons(repeat2)
class_code	cuff_gene_id	cuff_id	FMI	FPKM	FPKM_conf_lo	FPKM_conf_hi	coverage	length	major_iso_id
u	CUFF.1	CUFF.1.1	100	153.15	135.534	170.766	2330.15	174	CUFF.1.1
u	CUFF.19	CUFF.19.1	60	1.82701	1.26714	2.38689	30.8509	546	CUFF.19.1
u	CUFF.19	CUFF.19.2	100	3.02089	2.22777	3.81402	51.0107	459	CUFF.19.1
u	CUFF.69	CUFF.69.1	100	33.6028	31.3943	35.8113	557.593	727	CUFF.69.1
u	CUFF.81	CUFF.81.1	42	2.54153	2.0633	3.01976	42.7446	1001	CUFF.81.2
u	CUFF.81	CUFF.81.2	100	6.00872	5.48881	6.52863	101.058	1707	CUFF.81.2
u	CUFF.99	CUFF.99.1	52	1.16254	0.867741	1.45734	19.728	1437	CUFF.100.1
u	CUFF.99	CUFF.99.2	100	2.24979	1.94295	2.55662	38.1782	1897	CUFF.100.1
u	CUFF.100	CUFF.100.1	100	0.806746	0.651513	0.961979	13.6902	2240	CUFF.100.1
u	CUFF.123	CUFF.123.1	100	1.13578	0.896695	1.37487	19.2209	1348	CUFF.123.2
u	CUFF.123	CUFF.123.2	32	0.365773	0.232578	0.498969	6.19	1647	CUFF.123.2
u	CUFF.124	CUFF.124.1	100	4.43391	3.59491	5.27291	74.46	575	CUFF.125.1
u	CUFF.125	CUFF.125.1	100	1.38344	1.03329	1.7336	23.2326	960	CUFF.125.1
u	CUFF.227	CUFF.227.1	43	0.950783	0.718744	1.18282	16.1018	1930	CUFF.227.3
u	CUFF.227	CUFF.227.2	100	2.20557	1.90124	2.5099	37.352	1906	CUFF.227.3
u	CUFF.227	CUFF.227.3	100	2.20496	1.91703	2.49289	37.3416	2163	CUFF.227.3
u	CUFF.294	CUFF.294.1	100	2.65046	2.0304	3.27053	44.7405	506	CUFF.294.1
u	CUFF.265	CUFF.265.1	100	112.353	106.999	117.707	1876.75	925	CUFF.265.1
u	CUFF.297	CUFF.297.1	100	0.129472	0.052735	0.20621	2.16774	1281	CUFF.297.1
u	CUFF.312	CUFF.312.1	100	1.35912	1.19124	1.527	23.0233	2502	CUFF.312.1
u	CUFF.329	CUFF.329.1	17	0.522288	0.214947	0.829629	8.91606	547	CUFF.329.1
u	CUFF.329	CUFF.329.2	100	3.06888	2.27233	3.86542	52.3893	464	CUFF.329.1
u	CUFF.329	CUFF.329.3	21	0.645269	0.222859	1.06768	11.0155	467	CUFF.329.1
u	CUFF.330	CUFF.330.1	71	0.519682	0.325714	0.713649	8.84196	1117	CUFF.331.1
u	CUFF.330	CUFF.330.2	100	0.733836	0.478303	0.989369	12.4856	1048	CUFF.331.1
u	CUFF.331	CUFF.331.1	100	1.61558	1.36196	1.8692	27.4877	1653	CUFF.331.1
u	CUFF.379	CUFF.379.1	100	0.204114	0.118719	0.289508	3.48828	1558	CUFF.379.1
u	CUFF.388	CUFF.388.1	100	3.88287	3.36445	4.40129	63.377	878	CUFF.388.1
u	CUFF.393	CUFF.393.1	56	0.732739	0.553374	0.912103	12.4589	1864	CUFF.393.3
u	CUFF.393	CUFF.393.2	58	0.756109	0.564541	0.947676	12.8563	1849	CUFF.393.3
u	CUFF.393	CUFF.393.3	58	0.753099	0.566387	0.939812	12.8051	1943	CUFF.393.3
u	CUFF.393	CUFF.393.4	100	1.30838	1.02791	1.58884	22.2467	1480	CUFF.393.3
u	CUFF.395	CUFF.395.1	100	4.03664	1.60246	6.47083	69.4393	188	CUFF.395.1
u	CUFF.430	CUFF.430.1	100	22.8021	21.2352	24.3689	385.768	883	CUFF.430.2
u	CUFF.430	CUFF.430.2	10	2.32464	1.94439	2.7049	39.3285	1100	CUFF.430.2
u	CUFF.469	CUFF.469.1	100	4.8778	4.12858	5.62703	82.3627	591	CUFF.469.1
u	CUFF.485	CUFF.485.1	100	14.1334	12.154	16.1128	239.165	349	CUFF.485.1
u	CUFF.499	CUFF.499.1	100	0.499572	0.373342	0.625803	8.49276	1705	CUFF.499.1
u	CUFF.502	CUFF.502.1	100	0.638737	0.508357	0.769117	10.7742	1951	CUFF.502.1
u	CUFF.521	CUFF.521.1	100	2.25171	1.80995	2.69346	37.7318	723	CUFF.521.1
u	CUFF.524	CUFF.524.1	100	23.9819	23.0446	24.9191	401.519	1460	CUFF.524.1
u	CUFF.618	CUFF.618.1	87	11.0077	10.1834	11.8319	185.959	1422	CUFF.618.1
u	CUFF.618	CUFF.618.2	100	12.5835	11.5947	13.5723	212.579	1342	CUFF.618.1
u	CUFF.618	CUFF.618.3	99	12.4574	11.455	13.4598	210.449	1420	CUFF.618.1
u	CUFF.647	CUFF.647.1	100	0.405653	0.171637	0.63967	6.87822	540	CUFF.647.1
u	CUFF.671	CUFF.671.1	100	1.02307	0.610305	1.43584	17.0492	588	CUFF.672.1
u	CUFF.672	CUFF.672.1	100	0.710769	0.388049	1.03349	11.8447	651	CUFF.672.1
u	CUFF.692	CUFF.692.1	100	1.21332	0.653221	1.77342	20.8493	371	CUFF.692.1
u	CUFF.717	CUFF.717.1	100	32.4817	29.2254	35.7381	543.227	320	CUFF.717.1
u	CUFF.725	CUFF.725.1	100	1.62859	1.42311	1.83406	27.654	2563	CUFF.725.2
u	CUFF.725	CUFF.725.2	24	0.384388	0.274382	0.494394	6.52704	2666	CUFF.725.2
u	CUFF.759	CUFF.759.1	100	0.563851	0.363298	0.764404	9.63082	1111	CUFF.759.1
u	CUFF.759	CUFF.759.2	97	0.546261	0.309494	0.783028	9.33038	900	CUFF.759.1
u	CUFF.760	CUFF.760.1	100	0.772734	0.508258	1.03721	13.1986	977	CUFF.759.1
u	CUFF.792	CUFF.792.1	100	2.11796	1.29289	2.94303	36.286	327	CUFF.792.1
u	CUFF.810	CUFF.810.1	100	21.157	20.0515	22.2626	357.868	997	CUFF.810.1
u	CUFF.837	CUFF.837.1	100	1.27318	1.16214	1.38422	21.4698	6553	CUFF.837.1
u	CUFF.842	CUFF.842.1	100	10.5021	8.95527	12.0489	177.862	389	CUFF.842.1
u	CUFF.905	CUFF.905.1	100	8.9712	2.9904	14.952	144.384	149	CUFF.905.1
u	CUFF.907	CUFF.907.1	57	0.225157	0.081477	0.368837	3.83214	1073	CUFF.907.5
u	CUFF.907	CUFF.907.2	100	0.39233	0.202962	0.581697	6.67739	970	CUFF.907.5
u	CUFF.907	CUFF.907.3	81	0.318779	0.172701	0.464858	5.42558	1182	CUFF.907.5
u	CUFF.907	CUFF.907.4	38	0.150884	0.043247	0.258522	2.56803	1201	CUFF.907.5
u	CUFF.907	CUFF.907.5	77	0.300705	0.145906	0.455505	5.11796	1269	CUFF.907.5
u	CUFF.923	CUFF.923.1	100	0.519823	0.242346	0.797299	8.76511	517	CUFF.923.1
u	CUFF.963	CUFF.963.1	100	0.417011	0.252828	0.581195	7.03254	910	CUFF.963.1
u	CUFF.984	CUFF.984.1	100	3.80018	2.98828	4.61208	64.6684	513	CUFF.983.1
u	CUFF.984	CUFF.984.2	35	1.33757	1.0401	1.63504	22.7616	1222	CUFF.983.1
u	CUFF.1026	CUFF.1026.1	100	0.651275	0.425831	0.876718	11.0812	791	CUFF.1026.1
u	CUFF.1056	CUFF.1056.1	100	0.869075	0.564942	1.17321	14.5844	624	CUFF.1056.1
u	CUFF.1068	CUFF.1068.1	100	8.07531	1.27396	14.8767	137.787	146	CUFF.1068.1
u	CUFF.1107	CUFF.1107.1	100	19.0476	17.387	20.7082	322.681	605	CUFF.1107.1
u	CUFF.1108	CUFF.1108.1	100	15.1482	13.4836	16.8128	256.623	484	CUFF.1107.1
u	CUFF.1125	CUFF.1125.1	100	0.442302	0.300495	0.584109	7.44627	1213	CUFF.1125.1
u	CUFF.1138	CUFF.1138.1	100	17.6572	16.6673	18.6472	296.324	1029	CUFF.1138.1
u	CUFF.1139	CUFF.1139.1	100	8.11863	7.3977	8.83955	136.331	1133	CUFF.1139.1
u	CUFF.1151	CUFF.1151.1	100	0.735577	0.519111	0.952042	12.4744	1039	CUFF.1151.2
u	CUFF.1151	CUFF.1151.2	21	0.15096	0.038657	0.263264	2.56008	1115	CUFF.1151.2
u	CUFF.1155	CUFF.1155.1	100	3.57799	2.92774	4.22823	60.3936	607	CUFF.1155.1
u	CUFF.1156	CUFF.1156.1	100	5.09011	4.41675	5.76347	85.9171	775	CUFF.1156.1
u	CUFF.1158	CUFF.1158.1	100	1.70037	1.32081	2.07992	29.0003	765	CUFF.1158.1
u	CUFF.1182	CUFF.1182.1	100	1.64935	1.24949	2.04921	28	680	CUFF.1182.1
u	CUFF.1190	CUFF.1190.1	100	0.652414	0.414186	0.890642	11.0628	718	CUFF.1190.1
u	CUFF.1194	CUFF.1194.1	68	1.24483	1.02615	1.46351	20.9884	2037	CUFF.1194.1
u	CUFF.1194	CUFF.1194.2	100	1.81811	1.51919	2.11702	30.6542	1598	CUFF.1194.1
u	CUFF.1201	CUFF.1201.1	100	4.29356	3.42212	5.16501	72.7627	445	CUFF.1201.1
u	CUFF.1206	CUFF.1206.1	100	2.34687	1.89695	2.7968	39.9613	723	CUFF.1206.1
u	CUFF.1207	CUFF.1207.1	100	43.7113	42.2765	45.1462	733.817	1175	CUFF.1207.1
u	CUFF.1226	CUFF.1226.1	100	0.410369	0.22003	0.600709	6.90628	841	CUFF.1226.1
u	CUFF.1227	CUFF.1227.1	100	0.562152	0.193213	0.931091	9.4607	446	CUFF.1226.1
u	CUFF.1229	CUFF.1229.1	100	3.70332	1.9564	5.45023	60.8213	223	CUFF.1229.1
u	CUFF.1237	CUFF.1237.1	43	1.86521	1.53884	2.19158	31.6926	1620	CUFF.1237.1
u	CUFF.1237	CUFF.1237.2	55	2.36937	2.0088	2.72993	40.2589	1493	CUFF.1237.1
u	CUFF.1237	CUFF.1237.3	100	4.29818	3.70358	4.89277	73.0321	1093	CUFF.1237.1
u	CUFF.1267	CUFF.1267.1	100	0.812831	0.547888	1.07777	13.5047	727	CUFF.1267.1
u	CUFF.1270	CUFF.1270.1	100	0.838701	0.427725	1.24968	14.0759	430	CUFF.1270.1
u	CUFF.1271	CUFF.1271.1	100	124.447	121.022	127.872	2113.48	681	CUFF.1271.1
u	CUFF.1272	CUFF.1272.1	100	2.32829	2.11129	2.5453	39.3155	3177	CUFF.1272.1
u	CUFF.1273	CUFF.1273.1	100	2.15351	1.7062	2.60082	36.3641	772	CUFF.1272.1
u	CUFF.1274	CUFF.1274.1	77	0.223843	0.098499	0.349188	3.78448	1511	CUFF.1275.1
u	CUFF.1274	CUFF.1274.2	100	0.291489	0.158856	0.424122	4.92816	1514	CUFF.1275.1
u	CUFF.1275	CUFF.1275.1	100	0.950854	0.746576	1.15513	16.0759	1590	CUFF.1275.1
u	CUFF.1304	CUFF.1304.1	100	1.48044	1.1964	1.76447	24.787	1041	CUFF.1304.1
u	CUFF.1312	CUFF.1312.1	45	0.42409	0.18792	0.66026	7.22235	655	CUFF.1312.1
u	CUFF.1312	CUFF.1312.2	100	0.933179	0.571116	1.29524	15.8922	578	CUFF.1312.1
u	CUFF.1316	CUFF.1316.1	100	10.7736	5.38682	16.1605	163.114	162	CUFF.1316.1
u	CUFF.1317	CUFF.1317.1	100	51.9737	45.037	58.9103	834.108	217	CUFF.1317.1
u	CUFF.1320	CUFF.1320.1	100	1.25964	0.872643	1.64663	21.1263	579	CUFF.1320.1
u	CUFF.1342	CUFF.1342.1	100	3.06594	2.71943	3.41245	51.1007	1389	CUFF.1342.1
u	CUFF.1350	CUFF.1350.1	100	0.425102	0.32508	0.525123	7.14765	2207	CUFF.1350.1
u	CUFF.1351	CUFF.1351.1	100	1.16362	0.789703	1.53753	19.8159	711	CUFF.1351.1
u	CUFF.1352	CUFF.1352.1	100	6.61569	5.77115	7.46024	112.663	702	CUFF.1351.1
u	CUFF.1373	CUFF.1373.1	100	0.495398	0.230597	0.760199	8.2069	510	CUFF.1373.1
u	CUFF.1378	CUFF.1378.1	100	7.69936	7.00607	8.39265	130.986	943	CUFF.1378.1
u	CUFF.1379	CUFF.1379.1	100	3.33826	2.66211	4.01442	55.6865	522	CUFF.1379.1
u	CUFF.1382	CUFF.1382.1	100	0.557	0.341994	0.772005	9.5108	756	CUFF.1382.1
u	CUFF.1383	CUFF.1383.1	100	0.411477	0.25561	0.567344	6.95076	1325	CUFF.1383.1
u	CUFF.1384	CUFF.1384.1	100	0.133583	0.034152	0.233014	2.25651	1254	CUFF.1384.1
u	CUFF.1385	CUFF.1385.1	100	0.255693	0.130111	0.381275	4.31922	1268	CUFF.1383.1
u	CUFF.1386	CUFF.1386.1	100	0.41436	0.208729	0.619991	6.7489	649	CUFF.1386.1
u	CUFF.1387	CUFF.1387.1	100	0.691812	0.305588	1.07804	11.5807	397	CUFF.1387.1
u	CUFF.1396	CUFF.1396.1	100	0.379895	0.140118	0.619671	6.41572	503	CUFF.1396.1
u	CUFF.1397	CUFF.1397.1	100	3.12002	2.45278	3.78725	52.688	515	CUFF.1397.1
u	CUFF.1406	CUFF.1406.1	100	1.12606	0.539226	1.7129	18.9403	333	CUFF.1406.1
u	CUFF.1411	CUFF.1411.1	100	42.5109	40.0847	44.9371	719.052	902	CUFF.1411.1
u	CUFF.1413	CUFF.1413.1	25	1.18819	0.714544	1.66183	20.0728	653	CUFF.1413.2
u	CUFF.1413	CUFF.1413.2	100	4.81695	4.15119	5.4827	81.3759	836	CUFF.1413.2
u	CUFF.1426	CUFF.1426.1	100	0.248461	0.144322	0.352599	4.21185	1359	CUFF.1426.1
u	CUFF.1439	CUFF.1439.1	100	1.17852	0.860912	1.49612	19.8914	736	CUFF.1439.1
u	CUFF.1451	CUFF.1451.1	100	1.04153	0.747853	1.33521	17.5143	753	CUFF.1451.1
u	CUFF.1454	CUFF.1454.1	100	1.5933	1.17667	2.00994	27.1954	624	CUFF.1454.1
u	CUFF.1459	CUFF.1459.1	100	1.12538	0.84502	1.40573	19.0746	877	CUFF.1459.1
u	CUFF.1469	CUFF.1469.1	100	1.04185	0.782299	1.3014	17.7169	933	CUFF.1469.1
u	CUFF.1482	CUFF.1482.1	100	0.534842	0.27778	0.791905	8.90561	577	CUFF.1482.1
u	CUFF.1493	CUFF.1493.2	100	3.41432	2.28319	4.54545	57.8349	357	CUFF.1493.1
u	CUFF.1493	CUFF.1493.3	87	2.96309	2.34869	3.57749	50.1915	632	CUFF.1493.1
u	CUFF.1493	CUFF.1493.4	68	2.32526	1.78002	2.87051	39.3874	638	CUFF.1493.1
u	CUFF.1493	CUFF.1493.5	91	3.12127	2.46002	3.78252	52.8709	616	CUFF.1493.1
u	CUFF.1494	CUFF.1494.1	100	0.611841	0.408591	0.815091	10.3663	888	CUFF.1494.1
u	CUFF.1495	CUFF.1495.1	100	0.802564	0.590524	1.0146	13.6509	1041	CUFF.1495.1
u	CUFF.1508	CUFF.1508.1	100	1.4917	1.20329	1.78011	25.4544	1024	CUFF.1508.1
u	CUFF.1516	CUFF.1516.1	100	26.7923	21.7371	31.8476	421.666	213	CUFF.1516.1
u	CUFF.1518	CUFF.1518.1	100	0.469823	0.186509	0.753137	8.07837	453	CUFF.1518.1
u	CUFF.1521	CUFF.1521.1	100	2.97462	2.55681	3.39242	50.6266	991	CUFF.1521.1
u	CUFF.1540	CUFF.1540.1	100	2.30619	1.49768	3.11471	38.856	383	CUFF.1541.1
u	CUFF.1541	CUFF.1541.1	100	2.07762	1.69109	2.46415	35.0049	922	CUFF.1541.1
u	CUFF.1549	CUFF.1549.1	50	1.28243	0.995637	1.56923	21.7947	1321	CUFF.1549.1
u	CUFF.1549	CUFF.1549.2	100	2.55013	2.1711	2.92917	43.339	1320	CUFF.1549.1
u	CUFF.1550	CUFF.1550.1	100	1.59829	0.672015	2.52456	27.4053	260	CUFF.1550.1
u	CUFF.1554	CUFF.1554.1	100	0.20671	0.103901	0.309519	3.52384	1150	CUFF.1554.1
u	CUFF.1576	CUFF.1576.1	100	5.06398	3.18354	6.94442	83.926	237	CUFF.1576.1
u	CUFF.1577	CUFF.1577.1	100	3.19334	1.9486	4.43809	53.6971	287	CUFF.1577.2
u	CUFF.1577	CUFF.1577.2	40	1.26693	0.443981	2.08988	21.3038	289	CUFF.1577.2
u	CUFF.1579	CUFF.1579.1	100	0.649444	0.377255	0.921633	10.9937	594	CUFF.1579.1
u	CUFF.1609	CUFF.1609.1	100	0.973951	0.705794	1.24211	16.4833	829	CUFF.1609.1
u	CUFF.1623	CUFF.1623.1	100	3.81764	3.31493	4.32034	64.6098	913	CUFF.1623.1
u	CUFF.1644	CUFF.1644.1	100	0.319447	0.145605	0.493289	5.35257	907	CUFF.1645.1
u	CUFF.1645	CUFF.1645.1	100	0.417038	0.236729	0.597347	6.98778	1003	CUFF.1645.1
u	CUFF.1647	CUFF.1647.1	53	1.84681	1.58915	2.10447	30.9792	2277	CUFF.1647.1
u	CUFF.1647	CUFF.1647.2	30	1.04283	0.784623	1.30104	17.4929	1636	CUFF.1647.1
u	CUFF.1647	CUFF.1647.3	100	3.49158	2.88159	4.10157	58.5693	847	CUFF.1647.1
u	CUFF.1647	CUFF.1647.4	57	1.98054	1.67046	2.29063	33.2224	1805	CUFF.1647.1
u	CUFF.1647	CUFF.1647.5	77	2.67286	2.20933	3.13639	44.8356	1164	CUFF.1647.1
u	CUFF.1656	CUFF.1656.1	79	2.31011	2.08114	2.53908	38.9989	2913	CUFF.1656.1
u	CUFF.1656	CUFF.1656.2	100	2.92612	2.32334	3.5289	49.3982	692	CUFF.1656.1
u	CUFF.1659	CUFF.1659.1	100	1.19563	0.532414	1.85885	19.7271	303	CUFF.1659.1
u	CUFF.1672	CUFF.1672.1	100	0.939788	0.697638	1.18194	16.0068	965	CUFF.1672.1
u	CUFF.1675	CUFF.1675.1	100	0.970413	0.717525	1.2233	16.6039	916	CUFF.1675.1
u	CUFF.1702	CUFF.1702.1	48	0.785975	0.53182	1.04013	13.402	1184	CUFF.1702.2
u	CUFF.1702	CUFF.1702.2	100	1.65325	1.34102	1.96548	28.1903	1283	CUFF.1702.2
u	CUFF.1705	CUFF.1705.1	100	0.767253	0.506729	1.02778	13.1867	729	CUFF.1705.1
u	CUFF.1747	CUFF.1747.1	100	1.05768	0.73144	1.38392	17.9856	912	CUFF.1747.3
u	CUFF.1747	CUFF.1747.2	94	0.99712	0.715432	1.27881	16.9559	1117	CUFF.1747.3
u	CUFF.1747	CUFF.1747.3	82	0.864303	0.633746	1.09486	14.6973	1361	CUFF.1747.3
u	CUFF.1776	CUFF.1776.1	100	1.52811	1.24807	1.80815	26.1071	1598	CUFF.1776.1
u	CUFF.1777	CUFF.1777.1	100	1.2267	0.932346	1.52106	20.9577	1145	CUFF.1776.1
u	CUFF.1778	CUFF.1778.1	100	2.4704	2.0574	2.8834	42.2058	1055	CUFF.1776.1
u	CUFF.1779	CUFF.1779.1	100	4.43875	3.09179	5.78572	75.2558	291	CUFF.1779.1
u	CUFF.1780	CUFF.1780.1	100	24.6358	22.78	26.4916	416.117	920	CUFF.1780.1
u	CUFF.1781	CUFF.1781.1	100	57.1436	54.0084	60.2787	965.198	955	CUFF.1781.1
u	CUFF.1792	CUFF.1792.1	18	0.229557	0.106057	0.353057	3.89102	1313	CUFF.1792.1
u	CUFF.1792	CUFF.1792.2	100	1.3017	0.981183	1.62221	22.0639	967	CUFF.1792.1
u	CUFF.1792	CUFF.1792.3	36	0.47233	0.289092	0.655568	8.00604	1180	CUFF.1792.1
u	CUFF.1810	CUFF.1810.1	100	6.28969	5.32341	7.25597	104.56	503	CUFF.1810.1
u	CUFF.1842	CUFF.1842.1	100	0.149935	0.053124	0.246746	2.55343	961	CUFF.1842.1
u	CUFF.1843	CUFF.1843.1	100	0.831292	0.661065	1.00152	14.1323	1611	CUFF.1843.1
u	CUFF.1848	CUFF.1848.1	100	0.929711	0.655082	1.20434	15.9283	759	CUFF.1848.1
u	CUFF.1849	CUFF.1849.1	100	0.690686	0.436813	0.94456	11.5957	892	CUFF.1849.2
u	CUFF.1849	CUFF.1849.2	39	0.269291	0.092861	0.445722	4.52104	919	CUFF.1849.2
u	CUFF.1850	CUFF.1850.1	100	0.251683	0.12154	0.381826	4.26547	1080	CUFF.1850.1
u	CUFF.1851	CUFF.1851.1	42	0.536603	0.289486	0.78372	9.09424	840	CUFF.1850.1
u	CUFF.1851	CUFF.1851.2	100	1.26329	0.895229	1.63135	21.41	790	CUFF.1850.1
u	CUFF.1851	CUFF.1851.3	71	0.895942	0.338854	1.45303	15.1843	417	CUFF.1850.1
u	CUFF.1851	CUFF.1851.4	28	0.352709	0.140913	0.564505	5.97765	921	CUFF.1850.1
u	CUFF.1854	CUFF.1854.1	100	0.98165	0.857952	1.10535	16.6896	4066	CUFF.1854.1
u	CUFF.1855	CUFF.1855.1	100	1.08184	0.89508	1.2686	18.393	2133	CUFF.1854.1
u	CUFF.1862	CUFF.1862.1	100	0.152499	0.047375	0.257622	2.57985	1272	CUFF.1863.2
u	CUFF.1863	CUFF.1863.1	30	0.211909	0.088745	0.335074	3.58491	1130	CUFF.1863.2
u	CUFF.1863	CUFF.1863.2	38	0.268661	0.162075	0.375247	4.54499	1766	CUFF.1863.2
u	CUFF.1863	CUFF.1863.3	41	0.292506	0.177187	0.407825	4.94838	1765	CUFF.1863.2
u	CUFF.1863	CUFF.1863.4	100	0.71636	0.358809	1.07391	12.1188	572	CUFF.1863.2
u	CUFF.1890	CUFF.1890.1	100	0.17245	0.082579	0.262321	2.84815	1199	CUFF.1890.1
u	CUFF.1896	CUFF.1896.1	100	5.29397	4.16654	6.4214	88.8823	387	CUFF.1896.1
u	CUFF.1921	CUFF.1921.1	100	6.65515	5.75233	7.55796	112.553	573	CUFF.1921.1
u	CUFF.1939	CUFF.1939.1	100	0.374803	0.252636	0.49697	6.4171	1368	CUFF.1939.1
u	CUFF.1940	CUFF.1940.1	100	0.33705	0.220378	0.453722	5.73733	1362	CUFF.1940.1
u	CUFF.1969	CUFF.1969.1	100	0.439494	0.182436	0.696551	7.41724	532	CUFF.1970.1
u	CUFF.1970	CUFF.1970.1	100	0.121058	0.040299	0.201816	2.04306	1328	CUFF.1970.1
u	CUFF.1975	CUFF.1975.1	100	1.31996	0.829737	1.81018	22.3426	436	CUFF.1975.1
u	CUFF.1995	CUFF.1995.1	100	24.5166	21.0602	27.9729	413.225	287	CUFF.1995.1
u	CUFF.2006	CUFF.2006.1	100	0.659989	0.356547	0.963432	11.1706	534	CUFF.2006.1
u	CUFF.2008	CUFF.2008.1	100	0.346363	0.202451	0.490275	5.86834	1258	CUFF.2008.1
u	CUFF.2009	CUFF.2009.1	100	1.57289	1.17146	1.97433	26.6491	724	CUFF.2008.1
u	CUFF.2014	CUFF.2014.1	100	1.37589	0.934767	1.81702	23.5815	511	CUFF.2014.1
u	CUFF.2057	CUFF.2057.1	100	6.15221	5.6875	6.61691	102.87	2123	CUFF.2057.1
u	CUFF.2072	CUFF.2072.1	100	10.3094	9.206	11.4129	173.558	702	CUFF.2072.1
u	CUFF.2082	CUFF.2082.1	100	13.6971	12.5994	14.7948	230.411	919	CUFF.2082.1
u	CUFF.2120	CUFF.2120.1	26	0.485917	0.34842	0.623413	8.10433	1952	CUFF.2120.1
u	CUFF.2120	CUFF.2120.2	100	1.89635	1.61439	2.1783	31.6281	1845	CUFF.2120.1
u	CUFF.2124	CUFF.2124.1	100	15.1158	14.2235	16.008	255.024	1072	CUFF.2124.1
u	CUFF.2130	CUFF.2130.1	100	18.0828	16.1821	19.9835	307.456	478	CUFF.2130.1
u	CUFF.2131	CUFF.2131.1	100	0.263651	0.126252	0.401051	4.42262	846	CUFF.2131.1
u	CUFF.2137	CUFF.2137.1	100	2.47465	2.10163	2.84767	41.6138	1103	CUFF.2137.1
u	CUFF.2156	CUFF.2156.1	100	0.208988	0.110405	0.307571	3.35287	1189	CUFF.2156.1
u	CUFF.2157	CUFF.2157.1	100	0.180686	0.103641	0.257731	3.111	1607	CUFF.2157.1
u	CUFF.2158	CUFF.2158.1	100	1.15487	0.96011	1.34963	19.6349	2579	CUFF.2158.1
u	CUFF.2159	CUFF.2159.1	100	3.69771	3.3755	4.01991	62.8677	2719	CUFF.2159.1
u	CUFF.2179	CUFF.2179.3	86	0.408408	0.266356	0.550461	6.90662	1458	CUFF.2179.3
u	CUFF.2208	CUFF.2208.1	16	2.0632	1.48849	2.63791	35.0802	740	CUFF.2208.1
u	CUFF.2208	CUFF.2208.2	100	13.1509	11.9006	14.4013	223.603	739	CUFF.2208.1
u	CUFF.2211	CUFF.2211.1	100	1.8639	1.65112	2.07668	31.3266	2760	CUFF.2211.1
u	CUFF.2211	CUFF.2211.2	18	0.329857	0.221017	0.438697	5.5439	2646	CUFF.2211.1
u	CUFF.2228	CUFF.2228.1	100	7.32544	6.7109	7.93998	124.55	1672	CUFF.2228.1
u	CUFF.2229	CUFF.2229.1	100	2.67297	2.25244	3.0935	45.4468	1493	CUFF.2228.1
u	CUFF.51433	CUFF.51433.1	100	0.382667	0.286596	0.478738	6.44287	2202	CUFF.51433.1
u	CUFF.51444	CUFF.51444.1	100	0.269883	0.142575	0.397192	4.49725	961	CUFF.51444.1
u	CUFF.51445	CUFF.51445.1	100	1.33244	0.66622	1.99866	22.6607	317	CUFF.51445.1
u	CUFF.51473	CUFF.51473.1	100	10.7124	9.41499	12.0097	180.253	524	CUFF.51473.1
u	CUFF.51478	CUFF.51478.1	100	8.82014	8.19037	9.44991	150.344	1232	CUFF.51478.1
u	CUFF.51489	CUFF.51489.1	100	0.328177	0.208344	0.448011	5.59452	1251	CUFF.51489.1
u	CUFF.51490	CUFF.51490.1	100	0.779677	0.6652	0.894154	13.1104	3030	CUFF.51490.1
u	CUFF.51497	CUFF.51497.1	27	0.4939	0.348195	0.639606	8.36377	2241	CUFF.51497.1
u	CUFF.51497	CUFF.51497.2	100	1.8592	1.61685	2.10154	31.4838	2221	CUFF.51497.1
u	CUFF.51498	CUFF.51498.1	100	5.07173	4.38422	5.75924	86.153	699	CUFF.51498.1
u	CUFF.51499	CUFF.51499.1	100	0.800731	0.474235	1.12723	13.5845	546	CUFF.51499.1
u	CUFF.51531	CUFF.51531.1	100	0.672355	0.426846	0.917864	10.9556	702	CUFF.51531.1
u	CUFF.51535	CUFF.51535.1	100	0.820196	0.45155	1.18884	13.9503	463	CUFF.51535.1
u	CUFF.51542	CUFF.51542.1	100	5.92685	5.11371	6.74	100.062	614	CUFF.51542.1
u	CUFF.51572	CUFF.51572.1	100	0.898729	0.497785	1.29967	15.1922	459	CUFF.51572.1
u	CUFF.51591	CUFF.51591.1	100	7.9797	6.97062	8.98877	135.02	599	CUFF.51591.1
u	CUFF.51592	CUFF.51592.1	82	0.2267	0.105368	0.348032	3.87467	999	CUFF.51592.2
u	CUFF.51592	CUFF.51592.2	100	0.278028	0.172911	0.383145	4.75195	1535	CUFF.51592.2
u	CUFF.51593	CUFF.51593.1	100	1.98178	1.02048	2.94309	32.9317	274	CUFF.51593.1
u	CUFF.2289	CUFF.2289.1	100	7.93135	4.15299	11.7097	130.005	180	CUFF.2289.1
u	CUFF.2307	CUFF.2307.1	100	1.64593	1.14256	2.14931	27.9798	498	CUFF.2307.1
u	CUFF.2349	CUFF.2349.1	100	0.134928	0.034072	0.235784	2.28137	1056	CUFF.2348.1
u	CUFF.2374	CUFF.2374.1	89	4.07463	3.50271	4.64655	68.0339	1095	CUFF.2374.1
u	CUFF.2374	CUFF.2374.2	100	4.57275	3.95936	5.18615	76.351	1095	CUFF.2374.1
u	CUFF.2374	CUFF.2374.3	57	2.61205	2.04477	3.17932	43.6132	832	CUFF.2374.1
u	CUFF.2428	CUFF.2428.1	39	0.542389	0.372877	0.711901	9.23717	1555	CUFF.2428.1
u	CUFF.2428	CUFF.2428.2	45	0.621775	0.428546	0.815004	10.5892	1423	CUFF.2428.1
u	CUFF.2428	CUFF.2428.3	100	1.38183	0.857235	1.90642	23.5332	462	CUFF.2428.1
u	CUFF.2429	CUFF.2429.1	100	1.89139	1.63981	2.14297	31.5756	1630	CUFF.2429.1
u	CUFF.2465	CUFF.2465.1	100	1.52148	1.10817	1.9348	25.8045	726	CUFF.2466.1
u	CUFF.2465	CUFF.2465.2	86	1.31586	0.936787	1.69493	22.3172	769	CUFF.2466.1
u	CUFF.2466	CUFF.2466.1	100	1.46887	1.19163	1.74611	24.9122	1239	CUFF.2466.1
u	CUFF.2580	CUFF.2580.1	100	4.91081	4.53687	5.28475	83.2381	2558	CUFF.2580.1
u	CUFF.2581	CUFF.2581.1	100	1.94581	1.09659	2.79503	31.8676	302	CUFF.2581.1
u	CUFF.2597	CUFF.2597.1	34	0.754864	0.511552	0.998176	12.8017	1004	CUFF.2597.2
u	CUFF.2597	CUFF.2597.2	88	1.97716	1.57651	2.37781	33.5307	1057	CUFF.2597.2
u	CUFF.2597	CUFF.2597.3	33	0.74508	0.45316	1.037	12.6358	939	CUFF.2597.2
u	CUFF.2597	CUFF.2597.4	100	2.24356	1.61408	2.87304	38.0485	652	CUFF.2597.2
u	CUFF.2599	CUFF.2599.2	100	4.34628	3.97205	4.72052	73.736	2108	CUFF.2599.2
u	CUFF.2601	CUFF.2601.1	100	5.3858	5.024	5.74761	91.7529	2155	CUFF.2601.1
u	CUFF.2608	CUFF.2608.1	100	0.868457	0.731572	1.00534	14.6299	2367	CUFF.2608.1
u	CUFF.2616	CUFF.2616.1	100	0.639074	0.471556	0.806592	10.9217	1280	CUFF.2616.1
u	CUFF.2629	CUFF.2629.1	100	1.02426	0.444567	1.60396	17.4512	328	CUFF.2629.1
u	CUFF.2646	CUFF.2646.1	100	57.7179	54.6459	60.7899	962.088	467	CUFF.2646.1
u	CUFF.2715	CUFF.2715.1	100	60.3022	56.1274	64.4769	1011.62	435	CUFF.2715.1
u	CUFF.2716	CUFF.2716.1	100	0.263949	0.09352	0.434377	4.4996	623	CUFF.2716.1
u	CUFF.2718	CUFF.2718.1	100	0.349675	0.185065	0.514284	5.94531	816	CUFF.2718.1
u	CUFF.2724	CUFF.2724.1	100	0.726319	0.397866	1.05477	12.4618	610	CUFF.2725.1
u	CUFF.2728	CUFF.2728.1	100	1.09415	0.627602	1.56069	18.6225	414	CUFF.2728.1
u	CUFF.2730	CUFF.2730.1	100	0.930256	0.676088	1.18442	15.7941	910	CUFF.2730.1
u	CUFF.2800	CUFF.2800.1	100	1.61026	1.43479	1.78572	27.124	2663	CUFF.2800.1
u	CUFF.2828	CUFF.2828.1	100	2.38973	1.88128	2.89818	40.2161	640	CUFF.2828.1
u	CUFF.2866	CUFF.2866.1	100	0.422335	0.253249	0.591422	7.16654	873	CUFF.2866.1
u	CUFF.2874	CUFF.2874.1	100	11.8586	10.9522	12.7651	197.979	1154	CUFF.2874.1
u	CUFF.2892	CUFF.2892.1	100	4.26631	3.81516	4.71746	71.0543	1174	CUFF.2892.1
u	CUFF.2900	CUFF.2900.1	100	7.52716	6.62646	8.42785	127.678	683	CUFF.2900.1
u	CUFF.2914	CUFF.2914.1	53	1.70597	1.36446	2.04749	28.7589	1234	CUFF.2914.1
u	CUFF.2914	CUFF.2914.2	100	3.19399	2.71481	3.67317	53.8436	1092	CUFF.2914.1
u	CUFF.2915	CUFF.2915.1	80	1.77384	1.43338	2.1143	30.1417	1031	CUFF.2915.1
u	CUFF.2915	CUFF.2915.2	100	2.21029	1.60146	2.81912	37.5579	540	CUFF.2915.1
u	CUFF.2941	CUFF.2941.1	100	0.548165	0.351258	0.745071	9.17589	842	CUFF.2941.1
u	CUFF.2968	CUFF.2968.1	100	0.507615	0.319484	0.695746	8.66182	895	CUFF.2968.1
u	CUFF.2979	CUFF.2979.1	100	1.12879	0.873249	1.38434	18.8243	1010	CUFF.2979.1
u	CUFF.2992	CUFF.2992.1	23	0.197352	0.019974	0.374729	3.38035	724	CUFF.2992.2
u	CUFF.2992	CUFF.2992.2	100	0.848555	0.576859	1.12025	14.5345	819	CUFF.2992.2
u	CUFF.3015	CUFF.3015.1	100	0.659003	0.409923	0.908082	11.2141	677	CUFF.3015.1
u	CUFF.3028	CUFF.3028.1	100	5.31946	5.00559	5.63332	89.9782	2720	CUFF.3028.1
u	CUFF.3036	CUFF.3036.1	100	8.7464	7.67998	9.81282	147.923	829	CUFF.3036.1
u	CUFF.3037	CUFF.3037.1	100	14.6169	13.3364	15.8973	247.207	896	CUFF.3037.1
u	CUFF.3038	CUFF.3038.1	100	0.999424	0.389354	1.60949	16.7592	303	CUFF.3038.1
u	CUFF.3049	CUFF.3049.1	100	0.378131	0.192841	0.563421	6.41387	737	CUFF.3049.1
u	CUFF.3051	CUFF.3051.1	100	0.773869	0.473809	1.07393	13.0651	603	CUFF.3051.1
u	CUFF.3057	CUFF.3057.1	100	0.455318	0.212273	0.698362	7.83711	565	CUFF.3057.1
u	CUFF.3061	CUFF.3061.1	100	1.22882	0.727261	1.73038	20.7176	412	CUFF.3061.1
u	CUFF.3062	CUFF.3062.1	100	4.54734	3.90864	5.18605	77.2149	710	CUFF.3062.1
u	CUFF.3066	CUFF.3066.1	100	1.25955	0.946899	1.5722	21.4795	923	CUFF.3066.1
u	CUFF.3067	CUFF.3067.1	100	0.664907	0.276415	1.0534	11.3388	515	CUFF.3066.1
u	CUFF.3089	CUFF.3089.1	100	31.0386	26.1357	35.9416	528.596	239	CUFF.3088.1
u	CUFF.3110	CUFF.3110.1	100	2.02601	1.56595	2.48606	34.2862	686	CUFF.3110.1
u	CUFF.3111	CUFF.3111.1	100	1.2061	0.5515	1.8607	20.4109	346	CUFF.3110.1
u	CUFF.3122	CUFF.3122.1	100	0.379231	0.223367	0.535094	6.32649	921	CUFF.3122.1
u	CUFF.3126	CUFF.3126.1	100	1.92969	1.23652	2.62285	32.6677	366	CUFF.3126.1
u	CUFF.3130	CUFF.3130.1	100	5.28907	4.23443	6.34372	89.7765	526	CUFF.3131.1
u	CUFF.3137	CUFF.3137.1	100	7.42942	6.91234	7.9465	125.159	1505	CUFF.3137.1
u	CUFF.3143	CUFF.3143.1	100	1.53927	1.20519	1.87336	26.1258	834	CUFF.3143.1
u	CUFF.3152	CUFF.3152.1	100	0.444715	0.186985	0.702446	6.95889	495	CUFF.3152.1
u	CUFF.3161	CUFF.3161.1	100	0.703765	0.474373	0.933158	11.9894	812	CUFF.3161.1
u	CUFF.3163	CUFF.3163.1	100	2.95817	2.44515	3.47119	49.0137	706	CUFF.3163.1
u	CUFF.3175	CUFF.3175.1	100	6.09751	5.3398	6.85522	102.721	1134	CUFF.3174.1
u	CUFF.3176	CUFF.3176.1	100	6.96715	6.06322	7.87107	117.372	949	CUFF.3176.1
u	CUFF.3177	CUFF.3177.1	100	13.7679	10.9442	16.5915	226.444	253	CUFF.3177.1
u	CUFF.3202	CUFF.3202.1	100	0.65105	0.383469	0.91863	11.094	611	CUFF.3202.1
u	CUFF.3203	CUFF.3203.1	100	0.396267	0.184453	0.608081	6.56709	593	CUFF.3203.1
u	CUFF.3207	CUFF.3207.1	100	3.87824	3.22035	4.53614	65.6544	599	CUFF.3207.1
u	CUFF.3218	CUFF.3218.1	100	1.5706	1.17933	1.96187	26.5025	679	CUFF.3218.1
u	CUFF.3236	CUFF.3236.1	100	12.6649	11.8001	13.5298	215.306	990	CUFF.3236.1
u	CUFF.3253	CUFF.3253.1	100	0.960905	0.623158	1.29865	16.1109	652	CUFF.3254.2
u	CUFF.3254	CUFF.3254.1	35	0.246779	0.131548	0.362011	4.1376	1838	CUFF.3254.2
u	CUFF.3254	CUFF.3254.2	70	0.486368	0.34221	0.630527	8.15464	1924	CUFF.3254.2
u	CUFF.3254	CUFF.3254.3	100	0.699125	0.506014	0.892237	11.7218	1537	CUFF.3254.2
u	CUFF.3258	CUFF.3258.1	100	3.92363	3.34799	4.49928	66.6393	810	CUFF.3258.1
u	CUFF.3259	CUFF.3259.1	100	1.79244	1.33963	2.24525	30.443	642	CUFF.3258.1
u	CUFF.3266	CUFF.3266.1	100	1.82772	1.45933	2.19612	30.9751	814	CUFF.3266.1
u	CUFF.3280	CUFF.3280.1	100	2.71212	2.28059	3.14364	45.7425	862	CUFF.3280.1
u	CUFF.3286	CUFF.3286.1	100	7.1442	6.32031	7.96808	119.922	782	CUFF.3286.1
u	CUFF.3287	CUFF.3287.1	100	1.20763	0.843093	1.57216	20.2711	747	CUFF.3286.1
u	CUFF.3288	CUFF.3288.1	100	1.85966	1.45234	2.26698	31.0217	740	CUFF.3288.1
u	CUFF.3289	CUFF.3289.1	100	1.72729	1.40927	2.04531	29.2223	980	CUFF.3289.1
u	CUFF.3290	CUFF.3290.1	100	0.337651	0.157567	0.517736	5.60421	830	CUFF.3290.2
u	CUFF.3290	CUFF.3290.2	94	0.317401	0.162173	0.472629	5.26811	964	CUFF.3290.2
u	CUFF.3291	CUFF.3291.1	100	1.62715	1.11246	2.14184	27.2074	474	CUFF.3291.1
u	CUFF.3303	CUFF.3303.1	100	1.21497	0.955793	1.47415	20.5663	1050	CUFF.3303.1
u	CUFF.3305	CUFF.3305.1	22	0.300703	0.142687	0.45872	5.09008	1073	CUFF.3305.1
u	CUFF.3305	CUFF.3305.2	31	0.417481	0.228081	0.606881	7.06681	947	CUFF.3305.1
u	CUFF.3305	CUFF.3305.3	27	0.363046	0.171399	0.554692	6.14536	909	CUFF.3305.1
u	CUFF.3305	CUFF.3305.4	100	1.36003	0.990838	1.72921	23.0215	805	CUFF.3305.1
u	CUFF.3313	CUFF.3313.1	100	5.98354	5.42169	6.54539	100.87	1303	CUFF.3313.1
u	CUFF.3323	CUFF.3323.1	100	9.74137	8.3492	11.1335	161.778	441	CUFF.3323.1
u	CUFF.3326	CUFF.3326.1	100	2.15959	1.95506	2.36412	36.44	4538	CUFF.3327.1
u	CUFF.3348	CUFF.3348.1	100	0.374976	0.227342	0.522609	6.2325	992	CUFF.3348.1
u	CUFF.3352	CUFF.3352.1	100	0.641115	0.448426	0.833805	10.9257	1002	CUFF.3352.1
u	CUFF.3357	CUFF.3357.1	100	0.418598	0.100981	0.736215	7.08567	483	CUFF.3358.4
u	CUFF.3358	CUFF.3358.1	82	0.175967	0.075012	0.276922	2.97861	1447	CUFF.3358.4
u	CUFF.3358	CUFF.3358.2	88	0.187138	0.079193	0.295084	3.16772	1446	CUFF.3358.4
u	CUFF.3358	CUFF.3358.3	100	0.213737	0.094678	0.332796	3.61796	1361	CUFF.3358.4
u	CUFF.3358	CUFF.3358.4	67	0.14373	0.045672	0.241789	2.43294	1472	CUFF.3358.4
u	CUFF.3379	CUFF.3379.1	100	0.665862	0.399277	0.932448	11.3035	619	CUFF.3379.1
u	CUFF.3384	CUFF.3384.1	100	0.49115	0.206509	0.775791	8.25066	465	CUFF.3384.1
u	CUFF.3410	CUFF.3410.1	100	0.60055	0.212783	0.988318	9.91013	373	CUFF.3410.1
u	CUFF.3413	CUFF.3413.1	100	2.84786	2.4362	3.25953	47.8451	1056	CUFF.3413.1
u	CUFF.3422	CUFF.3422.1	100	18.8629	17.6016	20.1242	318.584	747	CUFF.3422.1
u	CUFF.3424	CUFF.3424.1	100	2.70376	2.22643	3.18109	44.3997	739	CUFF.3424.1
u	CUFF.3440	CUFF.3440.1	40	1.03401	0.7781	1.28992	17.5511	1449	CUFF.3440.2
u	CUFF.3440	CUFF.3440.2	100	2.58429	2.23522	2.93337	43.8654	1561	CUFF.3440.2
u	CUFF.3460	CUFF.3460.1	100	0.422206	0.252206	0.592206	7.24728	901	CUFF.3460.1
u	CUFF.3468	CUFF.3468.1	100	1.09123	0.677859	1.5046	18.1158	555	CUFF.3469.1
u	CUFF.3472	CUFF.3472.1	100	0.466766	0.289537	0.643995	8.00483	920	CUFF.3472.1
u	CUFF.3473	CUFF.3473.1	100	0.509347	0.354783	0.663911	8.60897	1192	CUFF.3473.1
u	CUFF.3479	CUFF.3479.1	100	97.2428	92.7282	101.757	1619.14	1260	CUFF.3479.1
u	CUFF.3483	CUFF.3483.1	100	0.640373	0.45305	0.827696	10.8597	1682	CUFF.3483.2
u	CUFF.3483	CUFF.3483.2	60	0.387019	0.265819	0.508218	6.56324	2293	CUFF.3483.2
u	CUFF.3484	CUFF.3484.1	100	0.659506	0.502056	0.816955	11.1842	2189	CUFF.3483.2
u	CUFF.3501	CUFF.3501.1	100	2.3222	1.84532	2.79908	39.4178	661	CUFF.3501.1
u	CUFF.3536	CUFF.3536.1	15	0.57983	0.341507	0.818153	9.54188	1025	CUFF.3536.1
u	CUFF.3536	CUFF.3536.2	100	3.89772	3.34666	4.44879	64.1423	927	CUFF.3536.1
u	CUFF.3547	CUFF.3547.1	100	0.433025	0.144342	0.721708	7.38557	422	CUFF.3547.1
u	CUFF.3564	CUFF.3564.1	100	12.6344	11.6617	13.607	212.092	1076	CUFF.3564.1
u	CUFF.3576	CUFF.3576.1	44	0.805989	0.61626	0.995719	13.6781	1659	CUFF.3576.1
u	CUFF.3576	CUFF.3576.2	94	1.70454	1.38514	2.02395	28.927	1347	CUFF.3576.1
u	CUFF.3576	CUFF.3576.3	100	1.82052	1.48789	2.15316	30.8953	1329	CUFF.3576.1
u	CUFF.3610	CUFF.3610.1	100	1.02334	0.604857	1.44182	17.4261	453	CUFF.3610.1
u	CUFF.3615	CUFF.3615.1	100	1.12603	0.745918	1.50614	19.2242	564	CUFF.3615.1
u	CUFF.3619	CUFF.3619.1	100	0.654471	0.361783	0.94716	11.2601	537	CUFF.3619.1
u	CUFF.3627	CUFF.3627.1	100	2.90562	2.29748	3.51375	49.019	554	CUFF.3627.1
u	CUFF.3637	CUFF.3637.1	100	0.626345	0.326098	0.926592	10.5984	636	CUFF.3637.1
u	CUFF.3637	CUFF.3637.2	79	0.494875	0.143297	0.846453	8.37381	477	CUFF.3637.1
u	CUFF.3637	CUFF.3637.3	94	0.588565	0.206124	0.971006	9.95914	477	CUFF.3637.1
u	CUFF.3638	CUFF.3638.1	100	2.38133	1.94361	2.81905	40.3755	970	CUFF.3638.3
u	CUFF.3638	CUFF.3638.2	41	0.982984	0.764149	1.20182	16.6665	1601	CUFF.3638.3
u	CUFF.3638	CUFF.3638.3	93	2.20453	1.90679	2.50227	37.3778	1854	CUFF.3638.3
u	CUFF.3674	CUFF.3674.1	100	0.269935	0.125649	0.414221	4.62301	787	CUFF.3674.1
u	CUFF.3682	CUFF.3682.1	25	0.480829	0.222081	0.739578	8.19324	760	CUFF.3682.2
u	CUFF.3682	CUFF.3682.2	100	1.91403	1.50883	2.31923	32.6147	911	CUFF.3682.2
u	CUFF.3682	CUFF.3682.3	34	0.64875	0.325354	0.972145	11.0546	727	CUFF.3682.2
u	CUFF.3682	CUFF.3682.4	62	1.18114	0.787955	1.57433	20.1265	758	CUFF.3682.2
u	CUFF.3693	CUFF.3693.1	100	4.11985	2.42659	5.8131	67.6054	237	CUFF.3693.1
u	CUFF.3696	CUFF.3696.1	100	7.02319	4.59041	9.45598	117.75	222	CUFF.3696.1
u	CUFF.3708	CUFF.3708.1	100	2.31451	1.8364	2.79262	39.3127	655	CUFF.3708.1
u	CUFF.3668	CUFF.3668.1	100	2.2093	1.53914	2.87945	37.5189	414	CUFF.3668.1
u	CUFF.3675	CUFF.3675.1	100	35.1477	33.3965	36.8988	590.817	1920	CUFF.3675.1
u	CUFF.3679	CUFF.3679.1	100	0.437682	0.268372	0.606992	7.45391	1044	CUFF.3680.1
u	CUFF.3680	CUFF.3680.1	100	2.04431	1.72923	2.3594	34.8155	1273	CUFF.3680.1
u	CUFF.3684	CUFF.3684.1	100	2.00208	1.73604	2.26812	33.9715	1927	CUFF.3684.1
u	CUFF.3685	CUFF.3685.1	100	5.34122	4.65957	6.02287	90.6303	889	CUFF.3684.1
u	CUFF.3716	CUFF.3716.1	66	9.51779	9.02453	10.0111	161.119	8284	CUFF.3716.1
u	CUFF.3716	CUFF.3716.2	100	14.3326	13.643	15.0222	242.625	8189	CUFF.3716.1
u	CUFF.3722	CUFF.3722.1	100	0.841373	0.402899	1.27985	14.36	387	CUFF.3722.1
u	CUFF.3727	CUFF.3727.1	100	0.345536	0.181228	0.509844	5.90129	801	CUFF.3727.1
u	CUFF.3728	CUFF.3728.1	100	1.64537	1.30391	1.98683	27.633	959	CUFF.3728.2
u	CUFF.3728	CUFF.3728.2	28	0.461698	0.312295	0.611101	7.75395	1592	CUFF.3728.2
u	CUFF.3728	CUFF.3728.3	11	0.188684	0.07611	0.301259	3.16884	1448	CUFF.3728.2
u	CUFF.3735	CUFF.3735.1	100	0.567607	0.40662	0.728594	9.6798	1274	CUFF.3735.1
u	CUFF.3738	CUFF.3738.1	100	1.45566	0.949523	1.96179	24.7894	548	CUFF.3738.1
u	CUFF.3738	CUFF.3738.2	37	0.533115	0.110792	0.955437	9.07875	436	CUFF.3738.1
u	CUFF.3739	CUFF.3739.1	100	1.88105	1.26628	2.49581	32.0336	501	CUFF.3738.1
u	CUFF.3742	CUFF.3742.1	100	1.77337	1.28465	2.26209	30.0953	528	CUFF.3742.1
u	CUFF.3754	CUFF.3754.1	100	0.496076	0.099713	0.892439	8.42421	374	CUFF.3755.1
u	CUFF.3755	CUFF.3755.1	100	0.720651	0.438593	1.00271	12.2379	662	CUFF.3755.1
u	CUFF.3768	CUFF.3768.1	100	6.09288	5.42518	6.76058	102.629	942	CUFF.3768.1
u	CUFF.3798	CUFF.3798.1	100	1.06177	0.759472	1.36407	17.6985	731	CUFF.3798.1
u	CUFF.3803	CUFF.3803.1	53	0.278322	0.066021	0.490624	4.69566	577	CUFF.3803.1
u	CUFF.3803	CUFF.3803.2	100	0.525229	0.202324	0.848135	8.86129	478	CUFF.3803.1
u	CUFF.3810	CUFF.3810.1	100	0.673146	0.489834	0.856458	11.3888	1623	CUFF.3810.2
u	CUFF.3810	CUFF.3810.2	87	0.58479	0.44102	0.72856	9.89389	2137	CUFF.3810.2
u	CUFF.3813	CUFF.3813.1	100	7.71933	6.89384	8.54481	129.679	983	CUFF.3814.1
u	CUFF.3816	CUFF.3816.1	100	6.3448	5.34211	7.34748	106.406	558	CUFF.3815.1
u	CUFF.3819	CUFF.3819.1	100	15.883	14.7228	17.0431	268.998	1008	CUFF.3820.1
u	CUFF.3823	CUFF.3823.1	100	2.00893	1.33078	2.68708	34.316	394	CUFF.3823.1
u	CUFF.3835	CUFF.3835.1	100	0.187409	0.055119	0.319699	3.12093	888	CUFF.3835.1
u	CUFF.3836	CUFF.3836.1	100	0.310583	0.107978	0.513188	5.17215	657	CUFF.3835.1
u	CUFF.3849	CUFF.3849.1	100	4.03162	3.57615	4.48708	67.5266	1253	CUFF.3849.1
u	CUFF.3852	CUFF.3852.1	100	0.382234	0.201962	0.562507	6.48812	894	CUFF.3852.1
u	CUFF.3853	CUFF.3853.1	100	0.76593	0.420117	1.11174	13.001	572	CUFF.3852.1
u	CUFF.3855	CUFF.3855.1	100	1.62891	1.1857	2.07212	27.7035	697	CUFF.3855.2
u	CUFF.3855	CUFF.3855.2	79	1.28211	0.966337	1.59787	21.8053	929	CUFF.3855.2
u	CUFF.3858	CUFF.3858.1	66	1.36509	1.00584	1.72435	23.0794	1045	CUFF.3859.1
u	CUFF.3858	CUFF.3858.2	100	2.06275	1.82079	2.30471	34.8745	2540	CUFF.3859.1
u	CUFF.3859	CUFF.3859.1	100	0.301486	0.19845	0.404522	5.09717	2610	CUFF.3859.1
u	CUFF.3860	CUFF.3860.1	100	0.703132	0.348772	1.05749	11.9653	462	CUFF.3860.1
u	CUFF.3863	CUFF.3863.1	100	0.60709	0.335591	0.878589	10.0413	565	CUFF.3863.1
u	CUFF.3887	CUFF.3887.1	100	0.147918	0.073239	0.222597	2.48721	1474	CUFF.3887.1
u	CUFF.3902	CUFF.3902.1	100	1.74125	1.39867	2.08384	29.5817	877	CUFF.3902.1
u	CUFF.3903	CUFF.3903.1	100	0.449401	0.303793	0.595009	7.66945	1757	CUFF.3903.1
u	CUFF.3904	CUFF.3904.1	81	0.317181	0.185162	0.4492	5.41299	1397	CUFF.3903.1
u	CUFF.3904	CUFF.3904.2	100	0.392601	0.241981	0.54322	6.7001	1437	CUFF.3903.1
u	CUFF.3904	CUFF.3904.3	68	0.268277	0.138841	0.397713	4.57841	1381	CUFF.3903.1
u	CUFF.3904	CUFF.3904.4	63	0.245669	0.101157	0.39018	4.19257	1300	CUFF.3903.1
u	CUFF.3905	CUFF.3905.1	100	0.320863	0.084627	0.557099	5.38409	574	CUFF.3906.1
u	CUFF.3906	CUFF.3906.1	100	0.253355	0.143832	0.362877	4.2513	1391	CUFF.3906.1
u	CUFF.3909	CUFF.3909.1	100	0.972815	0.736465	1.20916	16.5631	1177	CUFF.3909.1
u	CUFF.3909	CUFF.3909.2	32	0.308154	0.144253	0.472054	5.24661	1034	CUFF.3909.1
u	CUFF.3909	CUFF.3909.3	32	0.30959	0.117055	0.502125	5.27106	737	CUFF.3909.1
u	CUFF.3911	CUFF.3911.1	100	0.763694	0.543616	0.983771	12.8261	962	CUFF.3911.1
u	CUFF.3918	CUFF.3918.1	100	48.2432	26.896	69.5904	787.66	128	CUFF.3918.1
u	CUFF.3931	CUFF.3931.1	100	0.570393	0.22763	0.913157	9.64666	425	CUFF.3931.1
u	CUFF.3939	CUFF.3939.1	100	0.249833	0.11125	0.388415	4.29827	789	CUFF.3939.1
u	CUFF.3957	CUFF.3957.1	100	3.7362	2.70574	4.76667	63.4398	396	CUFF.3958.1
u	CUFF.3957	CUFF.3957.2	38	1.40162	0.763193	2.04004	23.7991	388	CUFF.3958.1
u	CUFF.3958	CUFF.3958.1	100	1.16655	0.796218	1.53688	19.8077	701	CUFF.3958.1
u	CUFF.3966	CUFF.3966.1	43	0.665524	0.22989	1.10116	11.3784	399	CUFF.3967.1
u	CUFF.3966	CUFF.3966.2	100	1.55105	0.92158	2.18052	26.5181	399	CUFF.3967.1
u	CUFF.3967	CUFF.3967.1	100	0.375683	0.163357	0.588008	6.42299	592	CUFF.3967.1
u	CUFF.3989	CUFF.3989.1	100	0.433203	0.228854	0.637553	7.28852	666	CUFF.3989.1
u	CUFF.3990	CUFF.3990.1	100	5.73386	4.98178	6.48595	97.0684	718	CUFF.3990.1
u	CUFF.3992	CUFF.3992.1	100	6.75446	6.31061	7.19832	114.346	2887	CUFF.3992.1
u	CUFF.4002	CUFF.4002.1	100	0.38087	0.218054	0.543687	6.31213	887	CUFF.4002.1
u	CUFF.4019	CUFF.4019.1	100	0.618857	0.373398	0.864316	10.5447	822	CUFF.4021.1
u	CUFF.4020	CUFF.4020.1	100	0.631873	0.389063	0.874684	10.7665	742	CUFF.4021.1
u	CUFF.4021	CUFF.4021.1	100	0.625769	0.402954	0.848583	10.6625	923	CUFF.4021.1
u	CUFF.4047	CUFF.4047.1	100	15.7464	14.7242	16.7686	265.803	899	CUFF.4047.1
u	CUFF.4055	CUFF.4055.1	100	0.552405	0.320886	0.783923	9.43745	667	CUFF.4055.1
u	CUFF.4093	CUFF.4093.1	100	0.720516	0.46904	0.971992	12.2388	724	CUFF.4093.1
u	CUFF.4111	CUFF.4111.1	100	0.342489	0.209017	0.475961	5.86769	1092	CUFF.4111.1
u	CUFF.4117	CUFF.4117.1	51	0.370721	0.219748	0.521693	6.2828	1310	CUFF.4117.4
u	CUFF.4117	CUFF.4117.2	82	0.604212	0.369936	0.838487	10.2399	1195	CUFF.4117.4
u	CUFF.4117	CUFF.4117.3	55	0.405687	0.199355	0.612019	6.87539	1096	CUFF.4117.4
u	CUFF.4117	CUFF.4117.4	38	0.275633	0.142919	0.408347	4.6713	1330	CUFF.4117.4
u	CUFF.4120	CUFF.4120.1	100	1.60491	1.16707	2.04274	27.1611	583	CUFF.4120.1
u	CUFF.4151	CUFF.4151.1	100	4.09422	3.51875	4.66969	69.4191	966	CUFF.4150.1
u	CUFF.4151	CUFF.4151.2	25	1.016	0.709587	1.32242	17.2267	978	CUFF.4150.1
u	CUFF.4195	CUFF.4195.1	100	0.410032	0.231264	0.5888	6.93826	808	CUFF.4195.1
u	CUFF.4260	CUFF.4260.1	100	0.299811	0.193995	0.405626	5.08389	1509	CUFF.4260.1
u	CUFF.4262	CUFF.4262.2	100	9.12033	8.25713	9.98352	153.028	1258	CUFF.4262.2
u	CUFF.4261	CUFF.4261.1	100	0.713228	0.448489	0.977967	11.9507	672	CUFF.4261.1
u	CUFF.4267	CUFF.4267.1	43	1.09448	0.802496	1.38646	18.4857	960	CUFF.4267.1
u	CUFF.4267	CUFF.4267.2	33	0.830275	0.489911	1.17064	14.0233	765	CUFF.4267.1
u	CUFF.4267	CUFF.4267.3	100	2.5367	2.06437	3.00903	42.8446	912	CUFF.4267.1
u	CUFF.4296	CUFF.4296.1	100	0.484632	0.268426	0.700837	8.25976	699	CUFF.4296.1
u	CUFF.4318	CUFF.4318.1	100	7.24994	3.38601	11.1139	119.884	178	CUFF.4319.1
u	CUFF.4319	CUFF.4319.1	100	0.725094	0.243683	1.2065	11.99	353	CUFF.4319.1
u	CUFF.4355	CUFF.4355.1	100	7.08122	5.45977	8.70266	120.618	310	CUFF.4355.1
u	CUFF.4369	CUFF.4369.1	100	13.5873	12.2629	14.9117	226.872	542	CUFF.4369.1
u	CUFF.4370	CUFF.4370.1	100	17.85	16.6504	19.0496	301.812	774	CUFF.4370.1
u	CUFF.4373	CUFF.4373.1	100	0.676956	0.339064	1.01485	11.3502	473	CUFF.4373.1
u	CUFF.4375	CUFF.4375.1	100	2.10729	1.66885	2.54573	36.1229	700	CUFF.4375.1
u	CUFF.4382	CUFF.4382.1	100	5.46484	4.61717	6.3125	92.4381	537	CUFF.4382.1
u	CUFF.4391	CUFF.4391.1	100	18.8538	17.281	20.4267	313.496	545	CUFF.4391.1
u	CUFF.4394	CUFF.4394.2	25	0.506341	0.257193	0.755489	8.60295	963	CUFF.4394.1
u	CUFF.4394	CUFF.4394.3	34	0.68354	0.401492	0.965588	11.6136	977	CUFF.4394.1
u	CUFF.4394	CUFF.4394.4	25	0.506341	0.270825	0.741857	8.60295	963	CUFF.4394.1
u	CUFF.4418	CUFF.4418.1	100	27.1813	7.96122	46.4014	335.73	120	CUFF.4418.1
u	CUFF.4420	CUFF.4420.1	100	0.371121	0.209318	0.532923	6.30418	874	CUFF.4420.1
u	CUFF.4421	CUFF.4421.1	100	0.360722	0.194873	0.526572	6.0986	829	CUFF.4421.1
u	CUFF.51619	CUFF.51619.1	100	0.823844	0.601822	1.04587	13.8988	976	CUFF.51619.1
u	CUFF.51621	CUFF.51621.1	100	0.750455	0.521834	0.979076	12.787	1099	CUFF.51621.2
u	CUFF.51621	CUFF.51621.2	27	0.203566	0.109628	0.297504	3.46857	1922	CUFF.51621.2
u	CUFF.51621	CUFF.51621.3	40	0.300611	0.177886	0.423336	5.12212	1598	CUFF.51621.2
u	CUFF.51621	CUFF.51621.4	78	0.58281	0.255374	0.910246	9.93051	571	CUFF.51621.2
u	CUFF.51622	CUFF.51622.1	100	4.76746	4.23176	5.30317	80.5351	966	CUFF.51622.1
u	CUFF.51628	CUFF.51628.1	100	1.9568	1.50522	2.40839	32.9417	780	CUFF.51628.1
u	CUFF.51630	CUFF.51630.1	100	2.41611	2.09689	2.73533	40.6739	1441	CUFF.51630.1
u	CUFF.51633	CUFF.51633.1	100	1.02251	0.853649	1.19137	17.4053	1869	CUFF.51633.1
u	CUFF.51642	CUFF.51642.1	100	3.019	2.65915	3.37885	50.7304	1288	CUFF.51642.1
u	CUFF.51644	CUFF.51644.1	100	223.338	203.885	242.79	3711.7	182	CUFF.51644.1
u	CUFF.51645	CUFF.51645.1	100	8.11242	7.35694	8.86791	137.164	851	CUFF.51645.1
u	CUFF.51654	CUFF.51654.1	21	0.31064	0.145762	0.475518	5.24044	1047	CUFF.51654.1
u	CUFF.51654	CUFF.51654.2	100	1.51311	1.18166	1.84455	25.5259	941	CUFF.51654.1
u	CUFF.51665	CUFF.51665.1	86	0.598811	0.290979	0.906643	10.1445	536	CUFF.51665.2
u	CUFF.51665	CUFF.51665.2	23	0.158228	0.046025	0.270432	2.68056	1205	CUFF.51665.2
u	CUFF.51665	CUFF.51665.3	39	0.270222	0.125294	0.415151	4.57787	1202	CUFF.51665.2
u	CUFF.51665	CUFF.51665.4	100	0.695987	0.464613	0.927361	11.7908	1027	CUFF.51665.2
u	CUFF.51667	CUFF.51667.1	100	0.344714	0.160457	0.528971	5.92889	655	CUFF.51667.1
u	CUFF.51676	CUFF.51676.1	100	0.252028	0.169271	0.334786	4.28442	1994	CUFF.51676.1
u	CUFF.51678	CUFF.51678.1	100	1.43531	0.668104	2.20252	24.5446	289	CUFF.51678.1
u	CUFF.51684	CUFF.51684.1	100	0.288177	0.187329	0.389024	4.88508	1522	CUFF.51684.1
u	CUFF.51694	CUFF.51694.1	100	1.75416	1.32556	2.18277	29.5028	640	CUFF.51694.1
u	CUFF.51695	CUFF.51695.1	100	3.28194	2.93275	3.63114	55.5691	1696	CUFF.51695.1
u	CUFF.51696	CUFF.51696.1	100	3.55381	2.99701	4.11061	58.7569	770	CUFF.51696.1
u	CUFF.51700	CUFF.51700.1	34	0.469428	0.289902	0.648954	7.959	1288	CUFF.51700.1
u	CUFF.51700	CUFF.51700.2	51	0.698141	0.444063	0.952219	11.8368	997	CUFF.51700.1
u	CUFF.51700	CUFF.51700.3	100	1.36826	0.942912	1.79361	23.1985	675	CUFF.51700.1
u	CUFF.51702	CUFF.51702.1	100	1.1794	0.883079	1.47573	20.2049	865	CUFF.51702.1
u	CUFF.51704	CUFF.51704.1	100	0.503852	0.259172	0.748533	8.52607	721	CUFF.51704.1
u	CUFF.51705	CUFF.51705.1	100	1.15377	0.730923	1.57662	19.5238	548	CUFF.51704.1
u	CUFF.51706	CUFF.51706.1	100	0.247323	0.068399	0.426247	4.18514	765	CUFF.51706.1
u	CUFF.51718	CUFF.51718.1	100	3.7005	3.05035	4.35066	62.6415	590	CUFF.51718.1
u	CUFF.51722	CUFF.51722.1	100	0.273514	0.132307	0.414722	4.57627	940	CUFF.51722.1
u	CUFF.51723	CUFF.51723.1	100	0.945712	0.422164	1.46926	15.8231	373	CUFF.51722.1
u	CUFF.51733	CUFF.51733.1	100	4.20904	3.30989	5.10818	71.7558	430	CUFF.51733.1
u	CUFF.4477	CUFF.4477.1	100	23.4945	22.4371	24.5518	394.355	1165	CUFF.4477.1
u	CUFF.4479	CUFF.4479.1	100	2.07908	1.69522	2.46293	34.8236	894	CUFF.4479.1
u	CUFF.4513	CUFF.4513.1	100	2.02006	1.50963	2.53048	34.1688	556	CUFF.4513.1
u	CUFF.4527	CUFF.4527.1	100	3.50429	2.85283	4.15575	59.5283	597	CUFF.4527.1
u	CUFF.4546	CUFF.4546.1	100	0.321937	0.211808	0.432066	5.48579	1454	CUFF.4546.1
u	CUFF.4585	CUFF.4585.1	100	3.2425	2.76619	3.71881	54.9358	924	CUFF.4585.1
u	CUFF.4607	CUFF.4607.1	100	14.9537	13.2365	16.6709	252.757	419	CUFF.4607.1
u	CUFF.4628	CUFF.4628.1	100	7.71988	7.03586	8.4039	130.722	1188	CUFF.4628.1
u	CUFF.4644	CUFF.4644.1	42	3.36038	2.77774	3.94301	56.9286	883	CUFF.4644.3
u	CUFF.4644	CUFF.4644.2	100	7.91927	6.9777	8.86084	134.162	793	CUFF.4644.3
u	CUFF.4647	CUFF.4647.1	42	0.112853	0.039183	0.186522	1.90033	2078	CUFF.4647.2
u	CUFF.4647	CUFF.4647.2	66	0.174765	0.10227	0.24726	2.94286	2435	CUFF.4647.2
u	CUFF.4647	CUFF.4647.3	100	0.266119	0.174009	0.358229	4.48117	2263	CUFF.4647.2
u	CUFF.4648	CUFF.4648.1	100	0.254518	0.152312	0.356724	4.25957	1377	CUFF.4648.1
u	CUFF.4649	CUFF.4649.1	100	4.9653	4.15516	5.77543	83.1681	566	CUFF.4649.1
u	CUFF.4663	CUFF.4663.1	47	1.38442	1.07116	1.69768	23.4248	1102	CUFF.4663.1
u	CUFF.4663	CUFF.4663.2	25	0.728763	0.449707	1.00782	12.3309	892	CUFF.4663.1
u	CUFF.4663	CUFF.4663.3	100	2.9351	2.37649	3.4937	49.6627	810	CUFF.4663.1
u	CUFF.4663	CUFF.4663.4	55	1.61822	1.17503	2.0614	27.3807	678	CUFF.4663.1
u	CUFF.4668	CUFF.4668.1	100	6.28379	4.33421	8.23337	106.679	250	CUFF.4668.1
u	CUFF.4691	CUFF.4691.1	18	1.21206	0.803962	1.62015	20.3725	663	CUFF.4691.1
u	CUFF.4691	CUFF.4691.2	100	6.84586	5.92549	7.76622	115.067	636	CUFF.4691.1
u	CUFF.4698	CUFF.4698.1	84	0.95826	0.74004	1.17648	16.2713	1733	CUFF.4699.1
u	CUFF.4698	CUFF.4698.2	100	1.138	0.88721	1.38878	19.3232	1505	CUFF.4699.1
u	CUFF.4702	CUFF.4702.1	100	2.24085	0.942585	3.53911	37.3301	230	CUFF.4702.1
u	CUFF.4703	CUFF.4703.1	100	1.01601	0.645738	1.38627	16.8384	548	CUFF.4703.1
u	CUFF.4747	CUFF.4747.1	100	1.85095	1.24763	2.45426	30.9474	419	CUFF.4747.1
u	CUFF.4760	CUFF.4760.1	100	0.385656	0.245109	0.526202	6.6021	1152	CUFF.4760.1
u	CUFF.4763	CUFF.4763.1	100	7.86098	6.88668	8.83529	132.445	574	CUFF.4763.1
u	CUFF.4794	CUFF.4794.1	100	7.64503	6.99782	8.29223	129.579	1325	CUFF.4794.1
u	CUFF.4836	CUFF.4836.3	92	1.69662	1.41154	1.98169	28.628	1644	CUFF.4836.3
u	CUFF.4839	CUFF.4839.1	100	1.27208	0.730175	1.81398	21.3323	390	CUFF.4840.1
u	CUFF.4840	CUFF.4840.1	100	0.302531	0.146439	0.458622	5.07335	799	CUFF.4840.1
u	CUFF.4865	CUFF.4865.1	93	1.26829	1.05009	1.48649	21.446	1564	CUFF.4865.1
u	CUFF.4865	CUFF.4865.2	100	1.35991	0.821277	1.89854	22.9952	439	CUFF.4865.1
u	CUFF.4885	CUFF.4885.1	100	2.34011	1.60063	3.0796	39.5155	446	CUFF.4885.1
u	CUFF.4886	CUFF.4886.1	100	1.90207	1.14808	2.65605	32.1186	410	CUFF.4885.1
u	CUFF.4888	CUFF.4888.1	100	0.309468	0.246062	0.372874	5.16139	4147	CUFF.4888.1
u	CUFF.4915	CUFF.4915.1	100	0.361929	0.191201	0.532657	6.20761	762	CUFF.4915.1
u	CUFF.4936	CUFF.4936.1	100	0.516146	0.346661	0.68563	8.7921	1065	CUFF.4936.1
u	CUFF.4938	CUFF.4938.3	100	1.56172	1.29762	1.82582	26.5861	1572	CUFF.4938.1
u	CUFF.4938	CUFF.4938.4	33	0.518598	0.373869	0.663328	8.82841	1708	CUFF.4938.1
u	CUFF.4939	CUFF.4939.1	100	1.06769	0.816531	1.31886	18.2233	1176	CUFF.4940.1
u	CUFF.4940	CUFF.4940.1	100	0.453025	0.286177	0.619874	7.7322	1350	CUFF.4940.1
u	CUFF.4945	CUFF.4945.1	100	27.1191	25.1184	29.1198	454.358	499	CUFF.4945.1
u	CUFF.5004	CUFF.5004.1	100	3.91215	3.65133	4.17296	65.9079	2939	CUFF.5004.1
u	CUFF.5042	CUFF.5042.1	14	1.68397	1.11231	2.25563	28.5331	573	CUFF.5042.1
u	CUFF.5042	CUFF.5042.2	100	12.3232	10.9591	13.6873	208.804	573	CUFF.5042.1
u	CUFF.5056	CUFF.5056.1	100	1.48919	1.20649	1.77188	24.8708	1053	CUFF.5056.1
u	CUFF.5053	CUFF.5053.1	100	5.78614	5.33485	6.23744	98.0294	1535	CUFF.5053.1
u	CUFF.5057	CUFF.5057.1	38	1.18632	0.955973	1.41666	19.9531	1937	CUFF.5057.1
u	CUFF.5057	CUFF.5057.2	100	3.11514	2.76948	3.4608	52.3946	1933	CUFF.5057.1
u	CUFF.5085	CUFF.5085.1	100	1.09766	0.795338	1.39999	18.3686	745	CUFF.5085.1
u	CUFF.5139	CUFF.5139.1	100	83.7521	78.8762	88.628	1415.82	517	CUFF.5139.1
u	CUFF.5147	CUFF.5147.1	100	0.510373	0.185936	0.83481	8.73308	418	CUFF.5148.1
u	CUFF.5148	CUFF.5148.1	100	0.226231	0.10143	0.351032	3.87108	882	CUFF.5148.1
u	CUFF.5165	CUFF.5165.1	100	0.878425	0.777681	0.979169	14.933	5700	CUFF.5165.1
u	CUFF.5165	CUFF.5165.2	35	0.309849	0.226538	0.39316	5.26734	3883	CUFF.5165.1
u	CUFF.5265	CUFF.5265.1	100	16.0764	15.1977	16.955	268.682	1167	CUFF.5265.1
u	CUFF.5270	CUFF.5270.1	100	0.961982	0.762902	1.16106	16.3407	1392	CUFF.5270.1
u	CUFF.5297	CUFF.5297.1	50	0.38103	0.230404	0.531656	6.3015	1291	CUFF.5297.2
u	CUFF.5297	CUFF.5297.2	100	0.75681	0.572506	0.941113	12.5162	1458	CUFF.5297.2
u	CUFF.5308	CUFF.5308.1	100	10.74	9.88549	11.5944	180.148	1142	CUFF.5308.1
u	CUFF.5320	CUFF.5320.1	100	0.471654	0.311502	0.631805	7.94436	1074	CUFF.5320.1
u	CUFF.5325	CUFF.5325.1	66	4.14005	3.58773	4.69237	70.0157	1220	CUFF.5325.1
u	CUFF.5325	CUFF.5325.2	100	6.23068	5.54807	6.91329	105.372	1173	CUFF.5325.1
u	CUFF.5326	CUFF.5326.1	100	15.2057	14.296	16.1153	255.183	1050	CUFF.5326.1
u	CUFF.5435	CUFF.5435.1	100	25.1499	23.2688	27.031	423.656	677	CUFF.5434.1
u	CUFF.5450	CUFF.5450.1	51	1.01164	0.721585	1.30169	17.0833	967	CUFF.5450.2
u	CUFF.5450	CUFF.5450.2	41	0.81183	0.563522	1.06014	13.7092	1070	CUFF.5450.2
u	CUFF.5450	CUFF.5450.3	70	1.38802	1.02845	1.74758	23.4391	875	CUFF.5450.2
u	CUFF.5450	CUFF.5450.4	77	1.53375	0.975287	2.09222	25.9001	530	CUFF.5450.2
u	CUFF.5450	CUFF.5450.5	100	1.98545	1.1511	2.81981	33.5278	394	CUFF.5450.2
u	CUFF.5536	CUFF.5536.1	100	0.823709	0.559619	1.0878	13.9754	734	CUFF.5536.1
u	CUFF.5561	CUFF.5561.1	100	60.7246	58.9056	62.5436	1005	1045	CUFF.5561.1
u	CUFF.5647	CUFF.5647.1	50	2.81842	2.04913	3.58771	47.8584	435	CUFF.5647.1
u	CUFF.5647	CUFF.5647.2	100	5.64764	4.12036	7.17492	95.9002	305	CUFF.5647.1
u	CUFF.5669	CUFF.5669.1	100	0.632588	0.408492	0.856685	10.2349	772	CUFF.5669.1
u	CUFF.5714	CUFF.5714.1	100	0.795349	0.495715	1.09498	13.5684	843	CUFF.5715.1
u	CUFF.5715	CUFF.5715.1	100	1.378	1.05882	1.69717	23.5082	1021	CUFF.5715.1
u	CUFF.5716	CUFF.5716.1	100	0.301802	0.126896	0.476709	5.1106	645	CUFF.5716.1
u	CUFF.5724	CUFF.5724.1	100	2.06635	1.84896	2.28374	34.7766	2654	CUFF.5724.1
u	CUFF.5739	CUFF.5739.1	100	0.663199	0.403458	0.92294	11.3109	665	CUFF.5739.1
u	CUFF.5771	CUFF.5771.1	100	3.32961	2.55066	4.10855	56.3541	439	CUFF.5771.1
u	CUFF.5803	CUFF.5803.1	100	0.896473	0.701903	1.09104	15.0901	1304	CUFF.5803.1
u	CUFF.5826	CUFF.5826.1	14	0.811317	0.58222	1.04041	13.7541	1566	CUFF.5826.1
u	CUFF.5826	CUFF.5826.2	100	5.64445	5.1242	6.1647	95.6891	1565	CUFF.5826.1
u	CUFF.5833	CUFF.5833.1	100	1.09607	0.388351	1.80379	18.3673	281	CUFF.5833.1
u	CUFF.5862	CUFF.5862.1	100	4.89716	4.2969	5.49742	82.7421	914	CUFF.5862.1
u	CUFF.5866	CUFF.5866.1	94	1.2768	1.08179	1.47182	21.616	2384	CUFF.5866.1
u	CUFF.5866	CUFF.5866.2	100	1.36373	1.127	1.60046	23.0877	1843	CUFF.5866.1
u	CUFF.5923	CUFF.5923.1	24	0.453994	0.275488	0.632499	7.7132	1312	CUFF.5923.1
u	CUFF.5923	CUFF.5923.2	34	0.648401	0.39105	0.905752	11.0161	836	CUFF.5923.1
u	CUFF.5923	CUFF.5923.3	100	1.91839	1.59014	2.24663	32.5927	1272	CUFF.5923.1
u	CUFF.5971	CUFF.5971.1	88	6.36286	5.78384	6.94189	107.041	1411	CUFF.5971.1
u	CUFF.5971	CUFF.5971.2	100	7.21092	6.0387	8.38314	121.308	514	CUFF.5971.1
u	CUFF.5975	CUFF.5975.1	100	0.730008	0.537762	0.922254	12.3651	1277	CUFF.5975.1
u	CUFF.5975	CUFF.5975.2	16	0.114677	0.015981	0.213372	1.94243	1268	CUFF.5975.1
u	CUFF.5984	CUFF.5984.1	100	17.6205	15.9278	19.3132	299.858	470	CUFF.5984.1
u	CUFF.5993	CUFF.5993.1	100	0.397509	0.257212	0.537806	6.81331	1182	CUFF.5993.1
u	CUFF.6000	CUFF.6000.1	100	0.188121	0.112293	0.26395	3.17735	1800	CUFF.6000.1
u	CUFF.6023	CUFF.6023.1	100	1.67345	1.46456	1.88233	28.335	2784	CUFF.6023.2
u	CUFF.6023	CUFF.6023.2	32	0.541269	0.406283	0.676255	9.16483	2809	CUFF.6023.2
u	CUFF.6074	CUFF.6074.1	100	0.333996	0.135416	0.532575	5.67048	720	CUFF.6074.2
u	CUFF.6074	CUFF.6074.2	91	0.304949	0.149243	0.460655	5.17734	932	CUFF.6074.2
u	CUFF.6099	CUFF.6099.1	100	0.233814	0.108835	0.358793	3.90902	881	CUFF.6099.1
u	CUFF.6106	CUFF.6106.1	100	0.291655	0.115781	0.46753	4.96741	621	CUFF.6106.1
u	CUFF.6107	CUFF.6107.1	100	0.19325	0.104456	0.282045	3.2285	1332	CUFF.6107.1
u	CUFF.6122	CUFF.6122.1	74	1.6281	1.28894	1.96726	27.6262	1200	CUFF.6122.1
u	CUFF.6122	CUFF.6122.2	100	2.20324	1.79272	2.61376	37.3853	1075	CUFF.6122.1
u	CUFF.6123	CUFF.6123.1	100	2.9101	2.44452	3.37568	49.3794	1063	CUFF.6122.1
u	CUFF.6132	CUFF.6132.1	100	0.516279	0.217075	0.815484	7.82568	451	CUFF.6132.1
u	CUFF.6145	CUFF.6145.1	72	0.363239	0.260837	0.465642	6.14868	2504	CUFF.6145.3
u	CUFF.6145	CUFF.6145.2	100	0.505004	0.378954	0.631054	8.54837	2634	CUFF.6145.3
u	CUFF.6145	CUFF.6145.3	77	0.387389	0.275045	0.499732	6.55746	2762	CUFF.6145.3
u	CUFF.6185	CUFF.6185.1	100	6.29473	5.43943	7.15003	106.128	596	CUFF.6185.1
u	CUFF.6193	CUFF.6193.1	74	2.64168	2.33832	2.94504	44.9231	2004	CUFF.6193.1
u	CUFF.6193	CUFF.6193.2	100	3.5842	3.06575	4.10265	60.951	1042	CUFF.6193.1
u	CUFF.6234	CUFF.6234.1	100	0.84813	0.60372	1.09254	14.4172	884	CUFF.6234.1
u	CUFF.6239	CUFF.6239.1	100	0.901722	0.433488	1.36996	15.3238	386	CUFF.6239.1
u	CUFF.6248	CUFF.6248.1	100	34.4275	32.0429	36.8122	567.082	467	CUFF.6248.1
u	CUFF.6263	CUFF.6263.1	100	1.34511	0.812584	1.87764	22.6587	407	CUFF.6263.1
u	CUFF.6314	CUFF.6314.1	100	0.911315	0.689086	1.13354	15.3442	1099	CUFF.6314.1
u	CUFF.6330	CUFF.6330.1	100	0.354835	0.238319	0.47135	6.04896	1468	CUFF.6330.1
u	CUFF.6336	CUFF.6336.1	100	0.277644	0.114574	0.440713	4.66438	789	CUFF.6336.1
u	CUFF.6337	CUFF.6337.1	100	6.44769	5.25655	7.63883	108.321	412	CUFF.6336.1
u	CUFF.6384	CUFF.6384.2	100	139.126	132.222	146.029	2350.51	710	CUFF.6384.1
u	CUFF.6386	CUFF.6386.1	100	2.55347	1.4025	3.70443	41.588	266	CUFF.6386.1
u	CUFF.6402	CUFF.6402.1	100	0.710829	0.595137	0.826521	11.9842	2679	CUFF.6402.1
u	CUFF.6419	CUFF.6419.1	100	16.8362	15.2261	18.4463	284.937	576	CUFF.6419.1
u	CUFF.6439	CUFF.6439.1	100	6.59588	5.27729	7.91447	111.857	357	CUFF.6439.1
u	CUFF.6475	CUFF.6475.1	100	0.479757	0.239989	0.719525	8.09221	582	CUFF.6475.1
u	CUFF.6512	CUFF.6512.1	100	4.37415	3.86042	4.88788	73.9047	1211	CUFF.6512.1
u	CUFF.6512	CUFF.6512.2	94	4.10987	3.30888	4.91087	69.4396	614	CUFF.6512.1
u	CUFF.6519	CUFF.6519.1	100	21.9745	18.7249	25.224	367.771	274	CUFF.6519.1
u	CUFF.6522	CUFF.6522.1	100	0.450352	0.283095	0.617608	7.7355	934	CUFF.6522.1
u	CUFF.6549	CUFF.6549.1	100	0.838702	0.586627	1.09078	13.5319	808	CUFF.6549.1
u	CUFF.6604	CUFF.6604.1	100	0.611051	0.248181	0.973922	10.5089	402	CUFF.6604.1
u	CUFF.6621	CUFF.6621.1	100	1.79823	1.15229	2.44417	30.8933	380	CUFF.6621.1
u	CUFF.6629	CUFF.6629.1	100	0.212369	0.125688	0.29905	3.60655	1532	CUFF.6629.1
u	CUFF.6630	CUFF.6630.1	100	0.178133	0.070715	0.28555	3.05599	903	CUFF.6630.1
u	CUFF.6631	CUFF.6631.1	100	0.347205	0.274536	0.419874	5.87912	3321	CUFF.6631.1
u	CUFF.6644	CUFF.6644.1	100	24.907	21.6272	28.1867	420.962	287	CUFF.6644.1
u	CUFF.6659	CUFF.6659.1	100	4.2277	3.73007	4.72534	70.1721	993	CUFF.6659.1
u	CUFF.6661	CUFF.6661.1	100	17.8665	15.2983	20.4347	300.268	318	CUFF.6661.1
u	CUFF.6678	CUFF.6678.1	24	0.341043	0.203305	0.47878	5.77251	1298	CUFF.6678.1
u	CUFF.6678	CUFF.6678.2	100	1.41591	1.07422	1.75759	23.9657	830	CUFF.6678.1
u	CUFF.6678	CUFF.6678.3	88	1.25247	0.802239	1.7027	21.1994	493	CUFF.6678.1
u	CUFF.6688	CUFF.6688.1	100	13.6251	12.508	14.7421	230.559	879	CUFF.6688.1
u	CUFF.6691	CUFF.6691.1	57	0.616591	0.349881	0.883301	10.3338	819	CUFF.6691.2
u	CUFF.6691	CUFF.6691.2	100	1.07315	0.844733	1.30157	17.9857	1506	CUFF.6691.2
u	CUFF.6691	CUFF.6691.3	83	0.895178	0.616829	1.17353	15.0028	1121	CUFF.6691.2
u	CUFF.6695	CUFF.6695.1	100	12.2908	11.2391	13.3424	208.545	872	CUFF.6695.1
u	CUFF.6711	CUFF.6711.1	100	1.06416	0.851265	1.27705	17.8453	1281	CUFF.6711.1
u	CUFF.6722	CUFF.6722.1	100	3.21071	2.91124	3.51019	54.3198	1874	CUFF.6722.1
u	CUFF.6752	CUFF.6752.1	100	36.605	33.7064	39.5036	614.938	469	CUFF.6753.1
u	CUFF.6756	CUFF.6756.1	100	0.21846	0.122707	0.314214	3.74192	1360	CUFF.6756.1
u	CUFF.6808	CUFF.6808.2	100	3.26176	2.72619	3.79732	55.1686	853	CUFF.6808.1
u	CUFF.6812	CUFF.6812.1	100	2.99276	2.51648	3.46903	50.4571	979	CUFF.6812.1
u	CUFF.6812	CUFF.6812.2	39	1.17431	0.791941	1.55669	19.7986	786	CUFF.6812.1
u	CUFF.6839	CUFF.6839.1	100	0.323806	0.155057	0.492555	5.52721	722	CUFF.6839.1
u	CUFF.6852	CUFF.6852.1	100	0.993742	0.768771	1.21871	16.904	1123	CUFF.6852.1
u	CUFF.6856	CUFF.6856.1	100	0.762882	0.42689	1.09887	12.7	561	CUFF.6856.2
u	CUFF.6856	CUFF.6856.2	60	0.455307	0.177658	0.732957	7.57971	564	CUFF.6856.2
u	CUFF.6886	CUFF.6886.1	100	0.43803	0.173888	0.702173	7.5351	473	CUFF.6886.1
u	CUFF.6904	CUFF.6904.1	100	0.535556	0.39406	0.677051	9.11196	1471	CUFF.6904.1
u	CUFF.6905	CUFF.6905.1	100	5.18001	4.76382	5.59619	86.9698	1602	CUFF.6905.1
u	CUFF.6912	CUFF.6912.1	100	2.76058	2.32134	3.19983	46.971	850	CUFF.6912.1
u	CUFF.6921	CUFF.6921.1	100	1.47832	1.29674	1.6599	25.0701	2603	CUFF.6921.1
u	CUFF.6985	CUFF.6985.1	100	0.313426	0.150087	0.476764	5.31811	740	CUFF.6985.1
u	CUFF.6986	CUFF.6986.1	100	1.64424	0.652727	2.63576	27.6094	249	CUFF.6986.1
u	CUFF.6987	CUFF.6987.3	100	7.47384	6.49187	8.4558	125.979	753	CUFF.6987.1
u	CUFF.6988	CUFF.6988.1	100	0.672207	0.378832	0.965583	11.3073	545	CUFF.6988.1
u	CUFF.6992	CUFF.6992.1	100	17.7571	16.1307	19.3836	293.96	839	CUFF.6992.1
u	CUFF.6993	CUFF.6993.1	100	62.0595	58.8443	65.2747	1027.36	1070	CUFF.6993.1
u	CUFF.6998	CUFF.6998.1	100	29.4708	26.8579	32.0838	494.246	482	CUFF.6998.2
u	CUFF.6998	CUFF.6998.2	78	22.897	20.628	25.166	383.998	485	CUFF.6998.2
u	CUFF.7000	CUFF.7000.1	100	0.550044	0.241384	0.858705	9.27628	477	CUFF.7000.1
u	CUFF.7004	CUFF.7004.1	100	0.366423	0.209236	0.52361	6.27514	1141	CUFF.7004.2
u	CUFF.7004	CUFF.7004.2	36	0.132682	0.037735	0.227629	2.27223	1227	CUFF.7004.2
u	CUFF.7005	CUFF.7005.1	100	0.47164	0.295216	0.648063	8.07701	1188	CUFF.7005.1
u	CUFF.7018	CUFF.7018.1	100	9.3043	8.27022	10.3384	157.282	662	CUFF.7018.1
u	CUFF.7023	CUFF.7023.1	100	7.28015	6.49983	8.06047	122.951	749	CUFF.7023.1
u	CUFF.7024	CUFF.7024.1	100	1.61825	1.36807	1.86843	27.2045	1411	CUFF.7024.1
u	CUFF.7041	CUFF.7041.1	47	0.289412	0.084997	0.493827	4.93049	732	CUFF.7041.4
u	CUFF.7041	CUFF.7041.2	63	0.390284	0.196181	0.584387	6.64897	917	CUFF.7041.4
u	CUFF.7041	CUFF.7041.3	66	0.404915	0.208289	0.601541	6.89823	1057	CUFF.7041.4
u	CUFF.7041	CUFF.7041.4	100	0.61494	0.391278	0.838603	10.4763	1084	CUFF.7041.4
u	CUFF.7050	CUFF.7050.1	100	5.92738	5.29973	6.55502	100.183	898	CUFF.7050.1
u	CUFF.7062	CUFF.7062.1	100	0.944504	0.433563	1.45545	15.6705	349	CUFF.7062.1
u	CUFF.7070	CUFF.7070.1	100	0.850355	0.567872	1.13284	14.4159	689	CUFF.7070.1
u	CUFF.7127	CUFF.7127.1	100	0.66439	0.354456	0.974325	10.9155	620	CUFF.7127.1
u	CUFF.7128	CUFF.7128.1	100	2.16694	1.4853	2.84857	35.6012	449	CUFF.7127.1
u	CUFF.7145	CUFF.7145.1	41	1.25743	0.925018	1.58983	21.031	955	CUFF.7145.1
u	CUFF.7145	CUFF.7145.2	100	3.08005	2.53296	3.62713	51.5151	803	CUFF.7145.1
u	CUFF.7152	CUFF.7152.1	100	1.12744	0.820359	1.43452	18.9796	820	CUFF.7151.1
u	CUFF.7161	CUFF.7161.1	100	0.557306	0.226357	0.888256	9.43361	511	CUFF.7161.1
u	CUFF.7162	CUFF.7162.1	100	1.25462	0.728262	1.78098	21.2371	442	CUFF.7161.1
u	CUFF.7166	CUFF.7166.1	100	0.455402	0.246154	0.66465	7.70125	668	CUFF.7166.1
u	CUFF.7173	CUFF.7173.1	100	0.80907	0.46996	1.14818	13.8007	541	CUFF.7173.1
u	CUFF.7188	CUFF.7188.1	100	145.255	141.648	148.861	2346.28	716	CUFF.7188.1
u	CUFF.7204	CUFF.7204.1	100	12.278	11.4347	13.1213	205.231	1472	CUFF.7204.1
u	CUFF.7215	CUFF.7215.1	100	0.171716	0.06675	0.276683	2.85627	1501	CUFF.7216.1
u	CUFF.7216	CUFF.7216.1	100	0.367667	0.266038	0.469296	6.11565	2337	CUFF.7216.1
u	CUFF.7230	CUFF.7230.1	100	1.23908	1.04255	1.43561	21.0099	1684	CUFF.7230.1
u	CUFF.7242	CUFF.7242.1	100	0.339146	0.249454	0.428838	5.67579	2178	CUFF.7242.1
u	CUFF.7259	CUFF.7259.1	100	0.782963	0.584242	0.981684	13.2761	1150	CUFF.7259.1
u	CUFF.7264	CUFF.7264.1	100	1.03794	0.821639	1.25424	17.4152	1654	CUFF.7264.2
u	CUFF.7264	CUFF.7264.2	53	0.554161	0.385888	0.722434	9.29807	1755	CUFF.7264.2
u	CUFF.7270	CUFF.7270.1	100	0.821063	0.497799	1.14433	14.0954	550	CUFF.7270.1
u	CUFF.7276	CUFF.7276.1	100	3.51726	3.00883	4.02569	59.8245	889	CUFF.7276.1
u	CUFF.7290	CUFF.7290.1	100	4.97697	4.4543	5.49964	84.4126	1046	CUFF.7290.1
u	CUFF.7301	CUFF.7301.1	100	3.24955	2.70416	3.79494	54.3427	693	CUFF.7301.1
u	CUFF.7306	CUFF.7306.1	100	2.30475	1.92478	2.68471	39.3773	1197	CUFF.7306.2
u	CUFF.7306	CUFF.7306.2	60	1.3938	1.15915	1.62845	23.8135	1794	CUFF.7306.2
u	CUFF.7308	CUFF.7308.1	100	0.311412	0.172144	0.450679	5.21714	932	CUFF.7308.1
u	CUFF.7328	CUFF.7328.1	69	1.82147	1.47117	2.17177	30.5244	1057	CUFF.7328.1
u	CUFF.7328	CUFF.7328.2	100	2.64051	1.85162	3.4294	44.2499	441	CUFF.7328.1
u	CUFF.7328	CUFF.7328.3	61	1.60498	0.928686	2.28127	26.8963	386	CUFF.7328.1
u	CUFF.7338	CUFF.7338.1	100	39.886	37.6604	42.1116	673.84	1028	CUFF.7338.1
u	CUFF.7351	CUFF.7351.1	56	1.43901	1.15341	1.72462	24.3864	1733	CUFF.7351.3
u	CUFF.7351	CUFF.7351.2	33	0.859612	0.638655	1.08057	14.5675	1619	CUFF.7351.3
u	CUFF.7351	CUFF.7351.3	100	2.59003	2.25617	2.9239	43.8923	1920	CUFF.7351.3
u	CUFF.7368	CUFF.7368.1	100	0.398613	0.190879	0.606346	6.85867	620	CUFF.7368.1
u	CUFF.7407	CUFF.7407.1	100	0.30402	0.120689	0.487351	5.18742	603	CUFF.7407.1
u	CUFF.7442	CUFF.7442.1	53	1.95459	1.35706	2.55212	33.2076	570	CUFF.7442.1
u	CUFF.7442	CUFF.7442.2	100	3.65662	2.89308	4.42015	62.1242	566	CUFF.7442.1
u	CUFF.7455	CUFF.7455.1	100	0.686882	0.360057	1.01371	11.6704	483	CUFF.7455.1
u	CUFF.7456	CUFF.7456.1	100	0.386687	0.142402	0.630972	6.65788	497	CUFF.7456.1
u	CUFF.7485	CUFF.7485.1	100	0.136375	0.068306	0.204445	2.27696	1641	CUFF.7485.1
u	CUFF.7521	CUFF.7521.1	100	0.209177	0.107711	0.310643	3.52604	1132	CUFF.7521.1
u	CUFF.7522	CUFF.7522.1	100	2.19108	1.29055	3.09161	37.5853	304	CUFF.7522.1
u	CUFF.7526	CUFF.7526.1	100	6.54658	5.70113	7.39203	109.913	796	CUFF.7527.1
u	CUFF.7527	CUFF.7527.1	100	2.22015	1.78011	2.66019	37.2749	1066	CUFF.7527.1
u	CUFF.7528	CUFF.7528.1	100	0.286949	0.122508	0.45139	4.89751	693	CUFF.7528.1
u	CUFF.7533	CUFF.7533.1	81	1.3615	0.810005	1.91299	23.1074	415	CUFF.7533.1
u	CUFF.7533	CUFF.7533.2	100	1.67148	0.939129	2.40382	28.3684	342	CUFF.7533.1
u	CUFF.7534	CUFF.7534.1	100	0.313305	0.165817	0.460794	5.36236	890	CUFF.7534.1
u	CUFF.7537	CUFF.7537.3	100	0.861737	0.452988	1.27049	14.6757	515	CUFF.7537.2
u	CUFF.7540	CUFF.7540.1	100	1.05569	0.600597	1.51079	17.9404	445	CUFF.7540.1
u	CUFF.7544	CUFF.7544.1	100	0.432054	0.240251	0.623857	7.26508	990	CUFF.7544.3
u	CUFF.7544	CUFF.7544.2	52	0.22396	0.072506	0.375415	3.76595	940	CUFF.7544.3
u	CUFF.7544	CUFF.7544.3	62	0.266323	0.114625	0.41802	4.47828	997	CUFF.7544.3
u	CUFF.7554	CUFF.7554.1	100	0.501449	0.327869	0.675029	8.39747	974	CUFF.7554.1
u	CUFF.7555	CUFF.7555.1	100	0.930192	0.565591	1.29479	15.8719	519	CUFF.7555.1
u	CUFF.7570	CUFF.7570.1	100	0.36697	0.189036	0.544904	6.00908	738	CUFF.7570.1
u	CUFF.7620	CUFF.7620.1	100	0.244098	0.071495	0.416702	4.15705	563	CUFF.7620.1
u	CUFF.7625	CUFF.7625.1	100	6.51356	5.11521	7.91192	110.675	344	CUFF.7625.1
u	CUFF.7643	CUFF.7643.1	43	0.313025	0.185707	0.440343	5.32248	1514	CUFF.7643.2
u	CUFF.7643	CUFF.7643.2	100	0.722358	0.584475	0.860241	12.2825	2304	CUFF.7643.2
u	CUFF.7644	CUFF.7644.1	100	0.287383	0.155253	0.419513	4.87337	995	CUFF.7644.1
u	CUFF.7657	CUFF.7657.1	100	2.79463	2.48141	3.10786	47.1619	1757	CUFF.7657.1
u	CUFF.7692	CUFF.7692.1	100	25.3965	8.78049	42.0126	232.861	125	CUFF.7692.1
u	CUFF.7719	CUFF.7719.1	100	9.83307	9.16044	10.5057	165.817	1814	CUFF.7719.1
u	CUFF.7749	CUFF.7749.1	100	0.744331	0.55036	0.938303	12.5987	1140	CUFF.7749.1
u	CUFF.7755	CUFF.7755.1	100	8.40286	7.51723	9.28849	142.439	881	CUFF.7755.1
u	CUFF.7755	CUFF.7755.2	38	3.20533	2.56475	3.8459	54.3342	760	CUFF.7755.1
u	CUFF.7771	CUFF.7771.1	100	0.212139	0.105826	0.318452	3.58539	1237	CUFF.7771.1
u	CUFF.7771	CUFF.7771.2	89	0.188879	0.075299	0.302458	3.19226	1055	CUFF.7771.1
u	CUFF.7787	CUFF.7787.1	100	9.0843	8.5485	9.62009	153.224	4083	CUFF.7787.1
u	CUFF.7794	CUFF.7794.1	35	0.266949	0.083293	0.450605	4.52139	764	CUFF.7794.3
u	CUFF.7794	CUFF.7794.2	36	0.272882	0.103142	0.442622	4.62188	910	CUFF.7794.3
u	CUFF.7794	CUFF.7794.3	100	0.759114	0.541814	0.976414	12.8573	1147	CUFF.7794.3
u	CUFF.7822	CUFF.7822.1	100	3.39055	2.85992	3.92119	57.304	746	CUFF.7822.1
u	CUFF.7830	CUFF.7830.1	100	1.92771	1.4986	2.35682	32.6619	703	CUFF.7830.1
u	CUFF.7848	CUFF.7848.1	100	1.20287	0.90321	1.50253	20.3756	832	CUFF.7848.1
u	CUFF.7865	CUFF.7865.1	100	7.97656	7.40548	8.54765	134.838	1339	CUFF.7865.1
u	CUFF.7879	CUFF.7879.1	100	6.24969	4.58001	7.91936	104.62	283	CUFF.7879.1
u	CUFF.7880	CUFF.7880.1	100	1.74392	1.47342	2.01443	29.4208	1302	CUFF.7880.1
u	CUFF.7881	CUFF.7881.1	100	0.224409	0.112205	0.336614	3.8423	1015	CUFF.7881.1
u	CUFF.7884	CUFF.7884.1	100	0.914564	0.754699	1.07443	15.5724	1859	CUFF.7884.1
u	CUFF.7885	CUFF.7885.1	100	0.213637	0.135628	0.291647	3.66073	1826	CUFF.7885.1
u	CUFF.7886	CUFF.7886.1	100	0.575387	0.435272	0.715501	9.78331	2013	CUFF.7886.1
u	CUFF.7887	CUFF.7887.1	100	0.288636	0.165584	0.411688	4.90768	1704	CUFF.7886.1
u	CUFF.7892	CUFF.7892.1	86	0.573614	0.284473	0.862754	9.69434	638	CUFF.7892.1
u	CUFF.7892	CUFF.7892.2	94	0.62581	0.318742	0.932878	10.5765	637	CUFF.7892.1
u	CUFF.7892	CUFF.7892.3	100	0.664934	0.339278	0.99059	11.2377	621	CUFF.7892.1
u	CUFF.7909	CUFF.7909.1	100	0.591269	0.389006	0.793532	9.97872	873	CUFF.7909.1
u	CUFF.7911	CUFF.7911.1	100	7.8255	6.2245	9.42649	132.875	322	CUFF.7911.1
u	CUFF.7936	CUFF.7936.1	14	0.545061	0.283929	0.806193	9.11616	831	CUFF.7936.1
u	CUFF.7936	CUFF.7936.2	100	4.00828	3.41815	4.59842	67.0387	827	CUFF.7936.1
u	CUFF.7943	CUFF.7943.1	100	13.0321	12.056	14.0082	218.683	824	CUFF.7943.1
u	CUFF.7945	CUFF.7945.1	100	0.841317	0.320056	1.36258	14.0792	389	CUFF.7945.2
u	CUFF.7945	CUFF.7945.2	71	0.597401	0.336635	0.858168	9.99734	706	CUFF.7945.2
u	CUFF.7948	CUFF.7948.1	100	3.77155	3.2009	4.3422	62.787	740	CUFF.7948.1
u	CUFF.7949	CUFF.7949.1	100	9.15354	7.36189	10.9452	137.194	310	CUFF.7949.1
u	CUFF.7975	CUFF.7975.1	100	0.203102	0.113375	0.292829	3.43526	2559	CUFF.7976.1
u	CUFF.7976	CUFF.7976.1	100	0.720049	0.58609	0.854009	12.1789	2668	CUFF.7976.1
u	CUFF.7993	CUFF.7993.1	32	0.415595	0.254083	0.577107	6.89789	1038	CUFF.7993.1
u	CUFF.7993	CUFF.7993.2	38	0.501076	0.122462	0.87969	8.31666	416	CUFF.7993.1
u	CUFF.7993	CUFF.7993.3	100	1.30173	0.733068	1.8704	21.6056	416	CUFF.7993.1
u	CUFF.7994	CUFF.7994.1	100	1.67554	1.04624	2.30484	28.5363	382	CUFF.7994.1
u	CUFF.8016	CUFF.8016.1	100	67.7416	62.5574	72.9258	1141.91	295	CUFF.8016.1
u	CUFF.8118	CUFF.8118.1	100	4.6693	4.06878	5.26982	79.2308	872	CUFF.8118.1
u	CUFF.8134	CUFF.8134.1	100	1.09508	0.441557	1.7486	18.5934	305	CUFF.8134.1
u	CUFF.8135	CUFF.8135.1	100	0.785872	0.525569	1.04618	13.3212	737	CUFF.8135.1
u	CUFF.8140	CUFF.8140.1	100	0.55163	0.342312	0.760948	9.39512	910	CUFF.8141.1
u	CUFF.8141	CUFF.8141.1	100	2.03506	1.67135	2.39878	34.6603	992	CUFF.8141.1
u	CUFF.8151	CUFF.8151.1	71	0.429788	0.274913	0.584663	7.30282	1172	CUFF.8151.1
u	CUFF.8151	CUFF.8151.2	100	0.609228	0.396037	0.822418	10.3518	925	CUFF.8151.1
u	CUFF.8168	CUFF.8168.1	58	1.72035	1.37679	2.0639	29.1568	1203	CUFF.8168.1
u	CUFF.8168	CUFF.8168.2	100	2.96017	2.47243	3.44791	50.1696	1002	CUFF.8168.1
u	CUFF.8169	CUFF.8169.1	100	34.2197	30.505	37.9343	578.053	315	CUFF.8169.1
u	CUFF.8170	CUFF.8170.1	43	1.03957	0.846962	1.23217	17.5906	2351	CUFF.8170.1
u	CUFF.8170	CUFF.8170.2	30	0.727171	0.554159	0.900183	12.3045	2297	CUFF.8170.1
u	CUFF.8170	CUFF.8170.3	100	2.39514	2.1084	2.68188	40.5283	2284	CUFF.8170.1
u	CUFF.8170	CUFF.8170.4	63	1.50221	1.178	1.82642	25.419	1056	CUFF.8170.1
u	CUFF.8174	CUFF.8174.1	100	1.87539	1.50582	2.24496	31.632	826	CUFF.8174.1
u	CUFF.8175	CUFF.8175.1	100	5.76519	5.33383	6.19655	97.4082	1641	CUFF.8175.1
u	CUFF.8183	CUFF.8183.1	100	0.333117	0.197135	0.4691	5.73439	1059	CUFF.8183.1
u	CUFF.8191	CUFF.8191.1	100	1.16756	0.875038	1.46008	19.8416	1212	CUFF.8191.2
u	CUFF.8191	CUFF.8191.2	50	0.587923	0.41924	0.756606	9.9912	1601	CUFF.8191.2
u	CUFF.8191	CUFF.8191.3	75	0.873064	0.61677	1.12936	14.8369	1198	CUFF.8191.2
u	CUFF.8194	CUFF.8194.1	100	0.502495	0.139985	0.865006	8.5481	475	CUFF.8194.2
u	CUFF.8194	CUFF.8194.2	97	0.486691	0.338162	0.63522	8.27925	1519	CUFF.8194.2
u	CUFF.8194	CUFF.8194.3	20	0.101804	0.020662	0.182946	1.73182	1439	CUFF.8194.2
u	CUFF.8195	CUFF.8195.1	79	0.335451	0.162669	0.508233	5.71154	1150	CUFF.8196.1
u	CUFF.8195	CUFF.8195.2	100	0.425157	0.21948	0.630834	7.23891	995	CUFF.8196.1
u	CUFF.8196	CUFF.8196.1	100	0.719622	0.517771	0.921473	12.2526	1379	CUFF.8196.1
u	CUFF.8197	CUFF.8197.1	63	0.866833	0.620628	1.11304	14.7186	1168	CUFF.8197.2
u	CUFF.8197	CUFF.8197.2	100	1.38225	1.07005	1.69446	23.4703	1198	CUFF.8197.2
u	CUFF.8197	CUFF.8197.3	45	0.622406	0.35951	0.885302	10.5683	980	CUFF.8197.2
u	CUFF.8198	CUFF.8198.1	100	0.695733	0.438407	0.953059	11.8134	908	CUFF.8197.2
u	CUFF.8199	CUFF.8199.1	100	6.17155	5.46812	6.87498	104.214	867	CUFF.8199.1
u	CUFF.51751	CUFF.51751.1	100	0.433399	0.153559	0.713239	7.45845	449	CUFF.51751.1
u	CUFF.51762	CUFF.51762.1	91	11.2782	10.3553	12.201	191.482	1211	CUFF.51763.1
u	CUFF.51762	CUFF.51762.2	100	12.385	11.3711	13.399	210.274	1148	CUFF.51763.1
u	CUFF.51763	CUFF.51763.1	100	6.31793	5.85096	6.78491	107.266	2458	CUFF.51763.1
u	CUFF.51765	CUFF.51765.1	100	1.82091	1.14219	2.49963	30.7167	391	CUFF.51765.1
u	CUFF.51772	CUFF.51772.1	100	5.67608	5.16026	6.19191	96.2426	1617	CUFF.51772.2
u	CUFF.51772	CUFF.51772.2	37	2.0773	1.76186	2.39274	35.2223	1619	CUFF.51772.2
u	CUFF.51784	CUFF.51784.1	100	9.00132	8.1835	9.81914	148.29	820	CUFF.51784.1
u	CUFF.51785	CUFF.51785.1	100	0.820349	0.601184	1.03951	13.877	1008	CUFF.51785.1
u	CUFF.51786	CUFF.51786.1	100	2.15315	1.68383	2.62248	35.8377	733	CUFF.51786.1
u	CUFF.51787	CUFF.51787.1	100	1.63209	1.00015	2.26403	27.165	458	CUFF.51786.1
u	CUFF.51826	CUFF.51826.1	100	1.22933	0.858966	1.59969	20.6603	622	CUFF.51826.1
u	CUFF.51827	CUFF.51827.1	100	2.54171	1.19212	3.89131	42.7166	241	CUFF.51826.1
u	CUFF.51830	CUFF.51830.1	100	1.1659	0.684426	1.64738	19.8529	454	CUFF.51830.1
u	CUFF.51831	CUFF.51831.1	100	1.68123	0.961918	2.40053	28.6278	356	CUFF.51830.1
u	CUFF.51839	CUFF.51839.1	100	1.16754	0.838329	1.49674	19.9256	691	CUFF.51839.1
u	CUFF.51845	CUFF.51845.1	100	0.480873	0.299414	0.662331	7.98048	1225	CUFF.51845.1
u	CUFF.51846	CUFF.51846.1	100	2.30868	1.88587	2.73149	38.3145	921	CUFF.51845.1
u	CUFF.51856	CUFF.51856.1	12	1.5918	0.83953	2.34407	27.069	371	CUFF.51856.1
u	CUFF.51856	CUFF.51856.2	100	13.5077	11.5441	15.4714	229.703	368	CUFF.51856.1
u	CUFF.51857	CUFF.51857.1	28	0.355172	0.167136	0.543208	6.02227	1073	CUFF.51857.1
u	CUFF.51857	CUFF.51857.2	100	1.2688	0.965534	1.57206	21.5136	1001	CUFF.51857.1
u	CUFF.51857	CUFF.51857.3	31	0.390898	0.207153	0.574643	6.62803	898	CUFF.51857.1
u	CUFF.51858	CUFF.51858.1	19	0.307327	0.148856	0.465798	5.20233	1247	CUFF.51858.1
u	CUFF.51858	CUFF.51858.2	100	1.59024	1.2859	1.89458	26.919	1230	CUFF.51858.1
u	CUFF.51858	CUFF.51858.3	33	0.520749	0.291967	0.74953	8.81506	1055	CUFF.51858.1
u	CUFF.51863	CUFF.51863.1	100	0.387731	0.197923	0.577539	6.40411	703	CUFF.51863.1
u	CUFF.51871	CUFF.51871.1	100	29.6956	26.3863	33.0049	501.06	305	CUFF.51871.1
u	CUFF.51886	CUFF.51886.1	100	0.186511	0.099752	0.27327	3.13748	1952	CUFF.51886.2
u	CUFF.51886	CUFF.51886.2	90	0.168259	0.085948	0.25057	2.83045	2036	CUFF.51886.2
u	CUFF.51887	CUFF.51887.1	75	0.266363	0.070763	0.461963	4.49725	715	CUFF.51887.2
u	CUFF.51887	CUFF.51887.2	100	0.353974	0.139613	0.568335	5.97646	736	CUFF.51887.2
u	CUFF.51928	CUFF.51928.1	100	0.18839	0.109429	0.26735	3.1655	1642	CUFF.51928.1
u	CUFF.51939	CUFF.51939.1	100	0.378745	0.217247	0.540242	6.24965	860	CUFF.51939.1
u	CUFF.51972	CUFF.51972.1	100	1.7736	1.25062	2.29657	30.3704	486	CUFF.51972.1
u	CUFF.51973	CUFF.51973.1	100	0.459678	0.229803	0.689553	7.74323	826	CUFF.51974.1
u	CUFF.51974	CUFF.51974.1	100	0.703585	0.475696	0.931474	11.8518	1015	CUFF.51974.1
u	CUFF.51978	CUFF.51978.1	100	0.319228	0.113107	0.52535	5.43652	546	CUFF.51978.1
u	CUFF.51984	CUFF.51984.1	100	4.38427	2.98969	5.77886	73.1236	281	CUFF.51984.1
u	CUFF.52001	CUFF.52001.1	51	0.548383	0.366049	0.730716	9.09238	1396	CUFF.52001.1
u	CUFF.52001	CUFF.52001.2	100	1.07588	0.825173	1.32658	17.8384	1270	CUFF.52001.1
u	CUFF.52002	CUFF.52002.1	100	0.360554	0.210929	0.510178	6.11458	992	CUFF.52002.1
u	CUFF.52003	CUFF.52003.1	98	1.40899	1.13696	1.68102	23.9303	1564	CUFF.52003.1
u	CUFF.52003	CUFF.52003.2	100	1.44511	1.1554	1.73482	24.5437	1454	CUFF.52003.1
u	CUFF.52007	CUFF.52007.1	100	7.5585	6.84068	8.27632	126.605	877	CUFF.52007.1
u	CUFF.52010	CUFF.52010.1	100	13.7512	12.7032	14.7991	229.56	1027	CUFF.52010.1
u	CUFF.52012	CUFF.52012.1	100	4.98987	3.04737	6.93237	48.3606	233	CUFF.52012.1
u	CUFF.52020	CUFF.52020.1	100	3.97391	3.59351	4.35432	61.7719	1479	CUFF.52020.1
u	CUFF.52028	CUFF.52028.1	100	1.98022	1.43929	2.52115	33.3968	675	CUFF.52028.1
u	CUFF.52029	CUFF.52029.1	100	5.78418	4.83094	6.73742	98.4343	505	CUFF.52029.1
u	CUFF.52030	CUFF.52030.1	100	14.0253	11.871	16.1796	234.604	321	CUFF.52030.1
u	CUFF.52031	CUFF.52031.1	100	0.922192	0.55242	1.29197	15.6037	502	CUFF.52031.1
u	CUFF.52035	CUFF.52035.1	100	5.11369	3.88268	6.3447	85.6773	341	CUFF.52035.1
u	CUFF.52038	CUFF.52038.1	100	0.492962	0.303252	0.682672	8.3948	833	CUFF.52038.1
u	CUFF.52039	CUFF.52039.1	100	2.14492	1.72581	2.56404	36.4683	1169	CUFF.52040.1
u	CUFF.52040	CUFF.52040.1	100	4.23491	3.80816	4.66165	72.0024	1774	CUFF.52040.1
u	CUFF.52041	CUFF.52041.1	21	0.136393	0.031519	0.241267	2.33015	1241	CUFF.52041.2
u	CUFF.52041	CUFF.52041.2	66	0.424486	0.262018	0.586954	7.25194	1253	CUFF.52041.2
u	CUFF.52041	CUFF.52041.3	100	0.642478	0.400378	0.884578	10.9761	850	CUFF.52041.2
u	CUFF.52043	CUFF.52043.1	100	0.491568	0.298186	0.684951	8.45423	809	CUFF.52043.1
u	CUFF.52045	CUFF.52045.1	49	0.64299	0.125012	1.16097	10.6975	370	CUFF.52045.1
u	CUFF.52045	CUFF.52045.2	100	1.31444	0.620762	2.00813	21.8686	370	CUFF.52045.1
u	CUFF.52046	CUFF.52046.1	100	5.46723	2.10392	8.83055	90.9592	188	CUFF.52045.1
u	CUFF.52048	CUFF.52048.1	100	4.26577	3.39344	5.13809	71.9599	559	CUFF.52049.1
u	CUFF.52049	CUFF.52049.1	100	3.29512	2.84737	3.74286	55.5859	1192	CUFF.52049.1
u	CUFF.52052	CUFF.52052.1	100	0.680998	0.509711	0.852284	11.411	1419	CUFF.52052.1
u	CUFF.52053	CUFF.52053.1	100	0.876067	0.486065	1.26607	14.6796	540	CUFF.52052.1
u	CUFF.52056	CUFF.52056.1	65	0.243103	0.108385	0.377821	4.12525	1104	CUFF.52056.1
u	CUFF.52056	CUFF.52056.2	84	0.312298	0.145739	0.478857	5.29943	1003	CUFF.52056.1
u	CUFF.52056	CUFF.52056.3	100	0.371273	0.155811	0.586736	6.30018	775	CUFF.52056.1
u	CUFF.52064	CUFF.52064.1	100	0.507063	0.315551	0.698575	8.48725	1151	CUFF.52064.2
u	CUFF.52064	CUFF.52064.2	27	0.13838	0.037808	0.238951	2.31621	1250	CUFF.52064.2
u	CUFF.52064	CUFF.52064.3	40	0.203212	0.0698	0.336625	3.40138	1195	CUFF.52064.2
u	CUFF.52065	CUFF.52065.1	100	0.479375	0.249054	0.709696	8.02381	906	CUFF.52064.2
u	CUFF.52069	CUFF.52069.1	100	4.80523	4.14782	5.46264	81.6184	765	CUFF.52069.1
u	CUFF.52075	CUFF.52075.1	53	0.856425	0.481063	1.23179	14.5302	652	CUFF.52075.2
u	CUFF.52075	CUFF.52075.2	100	1.61061	1.21937	2.00186	27.3259	830	CUFF.52075.2
u	CUFF.52082	CUFF.52082.1	34	0.349473	0.183929	0.515017	5.90919	1044	CUFF.52082.1
u	CUFF.52082	CUFF.52082.2	100	1.04245	0.74459	1.3403	17.6266	845	CUFF.52082.1
u	CUFF.52093	CUFF.52093.1	100	0.179808	0.063708	0.295908	3.02999	831	CUFF.52093.1
u	CUFF.52096	CUFF.52096.1	35	0.291533	0.082554	0.500511	4.93535	717	CUFF.52096.2
u	CUFF.52096	CUFF.52096.2	100	0.840475	0.639944	1.041	14.2284	1319	CUFF.52096.2
u	CUFF.52097	CUFF.52097.1	100	0.735146	0.485576	0.984716	12.2545	769	CUFF.52097.1
u	CUFF.52098	CUFF.52098.1	100	1.0719	0.771918	1.37188	18.101	1010	CUFF.52098.1
u	CUFF.52099	CUFF.52099.1	100	7.91818	6.9401	8.89626	133.713	669	CUFF.52098.1
u	CUFF.52100	CUFF.52100.1	100	0.533939	0.329815	0.738063	9.09114	1062	CUFF.52100.2
u	CUFF.52100	CUFF.52100.2	67	0.356544	0.218342	0.494745	6.07071	1395	CUFF.52100.2
u	CUFF.52100	CUFF.52100.3	61	0.324893	0.165746	0.484039	5.53181	1111	CUFF.52100.2
u	CUFF.52104	CUFF.52104.1	89	2.37191	2.00966	2.73417	40.2421	1272	CUFF.52104.2
u	CUFF.52104	CUFF.52104.2	86	2.28958	1.91583	2.66334	38.8452	1331	CUFF.52104.2
u	CUFF.52104	CUFF.52104.3	100	2.65975	2.242	3.0775	45.1255	1272	CUFF.52104.2
u	CUFF.52104	CUFF.52104.4	96	2.55439	2.05971	3.04907	43.338	930	CUFF.52104.2
u	CUFF.52105	CUFF.52105.1	100	1.68695	1.21665	2.15725	28.5957	561	CUFF.52105.1
u	CUFF.52111	CUFF.52111.1	100	0.691348	0.529581	0.853115	11.6721	1492	CUFF.52111.1
u	CUFF.52113	CUFF.52113.1	100	0.82142	0.673819	0.969022	13.7508	1971	CUFF.52113.1
u	CUFF.8218	CUFF.8218.1	100	0.428774	0.251512	0.606037	7.36602	827	CUFF.8218.1
u	CUFF.8229	CUFF.8229.1	94	8.32868	7.60835	9.04902	140.428	1287	CUFF.8229.1
u	CUFF.8229	CUFF.8229.2	100	8.82404	7.64658	10.0015	148.78	611	CUFF.8229.1
u	CUFF.8236	CUFF.8236.1	100	10.7355	9.81219	11.6589	182.38	1244	CUFF.8237.1
u	CUFF.8241	CUFF.8241.1	80	0.710784	0.573057	0.848512	12.1095	2121	CUFF.8241.1
u	CUFF.8241	CUFF.8241.2	100	0.888426	0.364247	1.41261	15.136	380	CUFF.8241.1
u	CUFF.8272	CUFF.8272.1	100	1.89625	1.48266	2.30984	31.9344	800	CUFF.8273.1
u	CUFF.8273	CUFF.8273.1	100	0.512798	0.302904	0.722693	8.63593	969	CUFF.8273.1
u	CUFF.8300	CUFF.8300.1	100	1.79759	1.01306	2.58212	30.3178	313	CUFF.8300.1
u	CUFF.8310	CUFF.8310.1	50	0.529633	0.312597	0.746669	9.00233	1143	CUFF.8310.1
u	CUFF.8310	CUFF.8310.2	100	1.06663	0.781537	1.35173	18.1299	1095	CUFF.8310.1
u	CUFF.8310	CUFF.8310.3	47	0.497022	0.263396	0.730648	8.44803	982	CUFF.8310.1
u	CUFF.8310	CUFF.8310.4	78	0.835005	0.561384	1.10862	14.1928	1044	CUFF.8310.1
u	CUFF.8329	CUFF.8329.1	100	3.29739	2.15598	4.43881	55.4571	296	CUFF.8329.1
u	CUFF.8363	CUFF.8363.1	100	9.03682	8.51083	9.56281	153.062	3319	CUFF.8363.1
u	CUFF.8369	CUFF.8369.1	75	1.26931	0.750635	1.78799	21.5407	560	CUFF.8369.2
u	CUFF.8369	CUFF.8369.2	100	1.69039	1.2721	2.10869	28.6867	823	CUFF.8369.2
u	CUFF.8369	CUFF.8369.3	75	1.26695	0.830647	1.70325	21.5007	719	CUFF.8369.2
u	CUFF.8400	CUFF.8400.1	100	2.13895	1.80757	2.47032	35.8123	1100	CUFF.8400.1
u	CUFF.8401	CUFF.8401.1	100	19.263	15.0494	23.4765	327.721	216	CUFF.8401.1
u	CUFF.8407	CUFF.8407.1	100	1.2893	1.01252	1.56608	21.5598	1467	CUFF.8407.1
u	CUFF.8408	CUFF.8408.1	100	1.862	1.51448	2.20953	31.1366	1290	CUFF.8407.1
u	CUFF.8409	CUFF.8409.1	100	1.21408	0.785581	1.64258	20.5719	507	CUFF.8409.1
u	CUFF.8410	CUFF.8410.1	32	0.244739	0.117274	0.372204	4.12761	1236	CUFF.8410.3
u	CUFF.8410	CUFF.8410.2	100	0.767099	0.523235	1.01096	12.9374	1138	CUFF.8410.3
u	CUFF.8410	CUFF.8410.3	56	0.426316	0.262194	0.590438	7.18997	1340	CUFF.8410.3
u	CUFF.8444	CUFF.8444.1	100	0.477505	0.337574	0.617436	8.1255	1407	CUFF.8444.1
u	CUFF.8499	CUFF.8499.1	100	1.37784	0.547757	2.20792	23.1752	271	CUFF.8499.1
u	CUFF.8502	CUFF.8502.1	25	1.06046	0.80066	1.32026	18.0039	1172	CUFF.8502.3
u	CUFF.8502	CUFF.8502.2	20	0.866298	0.628945	1.10365	14.7076	1310	CUFF.8502.3
u	CUFF.8502	CUFF.8502.3	100	4.27554	3.7969	4.75418	72.5878	1352	CUFF.8502.3
u	CUFF.8507	CUFF.8507.1	100	1.44005	0.970663	1.90943	23.9771	488	CUFF.8507.1
u	CUFF.8495	CUFF.8495.1	100	0.88636	0.489968	1.28275	14.9098	443	CUFF.8495.1
u	CUFF.8519	CUFF.8519.1	100	2.55039	1.98116	3.11962	42.841	661	CUFF.8519.1
u	CUFF.8519	CUFF.8519.2	41	1.04711	0.628547	1.46568	17.5892	656	CUFF.8519.1
u	CUFF.8528	CUFF.8528.1	15	0.451588	0.183773	0.719403	7.65022	580	CUFF.8528.1
u	CUFF.8528	CUFF.8528.2	100	3.1006	2.34222	3.85898	52.5264	468	CUFF.8528.1
u	CUFF.8534	CUFF.8534.1	100	3.83111	3.53002	4.13219	64.6475	2192	CUFF.8534.1
u	CUFF.8545	CUFF.8545.1	100	1.37543	0.983829	1.76703	23.4309	605	CUFF.8545.1
u	CUFF.8561	CUFF.8561.1	100	0.583963	0.3007	0.867227	9.99165	520	CUFF.8561.1
u	CUFF.8579	CUFF.8579.1	38	0.760782	0.493105	1.02846	12.8945	1050	CUFF.8579.2
u	CUFF.8579	CUFF.8579.2	100	2.0068	1.61737	2.39623	34.0132	1062	CUFF.8579.2
u	CUFF.8579	CUFF.8579.3	53	1.06011	0.727788	1.39242	17.9677	913	CUFF.8579.2
u	CUFF.8584	CUFF.8584.1	100	0.24906	0.115932	0.382188	4.24882	838	CUFF.8584.1
u	CUFF.8585	CUFF.8585.1	10	0.136479	0.067111	0.205846	2.3052	2402	CUFF.8585.1
u	CUFF.8585	CUFF.8585.2	22	0.293568	0.197887	0.389249	4.95852	2125	CUFF.8585.1
u	CUFF.8585	CUFF.8585.3	100	1.32866	0.834309	1.82301	22.4418	471	CUFF.8585.1
u	CUFF.8585	CUFF.8585.4	28	0.36961	0.181995	0.557225	6.24293	886	CUFF.8585.1
u	CUFF.8586	CUFF.8586.1	53	1.29462	0.998774	1.59046	21.9199	1208	CUFF.8586.1
u	CUFF.8586	CUFF.8586.2	100	2.44775	2.05467	2.84084	41.4443	1163	CUFF.8586.1
u	CUFF.8598	CUFF.8598.1	100	0.219777	0.157807	0.281747	3.74953	2901	CUFF.8598.1
u	CUFF.8607	CUFF.8607.1	100	5.0503	4.41842	5.68217	85.3029	786	CUFF.8607.1
u	CUFF.8622	CUFF.8622.1	100	189.44	180.358	198.522	3143.15	601	CUFF.8622.1
u	CUFF.8630	CUFF.8630.1	100	0.304512	0.146438	0.462586	5.14415	1058	CUFF.8630.2
u	CUFF.8630	CUFF.8630.2	99	0.301867	0.149724	0.45401	5.09947	1118	CUFF.8630.2
u	CUFF.8634	CUFF.8634.1	12	1.09585	0.860915	1.33079	18.5527	2055	CUFF.8634.2
u	CUFF.8634	CUFF.8634.2	100	9.36817	8.72955	10.0068	158.603	2093	CUFF.8634.2
u	CUFF.8639	CUFF.8639.1	100	4.8759	4.33892	5.41288	83.0421	1239	CUFF.8639.1
u	CUFF.8639	CUFF.8639.2	18	0.860428	0.598019	1.12284	14.6541	1232	CUFF.8639.1
u	CUFF.8641	CUFF.8641.1	100	0.555795	0.358902	0.752687	9.48514	854	CUFF.8641.1
u	CUFF.8646	CUFF.8646.1	100	3.1718	2.45856	3.88505	53.2762	478	CUFF.8646.1
u	CUFF.8653	CUFF.8653.1	13	0.517069	0.29612	0.738017	8.62578	1036	CUFF.8653.1
u	CUFF.8653	CUFF.8653.2	48	1.9452	1.50826	2.38214	32.4499	901	CUFF.8653.1
u	CUFF.8653	CUFF.8653.3	100	4.05322	2.77639	5.33006	67.6161	343	CUFF.8653.1
u	CUFF.8653	CUFF.8653.4	55	2.22955	1.75744	2.70165	37.1934	756	CUFF.8653.1
u	CUFF.8654	CUFF.8654.1	72	1.08217	0.872762	1.29159	18.2874	1578	CUFF.8654.1
u	CUFF.8654	CUFF.8654.2	100	1.50439	1.15748	1.8513	25.4222	907	CUFF.8654.1
u	CUFF.8661	CUFF.8661.1	100	0.911394	0.486311	1.33648	15.3485	443	CUFF.8661.2
u	CUFF.8661	CUFF.8661.2	43	0.39235	0.149799	0.634901	6.60746	660	CUFF.8661.2
u	CUFF.8662	CUFF.8662.1	100	1.21995	0.79839	1.6415	20.5448	576	CUFF.8661.2
u	CUFF.8664	CUFF.8664.1	100	1.2043	0.85526	1.55333	20.413	651	CUFF.8664.1
u	CUFF.8666	CUFF.8666.1	100	0.965522	0.430314	1.50073	16.3067	341	CUFF.8666.1
u	CUFF.8667	CUFF.8667.1	100	59.2593	55.6799	62.8388	1002.68	767	CUFF.8667.1
u	CUFF.8668	CUFF.8668.1	100	101.097	95.5493	106.644	1710.57	651	CUFF.8667.1
u	CUFF.8678	CUFF.8678.1	100	0.376541	0.233892	0.519191	6.44708	1318	CUFF.8678.1
u	CUFF.8678	CUFF.8678.2	61	0.228262	0.098423	0.358102	3.90827	1100	CUFF.8678.1
u	CUFF.8684	CUFF.8684.1	100	1.33979	0.624622	2.05496	22.2545	307	CUFF.8684.1
u	CUFF.8690	CUFF.8690.1	55	3.61052	2.91172	4.30933	60.3544	651	CUFF.8690.1
u	CUFF.8690	CUFF.8690.2	100	6.61723	5.46651	7.76795	110.615	489	CUFF.8690.1
u	CUFF.8702	CUFF.8702.1	100	0.527429	0.280225	0.774632	8.94198	603	CUFF.8702.1
u	CUFF.8712	CUFF.8712.1	100	0.339799	0.175028	0.504571	5.77656	800	CUFF.8712.1
u	CUFF.8713	CUFF.8713.1	100	0.24269	0.160609	0.324771	4.10689	1943	CUFF.8713.1
u	CUFF.8719	CUFF.8719.1	32	0.643841	0.341544	0.946138	10.8577	657	CUFF.8719.3
u	CUFF.8719	CUFF.8719.2	100	2.03483	1.53232	2.53734	34.3152	675	CUFF.8719.3
u	CUFF.8719	CUFF.8719.3	39	0.786328	0.505889	1.06677	13.2606	832	CUFF.8719.3
u	CUFF.8721	CUFF.8721.1	100	1.21479	0.858639	1.57095	20.7664	807	CUFF.8721.2
u	CUFF.8721	CUFF.8721.2	47	0.575883	0.354698	0.797068	9.84449	1053	CUFF.8721.2
u	CUFF.8724	CUFF.8724.1	100	2.67722	1.98566	3.36878	45.5105	450	CUFF.8724.1
u	CUFF.8734	CUFF.8734.1	100	5.23645	4.71849	5.75441	88.8795	1601	CUFF.8734.1
u	CUFF.8734	CUFF.8734.2	35	1.82805	1.41998	2.23612	31.0279	1015	CUFF.8734.1
u	CUFF.8734	CUFF.8734.3	37	1.92266	1.53066	2.31465	32.6337	1140	CUFF.8734.1
u	CUFF.8734	CUFF.8734.4	42	2.2246	1.7586	2.6906	37.7586	1055	CUFF.8734.1
u	CUFF.8739	CUFF.8739.1	100	0.770312	0.572001	0.968624	12.9551	1132	CUFF.8739.1
u	CUFF.8748	CUFF.8748.1	100	0.862018	0.348277	1.37576	14.651	335	CUFF.8748.1
u	CUFF.8752	CUFF.8752.1	100	0.831542	0.536965	1.12612	14.0338	630	CUFF.8752.1
u	CUFF.8763	CUFF.8763.1	100	8.68784	7.53875	9.83694	144.574	528	CUFF.8763.1
u	CUFF.8784	CUFF.8784.1	100	1.63129	0.861786	2.4008	27.67	305	CUFF.8784.1
u	CUFF.8814	CUFF.8814.1	100	0.27081	0.139448	0.402172	4.66273	915	CUFF.8814.1
u	CUFF.8831	CUFF.8831.1	100	3.96726	3.45233	4.4822	67.723	906	CUFF.8831.1
u	CUFF.8846	CUFF.8846.1	100	0.509537	0.243457	0.775617	8.63943	520	CUFF.8846.1
u	CUFF.8848	CUFF.8848.1	100	0.337675	0.196144	0.479206	5.66529	995	CUFF.8848.1
u	CUFF.8873	CUFF.8873.1	100	9.66327	8.87391	10.4526	157.995	1176	CUFF.8873.1
u	CUFF.8889	CUFF.8889.1	87	2.72277	2.12033	3.32521	46.3174	626	CUFF.8889.1
u	CUFF.8889	CUFF.8889.2	100	3.13564	2.28429	3.98698	53.3407	452	CUFF.8889.1
u	CUFF.8895	CUFF.8895.1	100	7.39637	6.69082	8.10193	124.546	882	CUFF.8895.1
u	CUFF.8901	CUFF.8901.1	100	0.384307	0.167259	0.601356	6.50821	583	CUFF.8901.1
u	CUFF.8913	CUFF.8913.1	100	6.64501	5.77056	7.51946	112.378	791	CUFF.8913.2
u	CUFF.8913	CUFF.8913.2	22	1.47742	1.10117	1.85367	24.9856	934	CUFF.8913.2
u	CUFF.8913	CUFF.8913.3	58	3.83369	3.17783	4.48955	64.834	844	CUFF.8913.2
u	CUFF.8937	CUFF.8937.1	100	12.5019	11.2927	13.7111	209.587	585	CUFF.8937.1
u	CUFF.8951	CUFF.8951.1	100	2.29759	1.36425	3.23093	37.6276	304	CUFF.8951.1
u	CUFF.8960	CUFF.8960.1	100	14.4766	13.3102	15.6429	243.664	869	CUFF.8960.1
u	CUFF.8969	CUFF.8969.1	100	0.208212	0.094179	0.322245	3.52669	1385	CUFF.8969.1
u	CUFF.8970	CUFF.8970.1	100	0.904938	0.680484	1.12939	15.3278	1216	CUFF.8969.1
u	CUFF.8970	CUFF.8970.2	15	0.132143	0.038025	0.226261	2.23823	1294	CUFF.8969.1
u	CUFF.8974	CUFF.8974.1	99	3.31713	2.94998	3.68428	55.9735	1711	CUFF.8974.1
u	CUFF.8974	CUFF.8974.2	100	3.33999	2.70864	3.97134	56.3591	736	CUFF.8974.1
u	CUFF.8996	CUFF.8996.1	55	0.105919	0.036189	0.175649	1.78004	1909	CUFF.8996.1
u	CUFF.8996	CUFF.8996.2	42	0.080606	0.01692	0.144291	1.35464	1834	CUFF.8996.1
u	CUFF.8996	CUFF.8996.3	71	0.13777	0.05334	0.2222	2.31533	1731	CUFF.8996.1
u	CUFF.8996	CUFF.8996.4	100	0.193341	0.062389	0.324292	3.24924	1101	CUFF.8996.1
u	CUFF.8997	CUFF.8997.1	100	0.893985	0.450259	1.33771	15.0241	468	CUFF.8996.1
u	CUFF.9002	CUFF.9002.1	100	8.98599	7.25381	10.7182	150.752	328	CUFF.9002.1
u	CUFF.9007	CUFF.9007.1	100	0.792386	0.460288	1.12448	13.5638	519	CUFF.9007.1
u	CUFF.9010	CUFF.9010.1	100	1.27553	0.764859	1.78621	21.7487	408	CUFF.9010.1
u	CUFF.9016	CUFF.9016.1	100	9.96087	8.85042	11.0713	166.897	566	CUFF.9016.1
u	CUFF.9072	CUFF.9072.1	100	0.754246	0.353579	1.15491	12.5874	453	CUFF.9073.1
u	CUFF.9073	CUFF.9073.1	100	0.352443	0.231613	0.473273	5.8818	1477	CUFF.9073.1
u	CUFF.9084	CUFF.9084.1	100	40.3462	37.3038	43.3885	684.61	385	CUFF.9084.1
u	CUFF.9111	CUFF.9111.1	72	0.190924	0.120479	0.261369	3.24285	2737	CUFF.9111.2
u	CUFF.9111	CUFF.9111.2	100	0.2668	0.185828	0.347771	4.5316	2745	CUFF.9111.2
u	CUFF.9116	CUFF.9116.1	100	1.83672	1.28915	2.38429	28.8952	469	CUFF.9116.1
u	CUFF.9127	CUFF.9127.1	100	1.90592	1.01012	2.80172	32.7344	295	CUFF.9127.1
u	CUFF.9138	CUFF.9138.1	100	5.94705	5.51383	6.38027	100.004	2413	CUFF.9138.1
u	CUFF.9174	CUFF.9174.1	100	9.28743	8.65075	9.92411	157.495	1275	CUFF.9174.1
u	CUFF.9178	CUFF.9178.1	39	1.63692	1.11609	2.15774	27.4872	661	CUFF.9178.2
u	CUFF.9178	CUFF.9178.2	100	4.17024	3.47945	4.86103	70.027	722	CUFF.9178.2
u	CUFF.9187	CUFF.9187.1	100	1.60628	1.27875	1.93381	27.3206	887	CUFF.9187.1
u	CUFF.9193	CUFF.9193.1	100	0.440906	0.222758	0.659054	7.27196	622	CUFF.9193.1
u	CUFF.9210	CUFF.9210.1	100	0.715552	0.44526	0.985844	12.0972	654	CUFF.9210.1
u	CUFF.9228	CUFF.9228.1	100	2.05907	1.70188	2.41626	34.9431	999	CUFF.9228.1
u	CUFF.9233	CUFF.9233.1	100	0.235108	0.111007	0.359208	3.95704	1555	CUFF.9235.1
u	CUFF.9259	CUFF.9259.1	100	3.32206	2.75429	3.88984	55.58	850	CUFF.9259.2
u	CUFF.9259	CUFF.9259.2	50	1.66118	1.28411	2.03826	27.7926	1018	CUFF.9259.2
u	CUFF.9270	CUFF.9270.1	100	1.36887	0.929468	1.80827	23.038	517	CUFF.9270.1
u	CUFF.9273	CUFF.9273.1	100	3.8047	3.43682	4.17258	63.9793	1513	CUFF.9273.1
u	CUFF.9274	CUFF.9274.1	100	8.3199	7.38762	9.25217	141.165	794	CUFF.9274.1
u	CUFF.9274	CUFF.9274.2	46	3.7887	3.13447	4.44293	64.2834	784	CUFF.9274.1
u	CUFF.9277	CUFF.9277.1	41	0.961421	0.771608	1.15123	16.2163	2348	CUFF.9277.2
u	CUFF.9277	CUFF.9277.2	51	1.18239	0.976349	1.38843	19.9434	2605	CUFF.9277.2
u	CUFF.9277	CUFF.9277.3	27	0.630091	0.472597	0.787585	10.6277	2520	CUFF.9277.2
u	CUFF.9277	CUFF.9277.4	100	2.32134	2.00365	2.63904	39.154	2134	CUFF.9277.2
u	CUFF.9299	CUFF.9299.1	100	25.0464	23.3833	26.7096	423.412	955	CUFF.9300.2
u	CUFF.9304	CUFF.9304.1	100	0.382462	0.196941	0.567984	6.57171	700	CUFF.9304.1
u	CUFF.9305	CUFF.9305.1	100	14.6133	13.5955	15.6311	245.198	1219	CUFF.9305.1
u	CUFF.9342	CUFF.9342.1	100	0.497355	0.325443	0.669266	8.41259	1012	CUFF.9342.1
u	CUFF.9358	CUFF.9358.1	100	1.0734	0.848739	1.29806	18.3949	1195	CUFF.9358.1
u	CUFF.9390	CUFF.9390.1	100	1.8631	1.21817	2.50802	31.5021	392	CUFF.9390.1
u	CUFF.9394	CUFF.9394.1	100	0.378744	0.249261	0.508228	6.40552	1669	CUFF.9394.1
u	CUFF.9395	CUFF.9395.1	88	2.84257	2.37463	3.31052	48.075	929	CUFF.9394.1
u	CUFF.9395	CUFF.9395.2	100	3.22145	2.3805	4.06239	54.4828	437	CUFF.9394.1
u	CUFF.9434	CUFF.9434.1	100	0.464799	0.292537	0.637062	7.90374	961	CUFF.9434.1
u	CUFF.9438	CUFF.9438.1	100	4.68928	2.84304	6.53551	80.2775	233	CUFF.9438.1
u	CUFF.9440	CUFF.9440.1	100	7.11102	5.89614	8.32589	119.202	424	CUFF.9440.1
u	CUFF.9457	CUFF.9457.1	30	1.7676	1.40986	2.12535	29.9431	1379	CUFF.9457.1
u	CUFF.9457	CUFF.9457.2	100	5.79647	5.21207	6.38088	98.1922	1377	CUFF.9457.1
u	CUFF.9464	CUFF.9464.1	46	1.14368	0.774344	1.51301	19.4829	801	CUFF.9464.1
u	CUFF.9464	CUFF.9464.2	67	1.67599	1.25458	2.09741	28.551	791	CUFF.9464.1
u	CUFF.9464	CUFF.9464.3	100	2.48656	1.99139	2.98174	42.3594	725	CUFF.9464.1
u	CUFF.9472	CUFF.9472.1	67	1.48096	0.762788	2.19914	25.1899	366	CUFF.9472.2
u	CUFF.9472	CUFF.9472.2	100	2.20033	1.56872	2.83195	37.4258	487	CUFF.9472.2
u	CUFF.9481	CUFF.9481.1	100	0.354179	0.148918	0.559439	6.09564	576	CUFF.9481.1
u	CUFF.9486	CUFF.9486.1	100	0.586971	0.361629	0.812314	9.91057	1025	CUFF.9486.1
u	CUFF.9487	CUFF.9487.1	100	0.517335	0.303404	0.731266	8.73481	1021	CUFF.9486.1
u	CUFF.9488	CUFF.9488.1	100	1.50241	1.093	1.91182	25.414	608	CUFF.9488.1
u	CUFF.9489	CUFF.9489.1	100	0.158263	0.085544	0.230981	2.70008	1587	CUFF.9489.1
u	CUFF.9506	CUFF.9506.1	100	24.8831	23.0851	26.6812	412.015	542	CUFF.9506.1
u	CUFF.9519	CUFF.9519.1	100	1.94201	1.43593	2.4481	32.5036	547	CUFF.9519.1
u	CUFF.9532	CUFF.9532.1	100	0.376262	0.25947	0.493054	6.34168	2333	CUFF.9532.3
u	CUFF.9532	CUFF.9532.2	89	0.33504	0.228168	0.441911	5.6469	2352	CUFF.9532.3
u	CUFF.9532	CUFF.9532.3	46	0.173405	0.092964	0.253846	2.92264	2400	CUFF.9532.3
u	CUFF.9565	CUFF.9565.1	100	0.766117	0.324153	1.20808	12.8643	369	CUFF.9565.1
u	CUFF.9567	CUFF.9567.1	100	57.6393	53.9594	61.3193	966.864	381	CUFF.9567.1
u	CUFF.9568	CUFF.9568.1	48	0.262744	0.11643	0.409059	4.4815	1175	CUFF.9568.3
u	CUFF.9568	CUFF.9568.2	28	0.153331	0.042265	0.264397	2.61529	969	CUFF.9568.3
u	CUFF.9568	CUFF.9568.3	100	0.542721	0.365138	0.720305	9.25693	1267	CUFF.9568.3
u	CUFF.9569	CUFF.9569.1	100	0.506817	0.300342	0.713291	8.51361	970	CUFF.9569.1
u	CUFF.9570	CUFF.9570.1	100	0.568908	0.301485	0.836331	9.55663	752	CUFF.9569.1
u	CUFF.9583	CUFF.9583.1	35	0.765194	0.38234	1.14805	12.9873	621	CUFF.9583.2
u	CUFF.9583	CUFF.9583.2	100	2.15764	1.69951	2.61576	36.6207	791	CUFF.9583.2
u	CUFF.9626	CUFF.9626.1	21	0.229725	0.166624	0.292826	3.89409	3130	CUFF.9626.1
u	CUFF.9683	CUFF.9683.1	100	9.01598	7.28883	10.7431	152.64	318	CUFF.9683.1
u	CUFF.9708	CUFF.9708.1	100	7.46535	6.75038	8.18032	125.236	870	CUFF.9708.1
u	CUFF.9716	CUFF.9716.1	100	2.7561	2.48152	3.03069	46.5061	1894	CUFF.9716.1
u	CUFF.9723	CUFF.9723.1	100	0.32815	0.116268	0.540033	5.36191	536	CUFF.9723.1
u	CUFF.9748	CUFF.9748.1	100	14.4152	13.6789	15.1515	243.187	1427	CUFF.9748.1
u	CUFF.9783	CUFF.9783.1	100	0.296836	0.188461	0.40521	5.07166	1384	CUFF.9783.1
u	CUFF.9805	CUFF.9805.1	100	0.57336	0.373244	0.773475	9.79798	864	CUFF.9805.1
u	CUFF.9857	CUFF.9857.1	100	0.862934	0.655476	1.07039	14.6911	1171	CUFF.9857.1
u	CUFF.52124	CUFF.52124.1	100	14.5175	13.3701	15.665	242.531	703	CUFF.52124.1
u	CUFF.52136	CUFF.52136.1	100	0.468996	0.256551	0.681441	7.90959	813	CUFF.52137.2
u	CUFF.52137	CUFF.52137.1	77	0.510124	0.309078	0.711171	8.60322	1012	CUFF.52137.2
u	CUFF.52137	CUFF.52137.2	45	0.298057	0.149064	0.44705	5.02672	1070	CUFF.52137.2
u	CUFF.52137	CUFF.52137.3	100	0.66014	0.314672	1.00561	11.1332	565	CUFF.52137.2
u	CUFF.52141	CUFF.52141.1	100	0.404835	0.245446	0.564225	6.96238	932	CUFF.52141.1
u	CUFF.52150	CUFF.52150.1	100	0.282095	0.211818	0.352371	4.83191	2965	CUFF.52150.1
u	CUFF.52151	CUFF.52151.1	100	0.211879	0.107568	0.316189	3.61484	1106	CUFF.52151.1
u	CUFF.52152	CUFF.52152.1	100	6.53322	5.42093	7.64551	110.586	426	CUFF.52152.1
u	CUFF.52153	CUFF.52153.1	100	1.66486	1.38324	1.94648	28.1744	1252	CUFF.52153.1
u	CUFF.52154	CUFF.52154.1	100	4.95938	3.36431	6.55446	83.7286	268	CUFF.52154.1
u	CUFF.52164	CUFF.52164.1	100	1.12061	0.924698	1.31653	19.0332	1963	CUFF.52164.2
u	CUFF.52164	CUFF.52164.2	30	0.330724	0.213802	0.447646	5.61722	2161	CUFF.52164.2
u	CUFF.52176	CUFF.52176.1	100	0.402944	0.179431	0.626457	6.87702	557	CUFF.52176.1
u	CUFF.52177	CUFF.52177.1	100	0.983782	0.457928	1.50964	16.6031	344	CUFF.52177.1
u	CUFF.52185	CUFF.52185.1	100	9.89209	8.96776	10.8164	167.718	963	CUFF.52185.1
u	CUFF.52186	CUFF.52186.1	100	3.4329	2.78338	4.08241	58.2039	799	CUFF.52185.1
u	CUFF.52188	CUFF.52188.1	100	0.511627	0.213169	0.810086	8.72807	512	CUFF.52187.1
u	CUFF.52197	CUFF.52197.1	12	0.149346	0.021545	0.277147	2.498	917	CUFF.52197.2
u	CUFF.52197	CUFF.52197.2	100	1.25332	0.954403	1.55223	20.9633	933	CUFF.52197.2
u	CUFF.52210	CUFF.52210.2	55	0.971201	0.720283	1.22212	16.4013	1447	CUFF.52210.1
u	CUFF.52210	CUFF.52210.3	41	0.718888	0.515485	0.922292	12.1403	1569	CUFF.52210.1
u	CUFF.52211	CUFF.52211.1	100	0.597901	0.416088	0.779713	10.0971	1650	CUFF.52210.1
u	CUFF.52212	CUFF.52212.1	100	11.9232	9.97612	13.8702	199.937	324	CUFF.52212.1
u	CUFF.52215	CUFF.52215.1	100	3.09626	2.19462	3.9979	52.4132	367	CUFF.52215.1
u	CUFF.52229	CUFF.52229.1	100	0.333622	0.166381	0.500863	5.64943	757	CUFF.52229.1
u	CUFF.52243	CUFF.52243.1	100	1.76489	1.57412	1.95566	29.954	2478	CUFF.52243.1
u	CUFF.52370	CUFF.52370.1	100	0.650965	0.373392	0.928537	11.1358	575	CUFF.52370.1
u	CUFF.52371	CUFF.52371.1	100	1.70605	1.51774	1.89437	29.031	2471	CUFF.52371.1
u	CUFF.52372	CUFF.52372.1	100	1.66973	1.40182	1.93764	28.3651	1373	CUFF.52372.1
u	CUFF.52373	CUFF.52373.1	100	0.725108	0.434803	1.01541	12.4402	583	CUFF.52373.1
u	CUFF.52385	CUFF.52385.1	51	2.18192	1.8295	2.53434	37.0125	1543	CUFF.52384.1
u	CUFF.52385	CUFF.52385.2	100	4.30276	3.78445	4.82106	72.9888	1438	CUFF.52384.1
u	CUFF.52389	CUFF.52389.1	100	1.24336	0.572582	1.91413	20.9723	316	CUFF.52389.2
u	CUFF.9891	CUFF.9891.1	100	49.695	44.0335	55.3565	835.207	257	CUFF.9891.1
u	CUFF.9894	CUFF.9894.1	100	0.553089	0.373868	0.73231	9.33437	1027	CUFF.9894.1
u	CUFF.9895	CUFF.9895.1	14	0.096131	0.059385	0.132877	1.6295	5763	CUFF.9895.1
u	CUFF.9895	CUFF.9895.2	100	0.679094	0.594595	0.763592	11.5112	5760	CUFF.9895.1
u	CUFF.9896	CUFF.9896.1	100	3.79193	3.22827	4.35558	64.2931	754	CUFF.9896.1
u	CUFF.9933	CUFF.9933.1	100	36.7711	30.9018	42.6404	620.398	214	CUFF.9933.1
u	CUFF.9968	CUFF.9968.1	100	13.781	12.9811	14.581	235.117	1195	CUFF.9968.1
u	CUFF.9976	CUFF.9976.1	100	2.0616	1.78767	2.33552	34.9167	1694	CUFF.9976.1
u	CUFF.9976	CUFF.9976.2	50	1.03622	0.620184	1.45225	17.5501	560	CUFF.9976.1
u	CUFF.9990	CUFF.9990.1	100	1.22943	0.892527	1.56633	20.9037	732	CUFF.9990.1
u	CUFF.10085	CUFF.10085.1	100	0.552092	0.281559	0.822625	9.26002	561	CUFF.10085.1
u	CUFF.10102	CUFF.10102.1	100	0.443621	0.239786	0.647455	7.63416	681	CUFF.10102.1
u	CUFF.10164	CUFF.10164.1	100	1.23746	0.718828	1.75609	21.3017	396	CUFF.10164.1
u	CUFF.10199	CUFF.10199.1	100	0.370923	0.208751	0.533095	6.24349	906	CUFF.10199.1
u	CUFF.10200	CUFF.10200.1	100	1.81226	1.39701	2.2275	30.7335	677	CUFF.10200.1
u	CUFF.10218	CUFF.10218.1	100	4.12735	3.6104	4.64431	70.0529	919	CUFF.10218.1
u	CUFF.10380	CUFF.10380.1	100	2.3535	1.88579	2.8212	39.9375	770	CUFF.10380.1
u	CUFF.10381	CUFF.10381.1	100	0.878809	0.500589	1.25703	14.9129	597	CUFF.10380.1
u	CUFF.10412	CUFF.10412.1	100	3.6083	3.21849	3.9981	60.8112	1511	CUFF.10412.1
u	CUFF.10427	CUFF.10427.1	100	0.41969	0.235358	0.604021	7.04399	789	CUFF.10427.1
u	CUFF.10466	CUFF.10466.1	65	2.01445	1.51235	2.51656	33.6669	684	CUFF.10466.1
u	CUFF.10466	CUFF.10466.2	100	3.09785	2.38136	3.81434	51.7735	549	CUFF.10466.1
u	CUFF.10524	CUFF.10524.1	100	0.919154	0.445433	1.39288	15.5466	382	CUFF.10524.1
u	CUFF.10562	CUFF.10562.1	100	0.52531	0.272166	0.778454	8.99091	719	CUFF.10562.1
u	CUFF.10563	CUFF.10563.1	100	1.56581	0.982312	2.14932	26.7996	482	CUFF.10562.1
u	CUFF.10563	CUFF.10563.2	90	1.41206	0.812399	2.01172	24.168	459	CUFF.10562.1
u	CUFF.10565	CUFF.10565.1	100	3.06794	2.36156	3.77433	51.4807	513	CUFF.10565.1
u	CUFF.10566	CUFF.10566.1	100	27.8748	22.2179	33.5318	467.745	209	CUFF.10565.1
u	CUFF.10577	CUFF.10577.1	100	1.67635	1.48788	1.86481	28.3362	2796	CUFF.10577.1
u	CUFF.10603	CUFF.10603.1	100	0.810413	0.400941	1.21989	13.5933	539	CUFF.10603.1
u	CUFF.10604	CUFF.10604.1	100	3.6814	2.88935	4.47344	61.7492	507	CUFF.10603.1
u	CUFF.10611	CUFF.10611.1	14	0.215577	0.116273	0.31488	3.6533	2127	CUFF.10611.1
u	CUFF.10611	CUFF.10611.2	100	1.51327	1.29977	1.72677	25.6449	2126	CUFF.10611.1
u	CUFF.10624	CUFF.10624.1	100	0.65625	0.345274	0.967226	11.129	744	CUFF.10625.1
u	CUFF.10625	CUFF.10625.1	100	1.50666	1.14388	1.86943	25.5507	890	CUFF.10625.1
u	CUFF.10636	CUFF.10636.1	100	0.332481	0.245837	0.419125	5.61028	2331	CUFF.10636.1
u	CUFF.10649	CUFF.10649.1	31	1.47268	1.00707	1.93828	24.9076	571	CUFF.10649.1
u	CUFF.10649	CUFF.10649.2	100	4.77126	3.79192	5.7506	80.6971	444	CUFF.10649.1
u	CUFF.10668	CUFF.10668.1	100	2.02887	1.33996	2.71779	34.4666	386	CUFF.10668.1
u	CUFF.10669	CUFF.10669.1	100	0.542675	0.245375	0.839975	9.1723	557	CUFF.10669.1
u	CUFF.10670	CUFF.10670.1	100	2.09479	1.45624	2.73335	35.4062	479	CUFF.10669.1
u	CUFF.10670	CUFF.10670.2	56	1.17076	0.648125	1.6934	19.7882	442	CUFF.10669.1
u	CUFF.10676	CUFF.10676.1	100	0.599157	0.368579	0.829734	10.0114	717	CUFF.10676.1
u	CUFF.10678	CUFF.10678.1	100	0.91214	0.383518	1.44076	15.3227	331	CUFF.10678.1
u	CUFF.10680	CUFF.10680.1	100	1.18752	0.364432	2.01061	20.111	298	CUFF.10680.1
u	CUFF.10724	CUFF.10724.1	100	36.4683	34.739	38.1975	616.378	751	CUFF.10724.1
u	CUFF.10726	CUFF.10726.1	100	6.79191	5.96662	7.6172	115.432	657	CUFF.10726.1
u	CUFF.10732	CUFF.10732.1	100	1.99568	1.35074	2.64063	33.8675	409	CUFF.10732.1
u	CUFF.10736	CUFF.10736.1	100	1.47892	1.13147	1.82636	24.9629	1077	CUFF.10736.1
u	CUFF.10737	CUFF.10737.1	100	3.21394	2.67661	3.75126	54.2487	904	CUFF.10736.1
u	CUFF.10749	CUFF.10749.1	100	4.826	4.27769	5.37431	82.0695	937	CUFF.10749.1
u	CUFF.10751	CUFF.10751.1	100	0.28853	0.137499	0.439561	4.93576	802	CUFF.10751.1
u	CUFF.10764	CUFF.10764.1	11	0.178024	0.103838	0.252211	3.00652	3186	CUFF.10764.1
u	CUFF.10764	CUFF.10764.2	100	1.61567	1.43191	1.79944	27.2859	3093	CUFF.10764.1
u	CUFF.10805	CUFF.10805.1	100	0.344759	0.172379	0.517138	5.82209	723	CUFF.10805.1
u	CUFF.10806	CUFF.10806.1	100	6.11386	4.89988	7.32784	103.731	386	CUFF.10806.1
u	CUFF.10815	CUFF.10815.1	40	1.25994	0.959877	1.56001	21.2555	1309	CUFF.10815.2
u	CUFF.10815	CUFF.10815.2	46	1.45188	1.15243	1.75134	24.4936	1410	CUFF.10815.2
u	CUFF.10815	CUFF.10815.3	100	3.17673	2.22164	4.13183	53.5921	447	CUFF.10815.2
u	CUFF.10815	CUFF.10815.4	81	2.56707	2.16877	2.96537	43.307	1393	CUFF.10815.2
u	CUFF.10822	CUFF.10822.1	100	4.86445	3.68412	6.04478	82.1743	415	CUFF.10822.1
u	CUFF.10822	CUFF.10822.2	39	1.89393	1.04687	2.741	31.9939	406	CUFF.10822.1
u	CUFF.10822	CUFF.10822.3	21	1.04481	0.395242	1.69437	17.6497	391	CUFF.10822.1
u	CUFF.10823	CUFF.10823.1	100	0.91883	0.750434	1.08723	15.5774	1715	CUFF.10823.1
u	CUFF.10830	CUFF.10830.1	100	0.742725	0.532911	0.95254	12.3771	1319	CUFF.10830.3
u	CUFF.10830	CUFF.10830.2	34	0.249645	0.094597	0.404692	4.1602	1171	CUFF.10830.3
u	CUFF.10830	CUFF.10830.3	91	0.672366	0.475154	0.869578	11.2046	1378	CUFF.10830.3
u	CUFF.10848	CUFF.10848.1	100	0.63636	0.519197	0.753523	10.7452	2354	CUFF.10848.1
u	CUFF.10852	CUFF.10852.1	100	0.252371	0.121938	0.382804	4.27416	1223	CUFF.10853.1
u	CUFF.10871	CUFF.10871.1	32	0.151224	0.024246	0.278202	2.57342	984	CUFF.10871.2
u	CUFF.10871	CUFF.10871.2	28	0.133987	0.033652	0.234322	2.28009	1178	CUFF.10871.2
u	CUFF.10871	CUFF.10871.3	100	0.473161	0.274762	0.67156	8.0519	977	CUFF.10871.2
u	CUFF.10878	CUFF.10878.1	100	1.06096	0.472446	1.64948	17.8221	320	CUFF.10878.1
u	CUFF.10893	CUFF.10893.1	100	1.90105	1.70374	2.09836	32.3204	2486	CUFF.10893.1
u	CUFF.10894	CUFF.10894.1	100	0.689651	0.471504	0.907797	11.8455	876	CUFF.10894.1
u	CUFF.10895	CUFF.10895.1	100	0.395034	0.189166	0.600903	6.64446	624	CUFF.10895.1
u	CUFF.10896	CUFF.10896.1	48	0.336739	0.109753	0.563725	5.75902	592	CUFF.10896.1
u	CUFF.10896	CUFF.10896.2	100	0.705007	0.346836	1.06318	12.0573	506	CUFF.10896.1
u	CUFF.10896	CUFF.10896.3	37	0.259288	0.179751	0.338825	4.43443	2201	CUFF.10896.3
u	CUFF.10897	CUFF.10897.1	100	0.393269	0.18832	0.598218	6.7712	626	CUFF.10897.1
u	CUFF.10918	CUFF.10918.1	100	0.587318	0.324959	0.849677	9.90966	598	CUFF.10918.1
u	CUFF.10920	CUFF.10920.1	100	0.470871	0.248753	0.692988	8.03761	627	CUFF.10920.1
u	CUFF.10919	CUFF.10919.1	100	0.720095	0.446835	0.993355	11.9307	651	CUFF.10919.1
u	CUFF.10922	CUFF.10922.1	93	0.463005	0.336977	0.589033	7.86292	1974	CUFF.10922.1
u	CUFF.10922	CUFF.10922.2	96	0.47883	0.321415	0.636245	8.13167	1616	CUFF.10922.1
u	CUFF.10922	CUFF.10922.3	100	0.499577	0.357701	0.641453	8.48401	1857	CUFF.10922.1
u	CUFF.10925	CUFF.10925.1	100	1.4244	1.05693	1.79187	23.9736	878	CUFF.10926.3
u	CUFF.10926	CUFF.10926.1	55	0.679525	0.437406	0.921645	11.4369	1103	CUFF.10926.3
u	CUFF.10926	CUFF.10926.2	48	0.588401	0.341043	0.835759	9.90318	989	CUFF.10926.3
u	CUFF.10926	CUFF.10926.3	100	1.23352	0.904415	1.56262	20.7609	1119	CUFF.10926.3
u	CUFF.10929	CUFF.10929.1	100	0.588169	0.459806	0.716533	9.99305	1874	CUFF.10929.1
u	CUFF.10939	CUFF.10939.1	100	1.46672	1.23829	1.69515	24.3346	1515	CUFF.10939.1
u	CUFF.10944	CUFF.10944.1	100	0.321854	0.114037	0.529671	5.54159	543	CUFF.10944.1
u	CUFF.10946	CUFF.10946.1	100	2.2207	1.87676	2.56465	37.5823	1074	CUFF.10946.1
u	CUFF.10955	CUFF.10955.1	100	7.11252	5.85519	8.36985	119.179	389	CUFF.10955.1
u	CUFF.10956	CUFF.10956.1	100	7.94597	6.50987	9.38208	129.123	359	CUFF.10956.1
u	CUFF.10963	CUFF.10963.1	100	24.5397	19.5359	29.5436	387.952	209	CUFF.10963.1
u	CUFF.10964	CUFF.10964.1	100	2.23612	1.69666	2.77558	37.8815	551	CUFF.10964.1
u	CUFF.10975	CUFF.10975.1	87	0.973669	0.484377	1.46296	16.5715	403	CUFF.10975.1
u	CUFF.10975	CUFF.10975.2	100	1.12329	0.54835	1.69824	19.1181	369	CUFF.10975.1
u	CUFF.10976	CUFF.10976.1	100	5.72315	5.22616	6.22014	96.4147	1286	CUFF.10976.1
u	CUFF.10978	CUFF.10978.1	100	0.452689	0.317436	0.587941	7.48707	1375	CUFF.10978.1
u	CUFF.10980	CUFF.10980.1	100	0.209364	0.09323	0.325499	3.44691	907	CUFF.10980.1
u	CUFF.10981	CUFF.10981.1	99	0.271345	0.206627	0.336063	4.58388	3947	CUFF.10981.1
u	CUFF.10981	CUFF.10981.2	100	0.273444	0.204454	0.342433	4.61932	3647	CUFF.10981.1
u	CUFF.10982	CUFF.10982.1	100	0.180544	0.113492	0.247596	3.09263	2063	CUFF.10982.1
u	CUFF.10992	CUFF.10992.1	57	3.07749	2.6235	3.53149	51.9718	1299	CUFF.10992.2
u	CUFF.10992	CUFF.10992.2	100	5.39296	4.81615	5.96976	91.0747	1319	CUFF.10992.2
u	CUFF.11000	CUFF.11000.1	67	0.70842	0.301529	1.11531	11.8488	512	CUFF.11000.1
u	CUFF.11000	CUFF.11000.2	64	0.677458	0.241711	1.11321	11.3309	497	CUFF.11000.1
u	CUFF.11000	CUFF.11000.3	100	1.06386	0.563571	1.56414	17.7937	496	CUFF.11000.1
u	CUFF.11002	CUFF.11002.1	100	5.04669	4.57742	5.51595	85.1881	1263	CUFF.11002.1
u	CUFF.11003	CUFF.11003.1	14	0.162554	0.052921	0.272186	2.7407	1236	CUFF.11003.1
u	CUFF.11003	CUFF.11003.2	100	1.14394	0.892155	1.39572	19.2871	1147	CUFF.11003.1
u	CUFF.11004	CUFF.11004.1	100	3.75303	3.02535	4.48071	62.8496	512	CUFF.11004.1
u	CUFF.11029	CUFF.11029.1	100	3.6588	3.36211	3.95549	61.8823	2864	CUFF.11029.1
u	CUFF.11030	CUFF.11030.1	100	1.39518	1.10282	1.68754	23.3297	997	CUFF.11030.1
u	CUFF.11031	CUFF.11031.1	100	0.796273	0.506083	1.08646	13.6803	650	CUFF.11031.1
u	CUFF.11035	CUFF.11035.1	100	0.500712	0.287208	0.714217	8.36893	694	CUFF.11035.1
u	CUFF.11036	CUFF.11036.1	100	1.08704	0.860943	1.31313	18.2058	1247	CUFF.11036.1
u	CUFF.11037	CUFF.11037.1	100	3.03579	2.48478	3.5868	51.1389	650	CUFF.11037.1
u	CUFF.11038	CUFF.11038.1	100	0.187488	0.083488	0.291487	3.0597	992	CUFF.11038.1
u	CUFF.11044	CUFF.11044.1	100	10.4262	6.9556	13.8967	170.885	204	CUFF.11044.1
u	CUFF.11047	CUFF.11047.1	33	0.742383	0.442483	1.04228	12.4798	836	CUFF.11047.2
u	CUFF.11047	CUFF.11047.2	34	0.767688	0.554771	0.980606	12.9052	1224	CUFF.11047.2
u	CUFF.11047	CUFF.11047.3	100	2.25987	1.8646	2.65514	37.9895	1061	CUFF.11047.2
u	CUFF.11056	CUFF.11056.1	100	0.727181	0.564632	0.88973	12.2965	1713	CUFF.11056.1
u	CUFF.11056	CUFF.11056.2	22	0.156994	0.062071	0.251917	2.65473	1538	CUFF.11056.1
u	CUFF.11056	CUFF.11056.3	30	0.220632	0.103162	0.338101	3.73083	1545	CUFF.11056.1
u	CUFF.11073	CUFF.11073.1	100	0.372246	0.124082	0.620411	6.40289	462	CUFF.11073.1
u	CUFF.11074	CUFF.11074.1	100	0.204044	0.081001	0.327087	3.36823	811	CUFF.11074.1
u	CUFF.11096	CUFF.11096.1	100	0.684411	0.297526	1.0713	11.6435	445	CUFF.11095.1
u	CUFF.11099	CUFF.11099.1	100	2.71169	2.37898	3.0444	45.8963	1351	CUFF.11099.1
u	CUFF.11123	CUFF.11123.2	69	0.310058	0.147527	0.47259	5.29087	847	CUFF.11123.1
u	CUFF.11126	CUFF.11126.1	21	0.48253	0.282473	0.682587	8.16823	1158	CUFF.11126.1
u	CUFF.11126	CUFF.11126.2	100	2.34298	1.96571	2.72025	39.6618	1136	CUFF.11126.1
u	CUFF.11131	CUFF.11131.1	100	5.49935	4.93852	6.06017	93.2157	1002	CUFF.11131.1
u	CUFF.11139	CUFF.11139.1	100	2.12536	1.77155	2.47917	35.8734	1193	CUFF.11139.1
u	CUFF.11139	CUFF.11139.2	18	0.389952	0.202048	0.577856	6.5819	1193	CUFF.11139.1
u	CUFF.11140	CUFF.11140.1	100	2.08772	1.82096	2.35448	35.2779	1752	CUFF.11140.1
u	CUFF.11146	CUFF.11146.1	100	0.358795	0.171812	0.545778	6.0288	669	CUFF.11146.1
u	CUFF.11149	CUFF.11149.1	100	0.825949	0.608215	1.04368	14.0366	1118	CUFF.11150.1
u	CUFF.11151	CUFF.11151.1	100	2.39439	1.53191	3.25688	40.6916	364	CUFF.11150.1
u	CUFF.11159	CUFF.11159.1	100	0.237695	0.129643	0.345747	4.05521	1569	CUFF.11159.3
u	CUFF.11159	CUFF.11159.2	52	0.124037	0.034949	0.213126	2.11615	1514	CUFF.11159.3
u	CUFF.11159	CUFF.11159.3	86	0.203531	0.104492	0.302569	3.47235	1747	CUFF.11159.3
u	CUFF.11159	CUFF.11159.4	42	0.099377	0.016028	0.182727	1.69544	1418	CUFF.11159.3
u	CUFF.11160	CUFF.11160.1	100	15.7014	13.7173	17.6854	266.951	370	CUFF.11160.1
u	CUFF.11162	CUFF.11162.1	84	0.887094	0.762702	1.01149	14.9839	3255	CUFF.11162.1
u	CUFF.11162	CUFF.11162.2	100	1.06058	0.683165	1.43799	17.9142	592	CUFF.11162.1
u	CUFF.11168	CUFF.11168.1	100	0.493687	0.304842	0.682531	8.22302	836	CUFF.11168.1
u	CUFF.11182	CUFF.11182.1	100	1.99372	1.52598	2.46147	34.0347	616	CUFF.11182.1
u	CUFF.11204	CUFF.11204.1	100	0.417638	0.281509	0.553768	7.04558	1246	CUFF.11204.1
u	CUFF.11212	CUFF.11212.1	74	0.387597	0.229221	0.545973	6.63477	990	CUFF.11212.3
u	CUFF.11213	CUFF.11213.1	100	0.323781	0.122432	0.52513	5.46669	565	CUFF.11213.1
u	CUFF.11254	CUFF.11254.1	100	0.209374	0.097459	0.321289	3.58041	963	CUFF.11254.1
u	CUFF.11255	CUFF.11255.1	61	0.358815	0.19706	0.520569	6.01921	1237	CUFF.11255.2
u	CUFF.11255	CUFF.11255.2	62	0.365253	0.22485	0.505655	6.12721	1645	CUFF.11255.2
u	CUFF.11255	CUFF.11255.3	100	0.592474	0.415568	0.769379	9.9389	1574	CUFF.11255.2
u	CUFF.11266	CUFF.11266.1	100	4.58408	4.11588	5.05229	78.1061	1375	CUFF.11266.1
u	CUFF.11268	CUFF.11268.1	100	2.36625	2.13594	2.59656	39.9048	2784	CUFF.11268.1
u	CUFF.11281	CUFF.11281.1	100	0.491858	0.253272	0.730444	8.46621	584	CUFF.11281.1
u	CUFF.11310	CUFF.11310.1	100	2.61811	2.11278	3.12344	44.3471	712	CUFF.11310.1
u	CUFF.11310	CUFF.11310.2	79	2.06482	1.11268	3.01696	34.9752	306	CUFF.11310.1
u	CUFF.11331	CUFF.11331.1	100	0.310188	0.114985	0.505391	5.24697	755	CUFF.11331.2
u	CUFF.11331	CUFF.11331.2	96	0.297344	0.166026	0.428662	5.02971	1442	CUFF.11331.2
u	CUFF.11331	CUFF.11331.3	86	0.267059	0.133395	0.400724	4.51743	1382	CUFF.11331.2
u	CUFF.11331	CUFF.11331.4	44	0.137933	0.038509	0.237356	2.3332	1433	CUFF.11331.2
u	CUFF.11331	CUFF.11331.5	92	0.285131	0.136038	0.434224	4.82312	1355	CUFF.11331.2
u	CUFF.11343	CUFF.11343.1	100	17.1893	15.6571	18.7215	291.855	625	CUFF.11343.1
u	CUFF.11363	CUFF.11363.1	100	1.19044	0.604155	1.77672	20.1057	388	CUFF.11363.2
u	CUFF.11363	CUFF.11363.2	84	1.00433	0.660972	1.3477	16.9626	642	CUFF.11363.2
u	CUFF.11382	CUFF.11382.1	100	1.77362	1.30023	2.24701	29.6099	684	CUFF.11383.1
u	CUFF.11383	CUFF.11383.1	100	1.23347	1.03458	1.43235	20.5923	1826	CUFF.11383.1
u	CUFF.11384	CUFF.11384.1	100	1.71885	1.39684	2.04086	28.6956	1123	CUFF.11383.1
u	CUFF.11395	CUFF.11395.1	100	25.2624	23.8655	26.6593	424.484	1575	CUFF.11395.1
u	CUFF.11397	CUFF.11397.1	100	25.48	11.1627	39.7973	385.715	131	CUFF.11397.1
u	CUFF.11400	CUFF.11400.1	100	78.5576	74.7365	82.3787	1333.35	1094	CUFF.11400.1
u	CUFF.11401	CUFF.11401.1	100	2.27462	1.91233	2.6369	37.5027	1270	CUFF.11401.1
u	CUFF.11426	CUFF.11426.1	100	1.42739	1.18525	1.66953	24.2307	1321	CUFF.11426.1
u	CUFF.11427	CUFF.11427.1	100	19.1882	17.4879	20.8884	325.23	493	CUFF.11427.1
u	CUFF.11443	CUFF.11443.1	100	12.4583	11.6185	13.2981	209.277	1027	CUFF.11443.1
u	CUFF.11448	CUFF.11448.1	100	0.403525	0.179843	0.627206	6.93795	571	CUFF.11448.1
u	CUFF.11449	CUFF.11449.1	100	45.6997	42.6762	48.7233	769.398	570	CUFF.11449.1
u	CUFF.11476	CUFF.11476.1	100	0.152948	0.064308	0.241587	2.61495	1099	CUFF.11476.1
u	CUFF.11478	CUFF.11478.1	100	5.02556	4.05147	5.99965	84.1972	498	CUFF.11478.2
u	CUFF.11478	CUFF.11478.2	61	3.07002	2.32205	3.818	51.4345	532	CUFF.11478.2
u	CUFF.11529	CUFF.11529.1	100	0.323211	0.154773	0.49165	5.55578	723	CUFF.11529.1
u	CUFF.11544	CUFF.11544.1	72	0.250553	0.186662	0.314444	4.2667	5009	CUFF.11544.3
u	CUFF.11544	CUFF.11544.2	27	0.095047	0.055776	0.134318	1.61856	4581	CUFF.11544.3
u	CUFF.11544	CUFF.11544.3	100	0.349928	0.27996	0.419896	5.95898	5130	CUFF.11544.3
u	CUFF.11544	CUFF.11544.4	33	0.114975	0.068453	0.161497	1.95793	4667	CUFF.11544.3
u	CUFF.11551	CUFF.11551.1	100	0.418181	0.120281	0.71608	7.10866	558	CUFF.11552.1
u	CUFF.11552	CUFF.11552.1	100	0.907503	0.704475	1.11053	15.4267	1374	CUFF.11552.1
u	CUFF.11628	CUFF.11628.1	100	33.6498	28.941	38.3585	563.468	257	CUFF.11628.1
u	CUFF.11628	CUFF.11628.2	18	5.98751	3.68741	8.28761	100.261	251	CUFF.11628.1
u	CUFF.11632	CUFF.11632.1	100	1.47813	1.11354	1.84272	25.1856	793	CUFF.11632.1
u	CUFF.11632	CUFF.11632.2	39	0.582204	0.161824	1.00259	9.92008	452	CUFF.11632.1
u	CUFF.11731	CUFF.11731.1	100	4.48701	4.09154	4.88248	74.9712	1546	CUFF.11731.1
u	CUFF.11737	CUFF.11737.1	100	1.41959	1.21102	1.62815	23.6843	1881	CUFF.11737.1
u	CUFF.11760	CUFF.11760.1	100	2.55125	1.86966	3.23285	42.8734	445	CUFF.11760.1
u	CUFF.11766	CUFF.11766.1	100	0.576134	0.228712	0.923556	9.40186	402	CUFF.11766.1
u	CUFF.11818	CUFF.11818.1	100	7.15488	5.60572	8.70405	122.526	318	CUFF.11818.1
u	CUFF.11819	CUFF.11819.1	100	0.290218	0.178286	0.40215	4.88512	1270	CUFF.11819.1
u	CUFF.11857	CUFF.11857.1	100	252.325	239.612	265.038	4252.5	243	CUFF.11857.1
u	CUFF.11904	CUFF.11904.1	100	0.538356	0.384624	0.692089	9.09532	1801	CUFF.11904.2
u	CUFF.11904	CUFF.11904.2	94	0.503717	0.364395	0.643039	8.51011	2008	CUFF.11904.2
u	CUFF.11981	CUFF.11981.1	100	4.88495	4.13461	5.63529	82.5803	594	CUFF.11981.1
u	CUFF.11982	CUFF.11982.1	100	3.76687	3.4967	4.03703	63.4816	2625	CUFF.11982.1
u	CUFF.12034	CUFF.12034.1	100	4.97996	4.18253	5.77739	83.7808	546	CUFF.12034.1
u	CUFF.12125	CUFF.12125.1	100	4.80194	4.28778	5.31611	80.6561	1201	CUFF.12125.1
u	CUFF.12148	CUFF.12148.1	100	52.3678	48.9026	55.833	885.192	520	CUFF.12148.1
u	CUFF.52249	CUFF.52249.1	27	0.479421	0.342226	0.616616	8.13589	2415	CUFF.52249.1
u	CUFF.52249	CUFF.52249.2	100	1.7812	1.55359	2.00882	30.2275	2411	CUFF.52249.1
u	CUFF.52270	CUFF.52270.1	100	13.6623	11.5638	15.7609	228.974	325	CUFF.52270.1
u	CUFF.52274	CUFF.52274.1	100	0.630293	0.138908	1.12168	10.3105	335	CUFF.52274.1
u	CUFF.52281	CUFF.52281.1	35	0.301236	0.130344	0.472128	5.12943	943	CUFF.52281.2
u	CUFF.52281	CUFF.52281.2	67	0.584667	0.408052	0.761281	9.95569	1377	CUFF.52281.2
u	CUFF.52281	CUFF.52281.3	100	0.868745	0.586107	1.15138	14.793	957	CUFF.52281.2
u	CUFF.52290	CUFF.52290.1	100	12.1902	10.1459	14.2346	203.288	357	CUFF.52291.1
u	CUFF.52306	CUFF.52306.1	100	6.22025	5.34212	7.09839	105.364	601	CUFF.52306.1
u	CUFF.52322	CUFF.52322.1	100	0.525846	0.376624	0.675068	8.96085	1361	CUFF.52322.1
u	CUFF.52346	CUFF.52346.1	100	0.369431	0.107887	0.630974	5.99864	467	CUFF.52346.1
u	CUFF.52362	CUFF.52362.1	22	0.156542	0.049834	0.263251	2.65783	1137	CUFF.52362.1
u	CUFF.52362	CUFF.52362.2	23	0.169009	0.053448	0.284569	2.86948	1109	CUFF.52362.1
u	CUFF.52362	CUFF.52362.3	100	0.726039	0.485039	0.96704	12.3269	846	CUFF.52362.1
u	CUFF.52404	CUFF.52404.1	100	0.898623	0.623021	1.17423	14.9929	1036	CUFF.52404.1
u	CUFF.52405	CUFF.52405.1	100	2.00849	1.52714	2.48984	33.5104	747	CUFF.52404.1
u	CUFF.52408	CUFF.52408.1	100	10.6251	9.62713	11.6231	179.499	687	CUFF.52408.1
u	CUFF.52442	CUFF.52442.1	100	0.555894	0.259333	0.852456	9.54281	495	CUFF.52442.1
u	CUFF.12162	CUFF.12162.1	100	1.19839	0.859498	1.53729	19.842	692	CUFF.12162.1
u	CUFF.12211	CUFF.12211.1	100	0.73384	0.501716	0.965964	12.1316	834	CUFF.12211.1
u	CUFF.12238	CUFF.12238.1	100	2.67539	1.59462	3.75617	45.6432	285	CUFF.12238.1
u	CUFF.12243	CUFF.12243.1	45	0.169805	0.042626	0.296983	2.86831	1024	CUFF.12243.3
u	CUFF.12243	CUFF.12243.2	54	0.20058	0.064093	0.337066	3.38815	1003	CUFF.12243.3
u	CUFF.12243	CUFF.12243.3	100	0.3736	0.201583	0.545617	6.31079	1073	CUFF.12243.3
u	CUFF.12285	CUFF.12285.1	100	7.34398	6.64837	8.03959	123.846	899	CUFF.12285.1
u	CUFF.12297	CUFF.12297.1	100	0.420824	0.17694	0.664709	7.11411	513	CUFF.12297.1
u	CUFF.12314	CUFF.12314.1	100	30.2848	28.6221	31.9474	507.433	1455	CUFF.12315.1
u	CUFF.12319	CUFF.12319.1	100	25.6268	24.1421	27.1114	433.621	1582	CUFF.12319.1
u	CUFF.12319	CUFF.12319.2	79	20.2007	18.9048	21.4965	341.808	1493	CUFF.12319.1
u	CUFF.12332	CUFF.12332.1	100	0.613074	0.296648	0.929499	9.98418	475	CUFF.12332.1
u	CUFF.12344	CUFF.12344.1	100	9.07342	8.51631	9.63053	154.248	2729	CUFF.12344.1
u	CUFF.12364	CUFF.12364.1	100	0.762185	0.639348	0.885022	12.8196	2549	CUFF.12364.1
u	CUFF.12545	CUFF.12545.1	100	0.135962	0.057166	0.214757	2.30328	1214	CUFF.12545.1
u	CUFF.12582	CUFF.12582.1	100	3.52278	3.18955	3.85601	59.1598	1692	CUFF.12582.1
u	CUFF.12590	CUFF.12590.1	47	0.668497	0.508062	0.828933	11.314	2308	CUFF.12590.1
u	CUFF.12590	CUFF.12590.2	100	1.4267	1.20949	1.64391	24.1462	2248	CUFF.12590.1
u	CUFF.12645	CUFF.12645.1	92	0.657013	0.381161	0.932864	11.1353	645	CUFF.12645.2
u	CUFF.12645	CUFF.12645.2	37	0.266499	0.10611	0.426888	4.51672	910	CUFF.12645.2
u	CUFF.12645	CUFF.12645.3	100	0.715381	0.138418	1.29235	12.1246	317	CUFF.12645.2
u	CUFF.12645	CUFF.12645.4	46	0.325704	0.138303	0.513106	5.52016	779	CUFF.12645.2
u	CUFF.12656	CUFF.12656.1	100	0.257325	0.179812	0.334837	4.36099	3630	CUFF.12656.2
u	CUFF.12656	CUFF.12656.2	99	0.254529	0.18583	0.323227	4.3136	4147	CUFF.12656.2
u	CUFF.12656	CUFF.12656.3	59	0.151835	0.091519	0.212152	2.57321	4066	CUFF.12656.2
u	CUFF.12656	CUFF.12656.4	68	0.175462	0.10723	0.243694	2.97363	3791	CUFF.12656.2
u	CUFF.12656	CUFF.12656.5	88	0.225484	0.148878	0.30209	3.82137	4065	CUFF.12656.2
u	CUFF.12657	CUFF.12657.2	48	0.202586	0.111335	0.293837	3.45649	2099	CUFF.12657.2
u	CUFF.12663	CUFF.12663.1	100	0.793514	0.485236	1.10179	13.392	574	CUFF.12663.1
u	CUFF.12670	CUFF.12670.1	100	0.25114	0.173716	0.328563	4.21702	2234	CUFF.12670.1
u	CUFF.12681	CUFF.12681.1	100	13.9939	12.9187	15.0691	236.93	993	CUFF.12681.1
u	CUFF.12683	CUFF.12683.1	100	27.3292	25.4115	29.247	462.193	722	CUFF.12683.1
u	CUFF.12697	CUFF.12697.1	100	2.97369	1.80379	4.14358	49.4502	308	CUFF.12696.1
u	CUFF.12736	CUFF.12736.1	100	0.814643	0.584939	1.04435	13.7326	913	CUFF.12736.1
u	CUFF.12737	CUFF.12737.1	100	0.580339	0.368429	0.792249	9.85973	785	CUFF.12737.1
u	CUFF.12773	CUFF.12773.1	100	0.401602	0.217297	0.585908	6.90897	792	CUFF.12773.1
u	CUFF.12820	CUFF.12820.1	100	1.87299	1.57776	2.16821	31.4031	1187	CUFF.12820.1
u	CUFF.12829	CUFF.12829.1	100	6.50859	6.04902	6.96816	109.421	1644	CUFF.12829.1
u	CUFF.12845	CUFF.12845.1	91	2.49521	2.15767	2.83275	42.3098	1894	CUFF.12845.1
u	CUFF.12845	CUFF.12845.2	63	1.73623	1.41663	2.05584	29.4402	1604	CUFF.12845.1
u	CUFF.12845	CUFF.12845.3	62	1.70785	1.39153	2.02417	28.959	1615	CUFF.12845.1
u	CUFF.12845	CUFF.12845.4	100	2.74596	2.36131	3.13062	46.5617	1869	CUFF.12845.1
u	CUFF.12862	CUFF.12862.1	21	0.374136	0.200348	0.547924	6.32107	1299	CUFF.12862.2
u	CUFF.12862	CUFF.12862.2	100	1.78531	1.48487	2.08576	30.1631	1350	CUFF.12862.2
u	CUFF.12889	CUFF.12889.1	100	1.75065	1.35364	2.14765	29.5416	718	CUFF.12889.1
u	CUFF.12898	CUFF.12898.1	24	0.799861	0.309743	1.28998	13.313	392	CUFF.12898.1
u	CUFF.12898	CUFF.12898.2	100	3.27673	1.72884	4.82462	54.5383	251	CUFF.12898.1
u	CUFF.12900	CUFF.12900.1	100	0.379619	0.189809	0.569428	6.52202	673	CUFF.12900.1
u	CUFF.12931	CUFF.12931.1	26	3.44703	2.95269	3.94137	58.3387	1226	CUFF.12931.1
u	CUFF.12931	CUFF.12931.2	100	13.3985	12.3716	14.4255	226.761	1139	CUFF.12931.1
u	CUFF.12959	CUFF.12959.1	100	0.189067	0.133042	0.245091	3.20484	3095	CUFF.12959.1
u	CUFF.12960	CUFF.12960.1	100	0.63861	0.530922	0.746297	10.8043	2775	CUFF.12960.1
u	CUFF.12974	CUFF.12974.1	100	0.344016	0.281122	0.40691	5.82623	4577	CUFF.12974.1
u	CUFF.12977	CUFF.12977.1	100	0.201943	0.113348	0.290539	3.42611	1476	CUFF.12977.1
u	CUFF.12978	CUFF.12978.1	100	0.296888	0.132317	0.461459	5.10632	712	CUFF.12978.1
u	CUFF.12993	CUFF.12993.1	100	0.712863	0.468731	0.956995	12.1811	771	CUFF.12993.1
u	CUFF.12996	CUFF.12996.1	100	0.404162	0.208115	0.60021	6.8392	672	CUFF.12996.1
u	CUFF.12997	CUFF.12997.1	100	2.49436	2.11242	2.87629	41.6891	1188	CUFF.12997.1
u	CUFF.12998	CUFF.12998.1	100	1.12981	0.775528	1.4841	18.8829	847	CUFF.12997.1
u	CUFF.13015	CUFF.13015.1	100	0.980333	0.755307	1.20536	16.599	1106	CUFF.13015.1
u	CUFF.13018	CUFF.13018.1	100	0.682434	0.460563	0.904304	11.5504	1057	CUFF.13018.3
u	CUFF.13018	CUFF.13018.2	39	0.268023	0.136509	0.399537	4.53639	1362	CUFF.13018.3
u	CUFF.13018	CUFF.13018.3	20	0.138127	0.041553	0.234702	2.33786	1441	CUFF.13018.3
u	CUFF.13025	CUFF.13025.1	100	0.56879	0.328976	0.808603	9.62812	1024	CUFF.13026.1
u	CUFF.13026	CUFF.13026.1	100	2.53471	2.19442	2.87499	42.906	1463	CUFF.13026.1
u	CUFF.13030	CUFF.13030.1	100	0.120323	0.068454	0.172193	2.04375	2348	CUFF.13030.1
u	CUFF.13036	CUFF.13036.1	100	1.26	0.936693	1.5833	21.4074	777	CUFF.13036.1
u	CUFF.13057	CUFF.13057.2	97	1.05416	0.78021	1.32812	17.8101	1101	CUFF.13057.1
u	CUFF.13057	CUFF.13057.4	57	0.62068	0.44961	0.791749	10.4864	2027	CUFF.13057.1
u	CUFF.13070	CUFF.13070.1	100	1.03234	0.689402	1.37528	17.6699	599	CUFF.13070.1
u	CUFF.13081	CUFF.13081.1	100	4.25487	3.79327	4.71646	72.2799	1298	CUFF.13081.1
u	CUFF.13082	CUFF.13082.1	93	0.286949	0.150985	0.422914	4.88011	1229	CUFF.13082.2
u	CUFF.13082	CUFF.13082.2	100	0.30801	0.17833	0.43769	5.23829	1371	CUFF.13082.2
u	CUFF.13120	CUFF.13120.1	54	5.22832	4.37289	6.08375	86.7719	742	CUFF.13120.1
u	CUFF.13120	CUFF.13120.2	100	9.65843	8.40325	10.9136	160.296	626	CUFF.13120.1
u	CUFF.13132	CUFF.13132.1	100	0.939421	0.656443	1.2224	15.9394	753	CUFF.13132.1
u	CUFF.13133	CUFF.13133.1	100	0.728143	0.432352	1.02393	12.3077	584	CUFF.13133.1
u	CUFF.13147	CUFF.13147.1	100	0.461485	0.309949	0.61302	7.88224	1170	CUFF.13147.1
u	CUFF.13152	CUFF.13152.1	100	0.295569	0.149612	0.441526	5.05544	893	CUFF.13152.1
u	CUFF.13169	CUFF.13169.1	78	0.860221	0.6972	1.02324	14.4885	2526	CUFF.13169.3
u	CUFF.13169	CUFF.13169.2	29	0.313931	0.20761	0.420253	5.28747	2836	CUFF.13169.3
u	CUFF.13169	CUFF.13169.3	100	1.09709	0.926071	1.26811	18.478	2960	CUFF.13169.3
u	CUFF.13188	CUFF.13188.1	100	0.678517	0.437319	0.919715	11.6766	752	CUFF.13188.1
u	CUFF.13231	CUFF.13231.1	100	1.11528	0.857901	1.37265	18.5859	978	CUFF.13231.1
u	CUFF.13241	CUFF.13241.1	100	4.80524	3.70312	5.90736	79.6215	368	CUFF.13241.1
u	CUFF.13262	CUFF.13262.1	100	0.301515	0.149559	0.453471	5.13094	840	CUFF.13262.1
u	CUFF.13269	CUFF.13269.1	100	0.455717	0.122789	0.788644	7.73168	461	CUFF.13269.2
u	CUFF.13269	CUFF.13269.2	72	0.328321	0.199562	0.457081	5.57029	1287	CUFF.13269.2
u	CUFF.13278	CUFF.13278.1	100	1.41919	1.13017	1.70821	23.9842	1030	CUFF.13278.1
u	CUFF.13279	CUFF.13279.4	62	0.748413	0.533267	0.963558	12.6933	1091	CUFF.13279.1
u	CUFF.13293	CUFF.13293.1	100	3.96965	3.40612	4.53318	67.2288	777	CUFF.13293.1
u	CUFF.13307	CUFF.13307.1	100	3.17997	2.60816	3.75178	52.378	636	CUFF.13307.1
u	CUFF.13339	CUFF.13339.1	100	0.686612	0.468209	0.905015	11.5015	862	CUFF.13339.1
u	CUFF.13344	CUFF.13344.1	100	5.5137	4.91699	6.1104	93.1048	919	CUFF.13344.1
u	CUFF.13383	CUFF.13383.1	100	0.550172	0.304128	0.796217	9.2781	605	CUFF.13383.1
u	CUFF.13384	CUFF.13384.1	100	0.886962	0.656593	1.11733	14.9307	992	CUFF.13384.1
u	CUFF.13386	CUFF.13386.1	27	0.354868	0.177105	0.532631	5.96722	1250	CUFF.13386.2
u	CUFF.13386	CUFF.13386.2	100	1.29442	1.01898	1.56986	21.766	1299	CUFF.13386.2
u	CUFF.13386	CUFF.13386.3	55	0.70825	0.441265	0.975236	11.9095	951	CUFF.13386.2
u	CUFF.13393	CUFF.13393.1	100	0.859688	0.52727	1.1921	14.6866	621	CUFF.13393.2
u	CUFF.13393	CUFF.13393.2	69	0.589166	0.377424	0.800908	10.0651	1069	CUFF.13393.2
u	CUFF.13393	CUFF.13393.3	44	0.379828	0.174138	0.585518	6.48886	900	CUFF.13393.2
u	CUFF.13412	CUFF.13412.1	100	4.71355	4.20526	5.22185	80.0899	1498	CUFF.13412.2
u	CUFF.13412	CUFF.13412.2	59	2.79799	2.41725	3.17873	47.5418	1633	CUFF.13412.2
u	CUFF.13436	CUFF.13436.1	29	0.701352	0.4961	0.906603	11.9152	1617	CUFF.13436.2
u	CUFF.13436	CUFF.13436.2	100	2.39317	2.0682	2.71813	40.6572	1637	CUFF.13436.2
u	CUFF.13448	CUFF.13448.1	100	0.567936	0.235873	0.9	9.55143	433	CUFF.13448.1
u	CUFF.13456	CUFF.13456.1	100	0.276294	0.152768	0.39982	4.69436	1049	CUFF.13456.1
u	CUFF.13457	CUFF.13457.1	100	0.183484	0.126557	0.240411	3.1119	2896	CUFF.13457.1
u	CUFF.13458	CUFF.13458.1	100	0.144139	0.062719	0.225558	2.46331	1648	CUFF.13458.1
u	CUFF.13459	CUFF.13459.1	100	0.239586	0.135638	0.343534	4.09449	1547	CUFF.13459.1
u	CUFF.13464	CUFF.13464.1	100	10.9535	10.1052	11.8019	184.736	904	CUFF.13464.1
u	CUFF.13493	CUFF.13493.1	100	169.647	166.395	172.899	2869.37	953	CUFF.13493.1
u	CUFF.13508	CUFF.13508.1	100	2.44727	1.68698	3.20757	41.2414	404	CUFF.13508.1
u	CUFF.13509	CUFF.13509.1	100	25.0825	14.5075	35.6576	422.69	151	CUFF.13508.1
u	CUFF.13511	CUFF.13511.1	100	1.57748	1.26951	1.88545	26.874	1212	CUFF.13511.1
u	CUFF.13511	CUFF.13511.2	69	1.09628	0.820517	1.37205	18.6763	1171	CUFF.13511.1
u	CUFF.13512	CUFF.13512.1	100	28.5978	26.9201	30.2755	475.17	1140	CUFF.13512.1
u	CUFF.13522	CUFF.13522.1	100	4.63414	4.23534	5.03294	78.2847	2215	CUFF.13523.1
u	CUFF.13523	CUFF.13523.1	100	0.653492	0.499741	0.807243	11.0395	2577	CUFF.13523.1
u	CUFF.13536	CUFF.13536.1	100	0.728628	0.556382	0.900873	12.3909	1773	CUFF.13537.1
u	CUFF.13537	CUFF.13537.1	100	0.316507	0.201359	0.431656	5.38245	2068	CUFF.13537.1
u	CUFF.13538	CUFF.13538.1	100	0.174202	0.061722	0.286682	2.93403	852	CUFF.13538.1
u	CUFF.13539	CUFF.13539.1	100	0.979896	0.860893	1.0989	16.5865	3930	CUFF.13539.1
u	CUFF.13541	CUFF.13541.1	76	0.891351	0.636314	1.14639	15.1115	1294	CUFF.13541.4
u	CUFF.13541	CUFF.13541.2	25	0.294244	0.141432	0.447056	4.98846	1339	CUFF.13541.4
u	CUFF.13541	CUFF.13541.3	100	1.16826	0.902359	1.43416	19.806	1442	CUFF.13541.4
u	CUFF.13541	CUFF.13541.4	32	0.374205	0.209272	0.539139	6.34409	1443	CUFF.13541.4
u	CUFF.13550	CUFF.13550.1	100	0.320974	0.113725	0.528223	5.52644	544	CUFF.13550.1
u	CUFF.13551	CUFF.13551.1	100	1.23317	0.737106	1.72923	20.4978	530	CUFF.13552.1
u	CUFF.13551	CUFF.13551.2	95	1.17201	0.68763	1.65638	19.4812	521	CUFF.13552.1
u	CUFF.13553	CUFF.13553.1	100	2.04767	0.906431	3.1889	34.4209	251	CUFF.13553.1
u	CUFF.13559	CUFF.13559.1	100	0.630464	0.40712	0.853808	10.6939	774	CUFF.13559.1
u	CUFF.13567	CUFF.13567.1	100	0.199101	0.103407	0.294795	3.33826	1249	CUFF.13567.1
u	CUFF.13573	CUFF.13573.1	100	1.23785	0.975308	1.5004	21.095	1041	CUFF.13573.1
u	CUFF.13575	CUFF.13575.1	100	0.355735	0.179531	0.531939	5.96197	955	CUFF.13575.2
u	CUFF.13575	CUFF.13575.2	90	0.32041	0.165391	0.475429	5.36994	1074	CUFF.13575.2
u	CUFF.13630	CUFF.13630.1	100	0.147292	0.062505	0.232079	2.47808	1214	CUFF.13630.1
u	CUFF.13640	CUFF.13640.1	100	0.339107	0.230635	0.447579	5.82314	1597	CUFF.13640.1
u	CUFF.13675	CUFF.13675.1	100	62.8447	59.3617	66.3278	1054	734	CUFF.13675.1
u	CUFF.13691	CUFF.13691.1	100	1.27487	1.05818	1.49155	21.4859	2051	CUFF.13692.1
u	CUFF.13692	CUFF.13692.1	100	3.19864	2.91799	3.4793	53.9083	2935	CUFF.13692.1
u	CUFF.13693	CUFF.13693.1	100	1.08427	0.812635	1.3559	18.3221	1013	CUFF.13693.1
u	CUFF.13694	CUFF.13694.1	100	0.433938	0.191557	0.676319	7.33272	743	CUFF.13693.1
u	CUFF.13714	CUFF.13714.1	100	0.448374	0.275445	0.621304	7.5105	885	CUFF.13714.1
u	CUFF.13719	CUFF.13719.1	100	0.226693	0.095553	0.357832	3.86836	848	CUFF.13719.1
u	CUFF.13720	CUFF.13720.1	100	0.326507	0.131342	0.521672	5.57162	612	CUFF.13719.1
u	CUFF.13758	CUFF.13758.1	100	51.322	47.6621	54.9819	862.621	454	CUFF.13758.1
u	CUFF.13787	CUFF.13787.1	100	1.91192	1.68835	2.13549	32.4262	2001	CUFF.13787.1
u	CUFF.13814	CUFF.13814.1	100	0.444819	0.296747	0.592891	7.42389	1150	CUFF.13814.1
u	CUFF.13815	CUFF.13815.1	100	0.369323	0.245166	0.493479	6.22704	1338	CUFF.13815.1
u	CUFF.13839	CUFF.13839.1	100	0.488559	0.321432	0.655687	8.2346	1019	CUFF.13839.1
u	CUFF.13849	CUFF.13849.1	24	0.778212	0.610016	0.946408	13.101	2285	CUFF.13849.1
u	CUFF.13849	CUFF.13849.2	100	3.17968	2.83053	3.52882	53.5288	1876	CUFF.13849.1
u	CUFF.13850	CUFF.13850.1	100	1.04194	0.865161	1.21873	17.7082	1749	CUFF.13850.1
u	CUFF.13878	CUFF.13878.1	100	0.53658	0.277157	0.796003	9.21702	583	CUFF.13878.1
u	CUFF.13891	CUFF.13891.1	100	78.5452	74.3803	82.7101	1327.08	976	CUFF.13891.2
u	CUFF.13891	CUFF.13891.2	56	44.2212	41.6871	46.7553	747.149	1241	CUFF.13891.2
u	CUFF.13920	CUFF.13920.1	100	18.2698	17.3145	19.2251	308.52	1118	CUFF.13920.1
u	CUFF.13929	CUFF.13929.3	64	0.609406	0.409777	0.809036	10.3437	1313	CUFF.13929.2
u	CUFF.13942	CUFF.13942.1	100	1.04449	0.765443	1.32354	17.4664	830	CUFF.13942.1
u	CUFF.13947	CUFF.13947.1	100	0.486991	0.218698	0.755285	8.18479	691	CUFF.13948.1
u	CUFF.13948	CUFF.13948.1	100	0.78631	0.550883	1.02174	13.2154	1010	CUFF.13948.1
u	CUFF.13950	CUFF.13950.1	100	0.233037	0.103771	0.362302	3.92374	833	CUFF.13950.1
u	CUFF.14004	CUFF.14004.1	100	0.383135	0.218789	0.547481	6.34216	1055	CUFF.14005.1
u	CUFF.14005	CUFF.14005.1	100	0.114475	0.022368	0.206583	1.89495	1242	CUFF.14005.1
u	CUFF.14032	CUFF.14032.1	100	0.238846	0.119478	0.358215	4.10401	989	CUFF.14032.1
u	CUFF.14039	CUFF.14039.1	43	9.43267	8.11834	10.747	158.983	586	CUFF.14039.2
u	CUFF.14039	CUFF.14039.2	100	21.7019	19.7601	23.6438	365.776	592	CUFF.14039.2
u	CUFF.14046	CUFF.14046.1	100	0.879322	0.272182	1.48646	14.8372	369	CUFF.14046.2
u	CUFF.14046	CUFF.14046.2	91	0.803872	0.475896	1.13185	13.5641	639	CUFF.14046.2
u	CUFF.14046	CUFF.14046.3	78	0.68485	0.136689	1.23301	11.5558	359	CUFF.14046.2
u	CUFF.14054	CUFF.14054.1	100	0.130734	0.048041	0.213426	2.21389	1918	CUFF.14055.1
u	CUFF.14055	CUFF.14055.1	100	0.810271	0.673067	0.947476	13.7214	2591	CUFF.14055.1
u	CUFF.14064	CUFF.14064.1	100	9.75249	8.38269	11.1223	164.171	426	CUFF.14064.1
u	CUFF.14065	CUFF.14065.1	100	0.324069	0.209267	0.438872	5.46838	1337	CUFF.14065.1
u	CUFF.14076	CUFF.14076.1	100	1.18759	0.888212	1.48697	20.1307	833	CUFF.14076.1
u	CUFF.14079	CUFF.14079.1	100	21.1664	19.3932	22.9395	354.925	617	CUFF.14079.1
u	CUFF.14096	CUFF.14096.1	51	0.817049	0.573433	1.06066	13.8452	1238	CUFF.14096.2
u	CUFF.14096	CUFF.14096.2	100	1.58968	1.28122	1.89814	26.9378	1265	CUFF.14096.2
u	CUFF.14116	CUFF.14116.1	100	0.423955	0.246271	0.60164	7.2477	815	CUFF.14116.1
u	CUFF.14117	CUFF.14117.1	100	0.589405	0.274355	0.904455	9.73913	457	CUFF.14117.1
u	CUFF.14128	CUFF.14128.1	100	0.87163	0.580659	1.1626	14.6436	690	CUFF.14128.1
u	CUFF.14135	CUFF.14135.1	100	0.377555	0.202811	0.552299	6.48776	800	CUFF.14135.1
u	CUFF.14152	CUFF.14152.1	100	0.443722	0.228485	0.658959	7.06144	628	CUFF.14152.1
u	CUFF.14153	CUFF.14153.1	33	0.161566	0.062867	0.260266	2.7188	1593	CUFF.14153.2
u	CUFF.14153	CUFF.14153.2	100	0.488844	0.344062	0.633627	8.22616	1603	CUFF.14153.2
u	CUFF.14168	CUFF.14168.1	100	5.46765	4.88021	6.05509	92.7735	1069	CUFF.14168.1
u	CUFF.14201	CUFF.14201.1	100	0.361683	0.247167	0.4762	6.11203	1839	CUFF.14201.1
u	CUFF.14202	CUFF.14202.1	100	0.268836	0.159001	0.378671	4.54302	1654	CUFF.14201.1
u	CUFF.14210	CUFF.14210.1	100	0.357516	0.248482	0.46655	6.09397	1606	CUFF.14210.1
u	CUFF.14211	CUFF.14211.1	100	1.22098	0.815378	1.62658	20.5046	534	CUFF.14211.1
u	CUFF.14218	CUFF.14218.1	100	4.90465	3.98593	5.82338	78.8399	451	CUFF.14218.1
u	CUFF.14227	CUFF.14227.1	100	3.22897	2.56196	3.89599	54.9222	520	CUFF.14227.1
u	CUFF.14241	CUFF.14241.1	100	0.450703	0.225351	0.676054	7.63282	595	CUFF.14241.1
u	CUFF.14242	CUFF.14242.1	21	0.449533	0.248176	0.65089	7.54303	1070	CUFF.14242.1
u	CUFF.14242	CUFF.14242.2	100	2.17422	1.76588	2.58257	36.4828	943	CUFF.14242.1
u	CUFF.14260	CUFF.14260.1	100	25.8298	24.5468	27.1127	437.057	2596	CUFF.14260.1
u	CUFF.14341	CUFF.14341.1	100	4.82765	3.82234	5.83296	81.99	487	CUFF.14342.1
u	CUFF.14356	CUFF.14356.1	100	0.482815	0.314995	0.650635	8.07208	1029	CUFF.14356.1
u	CUFF.14393	CUFF.14393.1	100	0.422514	0.149702	0.695326	7.27474	456	CUFF.14393.1
u	CUFF.14395	CUFF.14395.1	100	2.33068	1.87101	2.79035	39.4681	697	CUFF.14395.1
u	CUFF.14445	CUFF.14445.1	100	0.191135	0.098421	0.28385	3.24566	1222	CUFF.14445.1
u	CUFF.14450	CUFF.14450.1	100	1.5012	1.27934	1.72305	25.3987	1765	CUFF.14450.1
u	CUFF.14452	CUFF.14452.1	100	22.0456	20.821	23.2702	373.61	877	CUFF.14452.1
u	CUFF.14463	CUFF.14463.1	100	0.280912	0.144426	0.417399	4.67783	1003	CUFF.14463.1
u	CUFF.14464	CUFF.14464.1	100	0.593142	0.314131	0.872152	9.87715	599	CUFF.14463.1
u	CUFF.14498	CUFF.14498.1	100	7.39632	6.04173	8.7509	125.327	382	CUFF.14498.1
u	CUFF.14509	CUFF.14509.1	100	4.5122	3.75489	5.2695	75.927	549	CUFF.14509.1
u	CUFF.14512	CUFF.14512.1	34	1.01169	0.734694	1.28869	17.1404	1499	CUFF.14512.2
u	CUFF.14512	CUFF.14512.2	100	2.96755	2.56024	3.37486	50.2772	1599	CUFF.14512.2
u	CUFF.14512	CUFF.14512.3	38	1.13186	0.861498	1.40222	19.1763	1457	CUFF.14512.2
u	CUFF.14512	CUFF.14512.4	62	1.83465	1.47628	2.19301	31.0832	1305	CUFF.14512.2
u	CUFF.14517	CUFF.14517.1	100	4.46056	3.90242	5.0187	75.4845	865	CUFF.14517.1
u	CUFF.14603	CUFF.14603.1	100	0.727751	0.485997	0.969506	12.4011	775	CUFF.14603.1
u	CUFF.14606	CUFF.14606.1	100	0.220496	0.144983	0.296009	3.72492	2094	CUFF.14606.1
u	CUFF.14622	CUFF.14622.1	100	1.55707	1.26709	1.84706	26.2747	1635	CUFF.14622.5
u	CUFF.14622	CUFF.14622.2	70	1.08888	0.829769	1.34798	18.3741	1456	CUFF.14622.5
u	CUFF.14622	CUFF.14622.3	60	0.930563	0.709191	1.15193	15.7027	1670	CUFF.14622.5
u	CUFF.14622	CUFF.14622.4	40	0.629492	0.411799	0.847184	10.6223	1283	CUFF.14622.5
u	CUFF.14622	CUFF.14622.5	36	0.56404	0.398649	0.729431	9.51784	1844	CUFF.14622.5
u	CUFF.14630	CUFF.14630.1	37	0.781493	0.564403	0.998583	13.3273	1439	CUFF.14630.3
u	CUFF.14630	CUFF.14630.2	80	1.70145	1.35244	2.05047	29.0159	1275	CUFF.14630.3
u	CUFF.14630	CUFF.14630.3	100	2.11403	1.76966	2.4584	36.0518	1505	CUFF.14630.3
u	CUFF.14636	CUFF.14636.1	100	0.088317	0.034317	0.142318	1.51296	2597	CUFF.14636.1
u	CUFF.14649	CUFF.14649.1	100	11.9676	11.2018	12.7335	199.985	1151	CUFF.14649.1
u	CUFF.14717	CUFF.14717.1	100	1.36526	0.945813	1.7847	22.472	548	CUFF.14717.1
u	CUFF.14691	CUFF.14691.1	100	8.37745	7.87064	8.88426	141.649	3096	CUFF.14691.1
u	CUFF.14782	CUFF.14782.1	100	20.442	19.185	21.699	340.913	793	CUFF.14782.1
u	CUFF.52528	CUFF.52528.1	100	0.07215	0.039504	0.104795	1.21645	6419	CUFF.52529.1
u	CUFF.52529	CUFF.52529.1	100	0.520618	0.452226	0.589009	8.77766	6769	CUFF.52529.1
u	CUFF.52538	CUFF.52538.1	100	0.582359	0.435211	0.729507	9.91693	1488	CUFF.52538.1
u	CUFF.52541	CUFF.52541.1	100	0.941296	0.530481	1.35211	16.1038	440	CUFF.52541.1
u	CUFF.52556	CUFF.52556.1	100	5.48811	4.03859	6.93762	92.6676	306	CUFF.52556.1
u	CUFF.52564	CUFF.52564.1	100	0.932665	0.45198	1.41335	15.9093	379	CUFF.52564.1
u	CUFF.52568	CUFF.52568.1	100	3.74199	3.09325	4.39072	63.1738	715	CUFF.52568.1
u	CUFF.52569	CUFF.52569.1	100	2.79045	1.95037	3.63053	47.1096	468	CUFF.52568.1
u	CUFF.52576	CUFF.52576.1	100	36.0772	34.1781	37.9763	610.803	1418	CUFF.52576.1
u	CUFF.52584	CUFF.52584.1	100	0.248481	0.124138	0.372824	4.2424	1117	CUFF.52584.1
u	CUFF.52585	CUFF.52585.1	100	0.539045	0.308123	0.769967	9.20331	746	CUFF.52584.1
u	CUFF.52588	CUFF.52588.1	20	0.993956	0.667876	1.32004	16.8009	880	CUFF.52588.1
u	CUFF.52588	CUFF.52588.2	100	5.07538	4.42008	5.73067	85.7894	871	CUFF.52588.1
u	CUFF.52597	CUFF.52597.1	43	0.540422	0.388616	0.692227	9.1594	1653	CUFF.52597.1
u	CUFF.52597	CUFF.52597.2	100	1.26556	0.997411	1.5337	21.4494	1199	CUFF.52597.1
u	CUFF.52600	CUFF.52600.1	44	0.200279	0.065079	0.335479	3.4133	1131	CUFF.52600.3
u	CUFF.52600	CUFF.52600.2	45	0.203616	0.072726	0.334507	3.47018	1130	CUFF.52600.3
u	CUFF.52600	CUFF.52600.3	100	0.45057	0.282554	0.618586	7.67894	1252	CUFF.52600.3
u	CUFF.52612	CUFF.52612.1	100	0.444691	0.282313	0.607069	7.40469	970	CUFF.52612.1
u	CUFF.52620	CUFF.52620.1	100	0.380821	0.169579	0.592062	6.34213	579	CUFF.52620.1
u	CUFF.52626	CUFF.52626.1	100	0.330925	0.111414	0.550435	5.48269	533	CUFF.52626.1
u	CUFF.52641	CUFF.52641.1	100	0.728598	0.471446	0.98575	12.3065	726	CUFF.52641.1
u	CUFF.52642	CUFF.52642.1	100	0.560024	0.350207	0.769842	9.42436	807	CUFF.52642.1
u	CUFF.52659	CUFF.52659.1	100	0.206889	0.069748	0.34403	3.44425	1034	CUFF.52658.1
u	CUFF.52663	CUFF.52663.1	100	1.72857	1.27445	2.18269	28.7717	588	CUFF.52663.1
u	CUFF.52684	CUFF.52684.1	100	0.251331	0.099773	0.40289	4.11598	692	CUFF.52684.1
u	CUFF.52711	CUFF.52711.1	100	1.72548	1.22054	2.23042	28.0022	498	CUFF.52711.1
u	CUFF.14835	CUFF.14835.1	100	29.7054	27.6872	31.7235	501.489	528	CUFF.14835.1
u	CUFF.14840	CUFF.14840.1	100	2.50225	1.93683	3.06766	41.4075	570	CUFF.14840.1
u	CUFF.14849	CUFF.14849.1	100	7.4167	6.1772	8.6562	123.372	425	CUFF.14849.1
u	CUFF.14855	CUFF.14855.1	100	0.649673	0.444047	0.8553	11.0793	944	CUFF.14855.1
u	CUFF.14869	CUFF.14869.1	100	1.37285	1.03557	1.71014	22.6485	781	CUFF.14869.1
u	CUFF.14890	CUFF.14890.1	100	1.36462	1.08129	1.64795	23.2164	1130	CUFF.14891.1
u	CUFF.14898	CUFF.14898.1	100	0.253076	0.090091	0.41606	4.26292	805	CUFF.14898.1
u	CUFF.14899	CUFF.14899.1	100	0.55807	0.235222	0.880918	9.40038	504	CUFF.14898.1
u	CUFF.14904	CUFF.14904.1	100	0.334765	0.132894	0.536636	5.74853	564	CUFF.14904.1
u	CUFF.14905	CUFF.14905.1	22	0.192185	0.041006	0.343363	3.24714	959	CUFF.14905.2
u	CUFF.14905	CUFF.14905.2	22	0.198963	0.056957	0.340969	3.36167	988	CUFF.14905.2
u	CUFF.14905	CUFF.14905.3	100	0.891158	0.630272	1.15204	15.0569	988	CUFF.14905.2
u	CUFF.14906	CUFF.14906.1	100	11.705	11.0339	12.376	197.353	3376	CUFF.14906.1
u	CUFF.14906	CUFF.14906.2	83	9.74874	9.09293	10.4045	164.37	2654	CUFF.14906.1
u	CUFF.14906	CUFF.14906.3	42	4.94591	4.53819	5.35363	83.3911	3376	CUFF.14906.1
u	CUFF.14907	CUFF.14907.1	87	0.586959	0.406411	0.767506	9.94263	1215	CUFF.14907.1
u	CUFF.14907	CUFF.14907.2	100	0.677415	0.388408	0.966421	11.4749	726	CUFF.14907.1
u	CUFF.14907	CUFF.14907.3	78	0.530843	0.228081	0.833605	8.99207	566	CUFF.14907.1
u	CUFF.14910	CUFF.14910.1	100	0.468804	0.251001	0.686606	7.95328	681	CUFF.14910.1
u	CUFF.14921	CUFF.14921.1	100	0.819102	0.44428	1.19392	13.5497	472	CUFF.14921.1
u	CUFF.14928	CUFF.14928.1	100	0.355634	0.232028	0.479239	6.0506	1663	CUFF.14928.1
u	CUFF.14929	CUFF.14929.1	27	0.335456	0.14886	0.522052	5.7073	914	CUFF.14928.1
u	CUFF.14929	CUFF.14929.2	100	1.23896	0.966272	1.51165	21.0791	1182	CUFF.14928.1
u	CUFF.14938	CUFF.14938.1	100	2.1987	1.87575	2.52165	37.0237	1530	CUFF.14938.1
u	CUFF.14938	CUFF.14938.2	32	0.712872	0.498802	0.926943	12.004	1418	CUFF.14938.1
u	CUFF.14939	CUFF.14939.1	100	0.993332	0.723992	1.26267	16.7266	1016	CUFF.14938.1
u	CUFF.14940	CUFF.14940.1	100	0.766009	0.546367	0.985651	13.109	929	CUFF.14940.1
u	CUFF.14951	CUFF.14951.1	100	0.923786	0.493443	1.35413	15.8541	422	CUFF.14951.1
u	CUFF.14955	CUFF.14955.1	100	2.33776	2.04822	2.62729	39.6991	2152	CUFF.14955.1
u	CUFF.14956	CUFF.14956.1	100	2.03615	1.67808	2.39423	34.5773	1439	CUFF.14955.1
u	CUFF.14957	CUFF.14957.1	100	0.613529	0.285584	0.941475	10.5486	446	CUFF.14957.1
u	CUFF.14963	CUFF.14963.1	100	0.592492	0.366012	0.818972	9.96111	1183	CUFF.14964.1
u	CUFF.14964	CUFF.14964.1	100	1.84044	1.5295	2.15138	30.9419	1350	CUFF.14964.1
u	CUFF.14965	CUFF.14965.1	100	0.241812	0.132368	0.351256	4.08199	1161	CUFF.14965.1
u	CUFF.14973	CUFF.14973.1	100	0.372454	0.165854	0.579054	6.41037	588	CUFF.14973.1
u	CUFF.14977	CUFF.14977.1	29	0.578243	0.431194	0.725292	9.66391	2343	CUFF.14977.1
u	CUFF.14977	CUFF.14977.2	100	1.97727	1.72501	2.22953	33.0452	2180	CUFF.14977.1
u	CUFF.14980	CUFF.14980.1	100	0.248249	0.009817	0.486681	4.27202	509	CUFF.14981.1
u	CUFF.14981	CUFF.14981.1	100	0.365378	0.190893	0.539863	6.28765	853	CUFF.14981.1
u	CUFF.14987	CUFF.14987.1	100	0.254417	0.113292	0.395542	4.37714	778	CUFF.14987.1
u	CUFF.14995	CUFF.14995.1	100	1.49556	0.977863	2.01326	25.253	445	CUFF.14995.1
u	CUFF.15012	CUFF.15012.1	19	0.133886	0.024307	0.243465	2.26762	1087	CUFF.15012.3
u	CUFF.15012	CUFF.15012.2	52	0.368249	0.209333	0.527165	6.23702	1169	CUFF.15012.3
u	CUFF.15012	CUFF.15012.3	100	0.70174	0.492926	0.910554	11.8853	1174	CUFF.15012.3
u	CUFF.15036	CUFF.15036.1	100	1.63864	1.34122	1.93606	27.9525	1052	CUFF.15036.1
u	CUFF.15057	CUFF.15057.1	67	0.62392	0.288214	0.959625	10.5829	491	CUFF.15057.1
u	CUFF.15057	CUFF.15057.2	88	0.817786	0.312576	1.323	13.8713	382	CUFF.15057.1
u	CUFF.15057	CUFF.15057.3	100	0.928835	0.461696	1.39597	15.7549	458	CUFF.15057.1
u	CUFF.15059	CUFF.15059.1	100	0.352267	0.257845	0.446689	5.93544	2068	CUFF.15059.1
u	CUFF.15067	CUFF.15067.1	100	0.541323	0.310721	0.771926	9.20802	677	CUFF.15067.1
u	CUFF.15070	CUFF.15070.1	100	1.11862	0.642165	1.59508	19.0146	449	CUFF.15070.1
u	CUFF.15070	CUFF.15070.2	92	1.027	0.412467	1.64153	17.4572	339	CUFF.15070.1
u	CUFF.15073	CUFF.15073.1	100	2.1004	1.54547	2.65534	35.3479	508	CUFF.15073.1
u	CUFF.15075	CUFF.15075.1	100	0.264533	0.139877	0.38919	4.50844	999	CUFF.15075.1
u	CUFF.15092	CUFF.15092.1	100	2.91574	2.20826	3.62322	49.1018	460	CUFF.15092.1
u	CUFF.15100	CUFF.15100.1	100	11.6095	10.5785	12.6404	189.966	846	CUFF.15100.1
u	CUFF.15106	CUFF.15106.1	100	0.266047	0.194348	0.337746	4.52849	2648	CUFF.15106.1
u	CUFF.15107	CUFF.15107.1	100	0.779566	0.623538	0.935593	13.1888	1691	CUFF.15107.1
u	CUFF.15119	CUFF.15119.1	100	0.412104	0.210324	0.613884	7.04604	987	CUFF.15119.1
u	CUFF.15119	CUFF.15119.2	93	0.381591	0.191523	0.571658	6.52434	969	CUFF.15119.1
u	CUFF.15119	CUFF.15119.3	65	0.269709	0.103385	0.436032	4.6114	964	CUFF.15119.1
u	CUFF.15157	CUFF.15157.1	100	25.7297	24.5612	26.8982	435.933	1063	CUFF.15157.1
u	CUFF.15160	CUFF.15160.1	100	0.553666	0.341138	0.766195	9.34411	868	CUFF.15160.1
u	CUFF.15161	CUFF.15161.1	100	0.475742	0.128296	0.823189	8.029	461	CUFF.15160.1
u	CUFF.15163	CUFF.15163.1	100	2.0153	1.66438	2.36621	34.1655	1011	CUFF.15163.1
u	CUFF.15169	CUFF.15169.1	100	0.372094	0.186047	0.558141	6.1747	683	CUFF.15169.1
u	CUFF.15174	CUFF.15174.1	100	1.73523	1.4716	1.99886	29.33	1382	CUFF.15174.1
u	CUFF.15180	CUFF.15180.1	100	1.40125	1.12951	1.67299	23.7483	1337	CUFF.15180.1
u	CUFF.15180	CUFF.15180.2	95	1.33801	1.02235	1.65367	22.6765	1039	CUFF.15180.1
u	CUFF.15181	CUFF.15181.1	100	0.373824	0.166019	0.581628	6.2959	601	CUFF.15181.1
u	CUFF.15183	CUFF.15183.1	100	1.03568	0.817768	1.2536	17.3931	1266	CUFF.15183.1
u	CUFF.15190	CUFF.15190.1	72	2.05827	1.12934	2.9872	35.098	318	CUFF.15190.2
u	CUFF.15190	CUFF.15190.2	100	2.8462	2.35236	3.34003	48.5339	787	CUFF.15190.2
u	CUFF.15198	CUFF.15198.1	100	1.05987	0.699988	1.41975	17.8345	577	CUFF.15198.1
u	CUFF.15199	CUFF.15199.1	100	0.810916	0.506257	1.11557	13.8532	647	CUFF.15199.1
u	CUFF.15199	CUFF.15199.2	66	0.533782	0.201053	0.866511	9.11881	507	CUFF.15199.1
u	CUFF.15199	CUFF.15199.3	70	0.563816	0.23857	0.889062	9.6319	567	CUFF.15199.1
u	CUFF.15201	CUFF.15201.1	100	1.15877	0.848858	1.46868	19.288	786	CUFF.15201.1
u	CUFF.15235	CUFF.15235.1	100	1.51548	0.674843	2.35612	25.5075	274	CUFF.15235.1
u	CUFF.15242	CUFF.15242.1	100	0.276278	0.171156	0.381401	4.74227	1410	CUFF.15242.1
u	CUFF.15246	CUFF.15246.1	100	12.437	11.4782	13.3958	210.238	1086	CUFF.15246.1
u	CUFF.15256	CUFF.15256.1	100	0.19181	0.09185	0.29177	3.25553	1096	CUFF.15256.1
u	CUFF.15257	CUFF.15257.1	100	1.48526	1.13086	1.83965	25.3013	767	CUFF.15257.1
u	CUFF.15258	CUFF.15258.1	100	0.690494	0.26765	1.11334	11.8238	410	CUFF.15259.1
u	CUFF.15259	CUFF.15259.1	100	0.360548	0.155106	0.565989	6.1739	678	CUFF.15259.1
u	CUFF.15267	CUFF.15267.1	100	0.403031	0.228964	0.577097	6.75524	825	CUFF.15267.1
u	CUFF.15277	CUFF.15277.1	100	0.23656	0.083817	0.389302	3.98606	691	CUFF.15277.1
u	CUFF.15295	CUFF.15295.1	100	0.306867	0.146946	0.466788	5.27658	752	CUFF.15295.1
u	CUFF.15298	CUFF.15298.1	100	1.93768	1.60578	2.26958	32.4489	1006	CUFF.15298.1
u	CUFF.15303	CUFF.15303.1	44	1.0785	0.861249	1.29575	18.1485	1595	CUFF.15303.1
u	CUFF.15303	CUFF.15303.2	100	2.45064	1.9929	2.90839	41.2384	898	CUFF.15303.1
u	CUFF.15304	CUFF.15304.1	36	1.06974	0.860497	1.27899	17.9144	2438	CUFF.15304.2
u	CUFF.15304	CUFF.15304.2	57	1.70442	1.45142	1.95742	28.543	2471	CUFF.15304.2
u	CUFF.15304	CUFF.15304.3	100	3.00868	2.67868	3.33868	50.3846	2377	CUFF.15304.2
u	CUFF.15305	CUFF.15305.1	100	6.92202	5.64399	8.20005	117.158	378	CUFF.15305.1
u	CUFF.15321	CUFF.15321.1	100	1.71395	1.45703	1.97087	29.2278	1527	CUFF.15321.1
u	CUFF.15348	CUFF.15348.1	100	6.0378	5.51162	6.56398	100.796	1221	CUFF.15348.1
u	CUFF.15353	CUFF.15353.1	100	3.25697	2.795	3.71894	54.3451	980	CUFF.15353.1
u	CUFF.15375	CUFF.15375.1	100	28.2136	25.2897	31.1376	480.42	369	CUFF.15375.1
u	CUFF.15379	CUFF.15379.1	30	0.660988	0.484431	0.837545	10.9974	1751	CUFF.15379.1
u	CUFF.15379	CUFF.15379.2	100	2.19915	1.89941	2.49888	36.5891	1670	CUFF.15379.1
u	CUFF.15387	CUFF.15387.1	100	4.4099	3.33241	5.4874	74.6102	361	CUFF.15387.1
u	CUFF.15410	CUFF.15410.1	19	0.438921	0.14566	0.732182	7.49068	624	CUFF.15410.2
u	CUFF.15410	CUFF.15410.2	18	0.405563	0.150224	0.660902	6.92138	665	CUFF.15410.2
u	CUFF.15410	CUFF.15410.3	100	2.31019	1.70142	2.91896	39.426	562	CUFF.15410.2
u	CUFF.15412	CUFF.15412.1	100	4.06951	3.50981	4.62921	69.2753	807	CUFF.15412.1
u	CUFF.15419	CUFF.15419.1	100	41.4552	38.2066	44.7039	704.399	365	CUFF.15419.1
u	CUFF.15439	CUFF.15439.1	100	0.760117	0.269319	1.25091	13.0745	331	CUFF.15439.1
u	CUFF.15462	CUFF.15462.1	100	7.62139	6.89531	8.34747	128.619	862	CUFF.15462.1
u	CUFF.15489	CUFF.15489.1	98	0.801813	0.493094	1.11053	13.6286	796	CUFF.15490.1
u	CUFF.15489	CUFF.15489.2	100	0.817574	0.572755	1.06239	13.8965	1259	CUFF.15490.1
u	CUFF.15490	CUFF.15490.1	100	1.00998	0.758146	1.26181	17.1668	1346	CUFF.15490.1
u	CUFF.15504	CUFF.15504.1	100	0.638373	0.409484	0.867262	10.6715	785	CUFF.15504.1
u	CUFF.15516	CUFF.15516.1	100	0.604997	0.240515	0.969479	10.0336	401	CUFF.15516.1
u	CUFF.15536	CUFF.15536.1	100	5.3065	4.65065	5.96236	90.1232	844	CUFF.15536.1
u	CUFF.15544	CUFF.15544.1	100	1.75753	1.2016	2.31347	28.0977	452	CUFF.15544.1
u	CUFF.15545	CUFF.15545.1	100	0.245276	0.138229	0.352323	4.00606	1183	CUFF.15545.1
u	CUFF.15574	CUFF.15574.1	100	1.21611	0.482769	1.94945	20.9104	280	CUFF.15574.1
u	CUFF.15628	CUFF.15628.1	100	1.31793	0.52319	2.11268	22.3024	271	CUFF.15628.1
u	CUFF.15642	CUFF.15642.1	100	0.378757	0.2447	0.512815	6.37851	1184	CUFF.15642.1
u	CUFF.15673	CUFF.15673.1	100	0.631421	0.421666	0.841175	10.8585	866	CUFF.15673.1
u	CUFF.15688	CUFF.15688.1	100	1.01923	0.404613	1.63386	17.1619	302	CUFF.15688.1
u	CUFF.15713	CUFF.15713.1	100	1.636	1.07138	2.20061	25.9802	431	CUFF.15713.1
u	CUFF.15738	CUFF.15738.1	100	0.299073	0.176154	0.421991	5.131	1120	CUFF.15738.1
u	CUFF.15739	CUFF.15739.1	59	0.2012	0.048655	0.353745	3.45721	849	CUFF.15739.3
u	CUFF.15739	CUFF.15739.2	80	0.27344	0.095896	0.450983	4.6985	827	CUFF.15739.3
u	CUFF.15739	CUFF.15739.3	100	0.340455	0.168404	0.512506	5.85001	950	CUFF.15739.3
u	CUFF.15740	CUFF.15740.1	47	0.635496	0.476549	0.794442	10.7284	1950	CUFF.15740.4
u	CUFF.15740	CUFF.15740.2	100	1.36436	1.12818	1.60054	23.0331	1939	CUFF.15740.4
u	CUFF.15740	CUFF.15740.3	99	1.3505	1.11177	1.58923	22.7991	1934	CUFF.15740.4
u	CUFF.15740	CUFF.15740.4	60	0.823621	0.639106	1.00814	13.9043	2169	CUFF.15740.4
u	CUFF.15747	CUFF.15747.1	100	1.50953	1.29705	1.72201	25.5836	1935	CUFF.15747.1
u	CUFF.15811	CUFF.15811.1	100	0.350652	0.147435	0.553868	5.9353	580	CUFF.15811.1
u	CUFF.15863	CUFF.15863.1	100	0.341448	0.180381	0.502514	5.75607	797	CUFF.15863.1
u	CUFF.15871	CUFF.15871.1	100	3.99952	3.4829	4.51614	68.1163	906	CUFF.15871.1
u	CUFF.15874	CUFF.15874.1	100	0.176426	0.095362	0.257489	3.0052	1442	CUFF.15874.1
u	CUFF.15875	CUFF.15875.1	100	0.749837	0.43532	1.06435	12.3646	554	CUFF.15875.1
u	CUFF.15881	CUFF.15881.1	100	0.413248	0.262646	0.56385	6.94569	1087	CUFF.15881.1
u	CUFF.15882	CUFF.15882.1	100	1.50501	0.729844	2.28018	24.9182	331	CUFF.15883.1
u	CUFF.15883	CUFF.15883.1	100	0.635607	0.418704	0.85251	10.5236	939	CUFF.15883.1
u	CUFF.15889	CUFF.15889.1	100	0.477664	0.303494	0.651835	8.03945	1150	CUFF.15889.1
u	CUFF.15890	CUFF.15890.1	100	1.47358	1.08077	1.8664	24.8016	752	CUFF.15889.1
u	CUFF.15891	CUFF.15891.1	100	1.09199	0.678325	1.50566	18.379	559	CUFF.15891.1
u	CUFF.15896	CUFF.15896.1	100	26.0885	24.1595	28.0174	441.102	666	CUFF.15896.1
u	CUFF.15898	CUFF.15898.1	100	1.23721	0.868027	1.60639	20.9776	798	CUFF.15898.1
u	CUFF.15899	CUFF.15899.1	100	4.96378	4.19372	5.73385	84.1639	667	CUFF.15898.1
u	CUFF.15912	CUFF.15912.1	100	5.75121	5.29556	6.20686	96.6225	1497	CUFF.15912.1
u	CUFF.15929	CUFF.15929.1	45	3.85672	3.32127	4.39217	65.1814	996	CUFF.15929.1
u	CUFF.15929	CUFF.15929.2	100	8.52447	7.68382	9.36512	144.07	928	CUFF.15929.1
u	CUFF.15936	CUFF.15936.1	100	0.490193	0.330414	0.649972	8.27728	1088	CUFF.15936.1
u	CUFF.16006	CUFF.16006.1	100	5.49895	4.6728	6.3251	91.1544	570	CUFF.16006.1
u	CUFF.16093	CUFF.16093.1	100	1.73202	1.49578	1.96826	29.2982	2140	CUFF.16094.1
u	CUFF.16157	CUFF.16157.1	100	2.74818	2.24004	3.25631	46.4119	678	CUFF.16157.1
u	CUFF.16160	CUFF.16160.1	100	2.55277	2.09495	3.0106	43.1905	753	CUFF.16160.1
u	CUFF.16194	CUFF.16194.1	100	1.6788	1.42323	1.93437	28.3375	1509	CUFF.16194.1
u	CUFF.16195	CUFF.16195.1	100	0.572603	0.414914	0.730292	9.66532	1890	CUFF.16195.1
u	CUFF.16196	CUFF.16196.1	23	0.678038	0.498347	0.857729	11.445	1866	CUFF.16195.1
u	CUFF.16196	CUFF.16196.2	100	3.00606	2.63444	3.37768	50.7411	1628	CUFF.16195.1
u	CUFF.16200	CUFF.16200.1	100	0.604335	0.227111	0.981559	10.1096	427	CUFF.16201.1
u	CUFF.16201	CUFF.16201.1	100	0.246603	0.069095	0.424112	4.12532	663	CUFF.16201.1
u	CUFF.16207	CUFF.16207.1	100	3.95952	2.89367	5.02536	66.8604	347	CUFF.16207.1
u	CUFF.16224	CUFF.16224.1	100	0.420701	0.27618	0.565223	7.00351	1415	CUFF.16224.1
u	CUFF.16290	CUFF.16290.1	100	1.20234	1.02615	1.37853	20.4278	2052	CUFF.16290.1
u	CUFF.16297	CUFF.16297.1	100	7.97465	7.02321	8.92609	134.998	658	CUFF.16297.1
u	CUFF.16314	CUFF.16314.1	100	4.44194	3.84841	5.03548	75.3213	786	CUFF.16314.1
u	CUFF.16341	CUFF.16341.1	100	0.724377	0.413506	1.03525	11.7366	551	CUFF.16341.1
u	CUFF.16355	CUFF.16355.1	52	0.477214	0.329777	0.624651	8.08189	1754	CUFF.16355.1
u	CUFF.16355	CUFF.16355.2	100	0.914142	0.697127	1.13116	15.4815	1617	CUFF.16355.1
u	CUFF.16355	CUFF.16355.3	71	0.65112	0.460997	0.841244	11.0271	1644	CUFF.16355.1
u	CUFF.16371	CUFF.16371.1	100	1.18137	0.966663	1.39608	19.9945	1499	CUFF.16371.1
u	CUFF.16372	CUFF.16372.1	100	3.01804	1.92095	4.11512	51.0795	308	CUFF.16371.1
u	CUFF.16400	CUFF.16400.1	100	1.55491	1.28212	1.8277	26.122	1239	CUFF.16400.1
u	CUFF.16427	CUFF.16427.1	100	3.85967	3.45211	4.26722	64.9099	1288	CUFF.16427.1
u	CUFF.16433	CUFF.16433.1	100	1.77095	1.39953	2.14236	29.0741	788	CUFF.16433.1
u	CUFF.16435	CUFF.16435.1	100	0.390234	0.226683	0.553785	6.69002	870	CUFF.16435.1
u	CUFF.16519	CUFF.16519.1	100	0.206101	0.11393	0.298273	3.524	1317	CUFF.16519.1
u	CUFF.16520	CUFF.16520.1	100	0.403675	0.143027	0.664323	6.9022	469	CUFF.16520.1
u	CUFF.16521	CUFF.16521.1	100	0.998882	0.552168	1.44559	16.5386	413	CUFF.16521.1
u	CUFF.16600	CUFF.16600.1	100	0.577031	0.454791	0.699272	9.80237	2316	CUFF.16600.1
u	CUFF.16601	CUFF.16601.1	100	0.077757	0.019179	0.136335	1.3209	2221	CUFF.16600.1
u	CUFF.16602	CUFF.16602.1	100	7.24749	6.75684	7.73813	122.035	1616	CUFF.16602.1
u	CUFF.16614	CUFF.16614.1	100	0.754746	0.432103	1.07739	12.9726	536	CUFF.16614.1
u	CUFF.16630	CUFF.16630.1	100	1.53654	1.16959	1.90349	25.7572	727	CUFF.16630.1
u	CUFF.16635	CUFF.16635.1	100	0.444644	0.249384	0.639905	7.5748	759	CUFF.16635.1
u	CUFF.16637	CUFF.16637.1	42	1.04769	0.81572	1.27965	17.7808	1450	CUFF.16637.1
u	CUFF.16637	CUFF.16637.2	42	1.03945	0.718539	1.36036	17.641	996	CUFF.16637.1
u	CUFF.16637	CUFF.16637.3	46	1.15868	0.82407	1.49329	19.6646	963	CUFF.16637.1
u	CUFF.16637	CUFF.16637.4	100	2.50072	2.04845	2.95299	42.4409	1042	CUFF.16637.1
u	CUFF.16658	CUFF.16658.1	100	2.42062	2.03789	2.80335	40.9851	954	CUFF.16658.1
u	CUFF.16710	CUFF.16710.1	100	9.94652	9.0859	10.8072	166.479	819	CUFF.16710.1
u	CUFF.16799	CUFF.16799.1	100	1.01922	0.709932	1.32851	17.2939	685	CUFF.16799.1
u	CUFF.16891	CUFF.16891.1	100	20.2107	19.2865	21.1348	342.441	1289	CUFF.16891.1
u	CUFF.16927	CUFF.16927.1	30	0.274218	0.119755	0.428681	4.54792	1065	CUFF.16927.3
u	CUFF.16927	CUFF.16927.2	78	0.713097	0.461441	0.964753	11.8268	936	CUFF.16927.3
u	CUFF.16927	CUFF.16927.3	100	0.909429	0.680331	1.13853	15.083	1233	CUFF.16927.3
u	CUFF.17007	CUFF.17007.1	100	0.131221	0.052092	0.21035	2.2323	1162	CUFF.17007.1
u	CUFF.17021	CUFF.17021.1	100	4.87935	4.5203	5.2384	82.486	2821	CUFF.17021.1
u	CUFF.17030	CUFF.17030.1	100	1.60437	0.910146	2.29859	27.5397	339	CUFF.17030.1
u	CUFF.17056	CUFF.17056.1	100	37.3245	35.3835	39.2655	627.752	1456	CUFF.17056.1
u	CUFF.17057	CUFF.17057.1	100	11.7735	10.6325	12.9145	198.538	607	CUFF.17057.1
u	CUFF.17059	CUFF.17059.1	100	277.726	265.664	289.788	4666.08	1104	CUFF.17059.1
u	CUFF.19635	CUFF.19635.1	100	0.313948	0.168705	0.459191	5.26632	901	CUFF.19635.1
u	CUFF.52729	CUFF.52729.1	100	0.608642	0.266263	0.951021	10.2533	528	CUFF.52729.2
u	CUFF.52729	CUFF.52729.2	43	0.262609	0.125725	0.399494	4.42396	1406	CUFF.52729.2
u	CUFF.52729	CUFF.52729.3	50	0.301585	0.176767	0.426404	5.08055	1322	CUFF.52729.2
u	CUFF.52729	CUFF.52729.4	57	0.347554	0.193306	0.501802	5.85494	1330	CUFF.52729.2
u	CUFF.52729	CUFF.52729.5	48	0.291735	0.116965	0.466504	4.91461	938	CUFF.52729.2
u	CUFF.52736	CUFF.52736.1	100	0.540134	0.270067	0.810201	9.14293	526	CUFF.52736.1
u	CUFF.52741	CUFF.52741.1	100	2.95715	1.74176	4.17253	50.2526	268	CUFF.52741.1
u	CUFF.52743	CUFF.52743.1	100	0.806825	0.426233	1.18742	13.6968	440	CUFF.52743.1
u	CUFF.52744	CUFF.52744.1	100	3.99221	3.24111	4.74332	67.6778	512	CUFF.52744.1
u	CUFF.52757	CUFF.52757.1	100	0.82201	0.603012	1.04101	13.9478	1115	CUFF.52757.1
u	CUFF.52758	CUFF.52758.1	100	1.08208	0.676087	1.48808	18.3606	573	CUFF.52757.1
u	CUFF.52767	CUFF.52767.1	100	1.39575	0.921817	1.86968	23.5028	481	CUFF.52767.1
u	CUFF.52768	CUFF.52768.1	100	2.49867	2.14207	2.85527	42.3956	1579	CUFF.52768.2
u	CUFF.52768	CUFF.52768.2	28	0.694934	0.511542	0.878326	11.7911	1807	CUFF.52768.2
u	CUFF.52768	CUFF.52768.3	28	0.691305	0.498233	0.884377	11.7296	1702	CUFF.52768.2
u	CUFF.52775	CUFF.52775.1	100	4.25765	3.53014	4.98517	72.1132	556	CUFF.52775.1
u	CUFF.52782	CUFF.52782.1	100	0.126927	0.06078	0.193074	2.17746	1565	CUFF.52782.1
u	CUFF.52783	CUFF.52783.1	100	0.183989	0.088105	0.279873	3.16683	1135	CUFF.52783.1
u	CUFF.52784	CUFF.52784.1	100	0.195827	0.100837	0.290817	3.36973	1197	CUFF.52784.1
u	CUFF.52790	CUFF.52790.1	100	0.841724	0.547979	1.13547	13.8399	884	CUFF.52790.1
u	CUFF.52791	CUFF.52791.1	100	4.46507	3.47703	5.4531	73.4159	475	CUFF.52790.1
u	CUFF.52791	CUFF.52791.2	60	2.69813	2.13222	3.26404	44.3634	759	CUFF.52790.1
u	CUFF.52793	CUFF.52793.1	100	75.7981	72.2649	79.3312	1283.45	1515	CUFF.52793.1
u	CUFF.52797	CUFF.52797.1	100	1.86975	1.13164	2.60786	31.7433	339	CUFF.52797.1
u	CUFF.52816	CUFF.52816.1	100	0.435107	0.193753	0.67646	7.45446	529	CUFF.52816.1
u	CUFF.52817	CUFF.52817.1	57	1.67464	1.2951	2.05418	28.3182	1068	CUFF.52817.1
u	CUFF.52817	CUFF.52817.2	100	2.93289	2.42541	3.44038	49.5953	974	CUFF.52817.1
u	CUFF.52817	CUFF.52817.3	33	0.966599	0.674909	1.25829	16.3452	1006	CUFF.52817.1
u	CUFF.52818	CUFF.52818.1	100	1.31457	0.657283	1.97185	22.5988	319	CUFF.52818.1
u	CUFF.52823	CUFF.52823.1	100	3.39749	2.18633	4.60866	56.6164	304	CUFF.52824.1
u	CUFF.52823	CUFF.52823.2	28	0.960077	0.221843	1.69831	15.9989	303	CUFF.52824.1
u	CUFF.52824	CUFF.52824.1	100	0.792896	0.465922	1.11987	13.213	556	CUFF.52824.1
u	CUFF.52831	CUFF.52831.1	100	1.92114	1.64798	2.19429	32.6491	1406	CUFF.52831.1
u	CUFF.52841	CUFF.52841.1	100	0.312967	0.169753	0.456181	5.34371	947	CUFF.52841.1
u	CUFF.52846	CUFF.52846.1	100	0.668385	0.495063	0.841707	11.2655	1895	CUFF.52846.1
u	CUFF.52847	CUFF.52847.1	100	1.19729	0.976364	1.41822	20.1801	1817	CUFF.52846.1
u	CUFF.52861	CUFF.52861.1	100	0.340428	0.158461	0.522394	5.78263	661	CUFF.52861.1
u	CUFF.52871	CUFF.52871.2	61	0.124373	0.022321	0.226426	2.10447	991	CUFF.52871.4
u	CUFF.52894	CUFF.52894.1	100	6.44053	5.419	7.46207	109.583	468	CUFF.52894.1
u	CUFF.52914	CUFF.52914.1	100	35.9251	33.6058	38.2444	607.233	497	CUFF.52914.1
u	CUFF.52917	CUFF.52917.1	100	0.269906	0.134953	0.404859	4.58102	874	CUFF.52917.1
u	CUFF.52940	CUFF.52940.1	100	0.823959	0.609995	1.03792	13.9409	1741	CUFF.52940.1
u	CUFF.52941	CUFF.52941.1	100	4.58376	4.12189	5.04563	77.5544	1601	CUFF.52940.1
u	CUFF.52965	CUFF.52965.1	100	0.871608	0.506307	1.23691	14.8957	488	CUFF.52965.1
u	CUFF.52969	CUFF.52969.1	100	1.63961	1.30448	1.97475	27.6914	1086	CUFF.52969.2
u	CUFF.52969	CUFF.52969.2	52	0.849292	0.612316	1.08627	14.3437	1217	CUFF.52969.2
u	CUFF.17260	CUFF.17260.1	100	0.743409	0.499299	0.987519	12.6048	794	CUFF.17260.1
u	CUFF.17261	CUFF.17261.1	100	0.425725	0.19883	0.652621	7.13303	641	CUFF.17261.2
u	CUFF.17261	CUFF.17261.2	83	0.352691	0.162842	0.54254	5.90935	718	CUFF.17261.2
u	CUFF.17262	CUFF.17262.1	67	0.760246	0.521536	0.998955	12.9093	1032	CUFF.17262.2
u	CUFF.17262	CUFF.17262.2	100	1.12675	0.94471	1.30879	19.1327	2086	CUFF.17262.2
u	CUFF.17266	CUFF.17266.1	11	0.250681	0.067845	0.433517	4.27627	723	CUFF.17266.1
u	CUFF.17266	CUFF.17266.2	100	2.22286	1.6698	2.77591	37.9188	571	CUFF.17266.1
u	CUFF.17276	CUFF.17276.1	100	0.886141	0.499502	1.27278	14.8797	463	CUFF.17276.1
u	CUFF.17288	CUFF.17288.1	100	0.800091	0.283482	1.3167	13.7689	323	CUFF.17288.1
u	CUFF.17309	CUFF.17309.1	100	1.88418	1.52157	2.24679	31.6258	851	CUFF.17309.1
u	CUFF.17310	CUFF.17310.1	29	3.5986	3.02259	4.1746	60.8886	1168	CUFF.17310.3
u	CUFF.17310	CUFF.17310.2	100	12.5761	11.6741	13.4781	212.788	1507	CUFF.17310.3
u	CUFF.17310	CUFF.17310.3	27	3.37655	2.95391	3.79919	57.1315	1662	CUFF.17310.3
u	CUFF.17329	CUFF.17329.1	100	7.67481	6.38669	8.96292	125.692	395	CUFF.17329.1
u	CUFF.17341	CUFF.17341.1	100	2.53499	2.07042	2.99955	42.8373	774	CUFF.17341.1
u	CUFF.17352	CUFF.17352.1	100	0.150489	0.067013	0.233965	2.54668	1192	CUFF.17352.1
u	CUFF.17372	CUFF.17372.1	100	1.58365	1.07531	2.09199	26.6401	471	CUFF.17372.1
u	CUFF.17394	CUFF.17394.1	100	3.17288	2.67876	3.66699	53.9534	1058	CUFF.17394.2
u	CUFF.17394	CUFF.17394.2	94	2.98168	2.49396	3.4694	50.7022	1076	CUFF.17394.2
u	CUFF.17394	CUFF.17394.3	38	1.21002	0.888691	1.53134	20.5758	1073	CUFF.17394.2
u	CUFF.17394	CUFF.17394.4	70	2.23551	1.70195	2.76908	38.014	844	CUFF.17394.2
u	CUFF.17400	CUFF.17400.1	100	1.15646	0.965247	1.34766	19.4926	2735	CUFF.17400.1
u	CUFF.17401	CUFF.17401.1	100	4.36564	3.96118	4.7701	73.5849	2100	CUFF.17400.1
u	CUFF.17420	CUFF.17420.1	100	0.317404	0.147744	0.487063	5.41279	696	CUFF.17420.1
u	CUFF.17432	CUFF.17432.1	100	17.1512	15.5036	18.7989	290.681	478	CUFF.17432.1
u	CUFF.17433	CUFF.17433.1	100	1.19596	0.93009	1.46184	20.2545	1394	CUFF.17433.3
u	CUFF.17433	CUFF.17433.2	58	0.688751	0.463091	0.91441	11.6645	1192	CUFF.17433.3
u	CUFF.17433	CUFF.17433.3	71	0.845574	0.66937	1.02178	14.3204	2122	CUFF.17433.3
u	CUFF.17433	CUFF.17433.4	32	0.379409	0.228426	0.530392	6.42556	1717	CUFF.17433.3
u	CUFF.17433	CUFF.17433.5	61	0.734079	0.563245	0.904912	12.4321	1821	CUFF.17433.3
u	CUFF.17458	CUFF.17458.1	100	0.273778	0.148497	0.399059	4.59716	1057	CUFF.17458.1
u	CUFF.17466	CUFF.17466.1	100	1.3257	1.043	1.60839	22.6095	975	CUFF.17466.1
u	CUFF.17474	CUFF.17474.1	100	3.1505	2.02721	4.2738	53.7646	308	CUFF.17475.1
u	CUFF.17495	CUFF.17495.1	100	2.21709	1.75295	2.68123	37.0536	668	CUFF.17495.1
u	CUFF.17504	CUFF.17504.1	100	0.180238	0.090119	0.270357	3.02455	1220	CUFF.17504.1
u	CUFF.17507	CUFF.17507.1	100	43.0141	39.9552	46.073	725.065	533	CUFF.17507.1
u	CUFF.17508	CUFF.17508.1	100	64.1336	57.5797	70.6876	1081.07	273	CUFF.17507.1
u	CUFF.17516	CUFF.17516.1	100	2.22531	1.8914	2.55922	37.717	1634	CUFF.17516.2
u	CUFF.17516	CUFF.17516.2	64	1.43311	1.18109	1.68512	24.2899	1831	CUFF.17516.2
u	CUFF.17516	CUFF.17516.3	69	1.53228	1.23626	1.82831	25.9708	1519	CUFF.17516.2
u	CUFF.17526	CUFF.17526.1	100	5.07412	4.34186	5.80638	86.0789	836	CUFF.17527.1
u	CUFF.17527	CUFF.17527.1	100	3.99894	3.41422	4.58367	67.8393	996	CUFF.17527.1
u	CUFF.17529	CUFF.17529.1	45	0.241338	0.057183	0.425492	4.11622	672	CUFF.17530.1
u	CUFF.17529	CUFF.17529.2	100	0.530533	0.285986	0.77508	9.0487	738	CUFF.17530.1
u	CUFF.17530	CUFF.17530.1	100	1.14617	0.829975	1.46237	19.549	829	CUFF.17530.1
u	CUFF.17531	CUFF.17531.1	100	4.43348	4.03292	4.83405	74.5215	1499	CUFF.17531.1
u	CUFF.17535	CUFF.17535.1	100	2.43509	1.76218	3.10801	41.5996	436	CUFF.17535.1
u	CUFF.17551	CUFF.17551.1	100	1.37092	0.504859	2.23699	23.5936	262	CUFF.17551.1
u	CUFF.17555	CUFF.17555.1	100	3.02472	2.49002	3.55942	51.1019	675	CUFF.17555.1
u	CUFF.17556	CUFF.17556.1	54	0.142199	0.05815	0.226248	2.41286	1785	CUFF.17556.1
u	CUFF.17556	CUFF.17556.2	100	0.265536	0.156581	0.374492	4.50568	1682	CUFF.17556.1
u	CUFF.17572	CUFF.17572.1	100	1.13405	0.931172	1.33693	19.2841	1576	CUFF.17572.1
u	CUFF.17573	CUFF.17573.1	100	0.411664	0.197129	0.626199	7.05049	606	CUFF.17573.1
u	CUFF.17587	CUFF.17587.1	100	0.99406	0.670046	1.31807	16.7109	627	CUFF.17587.1
u	CUFF.17588	CUFF.17588.1	100	3.44768	2.7102	4.18515	57.1895	495	CUFF.17588.1
u	CUFF.17589	CUFF.17589.1	100	1.16262	0.813672	1.51156	19.2853	654	CUFF.17588.2
u	CUFF.17590	CUFF.17590.1	100	1.7123	1.17805	2.24655	29.2002	473	CUFF.17590.1
u	CUFF.17592	CUFF.17592.1	100	5.6591	4.75867	6.55953	95.9989	506	CUFF.17592.1
u	CUFF.17594	CUFF.17594.1	100	0.316482	0.178358	0.454606	5.38744	957	CUFF.17594.1
u	CUFF.17596	CUFF.17596.1	81	0.297242	0.122744	0.471739	5.00975	799	CUFF.17596.2
u	CUFF.17596	CUFF.17596.2	91	0.332761	0.158154	0.507368	5.60841	823	CUFF.17596.2
u	CUFF.17596	CUFF.17596.3	100	0.366772	0.147545	0.586	6.18163	669	CUFF.17596.2
u	CUFF.17599	CUFF.17599.1	100	0.415659	0.190074	0.641243	7.06981	719	CUFF.17599.1
u	CUFF.17600	CUFF.17600.1	100	2.1227	1.76557	2.47982	35.9863	1240	CUFF.17600.2
u	CUFF.17600	CUFF.17600.2	39	0.837215	0.616742	1.05769	14.1934	1481	CUFF.17600.2
u	CUFF.17635	CUFF.17635.1	100	0.29934	0.158137	0.440544	5.06749	884	CUFF.17635.1
u	CUFF.17648	CUFF.17648.1	100	28.0617	26.3846	29.7389	475.551	1190	CUFF.17648.1
u	CUFF.17649	CUFF.17649.1	100	4.22325	3.5237	4.92281	71.5699	1011	CUFF.17648.1
u	CUFF.17666	CUFF.17666.1	100	3.64703	3.06446	4.22961	61.1793	792	CUFF.17666.1
[truncated: 7,616 more rows]

## Sheet: S1-3
Table S1-3 The FPKM of the new transcripts of inoculated cotyledons(repeat1)
class_code	cuff_gene_id	cuff_id	FMI	FPKM	FPKM_conf_lo	FPKM_conf_hi	coverage	length	major_iso_id
u	CUFF.1	CUFF.1.1	100	147.122	118.762	175.482	1795.24	162	CUFF.1.1
u	CUFF.17	CUFF.17.1	100	2.29235	1.28564	3.29905	31.3929	336	CUFF.17.2
u	CUFF.17	CUFF.17.2	48	1.10224	0.512984	1.6915	15.0948	403	CUFF.17.2
u	CUFF.23	CUFF.23.1	100	0.745124	0.506383	0.983865	10.3503	1168	CUFF.23.1
u	CUFF.24	CUFF.24.1	100	0.378378	0.141726	0.615031	5.25596	856	CUFF.23.1
u	CUFF.53	CUFF.53.1	100	29.451	27.7841	31.1179	403.932	815	CUFF.53.1
u	CUFF.72	CUFF.72.1	100	23.9695	22.1216	25.8174	323.474	781	CUFF.72.1
u	CUFF.81	CUFF.81.1	23	4.04521	3.36309	4.72733	55.2444	949	CUFF.81.2
u	CUFF.81	CUFF.81.2	100	17.6546	16.356	18.9533	241.104	1163	CUFF.81.2
u	CUFF.96	CUFF.96.1	94	1.76887	1.41221	2.12553	24.3316	1402	CUFF.96.2
u	CUFF.96	CUFF.96.2	100	1.88084	1.58427	2.17742	25.8719	1910	CUFF.96.2
u	CUFF.118	CUFF.118.1	46	0.159635	0.056849	0.262422	2.20753	1749	CUFF.118.2
u	CUFF.118	CUFF.118.2	93	0.3247	0.18965	0.459749	4.49013	1753	CUFF.118.2
u	CUFF.118	CUFF.118.3	100	0.349338	0.209404	0.489272	4.83083	1741	CUFF.118.2
u	CUFF.120	CUFF.120.1	100	4.83089	4.09728	5.5645	65.8962	735	CUFF.120.1
u	CUFF.174	CUFF.174.1	100	101.334	98.4774	104.19	1368.79	925	CUFF.174.1
u	CUFF.194	CUFF.194.1	100	1.05247	0.804017	1.30092	14.3992	1249	CUFF.194.1
u	CUFF.255	CUFF.255.1	100	1.42647	1.17517	1.67777	19.6533	2212	CUFF.255.1
u	CUFF.255	CUFF.255.2	54	0.770208	0.57967	0.960746	10.6116	2125	CUFF.255.1
u	CUFF.255	CUFF.255.3	84	1.19699	0.962513	1.43147	16.4917	2059	CUFF.255.1
u	CUFF.255	CUFF.255.4	84	1.20529	0.958099	1.45248	16.606	2036	CUFF.255.1
u	CUFF.290	CUFF.290.1	100	0.475493	0.262909	0.688076	6.43687	823	CUFF.290.1
u	CUFF.291	CUFF.291.1	100	0.512787	0.36492	0.660654	6.99909	1594	CUFF.291.1
u	CUFF.308	CUFF.308.1	37	0.719327	0.268046	1.17061	9.90785	502	CUFF.308.2
u	CUFF.308	CUFF.308.2	100	1.93293	1.27103	2.59482	26.6237	504	CUFF.308.2
u	CUFF.309	CUFF.309.1	91	0.185272	0.056478	0.314065	2.56514	1259	CUFF.310.1
u	CUFF.309	CUFF.309.2	100	0.204403	0.05738	0.351425	2.83001	1250	CUFF.310.1
u	CUFF.310	CUFF.310.1	100	0.637015	0.447284	0.826747	8.81966	1579	CUFF.310.1
u	CUFF.368	CUFF.368.1	100	1.93598	1.4977	2.37426	26.0418	797	CUFF.368.1
u	CUFF.373	CUFF.373.1	35	0.544546	0.367992	0.7211	7.50015	1961	CUFF.373.1
u	CUFF.373	CUFF.373.2	45	0.706065	0.478789	0.933342	9.72479	1793	CUFF.373.1
u	CUFF.373	CUFF.373.3	100	1.55351	1.24842	1.8586	21.3968	1726	CUFF.373.1
u	CUFF.402	CUFF.402.1	100	11.0748	9.96038	12.1892	152.884	871	CUFF.402.2
u	CUFF.402	CUFF.402.2	20	2.25518	1.8287	2.68166	31.1321	1143	CUFF.402.2
u	CUFF.439	CUFF.439.1	100	13.2426	11.3101	15.1751	181.82	408	CUFF.439.1
u	CUFF.449	CUFF.449.1	100	1.071	0.657932	1.48406	14.4581	563	CUFF.449.1
u	CUFF.482	CUFF.482.1	100	5.76187	5.05995	6.46378	79.4815	982	CUFF.482.1
u	CUFF.495	CUFF.495.1	100	1.03329	0.838885	1.2277	14.2802	1785	CUFF.495.1
u	CUFF.499	CUFF.499.1	100	14.1459	13.4809	14.8109	191.028	2055	CUFF.499.1
u	CUFF.519	CUFF.519.1	100	3.2368	2.58432	3.88928	43.8137	668	CUFF.519.1
u	CUFF.521	CUFF.521.1	100	12.6983	11.9225	13.4742	172.085	1432	CUFF.521.1
u	CUFF.546	CUFF.546.1	100	13.0424	11.7612	14.3236	169.252	877	CUFF.546.1
u	CUFF.547	CUFF.547.1	100	6.65435	5.43287	7.87582	86.3538	636	CUFF.546.1
u	CUFF.548	CUFF.548.1	100	0.200648	0.075813	0.325483	2.74495	1443	CUFF.548.1
u	CUFF.549	CUFF.549.1	23	0.135997	0.029711	0.242283	1.8605	1326	CUFF.548.1
u	CUFF.549	CUFF.549.2	100	0.578827	0.34377	0.813884	7.91859	1044	CUFF.548.1
u	CUFF.550	CUFF.550.1	100	0.119361	0.012127	0.226595	1.63291	1346	CUFF.550.1
u	CUFF.563	CUFF.563.1	100	6.40167	5.68892	7.11442	87.8033	1239	CUFF.564.1
u	CUFF.564	CUFF.564.1	100	2.731	2.43287	3.02913	37.4575	2741	CUFF.564.1
u	CUFF.570	CUFF.570.1	100	0.283042	0.124185	0.441899	3.79241	881	CUFF.570.1
u	CUFF.654	CUFF.654.1	100	0.580246	0.327074	0.833418	7.97854	735	CUFF.654.1
u	CUFF.700	CUFF.700.1	100	23.1004	19.8802	26.3207	314.018	326	CUFF.700.1
u	CUFF.708	CUFF.708.1	20	0.356824	0.218924	0.494724	4.89907	2324	CUFF.708.2
u	CUFF.708	CUFF.708.2	100	1.8127	1.5691	2.0563	24.8877	2518	CUFF.708.2
u	CUFF.737	CUFF.737.1	100	0.784819	0.278071	1.29157	10.7549	381	CUFF.737.1
u	CUFF.738	CUFF.738.1	100	0.421105	0.152428	0.689782	5.78928	789	CUFF.739.1
u	CUFF.739	CUFF.739.1	100	1.36728	0.980573	1.75398	18.7971	843	CUFF.739.1
u	CUFF.769	CUFF.769.1	100	2.21542	1.2408	3.19005	30.4739	331	CUFF.769.1
u	CUFF.786	CUFF.786.1	100	22.7973	21.5189	24.0756	312.297	1011	CUFF.786.1
u	CUFF.816	CUFF.816.1	100	0.557469	0.461649	0.653289	7.63155	5473	CUFF.816.1
u	CUFF.820	CUFF.820.1	100	3.96407	2.87265	5.05549	54.2444	394	CUFF.820.1
u	CUFF.886	CUFF.886.1	100	0.365432	0.17499	0.555874	4.86852	793	CUFF.886.1
u	CUFF.892	CUFF.892.1	100	0.221005	0.078305	0.363705	2.80849	854	CUFF.892.1
u	CUFF.894	CUFF.894.1	100	0.696374	0.501651	0.891096	9.5349	1323	CUFF.894.1
u	CUFF.962	CUFF.962.1	100	3.94859	2.93557	4.9616	54.4993	492	CUFF.961.1
u	CUFF.962	CUFF.962.2	16	0.623803	0.362396	0.885211	8.60988	1174	CUFF.961.1
u	CUFF.962	CUFF.962.3	19	0.735708	0.461989	1.00943	10.1544	1279	CUFF.961.1
u	CUFF.1031	CUFF.1031.1	100	1.7939	1.17293	2.41487	24.3323	472	CUFF.1031.1
u	CUFF.1093	CUFF.1093.1	100	1.35883	0.664958	2.0527	18.8923	363	CUFF.1093.1
u	CUFF.1096	CUFF.1096.1	16	1.94727	1.45457	2.43998	26.7357	970	CUFF.1096.1
u	CUFF.1096	CUFF.1096.2	100	12.2417	11.0688	13.4147	168.077	915	CUFF.1096.1
u	CUFF.1099	CUFF.1099.1	100	0.246344	0.13014	0.362549	3.38996	1258	CUFF.1099.1
u	CUFF.1100	CUFF.1100.1	53	0.269977	0.194254	0.345699	3.73152	3898	CUFF.1100.1
u	CUFF.1100	CUFF.1100.2	100	0.507621	0.338701	0.67654	7.01616	1690	CUFF.1100.1
u	CUFF.1105	CUFF.1105.1	100	20.1301	18.9536	21.3067	273.923	1046	CUFF.1105.1
u	CUFF.1106	CUFF.1106.1	100	11.9706	10.9825	12.9587	162.99	1166	CUFF.1106.1
u	CUFF.1118	CUFF.1118.1	52	0.924381	0.650224	1.19854	12.7038	1308	CUFF.1118.2
u	CUFF.1118	CUFF.1118.2	100	1.7705	1.40078	2.14022	24.332	1370	CUFF.1118.2
u	CUFF.1119	CUFF.1119.1	100	2.46911	1.84846	3.08976	33.9329	823	CUFF.1118.2
u	CUFF.1122	CUFF.1122.1	100	1.00137	0.685069	1.31767	13.8855	806	CUFF.1122.1
u	CUFF.1136	CUFF.1136.1	100	2.52362	1.70492	3.34232	34.9617	418	CUFF.1136.1
u	CUFF.1147	CUFF.1147.1	100	1.81031	1.2949	2.32573	24.6882	598	CUFF.1147.1
u	CUFF.1160	CUFF.1160.1	52	0.991502	0.784069	1.19894	13.6037	1979	CUFF.1160.1
u	CUFF.1160	CUFF.1160.2	100	1.91158	1.60688	2.21628	26.2274	1701	CUFF.1160.1
u	CUFF.1163	CUFF.1163.1	100	2.27526	1.55298	2.99753	31.1427	460	CUFF.1163.1
u	CUFF.1169	CUFF.1169.1	100	1.93261	1.55075	2.31447	26.6143	974	CUFF.1169.1
u	CUFF.1170	CUFF.1170.1	100	24.6138	23.0232	26.2044	334.025	1170	CUFF.1170.1
u	CUFF.1194	CUFF.1194.1	100	3.57156	2.93444	4.20868	48.9945	939	CUFF.1194.2
u	CUFF.1194	CUFF.1194.2	65	2.3283	1.95742	2.69918	31.9396	1569	CUFF.1194.2
u	CUFF.1205	CUFF.1205.1	100	0.687707	0.373531	1.00188	9.33453	698	CUFF.1206.1
u	CUFF.1206	CUFF.1206.1	100	0.316965	0.106359	0.527571	4.30229	782	CUFF.1206.1
u	CUFF.1225	CUFF.1225.1	100	0.445045	0.222522	0.667567	5.91668	719	CUFF.1225.1
u	CUFF.1228	CUFF.1228.1	100	21.8098	20.4945	23.1251	300.034	934	CUFF.1228.1
u	CUFF.1229	CUFF.1229.1	35	0.215379	0.126742	0.304015	2.94791	2879	CUFF.1229.4
u	CUFF.1229	CUFF.1229.2	30	0.184919	0.102408	0.26743	2.531	2831	CUFF.1229.4
u	CUFF.1229	CUFF.1229.3	100	0.613581	0.463454	0.763708	8.39813	2644	CUFF.1229.4
u	CUFF.1229	CUFF.1229.4	40	0.247691	0.151097	0.344285	3.39017	2969	CUFF.1229.4
u	CUFF.1230	CUFF.1230.1	100	0.426592	0.229181	0.624002	5.89248	1218	CUFF.1231.1
u	CUFF.1231	CUFF.1231.1	100	0.765721	0.531516	0.999927	10.5768	1278	CUFF.1231.1
u	CUFF.1233	CUFF.1233.1	100	0.727127	0.545983	0.908271	9.92995	1535	CUFF.1233.1
u	CUFF.1258	CUFF.1258.1	100	2.32394	1.91121	2.73667	31.8837	1053	CUFF.1258.1
u	CUFF.1271	CUFF.1271.1	100	57.2493	45.5757	68.9228	749.005	192	CUFF.1271.1
u	CUFF.1274	CUFF.1274.1	100	1.66668	0.921321	2.41205	22.49	370	CUFF.1274.1
u	CUFF.1287	CUFF.1287.1	100	0.371491	0.20907	0.533911	5.073	1096	CUFF.1287.1
u	CUFF.1288	CUFF.1288.1	100	0.582661	0.34395	0.821372	8.06486	820	CUFF.1288.1
u	CUFF.1302	CUFF.1302.1	100	1.30178	1.05354	1.55002	17.4213	1424	CUFF.1302.1
u	CUFF.1309	CUFF.1309.1	100	0.251215	0.159496	0.342933	3.45014	1960	CUFF.1309.1
u	CUFF.1310	CUFF.1310.1	100	2.48886	1.84613	3.1316	34.361	673	CUFF.1311.1
u	CUFF.1311	CUFF.1311.1	100	7.58576	6.55365	8.61787	104.728	705	CUFF.1311.1
u	CUFF.1330	CUFF.1330.1	100	2.65759	1.81224	3.50294	36.794	415	CUFF.1330.1
u	CUFF.1336	CUFF.1336.1	100	1.74355	1.44942	2.03768	23.8596	2015	CUFF.1336.1
u	CUFF.1337	CUFF.1337.1	100	9.10205	8.31724	9.88685	124.557	1466	CUFF.1337.1
u	CUFF.1340	CUFF.1340.1	100	0.719219	0.445823	0.992615	9.91194	769	CUFF.1340.1
u	CUFF.1341	CUFF.1341.1	100	0.839005	0.441384	1.23663	11.2565	524	CUFF.1341.1
u	CUFF.1342	CUFF.1342.1	100	0.448116	0.293871	0.602362	6.19273	1544	CUFF.1342.1
u	CUFF.1343	CUFF.1343.1	100	0.176282	0.047361	0.305202	2.43612	1210	CUFF.1342.1
u	CUFF.1344	CUFF.1344.1	100	0.921087	0.445687	1.39649	12.3474	441	CUFF.1344.1
u	CUFF.1356	CUFF.1356.1	100	1.47239	1.08491	1.85987	20.0217	778	CUFF.1356.1
u	CUFF.1368	CUFF.1368.1	100	1.3195	0.820777	1.81823	18.3352	505	CUFF.1368.1
u	CUFF.1371	CUFF.1371.1	100	24.0298	22.0144	26.0451	330.236	763	CUFF.1372.1
u	CUFF.1371	CUFF.1371.2	16	3.80545	2.92453	4.68637	52.2975	783	CUFF.1372.1
u	CUFF.1372	CUFF.1372.1	100	4.53151	3.79029	5.27273	62.2756	1050	CUFF.1372.1
u	CUFF.1376	CUFF.1376.1	100	4.14588	3.54841	4.74334	56.8218	950	CUFF.1376.1
u	CUFF.1403	CUFF.1403.1	18	0.209166	0.025776	0.392557	2.88905	882	CUFF.1403.1
u	CUFF.1403	CUFF.1403.2	100	1.15884	0.81313	1.50456	16.0062	869	CUFF.1403.1
u	CUFF.1417	CUFF.1417.1	100	14.6469	13.351	15.9428	201.611	710	CUFF.1417.1
u	CUFF.1425	CUFF.1425.1	100	0.52993	0.317766	0.742093	7.25548	882	CUFF.1425.1
u	CUFF.1435	CUFF.1435.1	100	1.21003	0.912328	1.50773	16.5365	1013	CUFF.1435.1
u	CUFF.1454	CUFF.1454.1	100	0.970056	0.721914	1.2182	13.4386	1155	CUFF.1454.1
u	CUFF.1455	CUFF.1455.1	100	1.52014	1.20984	1.83043	20.7345	1114	CUFF.1455.1
u	CUFF.1458	CUFF.1458.4	41	0.423587	0.301512	0.545662	5.81794	3007	CUFF.1458.4
u	CUFF.1459	CUFF.1459.1	100	0.520506	0.402557	0.638455	7.14912	3331	CUFF.1459.1
u	CUFF.1470	CUFF.1470.1	100	1.62959	1.25583	2.00335	22.4653	892	CUFF.1470.1
u	CUFF.1478	CUFF.1478.1	100	16.2449	12.1656	20.3242	199.59	244	CUFF.1478.1
u	CUFF.1482	CUFF.1482.1	100	2.68604	2.22874	3.14335	36.924	943	CUFF.1482.1
u	CUFF.1490	CUFF.1490.1	100	1.29664	0.444641	2.14864	17.8915	343	CUFF.1489.2
u	CUFF.1493	CUFF.1493.1	100	1.89387	1.43525	2.3525	25.406	749	CUFF.1493.1
u	CUFF.1501	CUFF.1501.1	73	1.51479	1.12501	1.90457	20.8336	1030	CUFF.1501.1
u	CUFF.1501	CUFF.1501.2	100	2.06202	1.58704	2.537	28.3599	923	CUFF.1501.1
u	CUFF.1509	CUFF.1509.1	100	0.846851	0.537408	1.15629	11.7162	711	CUFF.1509.1
u	CUFF.1516	CUFF.1516.1	100	0.549272	0.311004	0.787539	7.49553	805	CUFF.1516.1
u	CUFF.1520	CUFF.1520.1	100	1.51313	1.05701	1.96925	20.8501	691	CUFF.1520.2
u	CUFF.1520	CUFF.1520.2	17	0.249864	0.022657	0.477071	3.44299	692	CUFF.1520.2
u	CUFF.1527	CUFF.1527.1	100	0.917428	0.385742	1.44911	12.5195	386	CUFF.1527.1
u	CUFF.1531	CUFF.1531.1	100	0.714855	0.534254	0.895457	9.84404	1526	CUFF.1531.1
u	CUFF.1535	CUFF.1535.1	100	0.452078	0.224242	0.679913	6.23725	743	CUFF.1535.1
u	CUFF.1559	CUFF.1559.1	100	1.39361	0.608952	2.17828	19.3205	343	CUFF.1559.1
u	CUFF.1560	CUFF.1560.1	100	7.27796	5.04891	9.50702	100.899	281	CUFF.1559.1
u	CUFF.1561	CUFF.1561.1	100	8.01326	5.59946	10.4271	110.807	273	CUFF.1561.1
u	CUFF.1563	CUFF.1563.1	100	0.612929	0.385293	0.840565	8.45385	884	CUFF.1563.1
u	CUFF.1590	CUFF.1590.1	100	0.776799	0.527749	1.02585	10.7386	926	CUFF.1590.1
u	CUFF.1593	CUFF.1593.2	40	0.354112	0.132169	0.576056	4.86182	838	CUFF.1593.1
u	CUFF.1608	CUFF.1608.1	100	2.96285	2.46382	3.46189	40.6599	888	CUFF.1608.1
u	CUFF.1627	CUFF.1627.1	100	0.339997	0.184518	0.495477	4.63357	1270	CUFF.1627.1
u	CUFF.1628	CUFF.1628.1	100	0.250817	0.102193	0.399441	3.4182	1174	CUFF.1627.1
u	CUFF.1631	CUFF.1631.1	89	2.8593	2.48394	3.23467	38.8892	2222	CUFF.1631.1
u	CUFF.1631	CUFF.1631.2	47	1.51364	1.24418	1.7831	20.5869	2222	CUFF.1631.1
u	CUFF.1631	CUFF.1631.3	100	3.20267	2.76734	3.63799	43.5592	1753	CUFF.1631.1
u	CUFF.1641	CUFF.1641.1	100	3.73209	3.40584	4.05835	51.0516	2872	CUFF.1641.1
u	CUFF.1646	CUFF.1646.1	100	1.77893	0.630296	2.92756	24.2186	271	CUFF.1646.1
u	CUFF.1650	CUFF.1650.1	100	0.333419	0.18431	0.482529	4.48707	1068	CUFF.1650.1
u	CUFF.1662	CUFF.1662.1	100	0.174947	0.073558	0.276335	2.43356	1193	CUFF.1662.1
u	CUFF.1665	CUFF.1665.1	100	0.541188	0.29354	0.788837	7.49436	747	CUFF.1665.1
u	CUFF.1666	CUFF.1666.1	100	0.252518	0.08947	0.415565	3.51259	772	CUFF.1666.1
u	CUFF.1686	CUFF.1686.1	100	3.51119	1.48563	5.53676	47.8342	234	CUFF.1686.1
u	CUFF.1689	CUFF.1689.1	100	2.21219	1.85855	2.56582	30.4152	1326	CUFF.1689.1
u	CUFF.1692	CUFF.1692.1	100	0.278166	0.133202	0.42313	3.86937	980	CUFF.1692.1
u	CUFF.1693	CUFF.1693.1	100	0.402307	0.15455	0.650063	5.57731	603	CUFF.1693.1
u	CUFF.1740	CUFF.1740.1	62	0.870984	0.550256	1.19171	11.9846	1056	CUFF.1740.5
u	CUFF.1740	CUFF.1740.2	44	0.61952	0.383114	0.855926	8.52446	1210	CUFF.1740.5
u	CUFF.1740	CUFF.1740.3	100	1.39805	0.9852	1.8109	19.2369	955	CUFF.1740.5
u	CUFF.1740	CUFF.1740.4	54	0.759569	0.507449	1.01169	10.4515	1227	CUFF.1740.5
u	CUFF.1740	CUFF.1740.5	46	0.64807	0.448815	0.847325	8.91731	1595	CUFF.1740.5
u	CUFF.1766	CUFF.1766.1	100	0.933208	0.712021	1.1544	12.9401	1364	CUFF.1766.1
u	CUFF.1778	CUFF.1778.1	18	2.49342	1.44805	3.53878	34.2677	429	CUFF.1778.2
u	CUFF.1778	CUFF.1778.2	100	13.791	11.9374	15.6446	189.534	487	CUFF.1778.2
u	CUFF.1788	CUFF.1788.1	100	3.19334	2.50026	3.88642	42.4053	588	CUFF.1788.1
u	CUFF.1800	CUFF.1800.1	100	24.9326	22.8737	26.9915	341.768	948	CUFF.1800.1
u	CUFF.1801	CUFF.1801.1	100	59.1161	55.7204	62.5119	810.344	975	CUFF.1801.1
u	CUFF.1812	CUFF.1812.1	100	0.725681	0.347499	1.10386	8.86177	497	CUFF.1812.1
u	CUFF.1817	CUFF.1817.1	100	0.949143	0.638649	1.25964	13.1489	886	CUFF.1817.1
u	CUFF.1817	CUFF.1817.2	32	0.304321	0.072487	0.536155	4.21591	720	CUFF.1817.1
u	CUFF.1833	CUFF.1833.1	100	0.493121	0.3275	0.658742	6.77418	1306	CUFF.1833.1
u	CUFF.1833	CUFF.1833.2	56	0.273889	0.03784	0.509938	3.76251	586	CUFF.1833.1
u	CUFF.1837	CUFF.1837.1	100	1.10038	0.752314	1.44845	15.0904	738	CUFF.1837.1
u	CUFF.1838	CUFF.1838.1	100	0.772561	0.52487	1.02025	10.5092	930	CUFF.1838.1
u	CUFF.1840	CUFF.1840.1	27	0.391391	0.161631	0.62115	5.41633	934	CUFF.1840.2
u	CUFF.1840	CUFF.1840.2	15	0.214091	0.066346	0.361835	2.96274	1086	CUFF.1840.2
u	CUFF.1840	CUFF.1840.3	100	1.43778	1.0372	1.83836	19.897	884	CUFF.1840.2
u	CUFF.1843	CUFF.1843.1	41	1.62332	1.389	1.85763	22.2778	3117	CUFF.1843.1
u	CUFF.1843	CUFF.1843.2	100	3.98852	3.63256	4.34447	54.7369	3048	CUFF.1843.1
u	CUFF.1852	CUFF.1852.1	100	0.232493	0.123191	0.341794	3.20052	2057	CUFF.1852.1
u	CUFF.1852	CUFF.1852.2	91	0.211389	0.094952	0.327825	2.91	1754	CUFF.1852.1
u	CUFF.1852	CUFF.1852.3	77	0.178107	0.073021	0.283192	2.45184	1832	CUFF.1852.1
u	CUFF.1906	CUFF.1906.1	100	17.1313	15.4906	18.7721	236.165	571	CUFF.1906.1
u	CUFF.1914	CUFF.1914.1	100	1.25544	0.997233	1.51365	17.1871	1299	CUFF.1914.1
u	CUFF.1923	CUFF.1923.1	100	0.256135	0.155291	0.35698	3.55749	1671	CUFF.1923.1
u	CUFF.1957	CUFF.1957.1	100	0.898286	0.485543	1.31103	12.0526	504	CUFF.1957.1
u	CUFF.1958	CUFF.1958.1	100	7.15576	6.49244	7.81909	98.1923	1400	CUFF.1958.1
u	CUFF.1975	CUFF.1975.1	100	77.4128	69.2544	85.5712	1058.06	272	CUFF.1975.1
u	CUFF.1997	CUFF.1997.1	100	4.71936	3.30094	6.13778	65.3297	333	CUFF.1997.1
u	CUFF.2028	CUFF.2028.1	100	3.14796	2.81406	3.48185	42.8735	2169	CUFF.2028.1
u	CUFF.2040	CUFF.2040.1	100	0.922631	0.599747	1.24551	12.5714	736	CUFF.2040.1
u	CUFF.2056	CUFF.2056.1	100	9.56061	8.49023	10.631	130.827	821	CUFF.2056.1
u	CUFF.2045	CUFF.2045.2	100	2.95795	2.65436	3.26154	39.5868	2755	CUFF.2045.1
u	CUFF.2046	CUFF.2046.1	100	1.08288	0.884428	1.28133	14.4924	2615	CUFF.2046.1
u	CUFF.2117	CUFF.2117.1	100	12.6058	10.9234	14.2883	173.566	464	CUFF.2117.1
u	CUFF.2119	CUFF.2119.1	100	23.5189	22.2902	24.7475	321.764	1102	CUFF.2119.1
u	CUFF.2126	CUFF.2126.1	100	21.4499	19.2502	23.6496	295.181	456	CUFF.2126.1
u	CUFF.2133	CUFF.2133.1	71	1.34495	1.05651	1.63338	18.5084	1253	CUFF.2133.1
u	CUFF.2133	CUFF.2133.2	100	1.88609	1.19775	2.57443	25.9552	487	CUFF.2133.1
u	CUFF.2182	CUFF.2182.1	100	16.0432	14.5689	17.5175	221.424	745	CUFF.2182.1
u	CUFF.2186	CUFF.2186.1	100	2.93774	2.65006	3.22541	40.0088	2755	CUFF.2186.1
u	CUFF.2202	CUFF.2202.1	100	5.80836	5.26915	6.34758	80.1133	1672	CUFF.2202.1
u	CUFF.50265	CUFF.50265.1	100	0.364443	0.254909	0.473978	4.9786	1990	CUFF.50265.1
u	CUFF.50292	CUFF.50292.1	100	0.350918	0.22059	0.481246	4.74554	1397	CUFF.50292.1
u	CUFF.50305	CUFF.50305.1	46	2.01446	1.31244	2.71648	27.5213	626	CUFF.50305.1
u	CUFF.50305	CUFF.50305.2	66	2.89172	2.10717	3.67627	39.5064	626	CUFF.50305.1
u	CUFF.50309	CUFF.50309.1	100	10.2985	9.52866	11.0683	141.807	1215	CUFF.50309.1
u	CUFF.50319	CUFF.50319.1	100	0.260093	0.103399	0.416787	3.61199	839	CUFF.50319.1
u	CUFF.50325	CUFF.50325.1	22	0.556072	0.388174	0.723971	7.63144	2238	CUFF.50325.1
u	CUFF.50325	CUFF.50325.2	100	2.52443	2.21355	2.8353	34.6449	2218	CUFF.50325.1
u	CUFF.50326	CUFF.50326.1	100	3.89275	3.15378	4.63172	53.5672	611	CUFF.50326.1
u	CUFF.50327	CUFF.50327.1	100	3.958	3.20448	4.71152	54.5552	603	CUFF.50327.1
u	CUFF.50349	CUFF.50349.1	100	0.364504	0.153259	0.575748	5.01178	675	CUFF.50349.1
u	CUFF.50354	CUFF.50354.1	100	0.347343	0.123068	0.571619	4.64029	615	CUFF.50354.1
u	CUFF.50360	CUFF.50360.1	100	0.610659	0.275215	0.946102	8.43436	534	CUFF.50360.1
u	CUFF.50367	CUFF.50367.1	100	4.77485	4.05749	5.49222	65.0333	755	CUFF.50367.1
u	CUFF.50416	CUFF.50416.1	100	5.39913	4.19324	6.60502	74.251	417	CUFF.50416.1
u	CUFF.50417	CUFF.50417.1	100	0.388679	0.246218	0.531141	5.38193	1624	CUFF.50417.1
u	CUFF.50417	CUFF.50417.2	38	0.1476	0.044023	0.251177	2.04377	1555	CUFF.50417.1
u	CUFF.2282	CUFF.2282.1	100	2.01041	1.33105	2.68978	27.1858	464	CUFF.2282.1
u	CUFF.2334	CUFF.2334.1	100	0.321103	0.211065	0.43114	4.32044	1825	CUFF.2334.1
u	CUFF.2348	CUFF.2348.1	21	0.349732	0.172167	0.527298	4.79139	1300	CUFF.2348.2
u	CUFF.2348	CUFF.2348.2	15	0.242587	0.083172	0.402002	3.32348	1320	CUFF.2348.2
u	CUFF.2348	CUFF.2348.3	100	1.65084	1.32068	1.98101	22.6168	1320	CUFF.2348.2
u	CUFF.2395	CUFF.2395.1	100	1.27397	0.771207	1.77674	17.1243	497	CUFF.2395.1
u	CUFF.2405	CUFF.2405.1	27	0.55261	0.363728	0.741493	7.60259	1661	CUFF.2405.2
u	CUFF.2405	CUFF.2405.2	41	0.844638	0.63928	1.05	11.6202	1797	CUFF.2405.2
u	CUFF.2405	CUFF.2405.3	100	2.04736	1.4086	2.68611	28.1667	546	CUFF.2405.2
u	CUFF.2406	CUFF.2406.1	100	2.39478	2.07774	2.71182	32.4061	1628	CUFF.2406.1
u	CUFF.2445	CUFF.2445.1	33	0.463319	0.202869	0.723769	6.39941	805	CUFF.2445.2
u	CUFF.2445	CUFF.2445.2	33	0.471687	0.288356	0.655018	6.51499	1153	CUFF.2445.2
u	CUFF.2445	CUFF.2445.3	70	0.987598	0.646059	1.32914	13.6408	816	CUFF.2445.2
u	CUFF.2445	CUFF.2445.4	100	1.41157	0.971558	1.85159	19.4968	757	CUFF.2445.2
u	CUFF.2550	CUFF.2550.1	100	3.86865	3.51927	4.21803	53.1966	2573	CUFF.2550.1
u	CUFF.2566	CUFF.2566.1	33	1.0427	0.684147	1.40126	14.2475	1072	CUFF.2566.2
u	CUFF.2566	CUFF.2566.2	100	3.20497	2.68623	3.72371	43.7926	1122	CUFF.2566.2
u	CUFF.2569	CUFF.2569.1	100	4.98287	4.53822	5.42752	68.5555	2099	CUFF.2569.1
u	CUFF.2573	CUFF.2573.2	73	4.22518	3.82452	4.62584	58.1777	2123	CUFF.2573.2
u	CUFF.2576	CUFF.2576.1	100	13.1053	5.83577	20.3747	167.095	170	CUFF.2576.1
u	CUFF.2598	CUFF.2598.1	100	1.63202	1.25146	2.01259	22.5411	888	CUFF.2598.1
u	CUFF.2605	CUFF.2605.1	100	0.374978	0.235714	0.514241	5.19823	1320	CUFF.2605.1
u	CUFF.2619	CUFF.2619.1	100	0.884741	0.507486	1.262	12.091	558	CUFF.2619.1
u	CUFF.2636	CUFF.2636.1	100	72.0393	68.0362	76.0424	980.137	461	CUFF.2636.1
u	CUFF.2643	CUFF.2643.1	100	16.2608	15.3781	17.1435	221.822	1430	CUFF.2643.1
u	CUFF.2653	CUFF.2653.1	100	0.371319	0.131563	0.611074	5.14725	588	CUFF.2653.1
u	CUFF.2683	CUFF.2683.1	100	0.644125	0.370369	0.917882	8.95072	738	CUFF.2683.1
u	CUFF.2685	CUFF.2685.1	100	80.2279	74.5169	85.939	1090.84	416	CUFF.2685.1
u	CUFF.2692	CUFF.2692.1	100	0.438611	0.170817	0.706404	6.05949	679	CUFF.2691.1
u	CUFF.2696	CUFF.2696.1	100	0.924194	0.646425	1.20196	12.8021	904	CUFF.2696.1
u	CUFF.2745	CUFF.2745.1	100	0.317507	0.202863	0.432151	4.38685	1630	CUFF.2745.1
u	CUFF.2764	CUFF.2764.1	100	1.51213	0.930114	2.09416	20.735	456	CUFF.2764.1
u	CUFF.2766	CUFF.2766.1	100	0.475893	0.363465	0.58832	6.4295	2455	CUFF.2766.1
u	CUFF.2768	CUFF.2768.1	100	1.08837	0.889987	1.28674	14.7973	1978	CUFF.2768.1
u	CUFF.2768	CUFF.2768.2	67	0.731018	0.300104	1.16193	9.93881	505	CUFF.2768.1
u	CUFF.2778	CUFF.2778.1	100	0.621776	0.402325	0.841226	8.47277	991	CUFF.2778.1
u	CUFF.2784	CUFF.2784.1	100	0.306863	0.089989	0.523737	4.22125	698	CUFF.2784.1
u	CUFF.2785	CUFF.2785.1	100	0.48437	0.13623	0.83251	6.66307	509	CUFF.2784.1
u	CUFF.2791	CUFF.2791.1	100	0.511993	0.307011	0.716975	7.07966	906	CUFF.2791.1
u	CUFF.2798	CUFF.2798.1	100	4.50704	3.66138	5.35271	61.7352	590	CUFF.2798.1
u	CUFF.2831	CUFF.2831.1	100	0.854086	0.536887	1.17129	11.6757	690	CUFF.2831.1
u	CUFF.2839	CUFF.2839.1	100	17.0709	15.8368	18.3049	232.466	1182	CUFF.2839.1
u	CUFF.2858	CUFF.2858.1	100	1.42489	1.01731	1.83248	18.9362	1126	CUFF.2859.1
u	CUFF.2859	CUFF.2859.1	100	4.9146	4.28996	5.53925	65.3127	1206	CUFF.2859.1
u	CUFF.2866	CUFF.2866.1	100	5.61929	4.84579	6.39279	77.2224	759	CUFF.2866.1
u	CUFF.2876	CUFF.2876.1	100	1.35553	0.981416	1.72964	18.6299	1076	CUFF.2876.2
u	CUFF.2876	CUFF.2876.2	93	1.25678	0.925315	1.58824	17.2727	1215	CUFF.2876.2
u	CUFF.2877	CUFF.2877.1	100	4.29231	3.76219	4.82243	59.1095	1107	CUFF.2877.1
u	CUFF.2921	CUFF.2921.2	100	1.11547	0.473884	1.75706	15.2886	365	CUFF.2921.4
u	CUFF.2929	CUFF.2929.1	100	0.520443	0.330404	0.710482	7.11526	1034	CUFF.2929.1
u	CUFF.2940	CUFF.2940.1	100	0.994532	0.711377	1.27769	13.6274	927	CUFF.2940.1
u	CUFF.2953	CUFF.2953.1	100	0.418548	0.277661	0.559435	5.72099	1498	CUFF.2953.1
u	CUFF.2977	CUFF.2977.1	100	7.3688	6.85156	7.88605	100.756	2691	CUFF.2977.1
u	CUFF.2981	CUFF.2981.1	100	1.91834	0.854236	2.98244	25.5668	290	CUFF.2981.1
u	CUFF.2984	CUFF.2984.1	100	14.0541	12.9657	15.1424	192.341	898	CUFF.2984.1
u	CUFF.2995	CUFF.2995.1	100	0.288086	0.102072	0.474099	3.97836	701	CUFF.2995.1
u	CUFF.3001	CUFF.3001.1	100	0.689524	0.35486	1.02419	9.52288	576	CUFF.3001.1
u	CUFF.3011	CUFF.3011.1	100	3.0422	2.46208	3.62233	41.8665	722	CUFF.3011.1
u	CUFF.3013	CUFF.3013.1	100	1.8127	1.44307	2.18232	24.9436	974	CUFF.3013.1
u	CUFF.3017	CUFF.3017.1	100	1.06002	0.554269	1.56578	14.4492	457	CUFF.3018.1
u	CUFF.3018	CUFF.3018.1	100	0.6478	0.32029	0.97531	8.83017	578	CUFF.3018.1
u	CUFF.3035	CUFF.3035.1	100	10.5793	6.97021	14.1884	145.372	236	CUFF.3034.1
u	CUFF.3055	CUFF.3055.1	100	1.37296	0.927833	1.81808	18.772	620	CUFF.3055.1
u	CUFF.3064	CUFF.3064.1	100	0.461853	0.230927	0.69278	6.41655	700	CUFF.3064.1
u	CUFF.3068	CUFF.3068.1	100	1.04405	0.56433	1.52377	14.4511	461	CUFF.3068.1
u	CUFF.3073	CUFF.3073.1	100	10.4253	9.45241	11.3982	143.574	1009	CUFF.3073.1
u	CUFF.3080	CUFF.3080.1	100	6.17162	5.6376	6.70565	84.0542	1484	CUFF.3080.1
u	CUFF.3087	CUFF.3087.1	100	4.15458	3.73632	4.57284	57.3001	1577	CUFF.3087.1
u	CUFF.3105	CUFF.3105.1	100	0.438519	0.231662	0.645375	6.09321	793	CUFF.3105.1
u	CUFF.3107	CUFF.3107.1	100	7.15347	6.26998	8.03695	96.0145	743	CUFF.3107.1
u	CUFF.3114	CUFF.3114.1	100	0.49978	0.333756	0.665804	6.94278	1272	CUFF.3114.1
u	CUFF.3116	CUFF.3116.1	100	3.2037	2.61892	3.78847	43.7849	1179	CUFF.3116.1
u	CUFF.3117	CUFF.3117.1	100	22.1289	20.7309	23.5269	302.436	1457	CUFF.3117.1
u	CUFF.3123	CUFF.3123.1	100	0.405823	0.248695	0.562951	5.43922	1175	CUFF.3123.1
u	CUFF.3152	CUFF.3152.1	100	3.02734	2.43027	3.6244	41.338	691	CUFF.3152.1
u	CUFF.3179	CUFF.3179.1	100	13.9101	12.9026	14.9175	191.041	1006	CUFF.3179.1
u	CUFF.3201	CUFF.3201.1	100	0.361561	0.243239	0.479884	4.96481	2495	CUFF.3201.1
u	CUFF.3201	CUFF.3201.2	64	0.232916	0.121234	0.344599	3.1983	2091	CUFF.3201.1
u	CUFF.3201	CUFF.3201.3	67	0.244017	0.136532	0.351501	3.35073	2155	CUFF.3201.1
u	CUFF.3208	CUFF.3208.1	100	0.542149	0.34239	0.741908	7.36196	1225	CUFF.3208.1
u	CUFF.3209	CUFF.3209.1	91	0.608339	0.282085	0.934593	8.26077	716	CUFF.3208.1
u	CUFF.3209	CUFF.3209.2	57	0.385811	0.139606	0.632016	5.23901	810	CUFF.3208.1
u	CUFF.3209	CUFF.3209.3	100	0.672153	0.335714	1.00859	9.12732	763	CUFF.3208.1
u	CUFF.3210	CUFF.3210.1	100	1.17865	0.774886	1.58241	16.0051	830	CUFF.3210.1
u	CUFF.3211	CUFF.3211.1	100	2.89276	2.35708	3.42845	39.6112	843	CUFF.3211.1
u	CUFF.3212	CUFF.3212.1	100	1.19468	0.765575	1.62379	16.359	626	CUFF.3211.1
u	CUFF.3218	CUFF.3218.1	100	1.83027	1.27486	2.38567	25.1902	546	CUFF.3218.1
u	CUFF.3235	CUFF.3235.1	100	3.11766	2.59624	3.63909	42.5779	863	CUFF.3235.1
u	CUFF.3251	CUFF.3251.1	100	0.625743	0.420271	0.831216	8.58361	1102	CUFF.3251.1
u	CUFF.3252	CUFF.3252.1	100	1.60082	1.02579	2.17586	22.2395	478	CUFF.3252.1
u	CUFF.3253	CUFF.3253.1	100	1.81954	1.2916	2.34748	24.9605	580	CUFF.3253.1
u	CUFF.3264	CUFF.3264.1	100	0.708431	0.447646	0.969216	9.68137	817	CUFF.3264.1
u	CUFF.3265	CUFF.3265.1	100	1.27927	1.03964	1.5189	16.9936	1491	CUFF.3265.1
u	CUFF.3266	CUFF.3266.1	100	2.53658	2.04268	3.03048	34.7483	857	CUFF.3267.1
u	CUFF.3267	CUFF.3267.1	48	0.683322	0.453289	0.913355	9.36073	1184	CUFF.3267.1
u	CUFF.3267	CUFF.3267.2	100	1.42051	1.01575	1.82527	19.4594	818	CUFF.3267.1
u	CUFF.3277	CUFF.3277.1	14	0.799399	0.503509	1.09529	10.9282	1274	CUFF.3277.1
u	CUFF.3277	CUFF.3277.2	100	5.55601	4.9265	6.18552	75.9537	1273	CUFF.3277.1
u	CUFF.3287	CUFF.3287.1	100	14.0727	12.5759	15.5694	191.717	636	CUFF.3287.1
u	CUFF.3290	CUFF.3290.1	100	2.33102	2.10524	2.55681	31.9351	4559	CUFF.3289.1
u	CUFF.3294	CUFF.3294.1	100	0.259874	0.129937	0.38981	3.57017	1091	CUFF.3294.1
u	CUFF.3299	CUFF.3299.1	100	0.468393	0.272433	0.664354	6.38001	941	CUFF.3299.1
u	CUFF.3302	CUFF.3302.1	100	0.325651	0.182996	0.468305	4.45841	1441	CUFF.3302.1
u	CUFF.3302	CUFF.3302.2	65	0.211461	0.093693	0.32923	2.89507	1440	CUFF.3302.1
u	CUFF.3303	CUFF.3303.1	100	0.670439	0.377249	0.963628	9.23989	672	CUFF.3303.1
u	CUFF.3325	CUFF.3325.1	100	0.697832	0.325549	1.07012	9.64938	509	CUFF.3325.1
u	CUFF.3355	CUFF.3355.1	100	1.60313	1.25747	1.94878	21.583	985	CUFF.3355.1
u	CUFF.3367	CUFF.3367.1	100	30.2929	28.6363	31.9494	415.356	846	CUFF.3367.1
u	CUFF.3369	CUFF.3369.1	100	2.36179	1.85415	2.86944	30.6285	738	CUFF.3369.1
u	CUFF.3383	CUFF.3383.1	100	0.811661	0.593118	1.0302	11.0951	1410	CUFF.3383.1
u	CUFF.3383	CUFF.3383.2	28	0.22681	0.08975	0.36387	3.10042	1298	CUFF.3383.1
u	CUFF.3412	CUFF.3412.1	100	2.2671	1.05867	3.47553	30.8128	297	CUFF.3411.1
u	CUFF.3417	CUFF.3417.1	100	0.385768	0.153141	0.618395	5.32267	611	CUFF.3417.1
u	CUFF.3418	CUFF.3418.1	100	0.299733	0.158344	0.441122	4.16937	1069	CUFF.3418.1
u	CUFF.3422	CUFF.3422.1	37	30.2161	28.3533	32.079	407.832	1315	CUFF.3422.1
u	CUFF.3422	CUFF.3422.2	100	82.1982	77.4952	86.9012	1109.44	726	CUFF.3422.1
u	CUFF.3424	CUFF.3424.1	100	0.414841	0.193099	0.636584	5.66241	687	CUFF.3424.1
u	CUFF.3427	CUFF.3427.1	100	0.219876	0.112557	0.327194	3.02194	1963	CUFF.3428.1
u	CUFF.3428	CUFF.3428.1	100	1.04803	0.855978	1.24009	14.404	2157	CUFF.3428.1
u	CUFF.3434	CUFF.3434.1	100	1.84847	1.14564	2.55131	25.4223	419	CUFF.3434.1
u	CUFF.3435	CUFF.3435.1	59	21.4714	20.1809	22.7619	291.557	1785	CUFF.3435.1
u	CUFF.3435	CUFF.3435.2	100	36.2909	33.3528	39.229	492.789	607	CUFF.3435.1
u	CUFF.3438	CUFF.3438.1	100	2.01952	1.68892	2.35012	27.9505	1369	CUFF.3438.1
u	CUFF.3441	CUFF.3441.1	35	2.02466	1.64779	2.40153	27.7615	1319	CUFF.3441.1
u	CUFF.3441	CUFF.3441.2	100	5.80921	5.03006	6.58835	79.6543	912	CUFF.3441.1
u	CUFF.3458	CUFF.3458.1	100	2.13827	1.66684	2.6097	29.3364	764	CUFF.3458.1
u	CUFF.3491	CUFF.3491.1	24	0.658563	0.379955	0.937171	8.81247	1031	CUFF.3491.1
u	CUFF.3491	CUFF.3491.2	100	2.7748	2.26572	3.28387	37.1306	975	CUFF.3491.1
u	CUFF.3502	CUFF.3502.1	100	0.494632	0.111177	0.878087	6.8207	483	CUFF.3504.1
u	CUFF.3502	CUFF.3502.2	94	0.4636	0.15203	0.77517	6.39278	562	CUFF.3504.1
u	CUFF.3503	CUFF.3503.1	100	1.39254	0.611271	2.17381	19.2024	344	CUFF.3504.1
u	CUFF.3504	CUFF.3504.1	100	0.668229	0.340593	0.995866	9.21451	573	CUFF.3504.1
u	CUFF.3516	CUFF.3516.1	100	11.591	10.487	12.6949	157.983	891	CUFF.3516.1
u	CUFF.3528	CUFF.3528.1	39	0.751794	0.485379	1.01821	10.3325	1314	CUFF.3528.3
u	CUFF.3528	CUFF.3528.2	100	1.94218	1.55394	2.33043	26.6931	1309	CUFF.3528.3
u	CUFF.3528	CUFF.3528.3	99	1.91953	1.5925	2.24655	26.3817	1683	CUFF.3528.3
u	CUFF.3558	CUFF.3558.1	100	0.276578	0.138289	0.414867	3.71515	1037	CUFF.3558.1
u	CUFF.3564	CUFF.3564.1	100	0.758078	0.284914	1.23124	10.4602	409	CUFF.3564.1
u	CUFF.3567	CUFF.3567.1	100	2.1486	1.737	2.56019	29.1062	937	CUFF.3567.1
u	CUFF.3578	CUFF.3578.1	100	5.51997	4.57331	6.46663	75.6302	556	CUFF.3578.1
u	CUFF.3586	CUFF.3586.1	88	0.567668	0.277931	0.857406	7.7929	688	CUFF.3586.1
u	CUFF.3586	CUFF.3586.2	100	0.647698	0.275146	1.02025	8.89154	602	CUFF.3586.1
u	CUFF.3586	CUFF.3586.3	78	0.508357	0.198096	0.818619	6.97869	675	CUFF.3586.1
u	CUFF.3587	CUFF.3587.1	100	1.82304	1.47197	2.17411	25.0532	1613	CUFF.3587.5
u	CUFF.3587	CUFF.3587.2	35	0.634746	0.422269	0.847223	8.72301	1508	CUFF.3587.5
u	CUFF.3587	CUFF.3587.3	50	0.919721	0.678209	1.16123	12.6393	1837	CUFF.3587.5
u	CUFF.3587	CUFF.3587.4	40	0.726732	0.483501	0.969964	9.98714	1398	CUFF.3587.5
u	CUFF.3587	CUFF.3587.5	59	1.07385	0.808655	1.33904	14.7574	1909	CUFF.3587.5
u	CUFF.3601	CUFF.3601.1	100	7.25284	2.87921	11.6265	100.806	187	CUFF.3601.1
u	CUFF.3615	CUFF.3615.1	50	0.648897	0.371275	0.926518	8.90021	909	CUFF.3615.1
u	CUFF.3615	CUFF.3615.2	100	1.2976	0.847715	1.7475	17.7978	756	CUFF.3615.1
u	CUFF.3615	CUFF.3615.3	40	0.5149	0.19876	0.83104	7.06232	725	CUFF.3615.1
u	CUFF.3620	CUFF.3620.1	100	5.12931	2.97945	7.27917	70.2168	253	CUFF.3620.1
u	CUFF.3623	CUFF.3623.1	100	2.45386	1.27446	3.63327	33.3735	300	CUFF.3623.1
u	CUFF.3630	CUFF.3630.1	100	1.28341	0.571504	1.99533	17.7983	342	CUFF.3630.1
u	CUFF.3631	CUFF.3631.1	100	0.600791	0.317389	0.884194	8.16411	632	CUFF.3631.1
u	CUFF.3643	CUFF.3643.1	100	1.70137	1.29905	2.10369	23.5012	820	CUFF.3643.1
u	CUFF.3651	CUFF.3651.1	21	0.265197	0.102263	0.428131	3.65564	1033	CUFF.3651.2
u	CUFF.3651	CUFF.3651.2	14	0.179794	0.047803	0.311786	2.4784	1229	CUFF.3651.2
u	CUFF.3651	CUFF.3651.3	32	0.408741	0.195623	0.621859	5.63434	1037	CUFF.3651.2
u	CUFF.3651	CUFF.3651.4	100	1.27164	0.843187	1.7001	17.5291	760	CUFF.3651.2
u	CUFF.3659	CUFF.3659.1	63	0.677231	0.299775	1.05469	9.26228	541	CUFF.3659.1
u	CUFF.3659	CUFF.3659.2	100	1.07834	0.40887	1.7478	14.7481	395	CUFF.3659.1
u	CUFF.3660	CUFF.3660.1	100	1.27408	0.460442	2.08771	17.4251	363	CUFF.3659.1
u	CUFF.3664	CUFF.3664.1	100	1.42444	0.912828	1.93605	19.7935	518	CUFF.3664.1
u	CUFF.3667	CUFF.3667.1	100	0.289233	0.102479	0.475987	3.87792	699	CUFF.3667.1
u	CUFF.3688	CUFF.3688.1	100	1.561	1.10601	2.01599	21.3184	999	CUFF.3689.1
u	CUFF.3689	CUFF.3689.1	100	4.24098	3.62859	4.85337	57.9186	1103	CUFF.3689.1
u	CUFF.3728	CUFF.3728.1	17	0.261098	0.081756	0.44044	3.59973	830	CUFF.3728.1
u	CUFF.3728	CUFF.3728.2	100	1.51281	0.900619	2.125	20.857	475	CUFF.3728.1
u	CUFF.3735	CUFF.3735.1	100	0.482801	0.372067	0.593536	6.66161	2543	CUFF.3735.1
u	CUFF.3741	CUFF.3741.1	100	5.253	4.21763	6.28838	71.0946	545	CUFF.3740.1
u	CUFF.3745	CUFF.3745.1	100	1.40014	0.888883	1.9114	19.2142	508	CUFF.3745.1
u	CUFF.3768	CUFF.3768.1	100	2.14778	1.81814	2.47742	29.1968	1370	CUFF.3768.1
u	CUFF.3771	CUFF.3771.1	100	2.333	1.84518	2.82083	32.2327	980	CUFF.3771.1
u	CUFF.3772	CUFF.3772.1	100	11.501	9.96436	13.0377	158.898	557	CUFF.3771.1
u	CUFF.3773	CUFF.3773.1	100	1.15955	0.877621	1.44148	15.8013	1201	CUFF.3773.1
u	CUFF.3776	CUFF.3776.1	100	1.57605	1.12287	2.02924	21.7736	766	CUFF.3776.1
u	CUFF.3776	CUFF.3776.2	41	0.642004	0.180274	1.10373	8.86946	505	CUFF.3776.1
u	CUFF.3776	CUFF.3776.3	100	1.5831	0.931862	2.23433	21.8709	496	CUFF.3776.1
u	CUFF.3780	CUFF.3780.1	100	1.77837	1.56043	1.99631	24.4179	2418	CUFF.3780.1
u	CUFF.3782	CUFF.3782.1	100	0.406373	0.161321	0.651425	5.54846	590	CUFF.3782.1
u	CUFF.3819	CUFF.3819.1	100	0.998791	0.70428	1.2933	13.6512	873	CUFF.3819.1
u	CUFF.3820	CUFF.3820.1	100	0.255575	0.125426	0.385724	3.52232	1723	CUFF.3820.1
u	CUFF.3821	CUFF.3821.1	84	0.460903	0.292087	0.62972	6.35215	1626	CUFF.3820.1
u	CUFF.3821	CUFF.3821.2	100	0.547554	0.352317	0.74279	7.54635	1544	CUFF.3820.1
u	CUFF.3821	CUFF.3821.3	58	0.319357	0.156432	0.482282	4.40136	1447	CUFF.3820.1
u	CUFF.3822	CUFF.3822.1	100	0.979837	0.742558	1.21711	13.5473	1264	CUFF.3822.1
u	CUFF.3825	CUFF.3825.1	100	1.15836	0.850437	1.46629	15.9715	1168	CUFF.3825.2
u	CUFF.3825	CUFF.3825.2	46	0.528179	0.327953	0.728405	7.28254	1370	CUFF.3825.2
u	CUFF.3825	CUFF.3825.3	36	0.411263	0.172126	0.6504	5.6705	828	CUFF.3825.2
u	CUFF.3826	CUFF.3826.1	100	1.79985	1.41626	2.18344	24.4348	915	CUFF.3826.1
u	CUFF.3833	CUFF.3833.1	100	26.781	12.7624	40.7995	358.699	152	CUFF.3833.1
u	CUFF.3855	CUFF.3855.1	100	0.281404	0.144959	0.417849	3.9101	1100	CUFF.3855.1
u	CUFF.3876	CUFF.3876.1	88	1.32275	0.875945	1.76955	17.9954	679	CUFF.3876.1
u	CUFF.3876	CUFF.3876.2	100	1.50265	0.946978	2.05832	20.443	565	CUFF.3876.1
u	CUFF.3879	CUFF.3879.1	100	0.831842	0.577199	1.08648	11.4028	1073	CUFF.3879.1
u	CUFF.3880	CUFF.3880.1	89	1.79765	1.02137	2.57394	24.6422	408	CUFF.3879.1
u	CUFF.3880	CUFF.3880.2	100	2.02498	1.18284	2.86713	27.7584	416	CUFF.3879.1
u	CUFF.3904	CUFF.3904.1	100	6.79276	5.87024	7.71529	93.53	719	CUFF.3904.1
u	CUFF.3905	CUFF.3905.1	100	6.92661	6.43692	7.41631	95.373	2793	CUFF.3905.1
u	CUFF.3908	CUFF.3908.1	100	0.416109	0.224916	0.607303	5.53031	860	CUFF.3908.1
u	CUFF.3918	CUFF.3918.1	100	0.259284	0.10293	0.415638	3.60671	813	CUFF.3918.1
u	CUFF.3935	CUFF.3935.1	92	0.468142	0.253155	0.68313	6.42334	816	CUFF.3935.1
u	CUFF.3935	CUFF.3935.2	100	0.507877	0.273608	0.742146	6.96853	770	CUFF.3935.1
u	CUFF.3939	CUFF.3939.1	100	1.7382	1.4333	2.0431	23.886	1283	CUFF.3939.1
u	CUFF.3957	CUFF.3957.1	100	14.8994	13.7975	16.0014	203.97	918	CUFF.3957.1
u	CUFF.3966	CUFF.3966.1	100	0.224328	0.089053	0.359603	3.12046	909	CUFF.3966.1
u	CUFF.3974	CUFF.3974.1	100	0.931083	0.615507	1.24666	12.5264	761	CUFF.3974.1
u	CUFF.3987	CUFF.3987.1	100	0.183417	0.077119	0.289714	2.55033	1147	CUFF.3987.1
u	CUFF.4005	CUFF.4005.1	100	0.46993	0.218891	0.720969	6.53147	645	CUFF.4005.1
u	CUFF.4030	CUFF.4030.1	100	0.740353	0.51242	0.968287	10.1762	1263	CUFF.4030.3
u	CUFF.4030	CUFF.4030.2	42	0.310963	0.156488	0.465439	4.27419	1278	CUFF.4030.3
u	CUFF.4030	CUFF.4030.3	34	0.25518	0.104204	0.406156	3.50745	1335	CUFF.4030.3
u	CUFF.4033	CUFF.4033.1	100	10.8224	9.61041	12.0345	149.12	631	CUFF.4033.1
u	CUFF.4043	CUFF.4043.1	100	1.61318	1.12365	2.10271	22.258	593	CUFF.4043.1
u	CUFF.4057	CUFF.4057.1	100	2.53422	2.09422	2.97422	34.881	1024	CUFF.4057.1
u	CUFF.4101	CUFF.4101.1	100	0.843797	0.59897	1.08862	11.6963	1023	CUFF.4101.1
u	CUFF.4160	CUFF.4160.1	44	2.1323	1.7403	2.52429	28.9182	1323	CUFF.4160.1
u	CUFF.4160	CUFF.4160.2	100	4.82149	4.00686	5.63613	65.3891	774	CUFF.4160.1
u	CUFF.4165	CUFF.4165.1	100	0.936306	0.544655	1.32796	12.7767	648	CUFF.4165.2
u	CUFF.4165	CUFF.4165.2	31	0.290757	0.148419	0.433094	3.96762	1333	CUFF.4165.2
u	CUFF.4165	CUFF.4165.3	16	0.147032	0.032704	0.261361	2.00638	1333	CUFF.4165.2
u	CUFF.4167	CUFF.4167.1	92	0.85032	0.50878	1.19186	11.6599	816	CUFF.4167.4
u	CUFF.4167	CUFF.4167.2	49	0.454562	0.179917	0.729206	6.23314	838	CUFF.4167.4
u	CUFF.4167	CUFF.4167.3	95	0.873409	0.537285	1.20953	11.9765	925	CUFF.4167.4
u	CUFF.4167	CUFF.4167.4	100	0.92073	0.634456	1.207	12.6254	1110	CUFF.4167.4
u	CUFF.4190	CUFF.4190.1	100	2.04193	1.5547	2.52916	27.966	775	CUFF.4190.1
u	CUFF.4191	CUFF.4191.1	100	1.02483	0.392986	1.65668	14.036	412	CUFF.4190.1
u	CUFF.4211	CUFF.4211.1	100	12.2801	5.51484	19.0453	165.412	177	CUFF.4212.1
u	CUFF.4212	CUFF.4212.1	100	1.27653	0.551977	2.00109	17.1949	345	CUFF.4212.1
u	CUFF.4245	CUFF.4245.1	100	8.25955	6.19824	10.3209	114.588	313	CUFF.4245.1
u	CUFF.4259	CUFF.4259.1	100	22.3888	20.9266	23.851	306.709	817	CUFF.4259.1
u	CUFF.4260	CUFF.4260.1	100	16.8948	15.0563	18.7332	229.82	543	CUFF.4260.1
u	CUFF.4264	CUFF.4264.1	100	0.959652	0.38096	1.53834	13.349	362	CUFF.4264.1
u	CUFF.4270	CUFF.4270.1	100	5.89928	4.77941	7.01915	81.5263	470	CUFF.4270.1
u	CUFF.4279	CUFF.4279.1	100	10.1394	8.78458	11.4943	135.895	527	CUFF.4279.1
u	CUFF.4303	CUFF.4303.1	100	0.525857	0.268179	0.783534	7.31481	694	CUFF.4303.1
u	CUFF.4337	CUFF.4337.1	100	2.36409	1.86052	2.86767	32.6661	931	CUFF.4338.1
u	CUFF.4338	CUFF.4338.1	100	1.80149	1.37276	2.23023	24.8924	1007	CUFF.4338.1
u	CUFF.50444	CUFF.50444.1	100	0.571652	0.342784	0.800519	7.83059	832	CUFF.50444.1
u	CUFF.50447	CUFF.50447.1	100	0.604991	0.35634	0.853641	8.4017	773	CUFF.50447.1
u	CUFF.50448	CUFF.50448.1	20	0.133752	0.048503	0.219001	1.83345	1926	CUFF.50448.3
u	CUFF.50448	CUFF.50448.2	100	0.679476	0.436023	0.922929	9.31415	1121	CUFF.50448.3
u	CUFF.50448	CUFF.50448.3	50	0.33758	0.213362	0.461799	4.6275	2008	CUFF.50448.3
u	CUFF.50448	CUFF.50448.4	38	0.261558	0.067105	0.45601	3.58539	1015	CUFF.50448.3
u	CUFF.50454	CUFF.50454.1	88	1.88907	1.59232	2.18581	25.7342	1817	CUFF.50454.1
u	CUFF.50454	CUFF.50454.2	100	2.15091	1.52981	2.772	29.3011	643	CUFF.50454.1
u	CUFF.50461	CUFF.50461.1	100	1.35529	1.13804	1.57254	18.5372	1872	CUFF.50461.1
u	CUFF.50471	CUFF.50471.1	100	2.27981	1.92157	2.63804	30.968	1232	CUFF.50471.1
u	CUFF.50472	CUFF.50472.1	100	221.82	199.062	244.578	2970.69	193	CUFF.50472.1
u	CUFF.50473	CUFF.50473.1	100	1.87696	1.45064	2.30328	25.7107	812	CUFF.50473.1
u	CUFF.50486	CUFF.50486.1	51	0.672676	0.347461	0.997892	9.25975	796	CUFF.50486.3
u	CUFF.50486	CUFF.50486.2	31	0.409614	0.181677	0.637552	5.63856	808	CUFF.50486.3
u	CUFF.50486	CUFF.50486.3	26	0.339647	0.130905	0.548388	4.67542	959	CUFF.50486.3
u	CUFF.50486	CUFF.50486.4	100	1.30897	0.735518	1.88243	18.0187	554	CUFF.50486.3
u	CUFF.50490	CUFF.50490.1	100	0.56094	0.39072	0.73116	7.6729	1336	CUFF.50490.1
u	CUFF.50493	CUFF.50493.1	100	0.355379	0.158754	0.552004	4.93293	769	CUFF.50493.1
u	CUFF.50498	CUFF.50498.1	100	0.469688	0.283061	0.656314	6.407	1227	CUFF.50498.2
u	CUFF.50498	CUFF.50498.2	92	0.430172	0.262681	0.597663	5.86797	1334	CUFF.50498.2
u	CUFF.50511	CUFF.50511.1	100	12.0864	10.4167	13.7561	165.296	526	CUFF.50511.2
u	CUFF.50511	CUFF.50511.2	28	3.38647	2.90535	3.8676	46.314	1310	CUFF.50511.2
u	CUFF.50514	CUFF.50514.1	100	0.988477	0.546548	1.43041	13.5199	498	CUFF.50514.1
u	CUFF.50530	CUFF.50530.1	100	1.98506	1.42533	2.54478	26.9051	570	CUFF.50530.1
u	CUFF.50533	CUFF.50533.1	100	0.764543	0.47813	1.05096	10.3375	743	CUFF.50533.1
u	CUFF.50534	CUFF.50534.1	100	4.06864	3.65436	4.48292	55.9369	1878	CUFF.50534.1
u	CUFF.50536	CUFF.50536.1	100	1.61783	1.24027	1.99539	22.2195	1094	CUFF.50536.2
u	CUFF.50536	CUFF.50536.2	65	1.04895	0.785808	1.3121	14.4064	1416	CUFF.50536.2
u	CUFF.50537	CUFF.50537.1	100	1.42848	0.89906	1.9579	19.2835	512	CUFF.50537.1
u	CUFF.50551	CUFF.50551.1	100	3.5393	2.81307	4.26553	48.289	592	CUFF.50551.1
u	CUFF.50564	CUFF.50564.1	100	6.94437	5.63299	8.25575	95.441	432	CUFF.50564.1
u	CUFF.4364	CUFF.4364.1	100	8.93151	8.13133	9.73168	121.698	1018	CUFF.4364.1
u	CUFF.4369	CUFF.4369.1	22	0.157121	0.051034	0.263209	2.13828	1490	CUFF.4369.1
u	CUFF.4369	CUFF.4369.2	40	0.287911	0.121188	0.454634	3.9182	1320	CUFF.4369.1
u	CUFF.4369	CUFF.4369.3	100	0.726811	0.506895	0.946726	9.89123	1402	CUFF.4369.1
u	CUFF.4396	CUFF.4396.1	100	1.6166	1.16456	2.06864	22.1451	682	CUFF.4396.1
u	CUFF.4416	CUFF.4416.1	100	1.02324	0.852554	1.19393	14.0386	2645	CUFF.4416.1
u	CUFF.4417	CUFF.4417.1	100	0.338473	0.216919	0.460026	4.64374	2099	CUFF.4416.1
u	CUFF.4467	CUFF.4467.1	54	6.35671	5.68693	7.02649	87.3334	1553	CUFF.4467.1
u	CUFF.4467	CUFF.4467.2	100	11.8493	10.8139	12.8847	162.795	1261	CUFF.4467.1
u	CUFF.4488	CUFF.4488.1	100	13.1205	11.5009	14.7402	179.806	494	CUFF.4488.1
u	CUFF.4495	CUFF.4495.3	73	1.63394	1.10652	2.16136	22.3516	558	CUFF.4495.1
u	CUFF.4507	CUFF.4507.1	100	8.05858	7.24714	8.87001	110.93	1070	CUFF.4507.1
u	CUFF.4525	CUFF.4525.1	12	0.571184	0.189822	0.952547	7.8276	570	CUFF.4525.1
u	CUFF.4525	CUFF.4525.2	100	4.7998	3.86795	5.73165	65.7772	567	CUFF.4525.1
u	CUFF.4537	CUFF.4537.1	65	1.16722	0.848426	1.48602	16.0358	1126	CUFF.4537.1
u	CUFF.4537	CUFF.4537.2	100	1.7855	1.31346	2.25753	24.5299	838	CUFF.4537.1
u	CUFF.4542	CUFF.4542.1	100	5.30858	2.93451	7.68264	71.6852	238	CUFF.4542.1
u	CUFF.4560	CUFF.4560.1	17	1.10067	0.637089	1.56425	14.9782	578	CUFF.4560.1
u	CUFF.4560	CUFF.4560.2	100	6.38662	5.16892	7.60432	86.9109	479	CUFF.4560.1
u	CUFF.4570	CUFF.4570.1	68	1.35796	1.10915	1.60677	18.6913	2212	CUFF.4570.1
u	CUFF.4570	CUFF.4570.2	100	2.00651	1.66398	2.34903	27.618	1852	CUFF.4570.1
u	CUFF.4570	CUFF.4570.3	58	1.16923	0.9117	1.42677	16.0936	2050	CUFF.4570.1
u	CUFF.4570	CUFF.4570.4	73	1.4603	1.14045	1.78015	20.0999	1624	CUFF.4570.1
u	CUFF.4574	CUFF.4574.1	100	0.877455	0.503307	1.2516	11.5959	561	CUFF.4574.1
u	CUFF.4618	CUFF.4618.1	100	1.02096	0.735472	1.30644	14.0338	965	CUFF.4618.1
u	CUFF.4632	CUFF.4632.1	100	0.195299	0.062582	0.328016	2.69831	1269	CUFF.4633.2
u	CUFF.4633	CUFF.4633.1	100	0.405225	0.196474	0.613977	5.59871	853	CUFF.4633.2
u	CUFF.4634	CUFF.4634.1	100	20.0863	18.3218	21.8508	274.957	579	CUFF.4634.1
u	CUFF.4645	CUFF.4645.1	100	0.488661	0.173139	0.804183	6.62916	494	CUFF.4645.1
u	CUFF.4667	CUFF.4667.1	100	5.29822	4.76756	5.82888	72.373	1542	CUFF.4667.1
u	CUFF.4698	CUFF.4698.1	100	2.42296	0.999818	3.8461	33.3167	271	CUFF.4699.1
u	CUFF.4699	CUFF.4699.1	100	0.428716	0.190203	0.667228	5.89502	684	CUFF.4699.1
u	CUFF.4708	CUFF.4708.3	100	7.54608	6.10264	8.98952	103.57	487	CUFF.4708.1
u	CUFF.4711	CUFF.4711.1	100	0.305671	0.108303	0.503039	4.25197	672	CUFF.4711.1
u	CUFF.4732	CUFF.4732.1	100	1.90437	1.59684	2.21189	26.1843	1478	CUFF.4732.1
u	CUFF.4752	CUFF.4752.1	100	1.15678	0.484789	1.82877	15.9377	388	CUFF.4753.1
u	CUFF.4753	CUFF.4753.1	100	0.631698	0.197739	1.06566	8.70331	466	CUFF.4753.1
u	CUFF.4779	CUFF.4779.1	100	0.518573	0.30544	0.731706	7.20903	869	CUFF.4779.1
u	CUFF.4798	CUFF.4798.1	100	0.535092	0.247857	0.822326	7.32536	604	CUFF.4798.1
u	CUFF.4800	CUFF.4800.1	81	0.529416	0.210545	0.848288	7.32363	730	CUFF.4800.1
u	CUFF.4800	CUFF.4800.2	100	0.650503	0.313673	0.987333	8.99867	723	CUFF.4800.1
u	CUFF.4801	CUFF.4801.1	100	0.235292	0.103184	0.367401	3.24468	1482	CUFF.4801.1
u	CUFF.4802	CUFF.4802.1	100	0.716192	0.477644	0.95474	9.87627	1140	CUFF.4801.1
u	CUFF.4810	CUFF.4810.1	100	42.0089	38.6473	45.3704	572.168	497	CUFF.4810.1
u	CUFF.4869	CUFF.4869.1	100	4.81414	4.49244	5.13584	65.9928	2960	CUFF.4869.1
u	CUFF.4907	CUFF.4907.1	100	19.7563	17.7992	21.7135	271.946	567	CUFF.4907.1
u	CUFF.4919	CUFF.4919.1	100	1.39198	1.10582	1.67814	19.0955	1188	CUFF.4919.1
u	CUFF.4921	CUFF.4921.1	100	5.69788	5.28569	6.11007	77.8305	3483	CUFF.4921.1
u	CUFF.4921	CUFF.4921.2	38	2.17143	1.81704	2.52582	29.6608	1916	CUFF.4921.1
u	CUFF.4945	CUFF.4945.1	100	0.786318	0.577898	0.994738	10.743	1305	CUFF.4945.1
u	CUFF.5012	CUFF.5012.1	100	125.93	118.514	133.346	1727.14	463	CUFF.5012.1
u	CUFF.5028	CUFF.5028.1	100	1.51713	1.37146	1.6628	20.8233	5396	CUFF.5028.1
u	CUFF.5126	CUFF.5126.1	100	38.4311	37.0268	39.8353	520.745	1329	CUFF.5126.1
u	CUFF.5131	CUFF.5131.1	100	0.657051	0.484821	0.829281	9.02212	1523	CUFF.5131.1
u	CUFF.5169	CUFF.5169.1	100	8.24991	7.44435	9.05546	111.77	1114	CUFF.5169.1
u	CUFF.5181	CUFF.5181.1	100	0.624073	0.396194	0.851952	8.56643	895	CUFF.5181.1
u	CUFF.5187	CUFF.5187.1	36	0.610749	0.403869	0.81763	8.37897	1523	CUFF.5187.1
u	CUFF.5187	CUFF.5187.2	100	1.68537	1.32739	2.04335	23.1218	1207	CUFF.5187.1
u	CUFF.5188	CUFF.5188.1	100	11.1989	10.393	12.0049	152.015	1209	CUFF.5188.1
u	CUFF.5309	CUFF.5309.1	79	1.61108	1.24459	1.97757	22.1851	1295	CUFF.5309.1
u	CUFF.5309	CUFF.5309.2	100	2.02864	1.60467	2.4526	27.935	1192	CUFF.5309.1
u	CUFF.5393	CUFF.5393.3	37	0.133237	0.024188	0.242286	1.83693	1388	CUFF.5393.1
u	CUFF.5394	CUFF.5394.1	100	0.24783	0.070836	0.424824	3.41683	944	CUFF.5393.1
u	CUFF.5500	CUFF.5500.1	100	8.04195	5.80611	10.2778	110.511	293	CUFF.5500.1
u	CUFF.5520	CUFF.5520.1	100	0.82534	0.473414	1.17727	11.305	584	CUFF.5520.1
u	CUFF.5562	CUFF.5562.1	100	0.466414	0.249319	0.683509	6.3916	977	CUFF.5562.1
u	CUFF.5563	CUFF.5563.1	100	0.881781	0.5702	1.19336	12.0837	851	CUFF.5562.1
u	CUFF.5572	CUFF.5572.1	100	2.17314	1.92666	2.41962	29.7118	2646	CUFF.5572.1
u	CUFF.5578	CUFF.5578.1	100	2.30424	1.8862	2.72227	31.5591	1271	CUFF.5578.1
u	CUFF.5579	CUFF.5579.2	84	10.7158	9.40591	12.0256	146.764	796	CUFF.5578.1
u	CUFF.5621	CUFF.5621.1	100	8.29381	6.88687	9.70075	113.52	440	CUFF.5621.1
u	CUFF.5651	CUFF.5651.1	72	0.254525	0.107853	0.401197	3.47558	1321	CUFF.5651.1
u	CUFF.5651	CUFF.5651.2	80	0.28352	0.115586	0.451454	3.87151	1133	CUFF.5651.1
u	CUFF.5651	CUFF.5651.3	100	0.353339	0.166223	0.540454	4.82489	1102	CUFF.5651.1
u	CUFF.5667	CUFF.5667.1	100	7.75624	7.03732	8.47517	106.655	1527	CUFF.5667.2
u	CUFF.5667	CUFF.5667.2	23	1.75459	1.38995	2.11924	24.1272	1646	CUFF.5667.2
u	CUFF.5685	CUFF.5685.1	100	0.226702	0.141687	0.311717	3.10026	2821	CUFF.5686.1
u	CUFF.5686	CUFF.5686.1	100	0.239315	0.156182	0.322447	3.27275	3051	CUFF.5686.1
u	CUFF.5699	CUFF.5699.1	100	2.7368	2.26204	3.21156	37.5874	961	CUFF.5699.1
u	CUFF.5703	CUFF.5703.1	71	1.03149	0.784792	1.27819	14.2033	1866	CUFF.5703.2
u	CUFF.5703	CUFF.5703.2	100	1.44517	1.21046	1.67988	19.8996	2407	CUFF.5703.2
u	CUFF.5744	CUFF.5744.1	41	0.913312	0.662151	1.16447	12.5873	1436	CUFF.5744.1
u	CUFF.5744	CUFF.5744.2	67	1.48611	1.14987	1.82235	20.4817	1400	CUFF.5744.1
u	CUFF.5744	CUFF.5744.3	100	2.22494	1.82385	2.62604	30.6643	1360	CUFF.5744.1
u	CUFF.5744	CUFF.5744.4	58	1.29988	1.00212	1.59763	17.915	1423	CUFF.5744.1
u	CUFF.5793	CUFF.5793.1	100	11.294	10.4664	12.1216	154.797	1628	CUFF.5793.1
u	CUFF.5798	CUFF.5798.1	100	0.146151	0.04178	0.250523	2.03163	1310	CUFF.5798.2
u	CUFF.5798	CUFF.5798.2	96	0.14024	0.036336	0.244145	1.94947	1315	CUFF.5798.2
u	CUFF.5811	CUFF.5811.1	100	14.1536	12.4338	15.8734	194.84	481	CUFF.5811.1
u	CUFF.5828	CUFF.5828.1	100	0.270506	0.175364	0.365648	3.75483	2049	CUFF.5828.1
u	CUFF.5851	CUFF.5851.1	100	1.52248	1.30172	1.74324	20.9364	2785	CUFF.5851.2
u	CUFF.5851	CUFF.5851.2	39	0.587216	0.433443	0.740989	8.07512	2814	CUFF.5851.2
u	CUFF.5897	CUFF.5897.1	100	1.67003	0.743665	2.5964	23.2218	306	CUFF.5897.1
u	CUFF.5933	CUFF.5933.1	100	0.632785	0.33429	0.93128	8.67391	610	CUFF.5933.1
u	CUFF.5945	CUFF.5945.1	44	1.58262	1.10581	2.05943	21.7452	965	CUFF.5945.3
u	CUFF.5945	CUFF.5945.2	58	2.08027	1.58823	2.57231	28.583	980	CUFF.5945.3
u	CUFF.5945	CUFF.5945.3	100	3.59997	3.01283	4.1871	49.4635	1105	CUFF.5945.3
u	CUFF.5954	CUFF.5954.1	100	5.55783	4.64103	6.47464	69.5263	581	CUFF.5954.1
u	CUFF.5963	CUFF.5963.1	32	0.175076	0.093977	0.256176	2.40918	2694	CUFF.5963.1
u	CUFF.5963	CUFF.5963.2	100	0.544774	0.404752	0.684795	7.4965	2580	CUFF.5963.1
u	CUFF.5963	CUFF.5963.3	67	0.362856	0.242696	0.483016	4.99317	2638	CUFF.5963.1
u	CUFF.5963	CUFF.5963.4	79	0.430499	0.287757	0.57324	5.92399	2575	CUFF.5963.1
u	CUFF.6008	CUFF.6008.1	100	8.42141	7.27248	9.57033	115.088	578	CUFF.6008.1
u	CUFF.6018	CUFF.6018.1	79	3.81749	3.38514	4.24985	52.5014	1702	CUFF.6018.1
u	CUFF.6018	CUFF.6018.2	100	4.85456	4.00863	5.70049	66.764	698	CUFF.6018.1
u	CUFF.6054	CUFF.6054.1	100	0.881646	0.560344	1.20295	12.1406	724	CUFF.6054.1
u	CUFF.6057	CUFF.6057.1	100	0.27058	0.149355	0.391804	3.74082	1874	CUFF.6057.1
u	CUFF.6058	CUFF.6058.1	100	0.501298	0.340571	0.662025	6.93055	1754	CUFF.6057.1
u	CUFF.6070	CUFF.6070.1	100	8.39072	7.04281	9.73864	111.691	465	CUFF.6070.1
u	CUFF.6138	CUFF.6138.1	29	0.220396	0.085893	0.354899	3.04787	1325	CUFF.6138.1
u	CUFF.6138	CUFF.6138.2	100	0.770762	0.519056	1.02247	10.6589	1099	CUFF.6138.1
u	CUFF.6144	CUFF.6144.1	100	0.191421	0.085511	0.297331	2.65612	1259	CUFF.6144.1
u	CUFF.6149	CUFF.6149.1	100	75.1832	71.1289	79.2374	1018.38	466	CUFF.6149.1
u	CUFF.6213	CUFF.6213.1	100	38.3995	35.5292	41.2698	524.058	594	CUFF.6213.1
u	CUFF.6216	CUFF.6216.1	100	0.265736	0.166388	0.365084	3.64092	2490	CUFF.6216.1
u	CUFF.6216	CUFF.6216.2	60	0.158115	0.045199	0.271031	2.16638	1457	CUFF.6216.1
u	CUFF.6217	CUFF.6217.1	100	0.251243	0.133757	0.36873	3.44235	1747	CUFF.6216.1
u	CUFF.6265	CUFF.6265.2	100	439.787	419.481	460.094	6024.61	565	CUFF.6265.1
u	CUFF.6282	CUFF.6282.1	100	1.1458	0.980709	1.31089	15.6567	2700	CUFF.6282.1
u	CUFF.6302	CUFF.6302.1	100	10.1182	8.79519	11.4412	138.533	589	CUFF.6302.1
u	CUFF.6307	CUFF.6307.1	100	1.11987	0.827884	1.41186	15.181	1005	CUFF.6307.1
u	CUFF.6323	CUFF.6323.1	100	19.4946	16.8898	22.0995	266.927	367	CUFF.6323.1
u	CUFF.6388	CUFF.6388.1	46	1.47571	1.13775	1.81368	20.2784	1248	CUFF.6388.1
u	CUFF.6388	CUFF.6388.2	100	3.23093	2.60616	3.85571	44.3976	836	CUFF.6388.1
u	CUFF.6395	CUFF.6395.1	100	47.724	41.6997	53.7483	650.466	267	CUFF.6395.1
u	CUFF.6399	CUFF.6399.1	100	0.388908	0.155203	0.622612	5.40759	645	CUFF.6399.1
u	CUFF.6424	CUFF.6424.1	100	0.370941	0.172665	0.569217	5.01757	745	CUFF.6424.1
u	CUFF.6469	CUFF.6469.1	100	41.3745	37.6596	45.0895	565.39	422	CUFF.6469.1
u	CUFF.6481	CUFF.6481.1	100	0.266575	0.137267	0.395882	3.60878	1123	CUFF.6481.1
u	CUFF.6486	CUFF.6486.1	100	0.37917	0.195246	0.563095	5.18221	848	CUFF.6486.1
u	CUFF.6504	CUFF.6504.1	100	1.69164	1.01437	2.36891	23.1055	411	CUFF.6504.1
u	CUFF.6512	CUFF.6512.1	100	0.451392	0.238463	0.664321	5.92153	776	CUFF.6512.1
u	CUFF.6513	CUFF.6513.1	100	0.404116	0.309918	0.498314	5.58983	2892	CUFF.6513.1
u	CUFF.6527	CUFF.6527.1	100	12.6673	9.96757	15.367	173.069	294	CUFF.6527.1
u	CUFF.6542	CUFF.6542.1	100	2.73495	2.33695	3.13295	37.3284	1227	CUFF.6542.1
u	CUFF.6544	CUFF.6544.1	100	38.9609	33.0484	44.8734	532.441	253	CUFF.6544.1
u	CUFF.6560	CUFF.6560.1	98	0.889704	0.678993	1.10041	12.1136	1471	CUFF.6560.1
u	CUFF.6560	CUFF.6560.2	100	0.911444	0.576461	1.24643	12.4096	743	CUFF.6560.1
u	CUFF.6569	CUFF.6569.1	100	3.01879	1.40518	4.6324	40.9973	254	CUFF.6569.1
u	CUFF.6570	CUFF.6570.1	100	14.227	12.6058	15.8482	194.768	589	CUFF.6570.1
u	CUFF.6570	CUFF.6570.2	15	2.12245	1.31292	2.93198	29.0564	497	CUFF.6570.1
u	CUFF.6573	CUFF.6573.1	100	0.760758	0.541657	0.979859	10.3897	1617	CUFF.6573.2
u	CUFF.6573	CUFF.6573.2	73	0.557215	0.403032	0.711397	7.60994	2198	CUFF.6573.2
u	CUFF.6573	CUFF.6573.3	20	0.151071	0.055126	0.247017	2.0632	1910	CUFF.6573.2
u	CUFF.6574	CUFF.6574.1	100	0.713879	0.42286	1.0049	9.74874	883	CUFF.6574.1
u	CUFF.6575	CUFF.6575.1	100	1.27112	0.828069	1.71417	17.3584	697	CUFF.6574.1
u	CUFF.6579	CUFF.6579.1	100	8.52217	7.58669	9.45764	116.964	870	CUFF.6579.1
u	CUFF.6597	CUFF.6597.1	100	1.18853	0.939262	1.43779	15.9216	1321	CUFF.6597.1
u	CUFF.6609	CUFF.6609.1	100	4.56578	4.15755	4.97401	62.5397	1819	CUFF.6609.1
u	CUFF.6617	CUFF.6617.1	100	7.71368	6.16726	9.2601	106.02	425	CUFF.6618.1
u	CUFF.6618	CUFF.6618.1	61	0.442795	0.266448	0.619141	6.08594	1430	CUFF.6618.1
u	CUFF.6618	CUFF.6618.2	100	0.728521	0.411344	1.0457	10.0131	864	CUFF.6618.1
u	CUFF.6646	CUFF.6646.1	100	0.632319	0.388445	0.876193	8.61672	817	CUFF.6646.1
u	CUFF.6660	CUFF.6660.1	100	0.668706	0.46072	0.876691	9.13303	1109	CUFF.6660.1
u	CUFF.6664	CUFF.6664.1	83	0.513092	0.289468	0.736716	7.10529	1008	CUFF.6664.1
u	CUFF.6664	CUFF.6664.2	100	0.617156	0.374196	0.860116	8.54636	1005	CUFF.6664.1
u	CUFF.6708	CUFF.6708.1	100	37.5588	35.2662	39.8514	515.789	976	CUFF.6708.1
u	CUFF.6724	CUFF.6724.1	100	1.65001	1.27647	2.02356	22.8584	901	CUFF.6724.1
u	CUFF.6735	CUFF.6735.1	24	0.294229	0.185162	0.403297	4.04697	2806	CUFF.6735.1
u	CUFF.6735	CUFF.6735.2	100	1.22303	1.02641	1.41964	16.8221	2597	CUFF.6735.1
u	CUFF.6794	CUFF.6794.1	100	20.8356	19.4352	22.236	280.361	1207	CUFF.6794.1
u	CUFF.6798	CUFF.6798.1	77	30.5184	27.2834	33.7533	416.072	453	CUFF.6798.4
u	CUFF.6798	CUFF.6798.2	100	39.6145	35.9189	43.3101	540.083	450	CUFF.6798.4
u	CUFF.6798	CUFF.6798.3	16	6.40621	5.25354	7.55888	87.3389	673	CUFF.6798.4
u	CUFF.6798	CUFF.6798.4	15	5.79824	4.70533	6.89115	79.0502	676	CUFF.6798.4
u	CUFF.6807	CUFF.6807.1	100	87.6683	83.217	92.1197	1206.02	967	CUFF.6807.1
u	CUFF.6818	CUFF.6818.1	100	4.50645	3.72222	5.29067	61.4217	658	CUFF.6818.1
u	CUFF.6825	CUFF.6825.1	100	12.3779	11.2575	13.4983	169.434	780	CUFF.6825.1
u	CUFF.6827	CUFF.6827.1	100	1.2672	1.01748	1.51692	17.3559	1383	CUFF.6827.1
u	CUFF.6844	CUFF.6844.1	100	0.674986	0.459075	0.890897	9.38017	1079	CUFF.6844.1
u	CUFF.6854	CUFF.6854.1	100	3.94086	3.35576	4.52597	53.677	886	CUFF.6854.1
u	CUFF.6864	CUFF.6864.1	100	1.07655	0.417378	1.73572	14.5274	341	CUFF.6864.1
u	CUFF.6871	CUFF.6871.1	100	0.505279	0.200584	0.809973	7.0254	513	CUFF.6871.1
u	CUFF.6928	CUFF.6928.1	100	2.08589	1.43115	2.74062	28.1905	560	CUFF.6929.1
u	CUFF.6929	CUFF.6929.1	100	1.27536	0.808372	1.74236	17.2364	662	CUFF.6929.1
u	CUFF.6938	CUFF.6938.1	100	0.473706	0.266596	0.680816	6.36387	902	CUFF.6938.1
u	CUFF.6941	CUFF.6941.1	100	0.608855	0.39055	0.827161	8.39311	984	CUFF.6941.1
u	CUFF.6962	CUFF.6962.1	100	68.7382	65.8865	71.59	905.884	688	CUFF.6962.1
u	CUFF.6974	CUFF.6974.1	100	0.202539	0.090191	0.314887	2.76158	1129	CUFF.6974.1
u	CUFF.6983	CUFF.6983.1	100	10.9529	10.1436	11.7621	148.762	1637	CUFF.6983.1
u	CUFF.6998	CUFF.6998.1	100	0.219259	0.073086	0.365432	2.95182	793	CUFF.6998.1
u	CUFF.7011	CUFF.7011.1	100	1.17763	0.965873	1.38939	16.028	1726	CUFF.7011.1
u	CUFF.7022	CUFF.7022.1	100	0.226037	0.142578	0.309496	3.03585	2196	CUFF.7022.1
u	CUFF.7034	CUFF.7034.1	100	10.0176	8.63559	11.3996	137.567	539	CUFF.7034.1
u	CUFF.7055	CUFF.7055.1	16	0.704449	0.409441	0.999458	9.50287	879	CUFF.7055.1
u	CUFF.7055	CUFF.7055.2	100	4.32609	3.58085	5.07133	58.358	727	CUFF.7055.1
u	CUFF.7064	CUFF.7064.1	100	0.294331	0.147233	0.441429	4.06179	1011	CUFF.7064.1
u	CUFF.7069	CUFF.7069.1	100	0.687103	0.481111	0.893095	9.47187	1546	CUFF.7069.2
u	CUFF.7069	CUFF.7069.2	34	0.236163	0.109379	0.362947	3.25556	1649	CUFF.7069.2
u	CUFF.7069	CUFF.7069.3	55	0.376067	0.219429	0.532706	5.18417	1647	CUFF.7069.2
u	CUFF.7080	CUFF.7080.1	100	3.894	3.29972	4.48829	53.694	857	CUFF.7080.1
u	CUFF.7095	CUFF.7095.1	100	4.40218	3.84673	4.95763	60.3555	1048	CUFF.7095.1
u	CUFF.7107	CUFF.7107.1	100	8.58644	7.56945	9.60343	116.022	684	CUFF.7107.1
u	CUFF.7113	CUFF.7113.1	43	0.449726	0.258319	0.641133	6.15893	1259	CUFF.7113.1
u	CUFF.7113	CUFF.7113.2	98	1.01744	0.71028	1.3246	13.9337	1153	CUFF.7113.1
u	CUFF.7113	CUFF.7113.3	26	0.273065	0.090952	0.455179	3.73959	1167	CUFF.7113.1
u	CUFF.7113	CUFF.7113.4	100	1.04264	0.725667	1.35962	14.2788	1017	CUFF.7113.1
u	CUFF.7115	CUFF.7115.1	100	1.99745	1.61481	2.38009	27.354	993	CUFF.7115.1
u	CUFF.7118	CUFF.7118.1	100	2.03644	1.51992	2.55296	27.576	664	CUFF.7118.1
u	CUFF.7133	CUFF.7133.1	23	0.849912	0.535941	1.16388	11.5691	948	CUFF.7133.2
u	CUFF.7133	CUFF.7133.2	100	3.63895	3.10576	4.17213	49.5338	1087	CUFF.7133.2
u	CUFF.7142	CUFF.7142.1	100	28.4081	26.8765	29.9396	388.762	909	CUFF.7142.1
u	CUFF.7160	CUFF.7160.1	52	0.751079	0.509605	0.992553	10.3701	1456	CUFF.7160.2
u	CUFF.7160	CUFF.7160.2	33	0.475665	0.280353	0.670977	6.56745	1669	CUFF.7160.2
u	CUFF.7160	CUFF.7160.3	38	0.547512	0.348918	0.746107	7.55944	1561	CUFF.7160.2
u	CUFF.7160	CUFF.7160.4	77	1.11286	0.817423	1.4083	15.3651	1371	CUFF.7160.2
u	CUFF.7160	CUFF.7160.5	100	1.45295	1.06636	1.83955	20.0607	1089	CUFF.7160.2
u	CUFF.7225	CUFF.7225.1	100	0.832076	0.439572	1.22458	11.4916	511	CUFF.7225.1
u	CUFF.7242	CUFF.7242.1	100	1.61529	1.19719	2.03338	21.968	874	CUFF.7242.2
u	CUFF.7242	CUFF.7242.2	44	0.707604	0.403732	1.01148	9.62347	878	CUFF.7242.2
u	CUFF.7254	CUFF.7254.1	100	1.26888	0.757923	1.77984	17.369	481	CUFF.7254.1
u	CUFF.7255	CUFF.7255.1	100	16.8759	15.2774	18.4743	230.963	585	CUFF.7255.1
u	CUFF.7314	CUFF.7314.1	100	0.76115	0.484766	1.03753	10.3603	1253	CUFF.7314.1
u	CUFF.7315	CUFF.7315.1	100	4.34283	3.73907	4.9466	59.112	1093	CUFF.7314.1
u	CUFF.7318	CUFF.7318.1	100	1.27344	0.729067	1.81782	17.4433	459	CUFF.7318.1
u	CUFF.7319	CUFF.7319.1	100	0.508411	0.345783	0.671039	6.971	1368	CUFF.7319.1
u	CUFF.7330	CUFF.7330.1	100	0.804219	0.526727	1.08171	11.0861	856	CUFF.7330.1
u	CUFF.7331	CUFF.7331.1	100	3.54729	2.87217	4.22241	48.628	855	CUFF.7331.1
u	CUFF.7332	CUFF.7332.1	100	32.2285	28.4693	35.9877	441.804	373	CUFF.7331.1
u	CUFF.7345	CUFF.7345.1	100	0.414864	0.237965	0.591763	5.77088	967	CUFF.7345.1
u	CUFF.7359	CUFF.7359.1	100	0.344986	0.137148	0.552824	4.64352	681	CUFF.7359.1
u	CUFF.7360	CUFF.7360.1	100	0.420797	0.27355	0.568043	5.71277	1330	CUFF.7360.1
u	CUFF.7426	CUFF.7426.1	100	8.54669	8.04233	9.05106	117.351	2154	CUFF.7426.1
u	CUFF.7427	CUFF.7427.1	100	0.639097	0.501515	0.776679	8.82376	2276	CUFF.7427.1
u	CUFF.7440	CUFF.7440.1	100	2.40063	2.11485	2.68642	32.9115	2178	CUFF.7440.1
u	CUFF.7494	CUFF.7494.1	100	10.5158	9.73952	11.292	143.793	1701	CUFF.7494.1
u	CUFF.7502	CUFF.7502.1	100	0.100796	0.034551	0.167042	1.37062	2677	CUFF.7503.1
u	CUFF.7503	CUFF.7503.1	100	0.339804	0.240333	0.439276	4.62064	2759	CUFF.7503.1
u	CUFF.7530	CUFF.7530.1	100	1.20303	0.466053	1.94	16.6768	385	CUFF.7530.3
u	CUFF.7530	CUFF.7530.2	26	0.316698	0.089823	0.543572	4.39018	741	CUFF.7530.3
u	CUFF.7530	CUFF.7530.3	32	0.381675	0.157018	0.606331	5.29092	862	CUFF.7530.3
u	CUFF.7564	CUFF.7564.1	100	82.6497	78.6042	86.6952	1128.25	1444	CUFF.7565.1
u	CUFF.7565	CUFF.7565.1	100	18.3554	17.2514	19.4593	250.57	2648	CUFF.7565.1
u	CUFF.7569	CUFF.7569.1	100	0.723982	0.524579	0.923386	9.89207	1260	CUFF.7569.1
u	CUFF.7594	CUFF.7594.1	100	2.98243	2.42377	3.54109	40.8131	752	CUFF.7594.1
u	CUFF.7603	CUFF.7603.1	100	0.345861	0.074477	0.617246	4.77214	625	CUFF.7604.1
u	CUFF.7604	CUFF.7604.1	100	0.464835	0.229047	0.700623	6.41372	825	CUFF.7604.1
u	CUFF.7614	CUFF.7614.1	100	0.482974	0.241487	0.724461	6.52291	678	CUFF.7614.1
u	CUFF.7618	CUFF.7618.1	100	1.38686	0.978663	1.79505	18.816	710	CUFF.7618.1
u	CUFF.7634	CUFF.7634.1	100	6.26554	5.70488	6.8262	85.6172	1372	CUFF.7634.1
u	CUFF.7635	CUFF.7635.1	100	1.61334	1.24368	1.98301	22.3021	890	CUFF.7635.1
u	CUFF.7647	CUFF.7647.1	100	0.320037	0.124679	0.515394	4.4518	690	CUFF.7647.1
u	CUFF.7649	CUFF.7649.1	100	6.39253	4.83061	7.95445	86.2871	352	CUFF.7649.1
u	CUFF.7650	CUFF.7650.1	16	0.201731	0.114844	0.288617	2.78099	3048	CUFF.7650.2
u	CUFF.7650	CUFF.7650.2	100	1.29757	1.11942	1.47572	17.8878	3154	CUFF.7650.2
u	CUFF.7653	CUFF.7653.1	100	1.34199	1.1271	1.55688	18.4631	1885	CUFF.7653.1
u	CUFF.7654	CUFF.7654.1	100	2.7196	2.40676	3.03244	37.0885	2803	CUFF.7654.1
u	CUFF.7655	CUFF.7655.1	100	4.37753	3.85735	4.8977	59.6985	1726	CUFF.7654.1
u	CUFF.7660	CUFF.7660.1	100	0.660529	0.394118	0.92694	9.161	784	CUFF.7660.1
u	CUFF.7661	CUFF.7661.1	100	1.01483	0.648721	1.38093	14.0748	702	CUFF.7660.1
u	CUFF.7676	CUFF.7676.1	100	0.451632	0.249656	0.653608	6.24345	840	CUFF.7676.1
u	CUFF.7678	CUFF.7678.1	100	12.0277	9.71656	14.3387	164.931	326	CUFF.7678.1
u	CUFF.7712	CUFF.7712.1	19	0.616546	0.307008	0.926084	8.34727	805	CUFF.7712.1
u	CUFF.7712	CUFF.7712.2	100	3.3317	2.71171	3.95169	45.1071	795	CUFF.7712.1
u	CUFF.7719	CUFF.7719.1	100	19.6618	18.3777	20.9459	266.771	903	CUFF.7719.1
u	CUFF.7720	CUFF.7720.1	100	0.655052	0.291695	1.01841	9.02521	485	CUFF.7720.1
u	CUFF.7726	CUFF.7726.1	100	8.08218	6.21279	9.95158	102.316	329	CUFF.7726.1
u	CUFF.7727	CUFF.7727.1	100	4.95942	4.23818	5.68066	66.7601	764	CUFF.7727.1
u	CUFF.7754	CUFF.7754.1	100	0.34027	0.238971	0.441569	4.70116	2730	CUFF.7754.1
u	CUFF.7755	CUFF.7755.1	100	0.635479	0.265561	1.0054	8.77976	543	CUFF.7754.1
u	CUFF.7755	CUFF.7755.2	35	0.222788	0.13308	0.312497	3.07804	2576	CUFF.7754.1
u	CUFF.7769	CUFF.7769.1	100	1.91711	1.16044	2.67378	25.0158	403	CUFF.7769.2
u	CUFF.7769	CUFF.7769.2	22	0.425573	0.201598	0.649548	5.55317	716	CUFF.7769.2
u	CUFF.7770	CUFF.7770.1	100	10.0484	7.03558	13.0613	135.374	255	CUFF.7770.1
u	CUFF.7794	CUFF.7794.1	100	98.5879	90.8471	106.329	1345.97	329	CUFF.7794.1
u	CUFF.7865	CUFF.7865.1	100	0.339779	0.148995	0.530564	4.69484	927	CUFF.7866.2
u	CUFF.7866	CUFF.7866.1	14	0.197133	0.038982	0.355284	2.72385	1023	CUFF.7866.2
u	CUFF.7866	CUFF.7866.2	100	1.39174	1.05205	1.73143	19.2301	1039	CUFF.7866.2
u	CUFF.7891	CUFF.7891.1	100	2.42651	1.94594	2.90708	33.1759	1010	CUFF.7891.1
u	CUFF.7891	CUFF.7891.2	92	2.23593	1.47476	2.9971	30.5702	581	CUFF.7891.1
u	CUFF.7906	CUFF.7906.1	100	1.14767	0.791187	1.50414	15.8571	733	CUFF.7906.1
u	CUFF.7915	CUFF.7915.1	100	1.41237	0.887832	1.93692	19.1195	495	CUFF.7915.1
u	CUFF.7934	CUFF.7934.1	31	0.669475	0.407978	0.930972	9.23184	1146	CUFF.7934.1
u	CUFF.7934	CUFF.7934.2	100	2.19127	1.77862	2.60392	30.2169	1128	CUFF.7934.1
u	CUFF.7935	CUFF.7935.1	100	5.84029	5.08402	6.59655	79.9304	872	CUFF.7935.1
u	CUFF.7936	CUFF.7936.1	39	0.323231	0.196552	0.44991	4.42411	2175	CUFF.7936.3
u	CUFF.7936	CUFF.7936.2	46	0.377305	0.241389	0.513221	5.16423	2349	CUFF.7936.3
u	CUFF.7936	CUFF.7936.3	69	0.564571	0.404666	0.724477	7.72737	2396	CUFF.7936.3
u	CUFF.7936	CUFF.7936.4	100	0.820635	0.620371	1.0209	11.2321	2348	CUFF.7936.3
u	CUFF.7939	CUFF.7939.1	100	0.439998	0.237828	0.642168	6.10454	824	CUFF.7939.1
u	CUFF.7940	CUFF.7940.1	100	0.679902	0.427429	0.932375	9.29651	827	CUFF.7940.1
u	CUFF.7943	CUFF.7943.1	100	19.8609	18.9683	20.7536	272.311	1645	CUFF.7943.1
u	CUFF.7955	CUFF.7955.1	100	1.48402	1.13758	1.83047	20.3957	1254	CUFF.7955.1
u	CUFF.7955	CUFF.7955.2	73	1.08409	0.725568	1.44261	14.8992	926	CUFF.7955.1
u	CUFF.7955	CUFF.7955.3	55	0.820972	0.542533	1.09941	11.283	1240	CUFF.7955.1
u	CUFF.7955	CUFF.7955.4	50	0.745446	0.401497	1.0894	10.245	851	CUFF.7955.1
u	CUFF.7957	CUFF.7957.1	100	0.591128	0.397022	0.785233	8.1047	1155	CUFF.7957.1
u	CUFF.7958	CUFF.7958.1	100	0.338576	0.141899	0.535253	4.64282	1028	CUFF.7959.1
u	CUFF.7959	CUFF.7959.1	100	1.18241	0.92856	1.43626	16.2142	1445	CUFF.7959.1
u	CUFF.7960	CUFF.7960.1	38	0.432717	0.24782	0.617613	5.95446	1373	CUFF.7960.2
u	CUFF.7960	CUFF.7960.2	100	1.15165	0.855519	1.44777	15.8474	1403	CUFF.7960.2
u	CUFF.7960	CUFF.7960.3	98	1.12319	0.81221	1.43416	15.4558	1274	CUFF.7960.2
u	CUFF.7961	CUFF.7961.1	100	6.31527	5.52077	7.10977	86.7709	863	CUFF.7961.1
u	CUFF.50594	CUFF.50594.1	98	12.6623	11.6667	13.6578	174.109	1775	CUFF.50594.3
u	CUFF.50594	CUFF.50594.2	100	12.9512	11.9656	13.9369	178.083	1838	CUFF.50594.3
u	CUFF.50594	CUFF.50594.3	84	10.9431	10.1453	11.7409	150.471	2153	CUFF.50594.3
u	CUFF.50596	CUFF.50596.1	100	1.93383	1.17579	2.69186	26.8804	399	CUFF.50596.1
u	CUFF.50602	CUFF.50602.1	100	5.28187	4.7394	5.82435	72.6974	1756	CUFF.50602.1
u	CUFF.50602	CUFF.50602.2	41	2.1645	1.7824	2.5466	29.7912	1659	CUFF.50602.1
u	CUFF.50615	CUFF.50615.1	100	7.3289	6.5052	8.15259	95.7742	829	CUFF.50615.1
u	CUFF.50616	CUFF.50616.1	100	2.18174	1.38393	2.97955	30.08	406	CUFF.50616.1
u	CUFF.50617	CUFF.50617.1	100	0.412996	0.245354	0.580639	5.59762	1083	CUFF.50617.1
u	CUFF.50618	CUFF.50618.1	100	2.92001	2.31942	3.5206	39.2418	765	CUFF.50618.1
u	CUFF.50619	CUFF.50619.1	100	2.39596	1.52352	3.26841	32.1992	460	CUFF.50618.1
u	CUFF.50661	CUFF.50661.1	100	1.59104	0.636426	2.54566	21.8693	325	CUFF.50662.1
u	CUFF.50662	CUFF.50662.1	100	1.09216	0.717408	1.46692	15.0121	711	CUFF.50662.1
u	CUFF.50674	CUFF.50674.1	100	0.133334	0.055562	0.211107	1.79855	1867	CUFF.50674.1
u	CUFF.50675	CUFF.50675.1	16	0.167698	0.001913	0.333483	2.26209	899	CUFF.50674.1
u	CUFF.50675	CUFF.50675.2	100	1.02107	0.687324	1.35482	13.7733	897	CUFF.50674.1
u	CUFF.50685	CUFF.50685.1	100	22.4725	19.1433	25.8018	308.17	325	CUFF.50685.1
u	CUFF.50687	CUFF.50687.1	54	0.404117	0.228802	0.579433	5.56387	1177	CUFF.50687.1
u	CUFF.50687	CUFF.50687.2	24	0.180119	0.047317	0.312921	2.47987	1091	CUFF.50687.1
u	CUFF.50687	CUFF.50687.3	100	0.745047	0.466209	1.02388	10.2578	911	CUFF.50687.1
u	CUFF.50688	CUFF.50688.1	13	0.581384	0.387764	0.775005	7.98961	1451	CUFF.50688.1
u	CUFF.50688	CUFF.50688.2	100	4.46369	3.89742	5.02996	61.3417	1166	CUFF.50688.1
u	CUFF.50693	CUFF.50693.1	100	3.97719	2.58537	5.36901	54.1453	314	CUFF.50693.1
u	CUFF.50700	CUFF.50700.1	100	42.3186	38.1606	46.4766	577.164	337	CUFF.50700.1
u	CUFF.50717	CUFF.50717.1	100	0.410789	0.288446	0.533132	5.66569	1826	CUFF.50717.1
u	CUFF.50719	CUFF.50719.1	100	0.69082	0.420262	0.961379	9.47193	775	CUFF.50719.1
u	CUFF.50740	CUFF.50740.1	100	2.54719	0.902502	4.19188	34.7305	241	CUFF.50740.1
u	CUFF.50764	CUFF.50764.1	74	0.155254	0.089159	0.221349	2.14559	3178	CUFF.50764.1
u	CUFF.50764	CUFF.50764.2	100	0.210405	0.10548	0.315329	2.90777	1907	CUFF.50764.1
u	CUFF.50765	CUFF.50765.1	100	0.235598	0.07221	0.398987	3.25595	912	CUFF.50765.1
u	CUFF.50808	CUFF.50808.1	100	2.40095	0.953123	3.84878	33.3979	253	CUFF.50808.1
u	CUFF.50811	CUFF.50811.1	100	0.858532	0.61891	1.09815	11.8175	1112	CUFF.50811.1
u	CUFF.50819	CUFF.50819.1	100	1.80376	0.758408	2.84911	24.9873	288	CUFF.50819.1
u	CUFF.50836	CUFF.50836.1	62	0.312599	0.163003	0.462194	4.19997	1427	CUFF.50836.1
u	CUFF.50836	CUFF.50836.2	100	0.506657	0.316184	0.69713	6.80727	1301	CUFF.50836.1
u	CUFF.50837	CUFF.50837.1	100	0.672828	0.313186	1.03247	9.15403	499	CUFF.50837.1
u	CUFF.50838	CUFF.50838.1	100	0.728544	0.453223	1.00387	9.46741	765	CUFF.50838.1
u	CUFF.50841	CUFF.50841.1	100	0.914631	0.699196	1.13007	12.6169	1859	CUFF.50841.1
u	CUFF.50841	CUFF.50841.2	75	0.686365	0.483095	0.889636	9.4681	1749	CUFF.50841.1
u	CUFF.50844	CUFF.50844.1	100	12.3568	11.3695	13.344	168.365	942	CUFF.50844.1
u	CUFF.50845	CUFF.50845.1	100	21.6239	20.2093	23.0384	293.344	1260	CUFF.50845.1
u	CUFF.50853	CUFF.50853.1	100	0.938036	0.332358	1.54371	13.0483	350	CUFF.50853.1
u	CUFF.50854	CUFF.50854.1	100	3.45853	2.77307	4.14399	43.3891	628	CUFF.50854.1
u	CUFF.50863	CUFF.50863.1	100	0.740028	0.358078	1.12198	10.2749	501	CUFF.50863.1
u	CUFF.50865	CUFF.50865.1	100	5.43476	3.76506	7.10447	73.5692	308	CUFF.50865.1
u	CUFF.50862	CUFF.50862.1	100	2.03596	1.40439	2.66753	28.0301	663	CUFF.50862.1
u	CUFF.50870	CUFF.50870.1	100	9.1844	7.84412	10.5247	124.788	502	CUFF.50870.1
u	CUFF.50872	CUFF.50872.1	100	1.86586	1.58782	2.1439	25.7468	1646	CUFF.50872.1
u	CUFF.50876	CUFF.50876.1	100	1.49411	1.10553	1.88269	20.5924	1180	CUFF.50877.1
u	CUFF.50877	CUFF.50877.1	100	3.05738	2.66771	3.44706	42.1379	1785	CUFF.50877.1
u	CUFF.50878	CUFF.50878.1	100	0.635576	0.225193	1.04596	8.71412	425	CUFF.50878.1
u	CUFF.50879	CUFF.50879.1	100	1.06592	0.704055	1.42778	14.5276	701	CUFF.50879.1
u	CUFF.50880	CUFF.50880.1	100	1.72039	1.31093	2.12986	23.6702	811	CUFF.50880.1
u	CUFF.50881	CUFF.50881.1	100	0.16806	0.059546	0.276574	2.30652	1061	CUFF.50881.1
u	CUFF.50884	CUFF.50884.1	100	18.3711	11.4285	25.3136	244.926	188	CUFF.50884.1
u	CUFF.50886	CUFF.50886.1	100	0.257542	0.116432	0.398653	3.53905	1184	CUFF.50887.2
u	CUFF.50887	CUFF.50887.1	49	0.140768	0.026646	0.254891	1.93439	1242	CUFF.50887.2
u	CUFF.50887	CUFF.50887.2	100	0.286886	0.138788	0.434985	3.94229	1253	CUFF.50887.2
u	CUFF.50891	CUFF.50891.1	100	4.79069	4.20377	5.37762	65.7684	1194	CUFF.50891.1
u	CUFF.50892	CUFF.50892.1	100	4.43741	3.21683	5.658	60.9185	439	CUFF.50891.1
u	CUFF.50894	CUFF.50894.1	100	0.448296	0.236827	0.659764	6.21191	780	CUFF.50894.1
u	CUFF.50900	CUFF.50900.1	100	0.245257	0.117489	0.373024	3.3592	1356	CUFF.50900.1
u	CUFF.50901	CUFF.50901.1	100	0.658307	0.387868	0.928746	9.01661	846	CUFF.50900.1
u	CUFF.50906	CUFF.50906.1	100	3.50793	2.88376	4.1321	48.3608	763	CUFF.50906.1
u	CUFF.50911	CUFF.50911.1	86	1.09481	0.748806	1.44081	15.0606	919	CUFF.50911.1
u	CUFF.50911	CUFF.50911.2	100	1.26945	0.829566	1.70933	17.463	741	CUFF.50911.1
u	CUFF.50920	CUFF.50920.1	95	0.390261	0.183618	0.596903	5.33847	841	CUFF.50920.1
u	CUFF.50920	CUFF.50920.2	100	0.409021	0.162662	0.655379	5.5951	683	CUFF.50920.1
u	CUFF.50927	CUFF.50927.1	100	0.819328	0.406751	1.23191	11.2244	576	CUFF.50927.2
u	CUFF.50927	CUFF.50927.2	55	0.447827	0.241588	0.654065	6.13499	995	CUFF.50927.2
u	CUFF.50929	CUFF.50929.1	100	0.358512	0.157331	0.559693	4.82124	764	CUFF.50929.1
u	CUFF.50930	CUFF.50930.1	100	0.542997	0.215557	0.870436	7.43086	491	CUFF.50930.1
u	CUFF.50931	CUFF.50931.1	100	11.8218	10.5588	13.0847	161.471	633	CUFF.50931.1
u	CUFF.50932	CUFF.50932.1	74	0.276781	0.074861	0.478701	3.8069	754	CUFF.50932.2
u	CUFF.50932	CUFF.50932.2	51	0.190971	0.048721	0.333222	2.62666	1110	CUFF.50932.2
u	CUFF.50932	CUFF.50932.3	100	0.376027	0.191927	0.560128	5.17195	1061	CUFF.50932.2
u	CUFF.50936	CUFF.50936.1	70	1.6346	1.26561	2.00358	22.529	1148	CUFF.50936.3
u	CUFF.50936	CUFF.50936.2	30	0.696365	0.447556	0.945174	9.59772	1140	CUFF.50936.3
u	CUFF.50936	CUFF.50936.3	100	2.32017	1.93336	2.70697	31.9779	1303	CUFF.50936.3
u	CUFF.50939	CUFF.50939.1	100	1.10473	0.720741	1.48872	15.2084	657	CUFF.50939.1
u	CUFF.50940	CUFF.50940.1	100	1.32804	0.470541	2.18554	18.4734	302	CUFF.50940.1
u	CUFF.50942	CUFF.50942.1	100	0.694079	0.546154	0.842003	9.47116	2059	CUFF.50942.1
u	CUFF.7995	CUFF.7995.1	100	0.145206	0.051448	0.238963	1.99785	1197	CUFF.7995.1
u	CUFF.7996	CUFF.7996.1	100	1.22451	0.744935	1.70409	16.0098	523	CUFF.7996.1
u	CUFF.8034	CUFF.8034.1	100	0.270252	0.133575	0.406928	3.74892	1406	CUFF.8034.1
u	CUFF.8035	CUFF.8035.1	100	2.95085	2.37279	3.52891	40.9341	785	CUFF.8034.1
u	CUFF.8061	CUFF.8061.1	100	46.3977	43.7485	49.0469	636.254	1016	CUFF.8061.1
u	CUFF.8067	CUFF.8067.1	100	0.581513	0.396015	0.767011	8.07221	1252	CUFF.8067.1
u	CUFF.8077	CUFF.8077.1	78	1.24358	0.900575	1.58659	17.0824	1097	CUFF.8077.2
u	CUFF.8077	CUFF.8077.2	100	1.60166	1.22978	1.97354	22.0011	1121	CUFF.8077.2
u	CUFF.8093	CUFF.8093.1	100	4.9716	3.25065	6.69256	68.9118	291	CUFF.8093.1
u	CUFF.8123	CUFF.8123.1	100	0.412714	0.280537	0.54489	5.6788	2985	CUFF.8124.1
u	CUFF.8124	CUFF.8124.1	100	1.75115	1.53996	1.96234	24.0952	3342	CUFF.8124.1
u	CUFF.8134	CUFF.8134.1	100	2.03909	1.62189	2.45629	27.7746	879	CUFF.8134.1
u	CUFF.8135	CUFF.8135.1	100	2.48742	1.98361	2.99124	34.137	807	CUFF.8135.1
u	CUFF.8166	CUFF.8166.1	100	18.3631	12.9388	23.7874	253.685	212	CUFF.8166.1
u	CUFF.8172	CUFF.8172.1	100	1.97235	1.58627	2.35843	26.7081	970	CUFF.8172.1
u	CUFF.8173	CUFF.8173.1	100	0.676177	0.338028	1.01433	9.23599	562	CUFF.8173.1
u	CUFF.8174	CUFF.8174.1	100	0.978411	0.662897	1.29393	13.3802	919	CUFF.8174.3
u	CUFF.8174	CUFF.8174.2	42	0.406691	0.204675	0.608706	5.56169	930	CUFF.8174.3
u	CUFF.8174	CUFF.8174.3	23	0.226998	0.068615	0.38538	3.1043	1017	CUFF.8174.3
u	CUFF.8175	CUFF.8175.1	100	1.11933	0.576376	1.66229	15.5657	417	CUFF.8175.1
u	CUFF.8180	CUFF.8180.1	100	1.09238	0.854174	1.33059	14.9779	1819	CUFF.8179.2
u	CUFF.8203	CUFF.8203.1	100	0.350246	0.13904	0.561452	4.37868	653	CUFF.8203.1
u	CUFF.8212	CUFF.8212.1	100	0.42386	0.271605	0.576115	5.86777	1259	CUFF.8212.1
u	CUFF.8228	CUFF.8228.1	100	0.867927	0.364928	1.37092	10.8877	397	CUFF.8228.1
u	CUFF.8271	CUFF.8271.1	28	0.259328	0.114069	0.404588	3.57885	1116	CUFF.8271.2
u	CUFF.8271	CUFF.8271.2	100	0.920756	0.699503	1.14201	12.7069	1456	CUFF.8271.2
u	CUFF.8272	CUFF.8272.1	100	0.567639	0.375918	0.75936	7.83369	1315	CUFF.8271.2
u	CUFF.8277	CUFF.8277.1	71	2.02719	1.66366	2.39072	27.8548	1529	CUFF.8277.1
u	CUFF.8277	CUFF.8277.2	100	2.86568	2.41738	3.31398	39.3761	1388	CUFF.8277.1
u	CUFF.8286	CUFF.8286.1	100	6.33591	5.14909	7.52273	86.9134	458	CUFF.8286.1
u	CUFF.8297	CUFF.8297.1	100	1.92041	1.37365	2.46717	26.1553	575	CUFF.8297.1
u	CUFF.8302	CUFF.8302.1	100	2.6955	2.36474	3.02626	37.1334	2072	CUFF.8303.1
u	CUFF.8303	CUFF.8303.1	100	0.53736	0.382143	0.692576	7.40271	2371	CUFF.8303.1
u	CUFF.8314	CUFF.8314.1	100	3.27286	2.5765	3.96921	44.8358	614	CUFF.8314.1
u	CUFF.8329	CUFF.8329.1	100	0.733992	0.308614	1.15937	10.1867	434	CUFF.8329.1
u	CUFF.8351	CUFF.8351.1	46	0.586349	0.328817	0.84388	8.06654	1011	CUFF.8351.2
u	CUFF.8351	CUFF.8351.2	77	0.974534	0.653347	1.29572	13.4069	1094	CUFF.8351.2
u	CUFF.8351	CUFF.8351.3	100	1.26211	0.887759	1.63646	17.3631	990	CUFF.8351.2
u	CUFF.8355	CUFF.8355.1	100	0.180844	0.111096	0.250593	2.46993	2365	CUFF.8355.1
u	CUFF.8356	CUFF.8356.1	100	0.828022	0.666529	0.989515	11.3226	2167	CUFF.8356.1
u	CUFF.8358	CUFF.8358.1	100	3.08511	2.54004	3.63017	42.4461	941	CUFF.8358.1
u	CUFF.8359	CUFF.8359.1	100	12.72	10.4619	14.978	175.006	375	CUFF.8358.1
u	CUFF.8366	CUFF.8366.1	100	198.773	188.962	208.584	2687.75	602	CUFF.8366.1
u	CUFF.8377	CUFF.8377.1	100	0.37802	0.1946	0.56144	5.2474	898	CUFF.8377.1
u	CUFF.8379	CUFF.8379.1	100	36.7292	34.8494	38.609	504.625	2063	CUFF.8379.1
u	CUFF.8379	CUFF.8379.2	88	32.368	29.8507	34.8852	444.706	723	CUFF.8379.1
u	CUFF.8387	CUFF.8387.1	19	1.16242	0.82311	1.50174	16.0935	1266	CUFF.8387.2
u	CUFF.8387	CUFF.8387.2	100	6.02224	5.35783	6.68666	83.3769	1273	CUFF.8387.2
u	CUFF.8389	CUFF.8389.1	100	0.525799	0.318784	0.732814	7.26527	915	CUFF.8389.1
u	CUFF.8404	CUFF.8404.1	100	1.25102	0.676202	1.82583	16.8987	417	CUFF.8404.1
u	CUFF.8397	CUFF.8397.1	100	0.299725	0.133581	0.465868	4.14724	851	CUFF.8397.1
u	CUFF.8420	CUFF.8420.1	100	5.69971	4.92945	6.46996	78.2453	774	CUFF.8420.1
u	CUFF.8426	CUFF.8426.1	100	5.00158	4.29927	5.70389	66.5506	856	CUFF.8426.1
u	CUFF.8427	CUFF.8427.1	66	1.21816	0.965653	1.47067	16.7558	1425	CUFF.8427.1
u	CUFF.8427	CUFF.8427.2	100	1.83193	1.17487	2.489	25.1982	486	CUFF.8427.1
u	CUFF.8434	CUFF.8434.1	100	0.618552	0.358245	0.87886	8.47439	857	CUFF.8434.1
u	CUFF.8435	CUFF.8435.1	100	1.39352	0.861021	1.92601	19.0917	550	CUFF.8434.1
u	CUFF.8438	CUFF.8438.1	100	0.834624	0.498534	1.17071	11.5263	629	CUFF.8438.1
u	CUFF.8440	CUFF.8440.1	100	91.6269	88.8055	94.4483	1256.2	872	CUFF.8440.1
u	CUFF.8450	CUFF.8450.1	100	0.531561	0.36342	0.699701	7.38076	1317	CUFF.8450.1
u	CUFF.8451	CUFF.8451.1	100	0.184794	0.099885	0.269703	2.56116	1690	CUFF.8451.1
u	CUFF.8459	CUFF.8459.1	69	0.545647	0.321318	0.769977	7.44768	882	CUFF.8459.1
u	CUFF.8459	CUFF.8459.2	100	0.788367	0.396532	1.1802	10.7606	608	CUFF.8459.1
u	CUFF.8459	CUFF.8459.3	63	0.494129	0.18115	0.807108	6.74449	611	CUFF.8459.1
u	CUFF.8459	CUFF.8459.4	64	0.503317	0.24893	0.757703	6.8699	794	CUFF.8459.1
u	CUFF.8460	CUFF.8460.1	100	0.498792	0.273676	0.723908	6.80814	842	CUFF.8459.1
u	CUFF.8461	CUFF.8461.1	100	0.346515	0.122775	0.570255	4.81296	616	CUFF.8461.1
u	CUFF.8465	CUFF.8465.1	53	0.802099	0.624707	0.979491	11.0513	2042	CUFF.8465.3
u	CUFF.8466	CUFF.8466.1	100	2.39184	1.92031	2.86338	32.6376	866	CUFF.8466.1
u	CUFF.8478	CUFF.8478.1	100	0.267634	0.078388	0.456879	3.71616	631	CUFF.8478.1
u	CUFF.8479	CUFF.8479.1	100	2.06625	1.57304	2.55945	28.1479	717	CUFF.8479.1
u	CUFF.8480	CUFF.8480.1	100	0.268157	0.09462	0.441693	3.69746	752	CUFF.8480.1
u	CUFF.8489	CUFF.8489.1	100	0.28179	0.178639	0.384941	3.86724	2619	CUFF.8489.1
u	CUFF.8489	CUFF.8489.2	100	0.28179	0.178639	0.384941	3.86724	2619	CUFF.8489.1
u	CUFF.8495	CUFF.8495.1	57	0.348221	0.126636	0.569806	4.79151	954	CUFF.8495.3
u	CUFF.8495	CUFF.8495.2	92	0.5594	0.285765	0.833034	7.69731	915	CUFF.8495.3
u	CUFF.8495	CUFF.8495.3	100	0.610619	0.335324	0.885914	8.40209	998	CUFF.8495.3
u	CUFF.8497	CUFF.8497.1	100	1.12884	0.801792	1.45589	15.5668	853	CUFF.8497.1
u	CUFF.8498	CUFF.8498.3	54	0.340795	0.181268	0.500322	4.64345	1274	CUFF.8498.2
u	CUFF.8505	CUFF.8505.1	100	3.93918	3.41759	4.46076	54.059	1504	CUFF.8505.1
u	CUFF.8505	CUFF.8505.2	56	2.19439	1.79584	2.59294	30.1146	1457	CUFF.8505.1
u	CUFF.8505	CUFF.8505.3	64	2.52612	2.07818	2.97405	34.667	1422	CUFF.8505.1
u	CUFF.8506	CUFF.8506.1	100	6.97185	5.48938	8.45433	95.6777	396	CUFF.8505.1
u	CUFF.8517	CUFF.8517.1	100	0.544845	0.216291	0.873399	7.57553	490	CUFF.8517.1
u	CUFF.8524	CUFF.8524.1	100	4.10508	3.6012	4.60896	56.6554	1163	CUFF.8524.1
u	CUFF.8525	CUFF.8525.1	100	28.5903	27.1066	30.074	390.215	955	CUFF.8525.1
u	CUFF.8529	CUFF.8529.1	100	0.337653	0.119635	0.555671	4.61314	627	CUFF.8529.1
u	CUFF.8533	CUFF.8533.1	100	0.982743	0.328489	1.637	13.6623	335	CUFF.8533.1
u	CUFF.8535	CUFF.8535.1	100	0.370707	0.155867	0.585547	5.15238	667	CUFF.8535.1
u	CUFF.8549	CUFF.8549.1	100	2.85783	2.13272	3.58293	38.6013	532	CUFF.8549.1
u	CUFF.8589	CUFF.8589.1	100	0.337653	0.119635	0.555671	4.6922	627	CUFF.8589.1
u	CUFF.8605	CUFF.8605.1	100	0.174301	0.077616	0.270986	2.38857	1280	CUFF.8605.1
u	CUFF.8620	CUFF.8620.1	100	1.4821	1.10298	1.86122	20.4202	824	CUFF.8620.1
u	CUFF.8634	CUFF.8634.1	100	0.488153	0.296969	0.679337	6.68229	1015	CUFF.8634.1
u	CUFF.8660	CUFF.8660.1	100	5.05267	4.37789	5.72746	66.5354	1048	CUFF.8660.1
u	CUFF.8660	CUFF.8660.2	36	1.81189	1.30933	2.31445	23.8597	888	CUFF.8660.1
u	CUFF.8671	CUFF.8671.1	100	0.278253	0.11046	0.446047	3.75736	771	CUFF.8671.1
u	CUFF.8676	CUFF.8676.1	64	1.37943	0.921818	1.83704	18.99	681	CUFF.8676.1
u	CUFF.8676	CUFF.8676.2	100	2.1546	1.45384	2.85536	29.6615	507	CUFF.8676.1
u	CUFF.8701	CUFF.8701.1	25	1.10651	0.763004	1.45002	15.1877	1055	CUFF.8701.1
u	CUFF.8701	CUFF.8701.2	81	3.51431	2.89298	4.13564	48.2364	965	CUFF.8701.1
u	CUFF.8701	CUFF.8701.3	100	4.34059	3.62778	5.05339	59.5777	912	CUFF.8701.1
u	CUFF.8726	CUFF.8726.1	100	14.3579	12.9239	15.7919	195.689	603	CUFF.8726.1
u	CUFF.8741	CUFF.8741.1	100	2.23387	0.858165	3.60959	29.8124	261	CUFF.8741.1
u	CUFF.8750	CUFF.8750.1	100	9.35883	8.43214	10.2855	129.002	830	CUFF.8750.1
u	CUFF.8760	CUFF.8760.1	100	0.693115	0.256566	1.12966	9.50691	427	CUFF.8760.1
u	CUFF.8763	CUFF.8763.1	100	4.92224	4.46578	5.3787	67.7011	1585	CUFF.8763.1
u	CUFF.8791	CUFF.8791.1	77	0.160442	0.052138	0.268746	2.20282	1483	CUFF.8791.2
u	CUFF.8791	CUFF.8791.2	100	0.208119	0.113169	0.303068	2.8574	1900	CUFF.8791.2
u	CUFF.8791	CUFF.8791.3	73	0.151227	0.040282	0.262172	2.0763	1338	CUFF.8791.2
u	CUFF.8797	CUFF.8797.1	100	10.1548	8.17778	12.1319	139.961	357	CUFF.8797.1
u	CUFF.8802	CUFF.8802.1	100	1.69282	1.223	2.16264	23.3705	643	CUFF.8802.1
u	CUFF.8810	CUFF.8810.1	100	4.95859	4.2102	5.70697	67.3586	727	CUFF.8810.1
u	CUFF.8824	CUFF.8824.1	100	0.830022	0.272037	1.38801	11.413	411	CUFF.8824.2
u	CUFF.8824	CUFF.8824.2	55	0.455371	0.237626	0.673116	6.26147	890	CUFF.8824.2
u	CUFF.8825	CUFF.8825.1	100	0.304795	0.139913	0.469678	4.11015	856	CUFF.8825.1
u	CUFF.8865	CUFF.8865.1	100	0.756266	0.352661	1.15987	10.3601	542	CUFF.8866.1
u	CUFF.8866	CUFF.8866.1	100	0.552638	0.365992	0.739283	7.57059	1275	CUFF.8866.1
u	CUFF.8878	CUFF.8878.1	100	40.7582	37.2412	44.2752	559.302	450	CUFF.8878.1
u	CUFF.8906	CUFF.8906.1	100	3.57922	2.07565	5.0828	49.0838	289	CUFF.8906.1
u	CUFF.8909	CUFF.8909.1	100	0.486953	0.3732	0.600705	6.68637	2523	CUFF.8909.1
u	CUFF.8914	CUFF.8914.1	100	0.783736	0.379227	1.18824	10.0574	484	CUFF.8914.1
u	CUFF.8925	CUFF.8925.1	100	1.09186	0.658158	1.52557	15.0691	556	CUFF.8925.1
u	CUFF.8935	CUFF.8935.1	86	4.01188	3.64347	4.3803	54.5944	2479	CUFF.8935.1
u	CUFF.8935	CUFF.8935.2	100	4.68833	3.85363	5.52303	63.7997	689	CUFF.8935.1
u	CUFF.8965	CUFF.8965.1	100	8.48519	7.79738	9.173	116.568	1258	CUFF.8965.1
u	CUFF.8977	CUFF.8977.1	100	3.27526	2.78037	3.77014	44.5636	995	CUFF.8977.1
u	CUFF.8981	CUFF.8981.1	100	0.624526	0.269575	0.979478	8.42622	503	CUFF.8981.1
u	CUFF.9014	CUFF.9014.1	37	0.557318	0.325996	0.788641	7.6844	1049	CUFF.9014.1
u	CUFF.9014	CUFF.9014.2	100	1.51889	1.16164	1.87614	20.9428	1022	CUFF.9014.1
u	CUFF.9039	CUFF.9039.1	78	3.99789	3.05204	4.94374	54.7963	547	CUFF.9039.2
u	CUFF.9039	CUFF.9039.2	100	5.102	4.18278	6.02122	69.9295	637	CUFF.9039.2
u	CUFF.9048	CUFF.9048.1	100	2.17057	1.54078	2.80036	29.7506	518	CUFF.9048.1
u	CUFF.9051	CUFF.9051.1	100	4.47433	4.05163	4.89704	60.8607	1675	CUFF.9051.1
u	CUFF.9052	CUFF.9052.1	100	7.78855	6.88807	8.68903	107.261	971	CUFF.9052.1
u	CUFF.9052	CUFF.9052.2	53	4.12578	3.43225	4.81931	56.8189	939	CUFF.9052.1
u	CUFF.9055	CUFF.9055.1	85	1.13722	0.924284	1.35015	15.559	2392	CUFF.9055.2
u	CUFF.9055	CUFF.9055.2	45	0.60409	0.433691	0.774489	8.26495	2490	CUFF.9055.2
u	CUFF.9055	CUFF.9055.3	100	1.34242	1.10187	1.58297	18.3665	2433	CUFF.9055.2
u	CUFF.9081	CUFF.9081.1	100	9.02479	8.18788	9.86169	122.958	954	CUFF.9081.1
u	CUFF.9134	CUFF.9134.1	100	0.43721	0.284208	0.590211	5.93573	1293	CUFF.9134.1
u	CUFF.9144	CUFF.9144.1	100	1.88894	1.65607	2.12181	25.7443	2263	CUFF.9144.1
u	CUFF.9169	CUFF.9169.1	100	0.701917	0.379401	1.02443	9.58502	590	CUFF.9169.1
u	CUFF.9173	CUFF.9173.1	100	4.02391	3.44074	4.60708	54.6905	962	CUFF.9173.1
u	CUFF.9210	CUFF.9210.1	100	1.02496	0.742757	1.30716	14.1932	962	CUFF.9210.1
u	CUFF.9213	CUFF.9213.1	100	2.98216	1.32795	4.63636	40.7639	249	CUFF.9213.1
u	CUFF.9219	CUFF.9219.1	100	8.21503	6.64661	9.78345	112.233	421	CUFF.9219.1
u	CUFF.9237	CUFF.9237.1	13	1.7809	1.37758	2.18421	24.4442	1378	CUFF.9237.1
u	CUFF.9237	CUFF.9237.2	100	13.975	12.9248	15.0253	191.819	1377	CUFF.9237.1
u	CUFF.9245	CUFF.9245.1	100	3.26624	2.60918	3.92331	44.9004	749	CUFF.9246.1
u	CUFF.9252	CUFF.9252.1	100	4.05482	3.1369	4.97274	56.0014	497	CUFF.9252.1
u	CUFF.9252	CUFF.9252.2	35	1.40612	0.846388	1.96584	19.4199	481	CUFF.9252.1
u	CUFF.9266	CUFF.9266.1	100	1.16162	0.859771	1.46348	15.7423	997	CUFF.9266.1
u	CUFF.9267	CUFF.9267.1	100	1.07552	0.724955	1.42609	14.7445	710	CUFF.9267.1
u	CUFF.9268	CUFF.9268.1	100	0.13904	0.06952	0.20856	1.93409	1868	CUFF.9268.1
u	CUFF.9275	CUFF.9275.1	100	6.8822	6.35716	7.40725	94.7193	1675	CUFF.9275.1
u	CUFF.9286	CUFF.9286.1	100	58.8879	55.8517	61.9241	788.932	571	CUFF.9286.1
u	CUFF.9311	CUFF.9311.1	100	0.879083	0.72172	1.03645	12.0302	2427	CUFF.9311.1
u	CUFF.9345	CUFF.9345.1	100	1.15019	0.535751	1.76462	15.2726	379	CUFF.9345.1
u	CUFF.9347	CUFF.9347.1	100	312.862	301.523	324.201	4266.3	336	CUFF.9347.1
u	CUFF.9348	CUFF.9348.1	100	0.468831	0.234523	0.703138	6.52156	708	CUFF.9348.1
u	CUFF.9349	CUFF.9349.1	100	0.435727	0.244416	0.627037	6.01957	1169	CUFF.9349.2
u	CUFF.9349	CUFF.9349.2	75	0.328209	0.158572	0.497846	4.53421	1344	CUFF.9349.2
u	CUFF.9349	CUFF.9349.3	59	0.256685	0.090632	0.422738	3.54611	1210	CUFF.9349.2
u	CUFF.9350	CUFF.9350.1	100	1.01917	0.653467	1.38488	14.1685	660	CUFF.9350.1
u	CUFF.9364	CUFF.9364.1	100	0.156925	0.047428	0.266423	2.16487	1167	CUFF.9364.1
u	CUFF.9365	CUFF.9365.1	100	0.628328	0.378832	0.877824	8.6681	856	CUFF.9364.1
u	CUFF.9367	CUFF.9367.1	100	0.716235	0.459429	0.973041	9.60327	866	CUFF.9367.1
u	CUFF.9492	CUFF.9492.1	100	8.19956	7.35832	9.04081	111.697	877	CUFF.9492.1
u	CUFF.9499	CUFF.9499.1	100	2.91384	2.59137	3.23631	39.9388	1854	CUFF.9499.1
u	CUFF.9525	CUFF.9525.1	100	14.5561	13.7272	15.385	199.492	1429	CUFF.9525.1
u	CUFF.9558	CUFF.9558.1	100	0.193839	0.07695	0.310729	2.67452	1021	CUFF.9558.1
u	CUFF.9582	CUFF.9582.1	100	0.856576	0.433584	1.27957	11.6956	502	CUFF.9582.1
[truncated: 7,779 more rows]

## Sheet: S1-4
Table S1-4 The FPKM of the new transcripts of inoculated cotyledons(repeat2)
[truncated: 9,072 more rows]

[truncated: 4 more sheets: S1-5, S1-6, S1-7, S1-8]
