# Supplementary material for: The Alternative Splicing Landscape of Brassica napus Infected with Leptosphaeria maculans
Source: Genes (Basel). 2019 Apr 11;10(4):296. doi: 10.3390/genes10040296 (PMC6523698; doi:10.3390/genes10040296)
Supplement: Supplementary file 1 [file genes-10-00296-s001.zip › Table S2.xlsx]

## Sheet: S2-1
Table S2-1 The FPKM of genes of non-inoculated cotyledons(repeat1).
cuff_gene_id	Locus	FPKM
CUFF.1	chrA01:151-521	110.269
CUFF.2	chrA01:827-2120	7.32813
CUFF.3	chrA01:1077-2468	5.73182
CUFF.4	chrA01:3162-5597	6.32759
CUFF.5	chrA01:18219-19530	1.10782
CUFF.6	chrA01:24761-26326	3.30687
CUFF.7	chrA01:30064-31813	5.05548
CUFF.8	chrA01:14475-15928	38.7882
CUFF.9	chrA01:40370-41201	0.331152
CUFF.10	chrA01:38016-39478	4.05178
CUFF.11	chrA01:44771-46394	2.96186
CUFF.12	chrA01:47937-51271	0.64208
CUFF.13	chrA01:64871-66717	10.7792
CUFF.14	chrA01:66839-69381	13.4067
CUFF.15	chrA01:69779-71313	8.48761
CUFF.16	chrA01:74609-78390	26.8971
CUFF.17	chrA01:96008-96789	1.58005
CUFF.18	chrA01:106123-107022	0.917721
CUFF.19	chrA01:142116-144591	20.2452
CUFF.20	chrA01:147127-149786	0.543353
CUFF.21	chrA01:168124-169281	1.09767
CUFF.22	chrA01:172853-174991	10.364
CUFF.23	chrA01:178619-181363	0.738786
CUFF.24	chrA01:184483-185551	0.189949
CUFF.25	chrA01:196885-198723	0.432914
CUFF.26	chrA01:201967-203061	0.366759
CUFF.27	chrA01:209890-214623	18.4455
CUFF.28	chrA01:214890-217284	25.429
CUFF.29	chrA01:220481-221679	10.6076
CUFF.30	chrA01:220481-221816	2.91553
CUFF.31	chrA01:222290-223104	9.12915
CUFF.32	chrA01:228376-229811	40.7424
CUFF.33	chrA01:233369-235973	17.7624
CUFF.34	chrA01:242846-249489	3.75517
CUFF.35	chrA01:251215-252044	1.37833
CUFF.36	chrA01:254244-255180	0.76232
CUFF.37	chrA01:256014-257669	3.06164
CUFF.38	chrA01:264517-266415	0.420703
CUFF.39	chrA01:278754-280160	0.47724
CUFF.40	chrA01:305476-306360	0.937758
CUFF.41	chrA01:305476-307816	0.725901
CUFF.42	chrA01:326475-328205	22.0224
CUFF.43	chrA01:329637-332293	15.2159
CUFF.44	chrA01:332758-343113	34.754
CUFF.45	chrA01:353084-355644	5.84937
CUFF.46	chrA01:355881-359844	20.2818
CUFF.47	chrA01:357695-361584	6.77059
CUFF.48	chrA01:377459-379453	0.350509
CUFF.49	chrA01:387793-389275	4.64726
CUFF.50	chrA01:396155-397194	2.85173
CUFF.51	chrA01:444854-446817	1.3004
CUFF.52	chrA01:448927-452204	11.0555
CUFF.53	chrA01:456321-457173	1.65858
CUFF.54	chrA01:458750-460004	19.7992
CUFF.55	chrA01:460250-461625	15.0844
CUFF.56	chrA01:464326-466048	18.6661
CUFF.57	chrA01:485350-487906	5.75832
CUFF.58	chrA01:488646-490066	7.94823
CUFF.59	chrA01:491710-494343	0.684559
CUFF.60	chrA01:496787-497993	2.59584
CUFF.61	chrA01:499083-501671	4.93763
CUFF.62	chrA01:501037-502591	3.31265
CUFF.63	chrA01:511949-513172	2.42439
CUFF.64	chrA01:514835-516224	95.6881
CUFF.65	chrA01:516414-517969	1.94349
CUFF.66	chrA01:529683-530484	0.546493
CUFF.67	chrA01:532486-540630	2.47776
CUFF.68	chrA01:535284-540810	10.1783
CUFF.69	chrA01:547581-550738	13.5125
CUFF.70	chrA01:560027-561473	43.6932
CUFF.71	chrA01:562182-563737	27.0908
CUFF.72	chrA01:562219-565927	1.96357
CUFF.73	chrA01:568305-569857	6.99456
CUFF.74	chrA01:575128-578161	2.0746
CUFF.75	chrA01:578342-579917	3.42555
CUFF.76	chrA01:594015-596370	7.95669
CUFF.77	chrA01:598042-599748	1.43292
CUFF.78	chrA01:610275-612135	0.413128
CUFF.79	chrA01:612255-613676	12.7996
CUFF.80	chrA01:617544-618572	4.59049
CUFF.81	chrA01:615224-616333	2.66271
CUFF.82	chrA01:620905-622813	6.57473
CUFF.83	chrA01:620900-622813	1.80289
CUFF.84	chrA01:635886-640488	4.36055
CUFF.85	chrA01:640597-641159	0.827578
CUFF.86	chrA01:642150-642916	3.24538
CUFF.87	chrA01:643023-643590	2.94056
CUFF.88	chrA01:643736-644805	3.01086
CUFF.89	chrA01:643228-644805	4.32145
CUFF.90	chrA01:648384-651921	1.10348
CUFF.91	chrA01:658187-661180	4.65121
CUFF.92	chrA01:671758-672911	0.455051
CUFF.93	chrA01:681518-684830	44.2139
CUFF.94	chrA01:700022-704977	2.78503
CUFF.95	chrA01:708555-710310	0.328986
CUFF.96	chrA01:711033-714936	2.69837
CUFF.97	chrA01:724154-727008	1.04166
CUFF.98	chrA01:729387-730578	1.36926
CUFF.99	chrA01:733219-735463	4.32653
CUFF.100	chrA01:734042-736017	0.886768
CUFF.101	chrA01:744033-745486	48.7287
CUFF.102	chrA01:750002-754282	2.64751
CUFF.103	chrA01:754823-757198	27.636
CUFF.104	chrA01:757374-761492	0.615954
CUFF.105	chrA01:777270-781784	0.967676
CUFF.106	chrA01:782310-787354	1.01997
CUFF.107	chrA01:787847-789257	39.5294
CUFF.108	chrA01:789757-793864	0.396073
CUFF.109	chrA01:797278-798124	1.40921
CUFF.110	chrA01:803627-805411	4.41611
CUFF.111	chrA01:809551-826486	0.693312
CUFF.112	chrA01:827865-830784	0.974126
CUFF.113	chrA01:832255-833341	100.965
CUFF.114	chrA01:839881-841216	9.09306
CUFF.115	chrA01:843524-845472	0.689069
CUFF.116	chrA01:845759-847463	2.38538
CUFF.117	chrA01:847648-848286	8.27551
CUFF.118	chrA01:847996-849907	1.00592
CUFF.119	chrA01:852632-854517	1.82896
CUFF.120	chrA01:857476-861218	2.82326
CUFF.121	chrA01:864246-866573	1.07585
CUFF.122	chrA01:865200-866573	0.301109
CUFF.123	chrA01:874653-878118	4.6781
CUFF.124	chrA01:882637-883714	4.07884
CUFF.125	chrA01:884157-886760	1.01331
CUFF.126	chrA01:888011-890071	12.188
CUFF.127	chrA01:889018-892952	3.82987
CUFF.128	chrA01:894450-895381	2.84875
CUFF.129	chrA01:895521-895935	1.57839
CUFF.130	chrA01:898896-903727	91.0495
CUFF.131	chrA01:914819-915029	8.38285
CUFF.132	chrA01:924668-926666	1.75831
CUFF.133	chrA01:926770-927234	1.02347
CUFF.134	chrA01:930146-931114	12.0948
CUFF.135	chrA01:931389-933685	12.8874
CUFF.136	chrA01:933962-935232	12.0645
CUFF.137	chrA01:935802-937876	0.789144
CUFF.138	chrA01:952073-958061	1.76053
CUFF.139	chrA01:966165-967429	17.1802
CUFF.140	chrA01:970115-973257	0.867072
CUFF.141	chrA01:973517-975231	0.518163
CUFF.142	chrA01:975985-977498	0.59477
CUFF.143	chrA01:981278-983435	0.417949
CUFF.144	chrA01:981645-983435	0.404457
CUFF.145	chrA01:987484-988604	3.70937
CUFF.146	chrA01:992389-995242	3.59402
CUFF.147	chrA01:997762-999693	77.0127
CUFF.148	chrA01:999907-1003591	21.0939
CUFF.149	chrA01:1008094-1009453	1.48553
CUFF.150	chrA01:1016335-1023077	0.56962
CUFF.151	chrA01:1025735-1028019	24.6536
CUFF.152	chrA01:1035148-1038346	15.1777
CUFF.153	chrA01:1041237-1045022	5.61586
CUFF.154	chrA01:1045388-1048756	0.919684
CUFF.155	chrA01:1050343-1052966	1.14055
CUFF.156	chrA01:1060936-1066196	3.10869
CUFF.157	chrA01:1067265-1069104	18.377
CUFF.158	chrA01:1069040-1072393	9.51899
CUFF.159	chrA01:1082418-1085802	4.37541
CUFF.160	chrA01:1087434-1090516	10.8809
CUFF.161	chrA01:1135477-1137867	1.22207
CUFF.162	chrA01:1139300-1141154	5.00352
CUFF.163	chrA01:1150455-1151790	2.00046
CUFF.164	chrA01:1150455-1151301	1.29698
CUFF.165	chrA01:1157645-1159342	4.84229
CUFF.166	chrA01:1164170-1166773	17.568
CUFF.167	chrA01:1171162-1174774	1.07787
CUFF.168	chrA01:1173711-1181143	3.30715
CUFF.169	chrA01:1184640-1186138	7.95863
CUFF.170	chrA01:1189246-1189959	4.50995
CUFF.171	chrA01:1201317-1207241	25.8805
CUFF.172	chrA01:1209891-1210575	1.08095
CUFF.173	chrA01:1225557-1226333	1.374
CUFF.174	chrA01:1232156-1233179	1.52162
CUFF.175	chrA01:1234181-1239039	17.9435
CUFF.176	chrA01:1237346-1239497	30.9012
CUFF.177	chrA01:1247720-1251620	26.4866
CUFF.178	chrA01:1251879-1253512	3.89042
CUFF.180	chrA01:1254306-1255840	0.520131
CUFF.181	chrA01:1254507-1255840	2.43632
CUFF.182	chrA01:1257747-1258599	3.00589
CUFF.183	chrA01:1257958-1259304	21.9867
CUFF.184	chrA01:1259642-1262328	4.86926
CUFF.185	chrA01:1261652-1263218	0.927215
CUFF.186	chrA01:1265977-1269771	1.64692
CUFF.187	chrA01:1270053-1271619	20.8248
CUFF.188	chrA01:1272055-1273207	111.998
CUFF.189	chrA01:1274788-1275717	16.3623
CUFF.190	chrA01:1280297-1281580	4.78609
CUFF.191	chrA01:1295464-1298536	6.70513
CUFF.192	chrA01:1300931-1301942	3.70889
CUFF.193	chrA01:1304539-1305957	5.93981
CUFF.194	chrA01:1306951-1309035	29.4879
CUFF.195	chrA01:1312841-1315804	1.21138
CUFF.196	chrA01:1316201-1319014	23.0819
CUFF.197	chrA01:1320074-1323501	13.1784
CUFF.198	chrA01:1323934-1326481	8.40998
CUFF.199	chrA01:1326841-1331665	7.83184
CUFF.200	chrA01:1335737-1339121	2.66971
CUFF.201	chrA01:1342379-1343691	0.857181
CUFF.202	chrA01:1347308-1349324	0.732579
CUFF.203	chrA01:1356351-1359769	3.74991
CUFF.204	chrA01:1363817-1366761	5.96389
CUFF.179	chrA01:60638-61321	3.43531
CUFF.205	chrA01:61506-64286	641.941
CUFF.206	chrA01:1369228-1372319	15.7786
CUFF.207	chrA01:1373175-1374492	1.72
CUFF.208	chrA01:1374627-1380596	2.56063
CUFF.209	chrA01:1387177-1391342	2.35731
CUFF.210	chrA01:1391530-1392821	3.84905
CUFF.211	chrA01:1385775-1386884	28.9169
CUFF.212	chrA01:1393299-1396774	2.15534
CUFF.213	chrA01:1394958-1396770	10.2349
CUFF.214	chrA01:1398978-1403264	32.8888
CUFF.215	chrA01:1410833-1413862	22.0186
CUFF.216	chrA01:1418980-1422238	1.13607
CUFF.217	chrA01:1424701-1427570	2.54017
CUFF.218	chrA01:1428094-1429843	2.94774
CUFF.219	chrA01:1436192-1440019	18.1099
CUFF.220	chrA01:1450474-1452219	0.336881
CUFF.222	chrA01:1452769-1457812	9.35075
CUFF.223	chrA01:1458453-1460160	6.39941
CUFF.224	chrA01:1459665-1460355	2.14253
CUFF.225	chrA01:1467650-1469419	0.749329
CUFF.221	chrA01:1432180-1434377	0.243097
CUFF.226	chrA01:1434936-1435897	191.891
CUFF.227	chrA01:1474548-1479039	9.82478
CUFF.228	chrA01:1479540-1485933	2.95924
CUFF.229	chrA01:1470243-1473479	19.0054
CUFF.230	chrA01:1505022-1505528	3.48024
CUFF.231	chrA01:1498656-1500483	3.47465
CUFF.232	chrA01:1508566-1511214	1.72179
CUFF.233	chrA01:1511702-1513103	1.58058
CUFF.234	chrA01:1513771-1514809	0.857717
CUFF.235	chrA01:1539806-1547476	0.987587
CUFF.236	chrA01:1515230-1516031	73.7169
CUFF.237	chrA01:1548702-1549325	0.788238
CUFF.238	chrA01:1548830-1549519	0.517116
CUFF.239	chrA01:1553912-1557357	3.87241
CUFF.240	chrA01:1559144-1560894	3.42971
CUFF.241	chrA01:1559507-1561474	10.4197
CUFF.242	chrA01:1576710-1577216	11.0524
CUFF.243	chrA01:1577939-1578627	9.36929
CUFF.244	chrA01:1568972-1571701	14.5026
CUFF.245	chrA01:1571324-1573369	2.78492
CUFF.246	chrA01:1585914-1586536	27.6509
CUFF.247	chrA01:1587169-1589217	0.703808
CUFF.248	chrA01:1588489-1593270	0.287212
CUFF.249	chrA01:1595430-1597492	1.98993
CUFF.250	chrA01:1597603-1600460	3.03487
CUFF.251	chrA01:1601265-1605642	4.95045
CUFF.252	chrA01:1603765-1610467	3.61647
CUFF.253	chrA01:1611023-1613904	18.5266
CUFF.254	chrA01:1579121-1584869	17.6783
CUFF.255	chrA01:1827415-1827935	0.71061
CUFF.256	chrA01:1827216-1827935	0.71061
CUFF.257	chrA01:1829687-1832045	111.217
CUFF.258	chrA01:1838792-1840362	8.34433
CUFF.259	chrA01:1843393-1849814	0.520093
CUFF.260	chrA01:1850299-1854231	4.47556
CUFF.261	chrA01:1854593-1856371	4.10087
CUFF.262	chrA01:1866238-1870805	0.78962
CUFF.263	chrA01:1874178-1874799	3.80277
CUFF.264	chrA01:1880437-1885329	6.88623
CUFF.265	chrA01:1898442-1908183	2.49528
CUFF.266	chrA01:1932856-1934919	0.351463
CUFF.267	chrA01:1940841-1945255	6.19469
CUFF.268	chrA01:1955096-1956438	0.299935
CUFF.269	chrA01:1971341-1974743	1.31507
CUFF.270	chrA01:1975324-1986536	0.669262
CUFF.271	chrA01:1986984-1988548	8.04182
CUFF.272	chrA01:1988800-1990796	4.73306
CUFF.273	chrA01:2005918-2008586	4.3321
CUFF.274	chrA01:2014404-2022742	9.37614
CUFF.275	chrA01:2027434-2035004	2.01088
CUFF.276	chrA01:2046170-2047252	2.14347
CUFF.277	chrA01:2054247-2055844	0.504467
CUFF.278	chrA01:2054252-2055844	1.24466
CUFF.279	chrA01:2062108-2064159	6.66103
CUFF.280	chrA01:2064595-2068441	1.29492
CUFF.281	chrA01:2064595-2068687	2.0513
CUFF.282	chrA01:2068787-2070373	2.57019
CUFF.283	chrA01:2069196-2070373	40.6196
CUFF.284	chrA01:2071677-2073870	0.611686
CUFF.285	chrA01:2073990-2077078	1.14341
CUFF.286	chrA01:2077557-2081144	5.95107
CUFF.287	chrA01:2083636-2086315	1.94565
CUFF.288	chrA01:2105841-2107267	31.2605
CUFF.289	chrA01:2107626-2110599	17.9932
CUFF.290	chrA01:2113479-2114737	0.306664
CUFF.291	chrA01:2119908-2121734	31.3256
CUFF.292	chrA01:2128799-2130387	0.718522
CUFF.293	chrA01:2132648-2135796	1.32521
CUFF.294	chrA01:2138991-2141527	0.343779
CUFF.295	chrA01:2141725-2146528	3.32211
CUFF.296	chrA01:2147735-2153188	28.2464
CUFF.297	chrA01:2153313-2155171	1.04662
CUFF.298	chrA01:2156014-2157584	24.382
CUFF.299	chrA01:2162694-2165479	3.32959
CUFF.300	chrA01:2166270-2168071	7.35441
CUFF.301	chrA01:2168600-2171568	23.9039
CUFF.302	chrA01:2181119-2184225	0.293742
CUFF.303	chrA01:2181119-2184225	2.07611
CUFF.304	chrA01:2190427-2191971	0.443396
CUFF.305	chrA01:2195309-2197903	12.9085
CUFF.306	chrA01:2199585-2200297	0.972584
CUFF.307	chrA01:2207698-2208946	2.0731
CUFF.308	chrA01:2209169-2211990	7.15092
CUFF.309	chrA01:2212621-2213693	64.767
CUFF.310	chrA01:2212709-2213693	596.778
CUFF.311	chrA01:2214415-2217297	22.685
CUFF.312	chrA01:2219589-2225684	3.64763
CUFF.313	chrA01:2225278-2229564	6.83158
CUFF.314	chrA01:2231310-2232635	9.51893
CUFF.315	chrA01:2233546-2235640	8.88998
CUFF.316	chrA01:2236156-2238689	4.32638
CUFF.317	chrA01:2247319-2252996	3.44774
CUFF.318	chrA01:2247319-2252996	7.29923
CUFF.319	chrA01:2253230-2253914	1.99009
CUFF.320	chrA01:2254039-2257892	1.49149
CUFF.321	chrA01:2258432-2260734	14.2328
CUFF.322	chrA01:2261618-2263848	6.22459
CUFF.323	chrA01:2265169-2266723	91.0424
CUFF.324	chrA01:2276103-2278779	17.9844
CUFF.325	chrA01:2279138-2279965	79.2008
CUFF.326	chrA01:2280532-2281519	0.833642
CUFF.327	chrA01:2323412-2326401	0.759665
CUFF.328	chrA01:2328573-2333912	3.16035
CUFF.329	chrA01:2346388-2348650	1.10006
CUFF.330	chrA01:2349921-2350768	0.271076
CUFF.331	chrA01:2352729-2356299	1.08955
CUFF.332	chrA01:2356821-2357523	1.08111
CUFF.333	chrA01:2365120-2368259	0.289125
CUFF.334	chrA01:2371397-2373199	3.96897
CUFF.335	chrA01:2377192-2378880	4.52068
CUFF.336	chrA01:2379624-2381881	14.028
CUFF.337	chrA01:2385602-2388674	2.04299
CUFF.338	chrA01:2387734-2390274	4.05002
CUFF.339	chrA01:2391651-2392546	3.54184
CUFF.340	chrA01:2398068-2400179	20.012
CUFF.341	chrA01:2400114-2402058	5.09195
CUFF.342	chrA01:2403013-2404599	23.0006
CUFF.343	chrA01:2405159-2407956	1.02991
CUFF.344	chrA01:2410446-2412665	1.90615
CUFF.345	chrA01:2422665-2424008	0.514538
CUFF.346	chrA01:2422665-2424008	0.143878
CUFF.347	chrA01:2434068-2435033	46.1704
CUFF.348	chrA01:2440924-2443964	5.47023
CUFF.349	chrA01:2445184-2447293	3.1856
CUFF.350	chrA01:2447680-2452286	1.05938
CUFF.351	chrA01:2494969-2499817	14.7703
CUFF.352	chrA01:2501839-2503362	4.25353
CUFF.353	chrA01:2511764-2514288	2.72978
CUFF.354	chrA01:2515113-2517496	30.4111
CUFF.355	chrA01:2517612-2518495	18.8476
CUFF.356	chrA01:2522184-2523203	84.0581
CUFF.357	chrA01:2543181-2544412	2.3335
CUFF.358	chrA01:2545922-2547908	1.41639
CUFF.359	chrA01:2554416-2558360	2.60837
CUFF.360	chrA01:2575042-2590591	3.10984
CUFF.361	chrA01:2593693-2596771	15.3289
CUFF.362	chrA01:2597603-2599851	28.6258
CUFF.363	chrA01:2601325-2602725	1.2781
CUFF.364	chrA01:2603483-2604688	0.533659
CUFF.365	chrA01:2619543-2622793	4.85844
CUFF.366	chrA01:2625135-2627704	1.69708
CUFF.367	chrA01:2633567-2636501	3.80162
CUFF.368	chrA01:2638800-2641110	30.4081
CUFF.369	chrA01:2645147-2647960	5.09811
CUFF.370	chrA01:2649549-2649925	0.850827
CUFF.371	chrA01:2654395-2655832	52.8727
CUFF.372	chrA01:2677678-2679448	14.432
CUFF.373	chrA01:2688557-2691114	0.328093
CUFF.374	chrA01:2691232-2695418	3.7345
CUFF.375	chrA01:2699708-2701206	0.374455
CUFF.376	chrA01:2701343-2702261	2.26176
CUFF.377	chrA01:2703911-2706272	0.956677
CUFF.378	chrA01:2707087-2710099	1.88024
CUFF.379	chrA01:2711201-2712926	6.152
CUFF.380	chrA01:2713098-2714831	2.60657
CUFF.381	chrA01:2715684-2719111	67.8115
CUFF.382	chrA01:2734112-2735448	0.285538
CUFF.383	chrA01:2736200-2737679	4.14326
CUFF.384	chrA01:2738129-2740818	10.1047
CUFF.385	chrA01:2743376-2747044	10.4745
CUFF.386	chrA01:2758037-2760302	9.81384
CUFF.387	chrA01:2760940-2763074	0.401977
CUFF.388	chrA01:2771473-2772300	0.285665
CUFF.389	chrA01:2773493-2781568	3.60196
CUFF.390	chrA01:2781998-2784437	1.74737
CUFF.391	chrA01:2784499-2787196	12.6141
CUFF.392	chrA01:2787366-2789729	9.24631
CUFF.393	chrA01:2790944-2793259	2.04204
CUFF.394	chrA01:2797760-2798887	15.5127
CUFF.395	chrA01:2821656-2822904	0.969141
CUFF.396	chrA01:2823004-2825420	29.5148
CUFF.397	chrA01:2829879-2832262	0.246786
CUFF.398	chrA01:2832805-2834063	4.32696
CUFF.399	chrA01:2838101-2840231	13.3545
CUFF.400	chrA01:2841543-2844145	0.783151
CUFF.401	chrA01:2868416-2870364	16.7807
CUFF.402	chrA01:2881828-2884153	18.2523
CUFF.403	chrA01:2886744-2888359	2.8936
CUFF.404	chrA01:2888678-2892024	22.3147
CUFF.405	chrA01:2894498-2897713	1.35722
CUFF.406	chrA01:2906864-2911389	2.6993
CUFF.407	chrA01:2916595-2919541	11.8959
CUFF.408	chrA01:2922876-2927375	1.70651
CUFF.409	chrA01:2927441-2929958	6.46619
CUFF.410	chrA01:2935337-2939097	0.951957
CUFF.411	chrA01:2942293-2945807	2.56403
CUFF.412	chrA01:2963860-2964163	27.1986
CUFF.413	chrA01:2971697-2971951	2.64836
CUFF.414	chrA01:2972172-2974421	10.3803
CUFF.415	chrA01:2975823-2976758	1.87097
CUFF.416	chrA01:2980735-2982402	13.2382
CUFF.417	chrA01:2981137-2982408	72.5966
CUFF.418	chrA01:2985253-2987231	0.302634
CUFF.419	chrA01:2990636-2992569	2.62995
CUFF.420	chrA01:2991101-2992670	1.41372
CUFF.421	chrA01:2997729-2998486	55.612
CUFF.422	chrA01:2999298-2999989	0.509754
CUFF.423	chrA01:3006134-3006698	1.28167
CUFF.424	chrA01:3017847-3019486	3.8632
CUFF.425	chrA01:3025686-3028405	15.4943
CUFF.426	chrA01:3029683-3031384	62.789
CUFF.427	chrA01:3045200-3046613	0.825258
CUFF.428	chrA01:3052996-3053806	8.47962
CUFF.429	chrA01:3072260-3074034	6.76463
CUFF.430	chrA01:3083776-3084885	0.814611
CUFF.431	chrA01:3093951-3094794	2.54151
CUFF.432	chrA01:3095650-3099739	1.73894
CUFF.433	chrA01:3102732-3105934	1.10882
CUFF.434	chrA01:3112352-3115104	2.36783
CUFF.435	chrA01:3115907-3116769	0.879092
CUFF.436	chrA01:3123609-3124923	2.8702
CUFF.437	chrA01:3132306-3133645	29.7413
CUFF.438	chrA01:3134150-3135307	2.54285
CUFF.439	chrA01:3135134-3135641	3.94412
CUFF.440	chrA01:3141836-3143603	11.9194
CUFF.441	chrA01:3144802-3145741	0.928383
CUFF.442	chrA01:3148846-3152933	32.5345
CUFF.443	chrA01:3165345-3169066	7.10118
CUFF.444	chrA01:3187748-3192637	117.506
CUFF.445	chrA01:3210342-3216495	6.17213
CUFF.446	chrA01:3225515-3232347	0.832698
CUFF.447	chrA01:3233440-3236369	0.303752
CUFF.448	chrA01:3241128-3241786	1.11008
CUFF.449	chrA01:3255756-3258934	1.1411
CUFF.450	chrA01:3267307-3271387	2.52322
CUFF.451	chrA01:3282368-3284622	1.04166
CUFF.452	chrA01:3290906-3292266	7.38087
CUFF.453	chrA01:3294159-3297448	11.774
CUFF.454	chrA01:3308306-3312491	0.582395
CUFF.455	chrA01:3324329-3326117	4.25539
CUFF.456	chrA01:3326302-3330242	5.05251
CUFF.457	chrA01:3338191-3339096	23.0854
CUFF.458	chrA01:3343853-3352313	1.47689
CUFF.459	chrA01:3352680-3353434	3.34303
CUFF.460	chrA01:3353622-3356201	0.504724
CUFF.461	chrA01:3356487-3357789	2.04123
CUFF.462	chrA01:3358217-3361235	6.16003
CUFF.463	chrA01:3361456-3362955	4.72475
CUFF.464	chrA01:3366879-3368599	0.509131
CUFF.465	chrA01:3369026-3370934	12.5842
CUFF.466	chrA01:3374335-3382489	2.56844
CUFF.467	chrA01:3383390-3385390	2.24265
CUFF.468	chrA01:3390038-3391861	0.411051
CUFF.469	chrA01:3395301-3396430	4.73034
CUFF.470	chrA01:3397543-3399998	0.965435
CUFF.471	chrA01:3406110-3407872	2.01976
CUFF.472	chrA01:3422570-3424108	0.522917
CUFF.473	chrA01:3427861-3429735	3.20878
CUFF.474	chrA01:3430296-3431918	7.30276
CUFF.475	chrA01:3432152-3432948	8.31244
CUFF.476	chrA01:3444186-3445450	1.24599
CUFF.477	chrA01:3447522-3453431	15.5402
CUFF.478	chrA01:3453660-3454833	38.9398
CUFF.479	chrA01:3466559-3470590	2.26562
CUFF.480	chrA01:3470850-3471941	10.9901
CUFF.481	chrA01:3472093-3474078	0.833054
CUFF.482	chrA01:3473005-3474165	0.540322
CUFF.483	chrA01:3474402-3476016	24.6062
CUFF.484	chrA01:3475828-3477958	3.17258
CUFF.485	chrA01:3478183-3479165	50.8671
CUFF.486	chrA01:3479343-3485599	2.81241
CUFF.487	chrA01:3506814-3507875	1.71413
CUFF.488	chrA01:3506902-3508948	15.505
CUFF.489	chrA01:3516209-3518807	5.4716
CUFF.490	chrA01:3517373-3519019	0.759335
CUFF.491	chrA01:3546187-3551806	0.296953
CUFF.492	chrA01:3559602-3560630	2.92973
CUFF.493	chrA01:3560926-3563793	20.5458
CUFF.494	chrA01:3561909-3566897	1.79372
CUFF.495	chrA01:3575726-3577157	10.5533
CUFF.496	chrA01:3593555-3603040	23.3195
CUFF.497	chrA01:3610303-3611876	0.352353
CUFF.498	chrA01:3639206-3639891	9.33552
CUFF.499	chrA01:3639247-3643084	9.40484
CUFF.500	chrA01:3680109-3685353	7.20316
CUFF.501	chrA01:3704632-3705474	1.22532
CUFF.502	chrA01:3705788-3707257	7.20506
CUFF.503	chrA01:3707575-3711310	72.1926
CUFF.504	chrA01:3718081-3719148	0.240686
CUFF.505	chrA01:3720412-3722735	18.0535
CUFF.506	chrA01:3733517-3734049	0.632066
CUFF.507	chrA01:3737035-3741668	9.54628
CUFF.508	chrA01:3745480-3747108	3.83765
CUFF.509	chrA01:3747425-3749681	3.85365
CUFF.510	chrA01:3750260-3751980	0.30075
CUFF.511	chrA01:3752890-3754365	0.43427
CUFF.512	chrA01:3771858-3774491	6.66523
CUFF.513	chrA01:3787547-3788703	0.483171
CUFF.514	chrA01:3793580-3796451	3.68861
CUFF.515	chrA01:3816056-3817525	2.07195
CUFF.516	chrA01:3845738-3848583	3.83356
CUFF.517	chrA01:3850858-3852341	11.4852
CUFF.518	chrA01:3850645-3851114	10.1309
CUFF.519	chrA01:3851840-3856566	1.9991
CUFF.520	chrA01:3863515-3864509	633.92
CUFF.521	chrA01:3863515-3866133	36.3495
CUFF.522	chrA01:3895326-3905012	6.75837
CUFF.523	chrA01:3905971-3908804	11.7172
CUFF.524	chrA01:3925324-3928303	0.268011
CUFF.525	chrA01:3936109-3936996	99.2367
CUFF.526	chrA01:3939068-3941765	0.690813
CUFF.527	chrA01:3942464-3944327	2.04217
CUFF.528	chrA01:3945319-3948195	0.830667
CUFF.529	chrA01:3948641-3950842	3.31711
CUFF.530	chrA01:3950720-3954572	4.96215
CUFF.531	chrA01:3966410-3969452	11.0366
CUFF.532	chrA01:4012062-4014048	3.14721
CUFF.533	chrA01:4014302-4016746	0.211078
CUFF.534	chrA01:4019097-4022658	2.81572
CUFF.535	chrA01:4025211-4027111	4.22842
CUFF.536	chrA01:4027293-4032879	10.972
CUFF.537	chrA01:4036865-4038264	7.37922
CUFF.538	chrA01:4045088-4047900	6.78567
CUFF.539	chrA01:4056105-4065284	0.60014
CUFF.540	chrA01:4076515-4079538	0.734046
CUFF.541	chrA01:4079794-4081709	7.76333
CUFF.542	chrA01:4081959-4083340	3.42964
CUFF.543	chrA01:4085259-4086265	1.14818
CUFF.544	chrA01:4139563-4141498	3.63556
CUFF.545	chrA01:4142212-4143962	2.89581
CUFF.546	chrA01:4144246-4145720	3.76436
CUFF.547	chrA01:4159854-4164930	11.1698
CUFF.548	chrA01:4192061-4194328	3.66494
CUFF.549	chrA01:4194286-4196266	1.82239
CUFF.550	chrA01:4227379-4229638	5.99956
CUFF.551	chrA01:4232828-4233617	0.583701
CUFF.552	chrA01:4235211-4237664	0.416596
CUFF.553	chrA01:4244336-4246478	1.94475
CUFF.554	chrA01:4247833-4248945	0.588265
CUFF.555	chrA01:4255162-4256191	1.2094
CUFF.556	chrA01:4256274-4257696	0.309791
CUFF.557	chrA01:4260587-4261889	1.95908
CUFF.558	chrA01:4261140-4261980	0.782551
CUFF.559	chrA01:4276704-4279557	4.40156
CUFF.560	chrA01:4288478-4291668	1.88644
CUFF.561	chrA01:4314980-4318426	6.78786
CUFF.562	chrA01:4327240-4331519	9.60758
CUFF.563	chrA01:4332487-4333817	10.1832
CUFF.564	chrA01:4334200-4334956	23.1074
CUFF.565	chrA01:4336334-4339945	3.80023
CUFF.566	chrA01:4339676-4343263	3.26648
CUFF.567	chrA01:4346034-4349850	6.78897
CUFF.568	chrA01:4367299-4367797	6.52712
CUFF.569	chrA01:4376736-4378116	1.00957
CUFF.570	chrA01:4380330-4382263	3.22788
CUFF.571	chrA01:4380403-4383576	2.00495
CUFF.572	chrA01:4387429-4392788	1.12789
CUFF.573	chrA01:4392983-4396902	1.77366
CUFF.574	chrA01:4417855-4420905	0.600018
CUFF.575	chrA01:4422695-4424648	1.46004
CUFF.576	chrA01:4455770-4457483	15.785
CUFF.577	chrA01:4457428-4458165	10.6365
CUFF.578	chrA01:4458723-4461440	1.43059
CUFF.579	chrA01:4464971-4466722	14.5232
CUFF.580	chrA01:4471831-4474500	5.78209
CUFF.581	chrA01:4482404-4483387	3.57348
CUFF.582	chrA01:4484357-4484960	13.5372
CUFF.583	chrA01:4496973-4499382	4.11275
CUFF.584	chrA01:4515387-4516736	5.08121
CUFF.585	chrA01:4521740-4523440	157.08
CUFF.586	chrA01:4534340-4535816	36.7011
CUFF.587	chrA01:4536122-4538183	11.6091
CUFF.588	chrA01:4540231-4544269	2.17987
CUFF.589	chrA01:4573937-4574946	0.331725
CUFF.590	chrA01:4575096-4578139	9.25021
CUFF.591	chrA01:4599463-4602800	2.91591
CUFF.592	chrA01:4602690-4603973	12.7652
CUFF.593	chrA01:4604148-4605099	15.6658
CUFF.594	chrA01:4606094-4607403	3.61397
CUFF.595	chrA01:4607639-4613374	1.21125
CUFF.596	chrA01:4614028-4616533	0.831049
CUFF.597	chrA01:4640026-4642136	1.302
CUFF.598	chrA01:4643348-4646739	0.822531
CUFF.599	chrA01:4672415-4674456	25.2933
CUFF.600	chrA01:4678967-4681379	17.3906
CUFF.601	chrA01:4682280-4687550	5.73846
CUFF.602	chrA01:4683520-4684551	13.9257
CUFF.603	chrA01:4687688-4689260	2.60932
CUFF.604	chrA01:4701230-4702453	3.21369
CUFF.605	chrA01:4731992-4735043	90.6266
CUFF.606	chrA01:4742262-4746830	2.56666
CUFF.607	chrA01:4749088-4752051	1.54009
CUFF.608	chrA01:4755828-4757275	0.401443
CUFF.609	chrA01:4759659-4761477	2.76532
CUFF.610	chrA01:4760595-4761242	1.97998
CUFF.611	chrA01:4763563-4764264	1.16986
CUFF.612	chrA01:4771679-4772291	0.526275
CUFF.613	chrA01:4771679-4774538	1.34035
CUFF.614	chrA01:4775664-4778927	6.28255
CUFF.615	chrA01:4783514-4785793	2.76915
CUFF.616	chrA01:4787967-4789458	14.0347
CUFF.617	chrA01:4791289-4794388	3.21679
CUFF.618	chrA01:4806101-4807683	10.268
CUFF.619	chrA01:4820484-4821915	5.72309
CUFF.620	chrA01:4822260-4824889	1.32795
CUFF.621	chrA01:4828195-4834268	0.91322
CUFF.622	chrA01:4834933-4840646	6.83653
CUFF.623	chrA01:4841677-4845723	1.23069
CUFF.624	chrA01:4854331-4855675	0.715979
CUFF.625	chrA01:4857876-4861735	10.8594
CUFF.626	chrA01:4867569-4870498	5.72294
CUFF.627	chrA01:4868894-4870503	5.50742
CUFF.628	chrA01:4874936-4877451	32.9298
CUFF.629	chrA01:4881002-4883109	489.417
CUFF.630	chrA01:4887081-4890077	3.66005
CUFF.631	chrA01:4890592-4893023	0.86107
CUFF.632	chrA01:4893346-4894396	2.39014
CUFF.633	chrA01:4894519-4895987	4.64517
CUFF.634	chrA01:4896955-4899098	28.2126
CUFF.635	chrA01:4907697-4910739	10.2902
CUFF.636	chrA01:4959759-4960847	2.24453
CUFF.637	chrA01:4961628-4966693	16.2373
CUFF.639	chrA01:4969617-4972839	42.3801
CUFF.640	chrA01:4995082-4998920	11.4534
CUFF.641	chrA01:4999445-5000923	0.506754
CUFF.642	chrA01:5002165-5008625	1.56164
CUFF.643	chrA01:5008729-5016031	4.10237
CUFF.644	chrA01:5016223-5018208	2.24629
CUFF.645	chrA01:5028970-5031464	2.81774
CUFF.646	chrA01:5032877-5037127	2.65587
CUFF.647	chrA01:5038144-5038911	20.8865
CUFF.648	chrA01:5050913-5052499	18.9587
CUFF.649	chrA01:5067692-5069994	0.898657
CUFF.650	chrA01:5074677-5077305	6.73429
CUFF.651	chrA01:5078436-5081411	4.61826
CUFF.652	chrA01:5120959-5121281	14.6109
CUFF.653	chrA01:5122240-5123355	3.11519
CUFF.654	chrA01:5126601-5128884	19.5315
CUFF.655	chrA01:5137289-5139330	8.47634
CUFF.656	chrA01:5139857-5142320	0.295737
CUFF.657	chrA01:5148551-5150985	0.438427
CUFF.658	chrA01:5152330-5155062	0.588117
CUFF.659	chrA01:5164191-5165785	9.84672
CUFF.660	chrA01:5166070-5169309	3.68751
CUFF.661	chrA01:5174179-5174952	0.96426
CUFF.662	chrA01:5177980-5180026	6.23982
CUFF.663	chrA01:5180251-5181268	18.3487
CUFF.664	chrA01:5190292-5193687	0.415211
CUFF.665	chrA01:5195274-5197875	1.00957
CUFF.666	chrA01:5198776-5202304	1.39658
CUFF.667	chrA01:5209749-5211384	1.04693
CUFF.668	chrA01:5220285-5222659	1.59839
CUFF.669	chrA01:5226726-5229999	1.05204
CUFF.670	chrA01:5230736-5232141	3.63251
CUFF.671	chrA01:5232993-5236776	9.46332
CUFF.672	chrA01:5237086-5239449	2.75105
CUFF.673	chrA01:5262846-5263655	17.4775
CUFF.674	chrA01:5273090-5274412	0.319334
CUFF.675	chrA01:5277450-5281003	177.379
CUFF.676	chrA01:5288047-5289769	15.0587
CUFF.677	chrA01:5290572-5296244	2.97468
CUFF.678	chrA01:5293644-5298662	2.96408
CUFF.679	chrA01:5304860-5306110	8.84538
CUFF.680	chrA01:5308132-5310969	0.952518
CUFF.681	chrA01:5320284-5322779	0.609136
CUFF.682	chrA01:5322982-5324493	6.10006
CUFF.683	chrA01:5328608-5329290	0.537565
CUFF.684	chrA01:5346741-5349095	1.17026
CUFF.685	chrA01:5349260-5350698	0.252564
CUFF.686	chrA01:5351616-5353453	2.31792
CUFF.687	chrA01:5357494-5359769	2.62339
CUFF.688	chrA01:5357494-5359354	10.1936
CUFF.689	chrA01:5361869-5371088	11.2426
CUFF.690	chrA01:5371635-5372037	0.965747
CUFF.691	chrA01:5388649-5389514	0.382854
CUFF.692	chrA01:5389015-5390040	1.44471
CUFF.693	chrA01:5392661-5394803	19.0404
CUFF.694	chrA01:5398179-5399738	0.690076
CUFF.695	chrA01:5401904-5403654	1.35176
CUFF.696	chrA01:5403841-5407940	0.659877
CUFF.697	chrA01:5413246-5415459	0.259664
CUFF.698	chrA01:5418206-5421940	0.377416
CUFF.699	chrA01:5424646-5425815	0.503066
CUFF.700	chrA01:5468310-5471423	1.50293
CUFF.701	chrA01:5472324-5474133	0.434673
CUFF.702	chrA01:5479178-5481061	4.58583
CUFF.703	chrA01:5481816-5482846	21.8385
CUFF.704	chrA01:5489511-5490696	18.518
CUFF.705	chrA01:5491329-5492368	3.12713
CUFF.706	chrA01:5495088-5496432	4.99359
CUFF.707	chrA01:5500936-5508494	12.9804
CUFF.708	chrA01:5518744-5523012	1.61986
CUFF.709	chrA01:5523216-5526975	3.03896
CUFF.710	chrA01:5525490-5528203	10.3789
CUFF.711	chrA01:5547005-5548709	16.5844
CUFF.712	chrA01:5549838-5553120	0.841091
CUFF.713	chrA01:5568502-5569530	535.382
CUFF.714	chrA01:5570217-5573810	0.571748
CUFF.715	chrA01:5594721-5598415	1.9627
CUFF.716	chrA01:5605598-5610033	0.415888
CUFF.717	chrA01:5615312-5615639	3.52271
CUFF.718	chrA01:5619052-5620528	0.660762
CUFF.719	chrA01:5625877-5626899	14.7215
CUFF.720	chrA01:5634706-5636757	20.0334
CUFF.721	chrA01:5636971-5638925	7.96033
CUFF.722	chrA01:5644897-5645720	0.503139
CUFF.723	chrA01:5652290-5653388	6.52902
CUFF.724	chrA01:5653751-5656714	2.66178
CUFF.725	chrA01:5657084-5662254	0.514927
CUFF.726	chrA01:5662983-5669701	0.865244
CUFF.727	chrA01:5668847-5670080	7.15362
CUFF.728	chrA01:5670990-5672832	5.17414
CUFF.729	chrA01:5678508-5680633	4.39033
CUFF.730	chrA01:5681941-5683463	5.81962
CUFF.731	chrA01:5684324-5686403	0.361134
CUFF.732	chrA01:5700145-5704687	3.06738
CUFF.733	chrA01:5730412-5731652	13.1919
CUFF.734	chrA01:5737122-5740187	1.70476
CUFF.735	chrA01:5752340-5758643	12.6486
CUFF.736	chrA01:5758853-5760526	0.991581
CUFF.737	chrA01:5760933-5761641	3.11812
CUFF.738	chrA01:5784042-5789414	0.87587
CUFF.739	chrA01:5790121-5793051	0.27956
CUFF.740	chrA01:5794345-5796751	3.32301
CUFF.741	chrA01:5811797-5814247	5.87743
CUFF.742	chrA01:5814653-5817154	6.05175
CUFF.743	chrA01:5815165-5818780	3.91348
CUFF.744	chrA01:5826808-5829264	39.3038
CUFF.745	chrA01:5830093-5834758	0.670092
CUFF.746	chrA01:5836958-5837828	0.351502
CUFF.747	chrA01:5839749-5841056	0.527168
CUFF.748	chrA01:5856653-5859413	0.630092
CUFF.749	chrA01:5863595-5867074	0.885129
CUFF.750	chrA01:5879890-5884230	2.24136
CUFF.751	chrA01:5885616-5888263	4.25203
CUFF.752	chrA01:5895496-5897680	49.7066
CUFF.753	chrA01:5911162-5913670	9.90896
CUFF.754	chrA01:5912476-5914206	33.6058
CUFF.755	chrA01:5926184-5927323	13.43
CUFF.756	chrA01:5932993-5938873	0.602909
CUFF.757	chrA01:5965042-5967775	0.820992
CUFF.758	chrA01:5970089-5971782	0.209936
CUFF.759	chrA01:5977188-5978112	0.288431
CUFF.760	chrA01:5978276-5983718	1.31416
CUFF.761	chrA01:5991137-5995239	0.639537
CUFF.762	chrA01:5995438-5997910	7.45241
CUFF.763	chrA01:5999874-6000838	7.81049
CUFF.764	chrA01:6001874-6002662	1.02868
CUFF.765	chrA01:6004990-6005387	12.1086
CUFF.766	chrA01:6016176-6017486	12.7982
CUFF.790	chrA01:6021866-6025718	16.3627
CUFF.801	chrA01:6038915-6039905	68.9766
CUFF.803	chrA01:6045589-6046748	11.3885
CUFF.807	chrA01:6048902-6050987	7.20612
CUFF.808	chrA01:6052030-6054958	4.34736
CUFF.809	chrA01:6055272-6057431	1.06378
CUFF.810	chrA01:6064243-6065522	2.55867
CUFF.811	chrA01:6069416-6070798	5.8448
CUFF.812	chrA01:6071116-6073019	1.00736
CUFF.813	chrA01:6073118-6074362	0.274905
CUFF.814	chrA01:6080827-6082903	5.53086
CUFF.815	chrA01:6080845-6085425	4.08544
CUFF.816	chrA01:6086683-6089918	2.88357
CUFF.817	chrA01:6090446-6092440	1.25879
CUFF.818	chrA01:6094155-6094915	49.7587
CUFF.819	chrA01:6095099-6096850	10.845
CUFF.820	chrA01:6118857-6120399	4.48525
CUFF.821	chrA01:6119508-6120107	3.82267
CUFF.822	chrA01:6120650-6126425	3.63677
CUFF.823	chrA01:6140511-6141910	0.357048
CUFF.824	chrA01:6141035-6141910	0.952116
CUFF.825	chrA01:6147940-6149517	5.35639
CUFF.826	chrA01:6150270-6153436	1.93392
CUFF.827	chrA01:6165909-6166867	9.84697
CUFF.828	chrA01:6173060-6175278	24.6439
CUFF.829	chrA01:6184352-6185868	48.0435
CUFF.830	chrA01:6190230-6191840	3.62784
CUFF.831	chrA01:6195591-6197474	0.327446
CUFF.832	chrA01:6194409-6197474	0.514996
CUFF.833	chrA01:6216929-6217778	3.69999
CUFF.834	chrA01:6219639-6220918	1.72658
CUFF.835	chrA01:6229411-6231381	3.78358
CUFF.836	chrA01:6237850-6239569	2.53335
CUFF.837	chrA01:6239971-6242530	1.55081
CUFF.838	chrA01:6285637-6286916	17.3086
CUFF.839	chrA01:6287808-6289464	2.15494
CUFF.840	chrA01:6291068-6294936	0.474871
CUFF.841	chrA01:6293913-6295915	0.858977
CUFF.767	chrA01:1617609-1619036	7.58852
CUFF.768	chrA01:1619773-1620715	3.60455
CUFF.769	chrA01:1622722-1626378	2.75466
CUFF.770	chrA01:1626941-1629677	16.3764
CUFF.771	chrA01:1629860-1632514	8.46412
CUFF.772	chrA01:1633887-1635609	3.71808
CUFF.773	chrA01:1639907-1641985	2.47516
CUFF.774	chrA01:1639924-1642319	3.14079
CUFF.775	chrA01:1643383-1644351	0.23151
CUFF.776	chrA01:1643383-1646531	0.374742
CUFF.777	chrA01:1647569-1651132	4.66334
CUFF.778	chrA01:1654765-1657394	0.25787
CUFF.779	chrA01:1659001-1660328	0.246976
CUFF.780	chrA01:1663826-1666163	3.07247
CUFF.781	chrA01:1667048-1669093	9.39492
CUFF.782	chrA01:1675346-1679571	0.510099
CUFF.783	chrA01:1678440-1679571	0.230362
CUFF.784	chrA01:1680203-1682460	0.304241
CUFF.785	chrA01:1682963-1684570	15.265
CUFF.786	chrA01:1684120-1684732	3.90702
CUFF.787	chrA01:1685499-1693190	4.38513
CUFF.788	chrA01:1698361-1703884	5.56544
CUFF.789	chrA01:1704326-1714282	1.93926
CUFF.791	chrA01:1715249-1718301	4.97072
CUFF.792	chrA01:1717899-1718410	1.19483
CUFF.793	chrA01:1718876-1720915	2.57545
CUFF.794	chrA01:1720456-1720915	1.10515
CUFF.795	chrA01:1721229-1721945	0.318532
CUFF.796	chrA01:1722077-1725737	0.352296
CUFF.797	chrA01:1729378-1735671	1.58432
CUFF.798	chrA01:1740860-1742845	0.345082
CUFF.799	chrA01:1754228-1755293	2.30574
CUFF.800	chrA01:1755547-1759968	28.0731
CUFF.802	chrA01:1760328-1767996	5.29278
CUFF.804	chrA01:1768718-1771067	0.334027
CUFF.805	chrA01:1775074-1775816	13.1876
CUFF.806	chrA01:1778860-1781438	6.11589
CUFF.842	chrA01:1786363-1788183	118.847
CUFF.843	chrA01:1786626-1790945	456.395
CUFF.844	chrA01:1791166-1792327	0.19381
CUFF.845	chrA01:1792733-1794625	15.1208
CUFF.846	chrA01:1797734-1799964	0.108698
CUFF.847	chrA01:1800128-1803806	9.51
CUFF.848	chrA01:6302363-6304673	6.2008
CUFF.849	chrA01:6305238-6306680	10.1462
CUFF.850	chrA01:6311168-6313934	3.61913
CUFF.851	chrA01:6324581-6327170	2.2984
CUFF.852	chrA01:6332762-6337820	1.61345
CUFF.853	chrA01:6338601-6340688	2.01386
CUFF.854	chrA01:6353112-6356302	0.242662
CUFF.855	chrA01:6356802-6364013	0.335413
CUFF.856	chrA01:6364775-6367009	0.235577
CUFF.857	chrA01:6396106-6397975	1.07875
CUFF.858	chrA01:6399579-6403562	4.37137
CUFF.859	chrA01:6406914-6411028	8.30308
CUFF.860	chrA01:6436353-6437241	0.921618
CUFF.861	chrA01:6443933-6446981	0.324066
CUFF.862	chrA01:6454876-6455983	21.7048
CUFF.863	chrA01:6455652-6456102	10.621
CUFF.864	chrA01:6458017-6461288	67.852
CUFF.865	chrA01:6466664-6468801	0.195963
CUFF.866	chrA01:6470906-6473651	1.86265
CUFF.867	chrA01:6474958-6477785	5.6966
CUFF.868	chrA01:6477874-6480694	0.318477
CUFF.869	chrA01:6493237-6500324	1.56608
CUFF.870	chrA01:6501665-6503114	0.361134
CUFF.871	chrA01:6503410-6504287	0.295087
CUFF.872	chrA01:6509290-6510943	4.92209
CUFF.873	chrA01:6514597-6515801	0.421322
CUFF.874	chrA01:6518579-6520554	0.169109
CUFF.875	chrA01:6524690-6525093	1.33066
CUFF.876	chrA01:6526439-6528689	62.7289
CUFF.877	chrA01:6529761-6531212	1.25395
CUFF.878	chrA01:6537189-6540672	0.379605
CUFF.879	chrA01:6540829-6542627	0.663132
CUFF.880	chrA01:6559388-6561235	9.5047
CUFF.881	chrA01:6564916-6567493	0.54915
CUFF.882	chrA01:6570804-6572050	0.968771
CUFF.883	chrA01:6592493-6595216	1.15484
CUFF.884	chrA01:6608703-6609993	13.7807
CUFF.885	chrA01:6628468-6630412	2.45342
CUFF.886	chrA01:6643709-6649089	1.97412
CUFF.887	chrA01:6719616-6721719	9.6232
CUFF.888	chrA01:6724059-6726506	1.89191
CUFF.889	chrA01:6729653-6731125	22.8632
CUFF.890	chrA01:6731688-6735522	8.05042
CUFF.891	chrA01:6736369-6738926	14.0354
CUFF.892	chrA01:6739282-6742102	2.17533
CUFF.893	chrA01:6746699-6749872	0.686015
CUFF.894	chrA01:6756085-6756838	0.297099
CUFF.895	chrA01:6756947-6761246	0.284324
CUFF.896	chrA01:6297433-6299407	239.936
CUFF.897	chrA01:6773902-6775088	7.95523
CUFF.898	chrA01:6814988-6818085	4.52161
CUFF.899	chrA01:6811357-6814052	13.79
CUFF.900	chrA01:6829798-6831512	2.57543
CUFF.901	chrA01:6836981-6839105	0.464164
CUFF.902	chrA01:6838970-6840543	2.05758
CUFF.903	chrA01:6846792-6849691	0.347408
CUFF.904	chrA01:6855991-6858220	2.84648
CUFF.905	chrA01:6860779-6861567	0.342802
CUFF.906	chrA01:6862498-6863301	2.72336
CUFF.907	chrA01:6871904-6873796	61.7037
CUFF.908	chrA01:6876149-6877734	0.988853
CUFF.909	chrA01:6877904-6880549	9.72892
CUFF.910	chrA01:6850553-6855013	39.1116
CUFF.911	chrA01:6884121-6887681	3.7186
CUFF.912	chrA01:6894249-6895617	0.219078
CUFF.913	chrA01:6905781-6909560	0.335213
CUFF.914	chrA01:6919228-6919997	6.03789
CUFF.915	chrA01:6945110-6947499	9.06694
CUFF.916	chrA01:6958684-6960364	4.35654
CUFF.917	chrA01:6888244-6893254	8.45369
CUFF.918	chrA01:6972879-6973689	9.70323
CUFF.919	chrA01:6974291-6975748	2.01913
CUFF.920	chrA01:6976152-6978152	0.424376
CUFF.921	chrA01:6978749-6980459	1.96899
CUFF.922	chrA01:6982534-6983538	0.246346
CUFF.923	chrA01:6991288-6991828	0.440774
CUFF.924	chrA01:6995976-6999017	5.43472
CUFF.925	chrA01:6999146-7001131	4.00028
CUFF.926	chrA01:7013436-7014152	2.37451
CUFF.927	chrA01:6964170-6968060	36.658
CUFF.928	chrA01:7025833-7029091	4.02228
CUFF.929	chrA01:7031326-7032711	0.408401
CUFF.930	chrA01:7033156-7035666	6.97224
CUFF.931	chrA01:7015663-7018898	21.3104
CUFF.932	chrA01:7041495-7043957	11.1108
CUFF.933	chrA01:7044612-7046648	21.2442
CUFF.934	chrA01:7054854-7055640	0.586036
CUFF.935	chrA01:7047958-7049011	8.71279
CUFF.936	chrA01:7047967-7050336	0.703512
CUFF.937	chrA01:7047967-7051989	1.82086
CUFF.938	chrA01:7065545-7067935	2.65264
CUFF.939	chrA01:7060763-7064978	3.39694
CUFF.940	chrA01:7087598-7089951	2.46809
CUFF.941	chrA01:7090131-7091828	0.359562
CUFF.942	chrA01:7091894-7093193	0.385642
CUFF.943	chrA01:7099856-7101170	6.57771
CUFF.944	chrA01:7101548-7103720	1.34757
CUFF.945	chrA01:7104306-7107828	2.22451
CUFF.946	chrA01:7111297-7113832	2.86481
CUFF.947	chrA01:7120530-7121631	1.20748
CUFF.948	chrA01:7077775-7080829	11.21
CUFF.949	chrA01:7080759-7086208	2.6828
CUFF.952	chrA01:7141818-7145187	15.5396
CUFF.950	chrA01:7126960-7129778	0.42904
CUFF.951	chrA01:7126397-7129705	5.69342
CUFF.953	chrA01:7130814-7137290	3.9692
CUFF.954	chrA01:7145309-7145924	15.072
CUFF.955	chrA01:7159302-7160628	6.90019
CUFF.956	chrA01:7161912-7163538	4.54298
CUFF.957	chrA01:7153057-7154689	1.28693
CUFF.958	chrA01:7153321-7154689	4.40568
CUFF.959	chrA01:7167186-7169805	15.6337
CUFF.960	chrA01:7171625-7173653	6.81511
CUFF.961	chrA01:7164113-7166805	21.2549
CUFF.962	chrA01:7182387-7184181	1.15602
CUFF.963	chrA01:7192109-7195044	5.48038
CUFF.964	chrA01:7195133-7196071	9.10447
CUFF.965	chrA01:7177684-7179759	88.4056
CUFF.966	chrA01:7199244-7201925	7.04476
CUFF.967	chrA01:7202296-7206618	2.78076
CUFF.968	chrA01:7213320-7216329	1.72581
CUFF.969	chrA01:7218193-7220206	1.72357
CUFF.970	chrA01:7196571-7199024	17.711
CUFF.971	chrA01:7222182-7223183	73.7053
CUFF.972	chrA01:7228076-7229175	19.4355
CUFF.973	chrA01:7233779-7235504	11.1842
CUFF.974	chrA01:7236027-7237306	0.283147
CUFF.975	chrA01:7240835-7245333	1.34882
CUFF.976	chrA01:7247152-7248499	4.78937
CUFF.977	chrA01:7249869-7251448	5.09113
CUFF.978	chrA01:7259736-7260357	0.686179
CUFF.979	chrA01:7260983-7262919	1.97961
CUFF.980	chrA01:7230414-7232856	5.90474
CUFF.981	chrA01:7287122-7290924	0.385877
CUFF.982	chrA01:7285169-7286327	231.926
CUFF.983	chrA01:7291015-7292235	112.916
CUFF.984	chrA01:7291015-7294241	18.2734
CUFF.985	chrA01:7303484-7304776	118.675
CUFF.986	chrA01:7333931-7336352	0.861262
CUFF.987	chrA01:7333931-7334839	0.705934
CUFF.988	chrA01:7339285-7340966	2.86854
CUFF.989	chrA01:7343298-7345391	2.70785
CUFF.990	chrA01:7348621-7349463	0.528643
CUFF.991	chrA01:7351265-7352605	4.78127
CUFF.992	chrA01:7360403-7365154	2.15355
CUFF.993	chrA01:7368278-7370881	0.476758
CUFF.994	chrA01:7382849-7383787	0.900738
CUFF.995	chrA01:7382849-7387660	0.865631
CUFF.996	chrA01:7391881-7396479	0.594741
CUFF.997	chrA01:7395476-7397105	0.262837
CUFF.998	chrA01:7405133-7407263	1.71853
CUFF.999	chrA01:7417476-7420327	3.38791
CUFF.1000	chrA01:7421610-7424314	2.08856
CUFF.1001	chrA01:7448649-7451182	1.48346
CUFF.1002	chrA01:7452357-7455163	22.9366
CUFF.1004	chrA01:7469885-7473435	0.34288
CUFF.1005	chrA01:7478727-7481429	5.49705
CUFF.1006	chrA01:7492165-7495602	1.06122
CUFF.1007	chrA01:7495795-7497697	20.2271
CUFF.1008	chrA01:7502413-7504542	27.786
CUFF.1009	chrA01:7505753-7508889	1.88514
CUFF.1010	chrA01:7510022-7512260	99.9634
CUFF.1011	chrA01:7514263-7519157	2.41131
CUFF.1012	chrA01:7514372-7517100	12.6432
CUFF.1013	chrA01:7517827-7519851	3.57926
CUFF.1014	chrA01:7524508-7526687	58.5404
CUFF.1015	chrA01:7528846-7531170	9.0246
CUFF.1016	chrA01:7534040-7535479	16.5011
CUFF.1017	chrA01:7615995-7618842	3.05148
CUFF.1018	chrA01:7620736-7622390	2.84436
CUFF.1019	chrA01:7632864-7634138	7.66773
CUFF.1020	chrA01:7656468-7658625	0.324626
CUFF.1021	chrA01:7663748-7667747	2.48498
CUFF.1022	chrA01:7667848-7675900	2.64724
CUFF.1023	chrA01:7689462-7691411	15.062
CUFF.1024	chrA01:7698242-7700351	12.7816
CUFF.1025	chrA01:7698213-7702735	1.75178
CUFF.1026	chrA01:7705679-7711663	3.49163
CUFF.1027	chrA01:7712612-7717473	2.94058
CUFF.1028	chrA01:7743425-7749803	2.71624
CUFF.1029	chrA01:7778997-7779630	2.79839
CUFF.1030	chrA01:7799072-7801326	11.114
CUFF.1031	chrA01:7810331-7811483	0.17217
CUFF.1032	chrA01:7811689-7812509	7.04485
CUFF.1033	chrA01:7812724-7815351	4.6987
CUFF.1034	chrA01:7825480-7828091	11.547
CUFF.1035	chrA01:7829863-7832474	1.19439
CUFF.1036	chrA01:7833683-7834999	9.92206
CUFF.1037	chrA01:7838408-7840933	3.15598
CUFF.1038	chrA01:7841070-7845783	0.721498
CUFF.1039	chrA01:7849432-7851412	18.0469
CUFF.1040	chrA01:7850801-7851899	2.56602
CUFF.1041	chrA01:7857060-7858255	2.05724
CUFF.1042	chrA01:7893980-7894780	25.9236
CUFF.1043	chrA01:7900074-7901572	12.9442
CUFF.1044	chrA01:7920899-7926162	7.87984
CUFF.1045	chrA01:7943253-7944869	0.567505
CUFF.1046	chrA01:7944490-7945271	0.448139
CUFF.1047	chrA01:7946690-7948645	22.5578
CUFF.1048	chrA01:7949282-7950787	3.66848
CUFF.1049	chrA01:7950978-7952808	20.1318
CUFF.1050	chrA01:7965706-7967879	3.53693
CUFF.1051	chrA01:7983799-7986538	3.53307
CUFF.1052	chrA01:7986915-7989146	2.23255
CUFF.1053	chrA01:8009376-8012766	9.58794
CUFF.1054	chrA01:8012952-8019252	6.56723
CUFF.1055	chrA01:8021003-8024843	5.94008
CUFF.1056	chrA01:8035854-8037724	1.65457
CUFF.1057	chrA01:8046714-8049277	7.21672
CUFF.1058	chrA01:8061038-8064893	3.5765
CUFF.1059	chrA01:8066706-8070064	2.7256
CUFF.1060	chrA01:8067578-8075905	6.01973
CUFF.1061	chrA01:8080205-8083316	3.45893
CUFF.1062	chrA01:8097167-8099299	0.487406
CUFF.1063	chrA01:8100338-8101564	6.39824
CUFF.1064	chrA01:8101306-8102390	1.65595
CUFF.1065	chrA01:8102686-8104386	0.705986
CUFF.1066	chrA01:8102686-8104611	0.363384
CUFF.1067	chrA01:8109968-8113193	32.9808
CUFF.1068	chrA01:8122614-8126557	12.8573
CUFF.1069	chrA01:8145286-8147063	10.3769
CUFF.1070	chrA01:8150261-8152926	5.523
CUFF.1071	chrA01:8153245-8154598	0.230705
CUFF.1072	chrA01:8159024-8160969	4.73349
CUFF.1073	chrA01:8166279-8168015	1.82375
CUFF.1074	chrA01:8169319-8171543	0.264322
CUFF.1075	chrA01:8171604-8172490	0.965446
CUFF.1076	chrA01:8172699-8173922	65.2118
CUFF.1077	chrA01:8179965-8182494	239.867
CUFF.1078	chrA01:8187096-8188742	18.6912
CUFF.1079	chrA01:8213821-8218397	0.582658
CUFF.1080	chrA01:8218635-8221336	1.7191
CUFF.1081	chrA01:8221329-8224050	0.464467
CUFF.1082	chrA01:8224338-8227334	3.84014
CUFF.1083	chrA01:8227746-8237366	0.807363
CUFF.1084	chrA01:8237474-8240175	4.83528
CUFF.1085	chrA01:8240350-8241724	16.4708
CUFF.1086	chrA01:8240350-8245980	1.81231
CUFF.1087	chrA01:8246249-8250046	1.72651
CUFF.1088	chrA01:8251121-8252207	53.5928
CUFF.1089	chrA01:8252790-8256379	2.77104
CUFF.1090	chrA01:8269547-8271165	37.7176
CUFF.1091	chrA01:8307977-8311577	1.94675
CUFF.1092	chrA01:8312998-8313874	14.5213
CUFF.1093	chrA01:8318286-8321088	3.22818
CUFF.1094	chrA01:8342559-8346654	15.7275
CUFF.1095	chrA01:8341719-8342439	0.5172
CUFF.1096	chrA01:8348981-8350848	0.969354
CUFF.1097	chrA01:8410916-8411564	7.46118
CUFF.1098	chrA01:8418451-8421859	8.0068
CUFF.1099	chrA01:8425303-8426481	22.6782
CUFF.1100	chrA01:8428658-8430905	6.97754
CUFF.1101	chrA01:8438783-8441896	7.58704
CUFF.1102	chrA01:8442490-8444360	4.36777
CUFF.1103	chrA01:8446844-8447568	7.85974
CUFF.1104	chrA01:8460018-8460800	12.05
CUFF.1105	chrA01:8461264-8462851	0.381165
CUFF.1106	chrA01:8461376-8462851	2.47533
CUFF.1107	chrA01:8487412-8491927	15.6564
CUFF.1108	chrA01:8493964-8495355	1.47578
CUFF.1109	chrA01:8495831-8497626	57.9302
CUFF.1110	chrA01:8495865-8499635	6.59786
CUFF.1111	chrA01:8519662-8521160	0.683077
CUFF.1112	chrA01:8520098-8521160	0.226137
CUFF.1113	chrA01:8531189-8533234	0.458462
CUFF.1114	chrA01:8536496-8538423	3.25503
CUFF.1115	chrA01:8553275-8556059	0.866759
CUFF.1116	chrA01:8559456-8560522	1.60203
CUFF.1117	chrA01:8559456-8560804	1.98869
CUFF.1118	chrA01:8561289-8562543	9.15842
CUFF.1119	chrA01:8563838-8564633	2.45906
CUFF.1120	chrA01:8568378-8569927	2.07201
CUFF.1121	chrA01:8573388-8576049	10.0098
CUFF.1122	chrA01:8576252-8576968	10.8446
CUFF.1123	chrA01:8592089-8594153	20.4604
CUFF.1124	chrA01:8594621-8597032	6.44582
CUFF.1125	chrA01:8681786-8682411	6.3596
CUFF.1126	chrA01:8682868-8684362	3.32186
CUFF.1127	chrA01:8684694-8686470	2.13307
CUFF.1128	chrA01:8687248-8690071	0.926041
CUFF.1129	chrA01:8690498-8692786	5.3589
CUFF.1130	chrA01:8712065-8714438	1.11743
CUFF.1131	chrA01:8718372-8722367	2.73608
CUFF.1132	chrA01:8722656-8724078	6.37728
CUFF.1133	chrA01:8736790-8740629	3.72089
CUFF.1134	chrA01:8781160-8782534	174.579
CUFF.1135	chrA01:8794924-8796079	0.483678
CUFF.1136	chrA01:8805571-8808738	6.34081
CUFF.1137	chrA01:8811792-8813174	10.7717
CUFF.1138	chrA01:8813481-8814498	53.46
CUFF.1139	chrA01:8814688-8817246	2.46223
CUFF.1140	chrA01:8829939-8830565	3.91586
CUFF.1141	chrA01:8848400-8848833	2.9644
CUFF.1142	chrA01:8850175-8851116	0.583699
CUFF.1143	chrA01:8853582-8855316	0.209948
CUFF.1144	chrA01:8856781-8858256	0.314844
CUFF.1145	chrA01:8856781-8858256	2.19646
CUFF.1146	chrA01:8862106-8862938	16.4604
CUFF.1147	chrA01:8891228-8891761	0.630154
CUFF.1148	chrA01:8903892-8904966	2.20903
CUFF.1149	chrA01:8904330-8906425	7.12694
CUFF.1150	chrA01:8916363-8917221	23.9828
CUFF.1151	chrA01:8918882-8920973	4.14337
CUFF.1152	chrA01:8921362-8924179	4.49979
CUFF.1153	chrA01:8929408-8931381	2.17155
CUFF.1154	chrA01:8937303-8938146	1.64792
CUFF.1155	chrA01:8972331-8973219	0.542128
CUFF.1156	chrA01:9003476-9006691	2.07039
CUFF.1157	chrA01:9007136-9011611	0.72495
CUFF.1158	chrA01:9014780-9015261	3.84372
CUFF.1159	chrA01:9021518-9027109	0.752315
CUFF.1160	chrA01:9032823-9034650	0.571615
CUFF.1161	chrA01:9044704-9045094	4.26188
CUFF.1162	chrA01:9100407-9101352	2.89398
CUFF.1163	chrA01:9111960-9113140	37.0199
CUFF.1164	chrA01:9128389-9131425	0.465831
CUFF.1165	chrA01:9157535-9158217	11.097
CUFF.1166	chrA01:9159273-9159893	8.42535
CUFF.1167	chrA01:9184264-9185310	0.41621
CUFF.1168	chrA01:9186571-9190861	3.86258
CUFF.1169	chrA01:9198788-9200030	5.06748
CUFF.1170	chrA01:9204763-9205698	7.23163
CUFF.1171	chrA01:9204886-9206564	12.1656
CUFF.1172	chrA01:9201952-9204307	8.86531
CUFF.1173	chrA01:9215419-9216242	0.323446
CUFF.1174	chrA01:9220002-9220581	0.813399
CUFF.1175	chrA01:9220002-9221942	2.42157
CUFF.1176	chrA01:9222751-9234421	2.04925
CUFF.1177	chrA01:9235014-9236322	5.51093
CUFF.1178	chrA01:9237066-9244604	3.55362
CUFF.1179	chrA01:9259899-9260726	0.856994
CUFF.1180	chrA01:9273954-9277164	12.4479
CUFF.1181	chrA01:9277346-9278134	0.939531
CUFF.1182	chrA01:9282494-9284551	3.92566
CUFF.1183	chrA01:9294871-9296978	112.092
CUFF.1184	chrA01:9297240-9302257	1.61454
CUFF.1185	chrA01:9302594-9304216	2.31326
CUFF.1186	chrA01:9310012-9311724	10.3168
CUFF.1187	chrA01:9311887-9313363	11.4935
CUFF.1188	chrA01:9355217-9357921	6.81532
CUFF.1189	chrA01:9375835-9379354	18.5996
CUFF.1190	chrA01:9380067-9381291	2.01053
CUFF.1191	chrA01:9380750-9381291	0.657137
CUFF.1192	chrA01:9389884-9396899	5.75139
CUFF.1193	chrA01:9406639-9409404	1.36678
CUFF.1194	chrA01:9409541-9411657	4.15949
CUFF.1195	chrA01:9414129-9417120	7.40812
CUFF.1196	chrA01:9427866-9431792	1.99715
CUFF.1197	chrA01:9438401-9440717	2.98036
CUFF.1198	chrA01:9443775-9444554	23.9585
CUFF.1199	chrA01:9455517-9458175	2.63129
CUFF.1200	chrA01:9466134-9467855	5.29415
CUFF.1201	chrA01:9478763-9480336	27.914
CUFF.1202	chrA01:9483757-9485829	24.7183
CUFF.1203	chrA01:9499100-9501836	1.44029
CUFF.1204	chrA01:9502035-9503910	2.58947
CUFF.1205	chrA01:9507846-9510269	22.2719
CUFF.1206	chrA01:9510523-9513683	53.0135
CUFF.1207	chrA01:9522709-9525860	3.80879
CUFF.1208	chrA01:9530376-9532149	5.12145
CUFF.1209	chrA01:9540025-9541624	0.217253
CUFF.1210	chrA01:9544364-9545112	55.0042
CUFF.1211	chrA01:9553763-9555321	2.71435
CUFF.1212	chrA01:9555570-9558594	1.04393
CUFF.1213	chrA01:9613872-9615643	5.95821
CUFF.1214	chrA01:9655732-9659206	18.2678
CUFF.1215	chrA01:9668541-9669416	0.419989
CUFF.1216	chrA01:9681971-9682481	0.580511
CUFF.1217	chrA01:9699908-9701496	2.7488
CUFF.1218	chrA01:9707338-9710182	1.52899
CUFF.1219	chrA01:9723238-9723856	0.510566
CUFF.1220	chrA01:9733151-9733786	84.4572
CUFF.1221	chrA01:9741906-9745040	2.87501
CUFF.1222	chrA01:9748826-9750140	1.96826
CUFF.1223	chrA01:9748826-9749342	0.750745
CUFF.1224	chrA01:9800666-9802163	0.677229
CUFF.1225	chrA01:9803784-9808236	5.31038
CUFF.1226	chrA01:9818900-9822060	4.69674
CUFF.1227	chrA01:9824163-9827516	5.92915
CUFF.1228	chrA01:9831417-9832958	27.4555
CUFF.1229	chrA01:9833738-9835490	4.23338
CUFF.1230	chrA01:9835983-9840300	3.03361
CUFF.1231	chrA01:9860552-9862819	3.15425
CUFF.1232	chrA01:9863470-9864324	18.1136
CUFF.1233	chrA01:9952154-9953906	7.06208
CUFF.1234	chrA01:9954083-9956140	108.526
CUFF.1235	chrA01:9984683-9986724	10.2755
CUFF.1236	chrA01:9988585-9994868	45.4298
CUFF.1237	chrA01:9995092-9996733	4.25777
CUFF.1238	chrA01:9997243-9998657	29.7265
CUFF.1239	chrA01:9998973-10003693	2.72011
CUFF.1240	chrA01:10008698-10011658	0.358714
CUFF.1241	chrA01:10033549-10035221	1.01615
CUFF.1242	chrA01:10035670-10037047	0.151822
CUFF.1243	chrA01:10059771-10061725	2.95763
CUFF.1244	chrA01:10070527-10076949	2.02727
CUFF.1245	chrA01:10095726-10096870	0.375273
CUFF.1246	chrA01:10112707-10114944	1.60273
CUFF.1247	chrA01:10112902-10113581	1.61048
CUFF.1248	chrA01:10169573-10170730	0.256902
CUFF.1249	chrA01:10175644-10178873	1.89374
CUFF.1250	chrA01:10175644-10178873	4.64516
CUFF.1251	chrA01:10181119-10181771	4.4666
CUFF.1252	chrA01:10187278-10189757	2.63683
CUFF.1253	chrA01:10213786-10221708	2.20555
CUFF.1254	chrA01:10221875-10224109	0.437827
CUFF.1255	chrA01:10221875-10224109	0.778874
CUFF.1256	chrA01:10251812-10253591	7.90145
CUFF.1257	chrA01:10266779-10269108	3.3207
CUFF.1258	chrA01:10280300-10281831	0.363988
CUFF.1259	chrA01:10299577-10301456	2.84714
CUFF.1260	chrA01:10348973-10349207	31.186
CUFF.1261	chrA01:10350267-10352216	4.704
CUFF.1262	chrA01:10352965-10356332	56.2884
CUFF.1263	chrA01:10374845-10375275	0.783404
CUFF.1264	chrA01:10385840-10387324	9.68628
CUFF.1265	chrA01:10387507-10391559	1.68985
CUFF.1266	chrA01:10393161-10394758	3.1006
CUFF.1267	chrA01:10419766-10423454	0.396939
CUFF.1268	chrA01:10484931-10486698	2.4286
CUFF.1269	chrA01:10503871-10507533	2.64498
CUFF.1270	chrA01:10606438-10609223	2.0504
CUFF.1271	chrA01:7296834-7300088	914.927
CUFF.1272	chrA01:7300375-7303169	0.966557
CUFF.1273	chrA01:10617219-10618286	54.9211
CUFF.1274	chrA01:10622366-10624034	7.02433
CUFF.1275	chrA01:10633357-10636919	0.514859
CUFF.1276	chrA01:10653300-10654700	7.05404
CUFF.1277	chrA01:10672606-10673224	1.00296
CUFF.1278	chrA01:10671854-10673946	0.725449
CUFF.1279	chrA01:10672169-10673946	0.376823
CUFF.1280	chrA01:10683402-10685450	3.99317
CUFF.1281	chrA01:10690314-10691434	5.38818
CUFF.1282	chrA01:10692605-10693093	0.729359
CUFF.1283	chrA01:10696167-10697442	0.242476
CUFF.1284	chrA01:10738721-10741482	0.505146
CUFF.1285	chrA01:10747822-10749204	1.56427
CUFF.1286	chrA01:10761685-10763169	1.04934
CUFF.1287	chrA01:10787611-10792053	3.16535
CUFF.1288	chrA01:10610047-10613115	129.065
CUFF.1289	chrA01:10814123-10818367	7.32666
CUFF.1290	chrA01:10832813-10835003	18.8416
CUFF.1291	chrA01:10859071-10860771	0.282771
CUFF.1292	chrA01:10861758-10862958	2.89715
CUFF.1293	chrA01:10861758-10862461	9.53714
CUFF.1294	chrA01:10864980-10868852	4.21429
CUFF.1295	chrA01:10875305-10877799	5.35287
CUFF.1296	chrA01:10880361-10881049	2.80324
CUFF.1297	chrA01:10896241-10899423	2.1214
CUFF.1298	chrA01:10900006-10901238	1.84165
CUFF.1299	chrA01:10901465-10903357	7.97314
CUFF.1300	chrA01:10904062-10904876	84.1763
CUFF.1301	chrA01:10905225-10905809	8.00383
CUFF.1302	chrA01:10915804-10920199	4.4748
CUFF.1303	chrA01:10927906-10929505	8.07704
CUFF.1304	chrA01:10928072-10929505	33.357
CUFF.1305	chrA01:10827177-10829566	85.6811
CUFF.1306	chrA01:10944511-10946642	13.41
CUFF.1307	chrA01:10978391-10979485	0.233392
CUFF.1308	chrA01:10984660-10985718	0.222307
CUFF.1309	chrA01:10998315-10999961	2.81999
CUFF.1310	chrA01:10979784-10982908	3.99279
CUFF.1311	chrA01:11040897-11042746	0.421151
CUFF.1312	chrA01:11045858-11047354	1.26354
CUFF.1313	chrA01:11105804-11106930	2.46156
CUFF.1314	chrA01:11111335-11112730	4.81546
CUFF.1315	chrA01:11177818-11179081	0.953286
CUFF.1316	chrA01:11186764-11187948	1.51412
CUFF.1317	chrA01:11274051-11279517	2.81158
CUFF.1318	chrA01:11333292-11336502	2.23017
CUFF.1319	chrA01:11333292-11336502	2.31224
CUFF.1320	chrA01:11419275-11420873	4.17123
CUFF.1321	chrA01:11483316-11484682	4.09929
CUFF.1322	chrA01:11512448-11514464	8.90099
CUFF.1323	chrA01:11551031-11552431	0.41927
CUFF.1324	chrA01:11552581-11554061	0.433205
CUFF.1325	chrA01:11551031-11554055	0.517364
CUFF.1326	chrA01:11552582-11555336	0.31191
CUFF.1327	chrA01:11556992-11557682	1.0295
CUFF.1328	chrA01:11560521-11560928	0.815718
CUFF.1329	chrA01:11599499-11602697	3.65622
CUFF.1330	chrA01:11214754-11216251	544.484
CUFF.1331	chrA01:11653264-11654773	0.323547
CUFF.1332	chrA01:11653264-11654773	0.177649
CUFF.1333	chrA01:11673187-11674493	59.1557
CUFF.1334	chrA01:11766328-11767206	0.428025
CUFF.1335	chrA01:11767835-11768749	3.03456
CUFF.1336	chrA01:11839724-11841310	0.77041
CUFF.1337	chrA01:11852677-11854448	4.49935
CUFF.1338	chrA01:11627688-11630064	184.647
CUFF.1339	chrA01:11901918-11903084	1.52349
CUFF.1340	chrA01:12049721-12051444	0.174983
CUFF.1341	chrA01:11861391-11862120	95.8749
CUFF.1342	chrA01:12184848-12187128	9.37069
CUFF.1343	chrA01:12191971-12194148	7.07197
CUFF.1344	chrA01:12194540-12196834	2.33864
CUFF.1345	chrA01:12204635-12206830	2.45592
CUFF.1346	chrA01:12163372-12167468	8.32345
CUFF.1347	chrA01:12216879-12217719	55.1739
CUFF.1348	chrA01:12259524-12260743	0.21728
CUFF.1349	chrA01:12296538-12297719	3.15413
CUFF.1350	chrA01:12305917-12309738	3.07067
CUFF.1351	chrA01:12316910-12317312	0.965747
CUFF.1352	chrA01:12317762-12319347	2.3949
CUFF.1353	chrA01:12328191-12329276	0.505229
CUFF.1354	chrA01:12242696-12244979	96.667
CUFF.1355	chrA01:12384601-12386843	2.1716
CUFF.1356	chrA01:12393031-12395771	6.10281
CUFF.1357	chrA01:12396047-12397213	2.79179
CUFF.1358	chrA01:12402834-12406173	0.2177
CUFF.1359	chrA01:12402834-12406216	0.596953
CUFF.1360	chrA01:12408960-12410972	0.278062
CUFF.1361	chrA01:12413986-12415508	1.63393
CUFF.1362	chrA01:12414155-12418390	5.74552
CUFF.1363	chrA01:12418628-12420571	5.6134
CUFF.1364	chrA01:12418802-12419210	0.938108
CUFF.1365	chrA01:12441347-12445610	0.770936
CUFF.1366	chrA01:12445915-12447283	4.05649
CUFF.1367	chrA01:12463013-12463972	35.9826
CUFF.1369	chrA01:12330838-12333899	107.811
CUFF.1368	chrA01:12472593-12475817	11.806
CUFF.1370	chrA01:12476150-12477389	45.2046
CUFF.1371	chrA01:12477568-12480025	2.67079
CUFF.1372	chrA01:12523282-12525343	0.347736
CUFF.1373	chrA01:12535324-12537716	0.730808
CUFF.1374	chrA01:12541637-12544516	2.04124
CUFF.1375	chrA01:12552191-12553318	1.36788
CUFF.1376	chrA01:12561303-12561589	7.10403
CUFF.1377	chrA01:12559556-12561106	8.21795
CUFF.1378	chrA01:12607674-12611656	0.931416
CUFF.1379	chrA01:12614492-12616755	4.69732
CUFF.1380	chrA01:12578195-12581134	2.35682
CUFF.1381	chrA01:12645103-12647780	3.20718
CUFF.1382	chrA01:12737252-12739014	2.7266
CUFF.1383	chrA01:12799399-12802002	9.94226
CUFF.1384	chrA01:12802457-12804395	3.52484
CUFF.1385	chrA01:12811206-12811910	1.06744
CUFF.1386	chrA01:12828621-12829470	0.707379
CUFF.1387	chrA01:12852864-12853828	20.0918
CUFF.1388	chrA01:12866209-12866899	12.9946
CUFF.1389	chrA01:12877384-12879124	0.607636
CUFF.1390	chrA01:12877384-12879124	0.763323
CUFF.1391	chrA01:12760071-12763473	6.22204
CUFF.1392	chrA01:12892432-12894884	1.57507
CUFF.1393	chrA01:12883737-12885569	15.5272
CUFF.1394	chrA01:12931166-12932300	0.381967
CUFF.1395	chrA01:12934535-12935533	0.361228
CUFF.1396	chrA01:12949900-12951706	0.176048
CUFF.1397	chrA01:12953363-12955448	0.464892
CUFF.1398	chrA01:12959340-12962561	2.53977
CUFF.1399	chrA01:12967694-12968685	0.490106
CUFF.1400	chrA01:12979768-12981357	3.09007
CUFF.1401	chrA01:12989064-12990866	9.52107
CUFF.1402	chrA01:13027044-13028440	0.38596
CUFF.1403	chrA01:13082907-13083974	1.0487
CUFF.1404	chrA01:12943146-12945239	49.4797
CUFF.1405	chrA01:13099803-13101125	48.0825
CUFF.1406	chrA01:13141191-13143521	0.213595
CUFF.1407	chrA01:13148604-13150480	0.581061
CUFF.1408	chrA01:13103450-13117575	9.41926
CUFF.1409	chrA01:13292165-13293443	9.4063
CUFF.1410	chrA01:13293926-13294668	2.10974
CUFF.1411	chrA01:13305526-13307420	8.66623
CUFF.1412	chrA01:13402997-13407098	6.62595
CUFF.1413	chrA01:13408064-13410303	12.6677
CUFF.1414	chrA01:13433022-13434612	0.113037
CUFF.1415	chrA01:13434962-13435801	0.280274
CUFF.1416	chrA01:13599251-13599758	2.21586
CUFF.1417	chrA01:13635958-13638073	0.176078
CUFF.1418	chrA01:13685347-13686964	7.68981
CUFF.1419	chrA01:13859719-13861276	1.93482
CUFF.1420	chrA01:13859831-13862624	11.5811
CUFF.1421	chrA01:13875925-13878325	5.19803
CUFF.1422	chrA01:13889435-13891555	9.70392
CUFF.1423	chrA01:13984812-13988951	0.505887
CUFF.1424	chrA01:13989039-13992789	0.697497
CUFF.1425	chrA01:13999905-14002532	1.18352
CUFF.1426	chrA01:14003608-14004721	0.602907
CUFF.1427	chrA01:14009242-14012599	0.257233
CUFF.1428	chrA01:14009242-14012624	1.33305
CUFF.1429	chrA01:14017246-14019073	0.979622
CUFF.1430	chrA01:14019201-14021128	1.52125
CUFF.1431	chrA01:14031540-14036750	2.4159
CUFF.1432	chrA01:14036864-14039289	1.34978
CUFF.1433	chrA01:14051675-14053713	11.7326
CUFF.1434	chrA01:14054126-14055585	0.514421
CUFF.1435	chrA01:14078628-14082373	26.2179
CUFF.1436	chrA01:14121035-14122641	2.62634
CUFF.1437	chrA01:14135172-14136822	0.489534
CUFF.1438	chrA01:14141559-14148102	5.39909
CUFF.1439	chrA01:14144230-14148102	2.07073
CUFF.1440	chrA01:14158080-14162250	2.26156
CUFF.1441	chrA01:14168919-14170934	3.12914
CUFF.1442	chrA01:14232959-14239933	5.74424
CUFF.1443	chrA01:14278463-14279447	2.09724
CUFF.1444	chrA01:14278542-14279447	0.545143
CUFF.1445	chrA01:13235628-13236945	350.164
CUFF.1446	chrA01:14300100-14303647	2.17714
CUFF.1447	chrA01:14335745-14337203	7.93123
CUFF.1448	chrA01:14321214-14329988	2.74658
CUFF.1449	chrA01:14349680-14350165	3.65909
CUFF.1450	chrA01:14358968-14365122	1.74872
CUFF.1451	chrA01:14411603-14411816	26.4004
CUFF.1452	chrA01:14423350-14424540	14.1429
CUFF.1453	chrA01:14439831-14440430	0.600227
CUFF.1454	chrA01:14459887-14461548	0.520873
CUFF.1455	chrA01:14461647-14462631	0.455093
CUFF.1456	chrA01:14483524-14484664	2.34853
CUFF.1457	chrA01:14483628-14484681	23.9041
CUFF.1458	chrA01:14496460-14497517	3.37428
CUFF.1459	chrA01:14514071-14516502	0.408613
CUFF.1460	chrA01:14546938-14551268	0.612138
CUFF.1461	chrA01:14560863-14562280	1.86017
CUFF.1462	chrA01:14567116-14571247	6.74435
CUFF.1463	chrA01:14594219-14597704	11.4669
CUFF.1464	chrA01:14599077-14600327	0.852618
CUFF.1465	chrA01:14602352-14604598	10.8271
CUFF.1467	chrA01:14609434-14611738	1.12402
CUFF.1466	chrA01:14373998-14376732	15.7835
CUFF.1468	chrA01:14376463-14379879	3.06019
CUFF.1469	chrA01:14631591-14631794	29.6665
CUFF.1470	chrA01:14653308-14655527	12.7601
CUFF.1472	chrA01:14681023-14682957	3.79787
CUFF.1471	chrA01:14612055-14616413	7.6534
CUFF.1473	chrA01:14788277-14790437	0.267474
CUFF.1474	chrA01:14713358-14716279	5.01719
CUFF.1475	chrA01:14804957-14807610	0.650197
CUFF.1476	chrA01:14809811-14810319	3.23786
CUFF.1477	chrA01:14819617-14821931	7.31933
CUFF.1478	chrA01:14832468-14834804	6.2939
CUFF.1479	chrA01:14842252-14842464	21.7598
CUFF.1480	chrA01:14839432-14841686	1.1077
CUFF.1481	chrA01:14846699-14848746	0.417917
CUFF.1482	chrA01:14850054-14851382	4.63732
CUFF.1483	chrA01:14855267-14856076	3.48079
CUFF.1484	chrA01:14898716-14900531	0.82055
CUFF.1485	chrA01:14862823-14865938	5.09896
CUFF.1486	chrA01:14938074-14939766	0.290982
CUFF.1487	chrA01:14931396-14934463	0.790487
CUFF.1488	chrA01:14969463-14972748	1.9418
CUFF.1489	chrA01:15017218-15018667	3.93668
CUFF.1490	chrA01:15081920-15083403	0.16297
CUFF.1491	chrA01:15091539-15092820	1.09228
CUFF.1492	chrA01:15107948-15109407	10.7449
CUFF.1493	chrA01:15124047-15126572	0.718701
CUFF.1494	chrA01:15126821-15129529	0.771808
CUFF.1495	chrA01:15149727-15151997	21.0728
CUFF.1496	chrA01:15163642-15164118	2.2294
CUFF.1497	chrA01:15214982-15216460	0.694909
CUFF.1498	chrA01:15246749-15248419	10.0235
CUFF.1499	chrA01:15254914-15258322	8.50141
CUFF.1500	chrA01:15302499-15304909	2.69848
CUFF.1501	chrA01:15323383-15325000	2.28993
CUFF.1502	chrA01:15325794-15327246	0.31022
CUFF.1503	chrA01:15325794-15328348	0.605474
CUFF.1504	chrA01:15333373-15334577	0.386824
CUFF.1505	chrA01:15338521-15339124	0.482809
CUFF.1506	chrA01:15350332-15352772	1.44888
CUFF.1507	chrA01:15350332-15351020	0.625153
CUFF.1508	chrA01:15352057-15352772	0.435084
CUFF.1509	chrA01:15351111-15351618	0.537372
CUFF.1510	chrA01:15356697-15358653	2.88093
CUFF.1511	chrA01:15409024-15414592	1.91607
CUFF.1512	chrA01:15429743-15434149	2.642
CUFF.1513	chrA01:15497050-15500475	8.25394
CUFF.1514	chrA01:15516416-15519454	5.17066
CUFF.1515	chrA01:15540827-15542568	1.62518
CUFF.1516	chrA01:15550676-15554756	6.61256
CUFF.1517	chrA01:15555037-15555948	508.191
CUFF.1518	chrA01:15560769-15562542	0.393251
CUFF.1519	chrA01:15572100-15575507	5.58878
CUFF.1520	chrA01:15604799-15608002	2.54096
CUFF.1521	chrA01:15617790-15619894	9.0197
CUFF.1522	chrA01:15664467-15665812	0.481236
CUFF.1523	chrA01:15676550-15677491	20.8093
CUFF.1524	chrA01:15684620-15686749	3.35114
CUFF.1525	chrA01:15746484-15747240	0.519213
CUFF.1526	chrA01:15746484-15747240	3.62962
CUFF.1527	chrA01:15747955-15748528	8.32145
CUFF.1528	chrA01:15771435-15774167	23.0969
CUFF.1529	chrA01:15778458-15781065	1.28116
CUFF.1530	chrA01:15782139-15786164	2.44281
CUFF.1531	chrA01:15815900-15817052	18.0779
CUFF.1532	chrA01:15848380-15850309	17.0471
CUFF.1533	chrA01:15875860-15877112	2.71337
CUFF.1534	chrA01:15883540-15885612	23.2681
CUFF.1535	chrA01:15886001-15886719	1.13937
CUFF.1536	chrA01:15904348-15907651	4.72415
CUFF.1537	chrA01:15912271-15913469	24.109
CUFF.1538	chrA01:15914289-15916234	16.1361
CUFF.1539	chrA01:15921315-15922220	1.60267
CUFF.1540	chrA01:15935377-15936607	2.41546
CUFF.1541	chrA01:15937160-15938531	0.248288
CUFF.1542	chrA01:15945078-15946871	2.67275
CUFF.1543	chrA01:15963748-15988459	6.47143
CUFF.1544	chrA01:16061910-16062748	0.288513
CUFF.1545	chrA01:16094110-16096048	5.28621
CUFF.1546	chrA01:16098891-16100698	2.23399
CUFF.1547	chrA01:16101635-16102704	5.86604
CUFF.1548	chrA01:16112712-16114441	18.2061
CUFF.1549	chrA01:16116112-16122804	2.40926
CUFF.1550	chrA01:16157128-16162205	19.3352
CUFF.1552	chrA01:16166288-16169803	3.22927
CUFF.1553	chrA01:16237481-16237886	3.63874
CUFF.1554	chrA01:16237009-16237892	16.1884
CUFF.1555	chrA01:16266955-16269254	4.32246
CUFF.1556	chrA01:16272005-16274114	6.61844
CUFF.1557	chrA01:16274889-16275642	65.6587
CUFF.1558	chrA01:16296545-16298233	1.42028
CUFF.1559	chrA01:16300151-16303387	10.2893
CUFF.1560	chrA01:16313213-16314105	0.344947
CUFF.1561	chrA01:16332594-16334602	0.865833
CUFF.1562	chrA01:16335528-16339109	0.764729
CUFF.1563	chrA01:16382901-16384265	0.155806
CUFF.1564	chrA01:16404492-16405341	0.321923
CUFF.1565	chrA01:16461391-16463786	7.84748
CUFF.1566	chrA01:16564457-16566149	35.2796
CUFF.1567	chrA01:16609855-16611006	13.6786
CUFF.1568	chrA01:16609855-16611098	2.38306
CUFF.1569	chrA01:16656379-16657859	63.4021
CUFF.1570	chrA01:16680444-16682946	6.90196
CUFF.1571	chrA01:16691279-16692647	4.34678
CUFF.1572	chrA01:16695012-16696808	4.4021
CUFF.1573	chrA01:16713946-16714830	3.49
CUFF.1574	chrA01:16717305-16719065	2.46591
CUFF.1575	chrA01:16731562-16732653	1.27275
CUFF.1576	chrA01:16731562-16732653	0.387648
CUFF.1577	chrA01:16757215-16758132	0.218444
CUFF.1578	chrA01:16758299-16759376	1.7862
CUFF.1579	chrA01:16790429-16793257	2.22856
CUFF.1580	chrA01:16793580-16794871	3.9845
CUFF.1581	chrA01:16799572-16800250	21.6331
CUFF.1582	chrA01:16843475-16844500	0.323469
CUFF.1583	chrA01:16873076-16877235	1.48343
CUFF.1584	chrA01:16910050-16916195	0.499474
CUFF.1585	chrA01:16948681-16951031	9.95452
CUFF.1586	chrA01:16952764-16954164	4.38567
CUFF.1587	chrA01:16982443-16983704	5.17831
CUFF.1588	chrA01:14967819-14968413	1311.08
CUFF.1589	chrA01:16985538-16987394	2.20191
CUFF.1590	chrA01:16991432-16992274	7.93867
CUFF.1591	chrA01:16992555-16995095	12.3452
CUFF.1592	chrA01:17014817-17016650	7.93463
CUFF.1593	chrA01:17115386-17116391	0.4208
CUFF.1594	chrA01:17009946-17011955	23.1965
CUFF.1595	chrA01:17123181-17127662	9.3698
CUFF.1596	chrA01:17119727-17120688	186.741
CUFF.1597	chrA01:17145651-17147958	2.37924
CUFF.1598	chrA01:17143292-17144751	6.62939
CUFF.1599	chrA01:17172143-17173043	7.4957
CUFF.1600	chrA01:17173916-17174623	28.9146
CUFF.1601	chrA01:17174869-17181201	3.23064
CUFF.1602	chrA01:17183469-17187140	7.65478
CUFF.1603	chrA01:17190089-17192971	1.91561
CUFF.1604	chrA01:17213353-17214249	5.14434
CUFF.1605	chrA01:17197716-17201355	3.68027
CUFF.1606	chrA01:17247643-17247899	2.6978
CUFF.1607	chrA01:17227966-17229199	18.4699
CUFF.1608	chrA01:17249191-17250085	0.623407
CUFF.1609	chrA01:17362808-17363670	0.501156
CUFF.1610	chrA01:17368364-17368900	3.03321
CUFF.1611	chrA01:17252552-17254279	1.37667
CUFF.1612	chrA01:17252552-17254279	1.6613
CUFF.1613	chrA01:17466751-17468483	1.33084
CUFF.1614	chrA01:17499736-17501172	2.0602
CUFF.1615	chrA01:17510359-17511724	0.504995
CUFF.1616	chrA01:17514135-17515329	0.367217
CUFF.1617	chrA01:17560439-17561230	11.5074
CUFF.1618	chrA01:17570240-17572254	0.890022
CUFF.1619	chrA01:17636565-17637790	1.97659
CUFF.1621	chrA01:17668098-17670054	2.21229
CUFF.1620	chrA01:17382499-17386079	29.6783
CUFF.1622	chrA01:17387587-17395207	3.62867
CUFF.1623	chrA01:17692335-17693549	0.528908
CUFF.1624	chrA01:17696467-17699499	3.69435
CUFF.1625	chrA01:17698165-17699923	4.42503
CUFF.1626	chrA01:17700559-17702014	16.0324
CUFF.1627	chrA01:17709455-17711757	2.15225
CUFF.1628	chrA01:17721692-17722821	0.641626
CUFF.1629	chrA01:17718778-17721426	6.80685
CUFF.1630	chrA01:17735805-17738768	0.414905
CUFF.1631	chrA01:17745014-17747308	2.70895
CUFF.1632	chrA01:17760453-17764070	1.76679
CUFF.1633	chrA01:17762761-17766220	4.5534
CUFF.1634	chrA01:17728375-17731048	2.86212
CUFF.1635	chrA01:17732847-17735602	2.33718
CUFF.1636	chrA01:17730131-17732732	1.12253
CUFF.1637	chrA01:17795371-17797210	6.11755
CUFF.1638	chrA01:17800329-17801108	1.9858
CUFF.1639	chrA01:17802403-17804034	0.205832
CUFF.1640	chrA01:17831809-17835514	0.696761
CUFF.1641	chrA01:17834387-17843857	2.1516
CUFF.1642	chrA01:17859731-17861086	9.683
CUFF.1643	chrA01:17861540-17862173	4.08364
CUFF.1644	chrA01:17865797-17868421	3.10496
CUFF.1645	chrA01:17894258-17895653	10.9918
CUFF.1646	chrA01:17896023-17899610	6.88994
CUFF.1647	chrA01:17901743-17902403	1.86745
CUFF.1648	chrA01:17908611-17909249	0.973301
CUFF.1649	chrA01:17913962-17915804	0.187734
CUFF.1650	chrA01:17915998-17916665	0.320162
CUFF.1651	chrA01:17923336-17926398	4.51178
CUFF.1652	chrA01:17927810-17928261	0.657972
CUFF.1653	chrA01:17936359-17938508	5.22135
CUFF.1654	chrA01:17766438-17766992	1153.44
CUFF.1655	chrA01:18002132-18005060	5.00179
CUFF.1656	chrA01:18013450-18016256	2.62472
CUFF.1657	chrA01:18018794-18022847	3.0884
CUFF.1658	chrA01:18023798-18025706	10.0644
CUFF.1659	chrA01:18007064-18009538	41.8207
CUFF.1660	chrA01:18046712-18050169	1.20234
CUFF.1661	chrA01:18040577-18043436	18.3128
CUFF.1662	chrA01:18057750-18059202	25.8384
CUFF.1663	chrA01:18059654-18062064	16.425
CUFF.1664	chrA01:18062234-18069187	3.33377
CUFF.1665	chrA01:18054510-18057194	40.9811
CUFF.1666	chrA01:18069549-18074030	8.18815
CUFF.1667	chrA01:18124820-18125275	0.883117
CUFF.1668	chrA01:18131025-18133382	0.752749
CUFF.1669	chrA01:18136172-18136545	1.55742
CUFF.1670	chrA01:18139724-18142300	5.40261
CUFF.1671	chrA01:18144329-18145482	3.46324
CUFF.1672	chrA01:18106744-18108491	16.2862
CUFF.1673	chrA01:18147720-18151253	2.70335
CUFF.1674	chrA01:18152932-18155021	2.19827
CUFF.1675	chrA01:18173440-18175408	5.65004
CUFF.1676	chrA01:18158490-18164410	6.70949
CUFF.1677	chrA01:18191287-18195618	1.53411
CUFF.1678	chrA01:18210585-18213969	3.95906
CUFF.1679	chrA01:18215595-18217671	8.58899
CUFF.1680	chrA01:18260022-18261581	1.08334
CUFF.1681	chrA01:18257660-18259436	4.40488
CUFF.1682	chrA01:18272058-18274684	6.10042
CUFF.1683	chrA01:18295481-18296106	1.12063
CUFF.1684	chrA01:18298252-18299363	1.23235
CUFF.1685	chrA01:18316175-18319083	2.66985
CUFF.1686	chrA01:18321140-18324507	3.44985
CUFF.1687	chrA01:18336788-18343097	0.476307
CUFF.1688	chrA01:18345381-18346708	0.356797
CUFF.1689	chrA01:18346915-18355200	0.794802
CUFF.1690	chrA01:18359017-18359846	104.717
CUFF.1691	chrA01:18303133-18309428	32.5379
CUFF.1692	chrA01:18396844-18399469	3.54827
CUFF.1693	chrA01:18402321-18405336	0.971816
CUFF.1694	chrA01:18408723-18410470	0.351121
CUFF.1695	chrA01:18512262-18517549	11.3596
CUFF.1696	chrA01:18553974-18554630	0.491906
CUFF.1697	chrA01:18547260-18549094	26.7454
CUFF.1698	chrA01:18568727-18569567	0.617966
CUFF.1699	chrA01:18572152-18573059	1.13939
CUFF.1700	chrA01:18581372-18582277	0.422498
CUFF.1701	chrA01:18577490-18582018	0.982844
CUFF.1702	chrA01:18588143-18590749	1.408
CUFF.1703	chrA01:18592020-18595863	15.8906
CUFF.1704	chrA01:18592598-18595866	3.79884
CUFF.1705	chrA01:18644948-18647098	0.238796
CUFF.1706	chrA01:18646108-18647098	0.210217
CUFF.1707	chrA01:18650544-18653578	1.65949
CUFF.1708	chrA01:18655898-18659711	1.69376
CUFF.1709	chrA01:18677388-18678228	4.40738
CUFF.1710	chrA01:18729119-18731088	10.7863
CUFF.1711	chrA01:18738885-18743566	3.08112
CUFF.1712	chrA01:18744590-18747670	2.44783
CUFF.1713	chrA01:18749118-18749538	102.388
CUFF.1714	chrA01:18757707-18761745	4.01697
CUFF.1715	chrA01:18761933-18764173	7.20034
CUFF.1716	chrA01:18767095-18771526	2.56668
CUFF.1717	chrA01:18772199-18773100	4.91121
CUFF.1718	chrA01:18784359-18790117	5.51811
CUFF.1719	chrA01:18818950-18821518	6.38267
CUFF.1720	chrA01:18563016-18564987	215.717
CUFF.1721	chrA01:18833488-18834979	0.543171
CUFF.1722	chrA01:18839174-18841073	3.24029
CUFF.1723	chrA01:18844212-18846048	5.63457
CUFF.1724	chrA01:18862818-18864182	2.02232
CUFF.1725	chrA01:18865687-18866749	0.553343
CUFF.1726	chrA01:18873416-18875236	15.5535
CUFF.1727	chrA01:18875578-18878011	3.56495
CUFF.1728	chrA01:18888489-18889192	1.06902
CUFF.1729	chrA01:18890426-18891760	12.5051
CUFF.1730	chrA01:18822251-18823201	19.5262
CUFF.1731	chrA01:18822429-18823795	33.9225
CUFF.1732	chrA01:18907100-18908665	0.521969
CUFF.1733	chrA01:18911608-18913269	1.70381
CUFF.1734	chrA01:18913479-18916962	2.37578
CUFF.1735	chrA01:18894221-18896975	17.2094
CUFF.1736	chrA01:18932062-18934732	3.94837
CUFF.1737	chrA01:18944951-18945844	0.949722
CUFF.1738	chrA01:18949923-18950879	0.315625
CUFF.1739	chrA01:18940535-18944257	10.4258
CUFF.1740	chrA01:18962805-18964607	0.448833
CUFF.1741	chrA01:18963943-18966473	0.887094
CUFF.1742	chrA01:18957030-18959025	4.77237
CUFF.1743	chrA01:18966680-18970757	3.03787
CUFF.1744	chrA01:19051296-19051874	0.594216
CUFF.1745	chrA01:19059197-19066026	0.93288
CUFF.1746	chrA01:18972440-18975603	5.11976
CUFF.1747	chrA01:19066485-19067640	9.22941
CUFF.1748	chrA01:19074345-19075715	37.0801
CUFF.1749	chrA01:19156662-19157973	2.32151
CUFF.1750	chrA01:19152895-19153401	3.78624
CUFF.1751	chrA01:19162567-19163842	3.9489
CUFF.1752	chrA01:19191275-19191791	5.12469
CUFF.1753	chrA01:19195940-19199522	0.355106
CUFF.1754	chrA01:19166217-19168408	9.20355
CUFF.1755	chrA01:19201736-19204067	5.76553
CUFF.1756	chrA01:19216843-19217616	3.50762
CUFF.1757	chrA01:19218300-19220593	0.731971
CUFF.1758	chrA01:19200114-19201311	48.5201
CUFF.1759	chrA01:19228616-19231286	0.565676
CUFF.1760	chrA01:19232409-19237132	2.69587
CUFF.1761	chrA01:19277415-19278572	5.50576
CUFF.1762	chrA01:19295287-19296393	0.444985
CUFF.1763	chrA01:19296460-19298687	0.549193
CUFF.1765	chrA01:19279760-19281998	9.93095
CUFF.1764	chrA01:19311621-19313162	0.128634
CUFF.1766	chrA01:19311621-19313162	0.458751
CUFF.1767	chrA01:19325249-19328830	0.831371
CUFF.1768	chrA01:19314649-19316148	3.74877
CUFF.1769	chrA01:19348372-19353165	11.5124
CUFF.1770	chrA01:19357839-19361775	0.391131
CUFF.1771	chrA01:19376266-19378254	3.20059
CUFF.1772	chrA01:19395774-19397685	3.70686
CUFF.1773	chrA01:19399775-19401352	1.31136
CUFF.1774	chrA01:19402316-19403730	29.4156
CUFF.1775	chrA01:19405184-19407849	0.888688
CUFF.1776	chrA01:19424899-19428601	2.91578
CUFF.1777	chrA01:19430199-19433341	0.386529
CUFF.1778	chrA01:19437002-19437869	4.51267
CUFF.1779	chrA01:19438336-19439785	0.872409
CUFF.1780	chrA01:19440336-19443032	15.855
CUFF.1781	chrA01:19450356-19452108	0.975298
CUFF.1782	chrA01:19476860-19480931	0.862658
CUFF.1783	chrA01:19481189-19481895	5.63184
CUFF.1784	chrA01:19510714-19512129	7.02232
CUFF.1785	chrA01:19516470-19517239	0.866095
CUFF.1786	chrA01:19592852-19594009	0.387788
CUFF.1787	chrA01:19601031-19603112	1.14568
CUFF.1788	chrA01:19609796-19611218	1.9869
CUFF.1789	chrA01:19345132-19346476	631.899
CUFF.1790	chrA01:19640373-19644392	0.894675
CUFF.1791	chrA01:19640373-19643690	1.52493
CUFF.1792	chrA01:19651423-19653187	2.24458
CUFF.1793	chrA01:19658917-19661231	2.73273
CUFF.1794	chrA01:19673119-19675826	0.733513
CUFF.1795	chrA01:19673260-19676702	2.65557
CUFF.1796	chrA01:19674522-19675826	0.471996
CUFF.1797	chrA01:19676816-19680944	0.589836
CUFF.1798	chrA01:19684371-19686007	0.484632
CUFF.1799	chrA01:19627380-19628861	30.2519
CUFF.1800	chrA01:19629024-19630486	85.8869
CUFF.1801	chrA01:19699337-19701095	1.40317
CUFF.1802	chrA01:19703139-19705719	2.54746
CUFF.1803	chrA01:19719854-19723397	1.13976
CUFF.1804	chrA01:19727239-19729031	0.631388
CUFF.1805	chrA01:19734677-19736162	0.710716
CUFF.1806	chrA01:19740868-19742527	0.42316
CUFF.1807	chrA01:19689028-19689926	342.452
CUFF.1808	chrA01:19802098-19803065	0.797141
CUFF.1809	chrA01:19803723-19807024	1.65399
CUFF.1810	chrA01:19807344-19811793	3.87257
CUFF.1811	chrA01:19813201-19813456	2.77583
CUFF.1812	chrA01:19821216-19827504	4.40463
CUFF.1813	chrA01:19853846-19856175	0.398675
CUFF.1814	chrA01:19770147-19776854	7.75646
CUFF.1815	chrA01:19856594-19859577	7.38474
CUFF.1816	chrA01:19860266-19861163	1.06203
CUFF.1817	chrA01:19860490-19860954	1.09557
CUFF.1818	chrA01:19869375-19870701	8.869
CUFF.1819	chrA01:19875858-19878331	11.7623
CUFF.1820	chrA01:19879547-19881020	1.73501
CUFF.1821	chrA01:19887607-19888909	14.4503
CUFF.1822	chrA01:19888426-19890796	1.05059
CUFF.1823	chrA01:19862017-19865707	34.9078
CUFF.1824	chrA01:19901917-19904843	1.08054
CUFF.1825	chrA01:19928342-19929812	0.140677
CUFF.1826	chrA01:19934233-19936013	0.137371
CUFF.1827	chrA01:19934233-19936013	0.577426
CUFF.1829	chrA01:19949299-19949731	1.55331
CUFF.1828	chrA01:19946472-19947984	1.72436
CUFF.1830	chrA01:19947406-19947984	0.708858
CUFF.1831	chrA01:19958452-19959794	3.90164
CUFF.1832	chrA01:19961584-19962469	0.321427
CUFF.1833	chrA01:19961584-19962469	0.647613
CUFF.1834	chrA01:19954408-19955935	11.1848
CUFF.1835	chrA01:19964117-19964656	0.707334
CUFF.1836	chrA01:19977381-19978250	4.56114
CUFF.1837	chrA01:20002495-20004906	1.11328
CUFF.1838	chrA01:20005661-20009612	4.92429
CUFF.1839	chrA01:20012305-20013452	8.04813
CUFF.1840	chrA01:20013810-20014806	3.48497
CUFF.1841	chrA01:20013834-20014250	3.06659
CUFF.1842	chrA01:20015079-20016179	3.99538
CUFF.1843	chrA01:20018447-20021229	1.69308
CUFF.1844	chrA01:20030080-20031976	0.234237
CUFF.1845	chrA01:20038044-20039203	8.66328
CUFF.1846	chrA01:20101189-20102262	0.768299
CUFF.1847	chrA01:20105925-20106818	55.2145
CUFF.1848	chrA01:20113357-20114950	2.26493
CUFF.1849	chrA01:20113357-20114632	8.07603
CUFF.1850	chrA01:20010743-20011884	163.841
CUFF.1851	chrA01:20116756-20117932	0.274783
CUFF.1852	chrA01:20122087-20123394	1.58816
CUFF.1853	chrA01:20119377-20120207	9.53195
CUFF.1854	chrA01:20131015-20131912	0.406673
CUFF.1855	chrA01:20144590-20146680	2.62894
CUFF.1856	chrA01:20162957-20165175	0.635751
CUFF.1857	chrA01:20159532-20160112	8.82657
CUFF.1858	chrA01:20184897-20187736	0.716542
CUFF.1859	chrA01:20187854-20190550	0.596068
CUFF.1860	chrA01:20200260-20203273	8.73228
CUFF.1861	chrA01:20208489-20209849	0.308106
CUFF.1862	chrA01:20167142-20173576	14.0124
CUFF.1863	chrA01:20222212-20224381	4.18493
CUFF.1864	chrA01:20224809-20228235	0.511546
CUFF.1865	chrA01:20229534-20232832	0.5822
CUFF.1866	chrA01:20237332-20238224	3.8591
CUFF.1867	chrA01:20329093-20331142	0.407659
CUFF.1868	chrA01:20210251-20213166	23.5318
CUFF.1869	chrA01:20349903-20351974	3.65653
CUFF.1870	chrA01:20362530-20366605	0.755653
CUFF.1871	chrA01:20367062-20369098	0.206626
CUFF.1872	chrA01:20383891-20388415	3.52043
CUFF.1873	chrA01:20388711-20390984	1.34535
CUFF.1874	chrA01:20397182-20400229	28.7411
CUFF.1875	chrA01:20433369-20435676	10.5156
CUFF.1876	chrA01:20436251-20437823	0.496555
CUFF.1877	chrA01:20446287-20451318	5.50549
CUFF.1878	chrA01:20452368-20454129	29.6081
CUFF.1879	chrA01:20456783-20459319	2.79878
CUFF.1880	chrA01:20468133-20472157	1.2736
CUFF.1881	chrA01:20471822-20479198	1.55845
CUFF.1882	chrA01:20480134-20481554	2.52464
CUFF.1883	chrA01:20482279-20484236	4.81752
CUFF.1884	chrA01:20485288-20487959	39.5505
CUFF.1885	chrA01:20488980-20489517	2.42376
CUFF.1886	chrA01:20492046-20494135	1.488
CUFF.1887	chrA01:20495609-20500028	6.12943
CUFF.1888	chrA01:20507508-20509845	0.271091
CUFF.1889	chrA01:20510581-20514941	4.55023
CUFF.1890	chrA01:20534922-20537476	0.983029
CUFF.1891	chrA01:20538552-20539635	0.177232
CUFF.1892	chrA01:20555715-20558322	32.6507
CUFF.1893	chrA01:20579601-20580792	0.270611
CUFF.1894	chrA01:20610329-20612502	26.9045
CUFF.1895	chrA01:20614124-20615200	0.323278
CUFF.1896	chrA01:20615814-20617703	0.55564
CUFF.1897	chrA01:20625732-20627309	11.2503
CUFF.1898	chrA01:20626050-20628338	1.96886
CUFF.1899	chrA01:20628958-20631990	1.01367
CUFF.1900	chrA01:20633746-20634566	2.28717
CUFF.1901	chrA01:20637450-20637924	1.15027
CUFF.1902	chrA01:20638778-20641800	3.73961
CUFF.1903	chrA01:20641971-20643869	5.18916
CUFF.1904	chrA01:20645648-20649635	2.83538
CUFF.1905	chrA01:20651122-20653670	2.19382
CUFF.1906	chrA01:20656713-20659908	1.27172
CUFF.1907	chrA01:20663457-20665210	16.2007
CUFF.1908	chrA01:20665491-20668870	5.08116
CUFF.1909	chrA01:20672770-20676346	0.404982
CUFF.1910	chrA01:20675529-20677121	1.6799
CUFF.1911	chrA01:20677307-20678899	0.946359
CUFF.1912	chrA01:20684343-20691474	10.7823
CUFF.1913	chrA01:20691972-20697207	1.74395
CUFF.1914	chrA01:20701166-20707381	18.3285
CUFF.1915	chrA01:20707485-20710034	1.42445
CUFF.1916	chrA01:20712332-20714984	8.47684
CUFF.1917	chrA01:20722468-20723648	0.165409
CUFF.1918	chrA01:20729068-20737037	1.79187
CUFF.1919	chrA01:20739881-20740348	46.4047
CUFF.1920	chrA01:20742286-20745399	3.05792
CUFF.1921	chrA01:20749119-20749382	7.04721
CUFF.1922	chrA01:20750603-20751256	4.28948
CUFF.1923	chrA01:20759869-20762523	14.0305
CUFF.1924	chrA01:20767062-20768371	1.32934
CUFF.1925	chrA01:20792722-20794028	1.4231
CUFF.1926	chrA01:20799392-20800163	0.444599
CUFF.1927	chrA01:20838760-20841095	318.057
CUFF.1928	chrA01:20844329-20845653	13.8064
CUFF.1929	chrA01:20856935-20859109	10.5629
CUFF.1930	chrA01:20872229-20873745	35.7885
CUFF.1931	chrA01:20875834-20879754	2.08913
CUFF.1932	chrA01:20890673-20893920	2.10259
CUFF.1933	chrA01:20894635-20902129	2.71333
CUFF.1934	chrA01:20903230-20905321	3.55113
CUFF.1935	chrA01:20906750-20908154	0.395756
CUFF.1936	chrA01:20914881-20922267	1.44545
CUFF.1937	chrA01:20922517-20923347	4.7535
CUFF.1938	chrA01:20924078-20926829	12.4134
CUFF.1939	chrA01:20927400-20929514	1.75294
CUFF.1940	chrA01:20927400-20929514	10.1458
CUFF.1941	chrA01:20932715-20935872	6.43592
CUFF.1942	chrA01:20938651-20939359	0.853071
CUFF.1943	chrA01:20946524-20948136	0.816533
CUFF.1944	chrA01:20947626-20949605	3.278
CUFF.1945	chrA01:20974531-20975775	18.592
CUFF.1946	chrA01:20977606-20980494	0.569736
CUFF.1947	chrA01:21003600-21004134	0.840779
CUFF.1948	chrA01:21005381-21010753	0.761161
CUFF.1949	chrA01:21011181-21012365	39.4277
CUFF.1950	chrA01:21012034-21013985	4.36289
CUFF.1951	chrA01:21022458-21024374	0.379284
CUFF.1952	chrA01:21031821-21034808	7.4495
CUFF.1953	chrA01:21035449-21036632	1.83694
CUFF.1954	chrA01:21036965-21038079	0.475373
CUFF.1955	chrA01:21053898-21056849	7.73094
CUFF.1956	chrA01:21055162-21057585	1.31558
CUFF.1957	chrA01:21074503-21077554	2.5166
CUFF.1958	chrA01:21078758-21079449	33.0156
CUFF.1959	chrA01:21081949-21086136	6.58975
CUFF.1960	chrA01:21086827-21087961	1.37184
CUFF.1961	chrA01:21092590-21094691	15.445
CUFF.1962	chrA01:21106961-21114724	9.20193
CUFF.1963	chrA01:21116007-21117307	6.39964
CUFF.1964	chrA01:21118540-21121690	14.8849
CUFF.1965	chrA01:21122285-21123949	0.512044
CUFF.1966	chrA01:21134105-21146344	8.26955
CUFF.1967	chrA01:21143487-21146344	1.49326
CUFF.1968	chrA01:21139450-21141640	0.539084
CUFF.1969	chrA01:21150285-21151125	0.902287
CUFF.1970	chrA01:21152686-21155979	2.93014
CUFF.1971	chrA01:21157752-21158879	21.9093
CUFF.1972	chrA01:21157754-21158988	4.1376
CUFF.1973	chrA01:21160977-21165083	6.41637
CUFF.1974	chrA01:21165755-21169076	0.853569
CUFF.1975	chrA01:21172137-21173276	0.618984
CUFF.1976	chrA01:21174063-21176362	14.5682
CUFF.1977	chrA01:21188580-21196965	16.3942
CUFF.1978	chrA01:21198546-21200009	3.42922
CUFF.1979	chrA01:21199335-21199834	4.52449
CUFF.1980	chrA01:21201152-21204219	26.3795
CUFF.1981	chrA01:21240475-21242530	0.375069
CUFF.1982	chrA01:21243596-21244828	0.173218
CUFF.1983	chrA01:21251636-21254799	30.0565
CUFF.1984	chrA01:21261581-21278028	0.559419
CUFF.1985	chrA01:21265098-21265578	2.10237
CUFF.1986	chrA01:21280590-21281716	0.386533
CUFF.1987	chrA01:21292531-21293401	65.3748
CUFF.1988	chrA01:21332191-21334117	0.737036
CUFF.1989	chrA01:21343173-21343675	1.341
CUFF.1990	chrA01:21346817-21348297	99.9207
CUFF.1991	chrA01:21350007-21351333	14.62
CUFF.1992	chrA01:21353594-21354166	1.52981
CUFF.1993	chrA01:21356253-21357118	1.34632
CUFF.1994	chrA01:21366999-21368204	0.234847
CUFF.1995	chrA01:21369011-21369590	66.1649
CUFF.1996	chrA01:21370271-21375152	9.38023
CUFF.1997	chrA01:21371259-21375152	1.78027
CUFF.1998	chrA01:21379013-21380701	21.9107
CUFF.1999	chrA01:21381866-21383567	6.98029
CUFF.2000	chrA01:21397891-21402501	11.6508
CUFF.2001	chrA01:21403812-21407374	49.0209
[truncated: 58,249 more rows]

## Sheet: S2-2
Table S2-2 The FPKM of isoforms of non-inoculated cotyledons(repeat1).
cuff_id	Locus	length	coverage	FPKM
CUFF.1.1	chrA01:151-521	164	1322.37	110.269
CUFF.2.1	chrA01:827-2120	1152	98.3631	7.32813
CUFF.3.1	chrA01:1077-2468	1138	76.9363	5.73182
CUFF.4.1	chrA01:3162-5597	1780	37.2412	2.77516
CUFF.4.2	chrA01:3300-5597	1718	47.6716	3.55242
CUFF.5.1	chrA01:18219-19530	1222	14.6317	1.10782
CUFF.6.1	chrA01:24761-26326	1409	44.5284	3.30687
CUFF.7.1	chrA01:30064-31813	1486	41.6084	3.09548
CUFF.7.2	chrA01:30770-31622	670	26.3456	1.96
CUFF.8.1	chrA01:14475-15928	1213	514.617	38.7882
CUFF.9.1	chrA01:40370-41201	831	4.35272	0.331152
CUFF.10.1	chrA01:38016-39478	1092	54.6011	4.05178
CUFF.11.1	chrA01:44771-46394	1211	40.0056	2.96186
CUFF.12.1	chrA01:47937-51271	1244	8.71471	0.64208
CUFF.13.1	chrA01:64871-66717	1428	145.274	10.7792
CUFF.14.1	chrA01:66839-69381	2170	180.61	13.4067
CUFF.15.1	chrA01:69779-71313	1337	114.04	8.48761
CUFF.16.1	chrA01:74609-78390	2578	220.607	16.4226
CUFF.16.2	chrA01:75683-76819	795	140.706	10.4745
CUFF.17.1	chrA01:96008-96789	466	21.2851	1.58005
CUFF.18.1	chrA01:106123-107022	899	12.3958	0.917721
CUFF.19.1	chrA01:142116-144591	1751	270.967	20.2452
CUFF.20.1	chrA01:147127-148113	817	3.58944	0.265508
CUFF.20.2	chrA01:147791-149786	1327	3.75624	0.277846
CUFF.21.1	chrA01:168124-169281	1157	14.8004	1.09767
CUFF.22.1	chrA01:172853-174991	1409	138.959	10.364
CUFF.23.1	chrA01:178619-181363	2133	9.87492	0.738786
CUFF.24.1	chrA01:184483-185551	985	2.57839	0.189949
CUFF.25.1	chrA01:196885-198723	1421	5.84283	0.432914
CUFF.26.1	chrA01:201967-203061	1094	4.79861	0.366759
CUFF.27.1	chrA01:209890-214623	1462	247.631	18.4455
CUFF.28.1	chrA01:214890-217284	1705	339.712	25.429
CUFF.29.1	chrA01:220481-221679	1038	141.832	10.6076
CUFF.30.1	chrA01:220481-221816	1335	38.9827	2.91553
CUFF.31.1	chrA01:222290-223104	814	121.011	9.12915
CUFF.32.1	chrA01:228376-229811	1084	546.837	40.7424
CUFF.33.1	chrA01:233369-235973	1726	238.867	17.7624
CUFF.34.1	chrA01:242846-249489	3203	50.5286	3.75517
CUFF.35.1	chrA01:251215-252044	688	18.1198	1.37833
CUFF.36.1	chrA01:254244-255180	583	10.0775	0.76232
CUFF.37.1	chrA01:256014-257669	1297	41.0374	3.06164
CUFF.38.1	chrA01:264517-266415	1474	5.60791	0.420703
CUFF.39.1	chrA01:278754-280160	950	6.41956	0.47724
CUFF.40.1	chrA01:305476-306360	884	12.567	0.937758
CUFF.41.1	chrA01:305476-307816	1748	9.72784	0.725901
CUFF.42.1	chrA01:326475-328205	1240	294.179	22.0224
CUFF.43.1	chrA01:329637-332293	1615	203.88	15.2159
CUFF.44.1	chrA01:332758-343113	986	70.5692	5.28244
CUFF.44.2	chrA01:332758-343113	900	393.716	29.4715
CUFF.45.1	chrA01:353084-355644	1041	78.5097	5.84937
CUFF.46.1	chrA01:355881-359844	2685	64.4658	4.79388
CUFF.46.2	chrA01:356046-359844	2274	208.274	15.4879
CUFF.47.1	chrA01:357695-361584	3889	91.0478	6.77059
CUFF.48.1	chrA01:377459-379453	1898	4.67348	0.350509
CUFF.49.1	chrA01:387793-389275	903	61.4088	4.64726
CUFF.50.1	chrA01:396155-397194	1039	37.7186	2.85173
CUFF.51.1	chrA01:444854-446817	1665	17.4416	1.3004
CUFF.52.1	chrA01:448927-452204	2074	23.3443	1.74556
CUFF.52.2	chrA01:448927-452146	2266	40.8658	3.05573
CUFF.52.3	chrA01:448927-452146	2355	83.6405	6.25421
CUFF.53.1	chrA01:456321-457173	718	22.3296	1.65858
CUFF.54.1	chrA01:458750-460004	1026	265.366	19.7992
CUFF.55.1	chrA01:460250-461625	817	203.669	15.0844
CUFF.56.1	chrA01:464326-466048	1159	103.525	7.67853
CUFF.56.2	chrA01:464776-466048	828	148.139	10.9876
CUFF.57.1	chrA01:485350-487906	1778	9.62852	0.71365
CUFF.57.2	chrA01:485865-487906	1576	68.0625	5.04468
CUFF.58.1	chrA01:488646-490066	745	107.18	7.94823
CUFF.59.1	chrA01:491710-494343	2633	9.19388	0.684559
CUFF.60.1	chrA01:496787-497993	912	15.7207	1.17486
CUFF.60.2	chrA01:496787-497857	704	19.0141	1.42098
CUFF.61.1	chrA01:499083-501671	2160	66.046	4.93763
CUFF.62.1	chrA01:501037-502591	1207	44.3102	3.31265
CUFF.63.1	chrA01:511949-513172	987	5.58332	0.412226
CUFF.63.2	chrA01:511949-513172	985	4.52784	0.334299
CUFF.63.3	chrA01:511949-513172	1076	3.7607	0.277659
CUFF.63.4	chrA01:511949-513172	896	18.9648	1.40021
CUFF.64.1	chrA01:514835-516224	785	1284.21	95.6881
CUFF.65.1	chrA01:516414-517969	1059	26.2851	1.94349
CUFF.66.1	chrA01:529683-530484	801	7.36431	0.546493
CUFF.67.1	chrA01:532486-540630	6963	33.1522	2.47776
CUFF.68.1	chrA01:535284-540810	2532	100.798	7.53352
CUFF.68.2	chrA01:536610-540810	2358	35.3875	2.64483
CUFF.69.1	chrA01:547581-550738	1746	25.0205	1.85634
CUFF.69.2	chrA01:547581-550738	1710	157.107	11.6562
CUFF.70.1	chrA01:560027-561473	1446	578.459	43.6932
CUFF.71.1	chrA01:562182-563737	837	356.251	27.0908
CUFF.72.1	chrA01:562219-565927	3204	25.8215	1.96357
CUFF.73.1	chrA01:568305-569857	1148	93.2253	6.99456
CUFF.74.1	chrA01:575128-578161	2014	13.7457	1.01799
CUFF.74.2	chrA01:575128-575936	454	14.2672	1.05661
CUFF.75.1	chrA01:578342-579917	938	45.4161	3.42555
CUFF.76.1	chrA01:594015-596370	1254	106.821	7.95669
CUFF.77.1	chrA01:598042-599748	1706	18.9429	1.43292
CUFF.78.1	chrA01:610275-612135	1713	5.51235	0.413128
CUFF.79.1	chrA01:612255-613676	774	172.14	12.7996
CUFF.80.1	chrA01:617544-618572	954	61.8805	4.59049
CUFF.81.1	chrA01:615224-616333	1109	35.8937	2.66271
CUFF.82.1	chrA01:620905-622813	1826	87.908	6.57473
CUFF.83.1	chrA01:620900-622813	1913	24.1056	1.80289
CUFF.84.1	chrA01:635886-640488	4091	58.3328	4.36055
CUFF.85.1	chrA01:640597-641159	562	11.0523	0.827578
CUFF.86.1	chrA01:642150-642916	766	43.7853	3.24538
CUFF.87.1	chrA01:643023-643590	567	39.6603	2.94056
CUFF.88.1	chrA01:643736-644805	1069	40.6084	3.01086
CUFF.89.1	chrA01:643228-644805	1394	9.9792	0.739895
CUFF.89.2	chrA01:643228-644673	1095	48.3055	3.58155
CUFF.90.1	chrA01:648384-651921	1990	2.90281	0.215692
CUFF.90.2	chrA01:648384-651921	1909	8.3377	0.61953
CUFF.90.3	chrA01:648385-651921	2024	3.61027	0.26826
CUFF.91.1	chrA01:658187-661180	1636	21.5563	1.60219
CUFF.91.2	chrA01:659632-661180	797	41.0224	3.04902
CUFF.92.1	chrA01:671758-672911	709	6.11257	0.455051
CUFF.93.1	chrA01:681518-684830	1993	595.266	44.2139
CUFF.94.1	chrA01:700022-704977	3121	37.4872	2.78503
CUFF.95.1	chrA01:708555-710310	1106	4.40035	0.328986
CUFF.96.1	chrA01:711033-714936	2113	36.2958	2.69837
CUFF.97.1	chrA01:724154-727008	1675	14.0025	1.04166
CUFF.98.1	chrA01:729387-730578	1040	2.13599	0.159223
CUFF.98.2	chrA01:729387-730578	1124	16.2327	1.21003
CUFF.99.1	chrA01:733219-735463	1455	36.2973	2.69787
CUFF.99.2	chrA01:733219-735463	1867	21.9121	1.62866
CUFF.100.1	chrA01:734042-736017	1975	11.9306	0.886768
CUFF.101.1	chrA01:744033-745486	1046	651.933	48.7287
CUFF.102.1	chrA01:750002-754282	2562	35.6563	2.64751
CUFF.103.1	chrA01:754823-757198	1706	107.775	7.99012
CUFF.103.2	chrA01:754823-756131	756	191.088	14.1667
CUFF.103.3	chrA01:754823-756392	923	73.9056	5.47915
CUFF.104.1	chrA01:757374-761492	3627	8.29789	0.615954
CUFF.105.1	chrA01:777270-781784	3595	13.0792	0.967676
CUFF.106.1	chrA01:782310-787354	4526	1.78191	0.131962
CUFF.106.2	chrA01:782310-787354	4528	11.9909	0.888006
CUFF.107.1	chrA01:787847-789257	881	529.115	39.5294
CUFF.108.1	chrA01:789757-793864	2581	1.81401	0.133941
CUFF.108.2	chrA01:789757-793864	2581	1.81401	0.133941
CUFF.108.3	chrA01:790356-793864	2533	1.73614	0.128192
CUFF.109.1	chrA01:797278-798124	846	19.0613	1.40921
CUFF.110.1	chrA01:803627-805411	1258	25.9515	1.92739
CUFF.110.2	chrA01:803627-804432	707	33.5095	2.48872
CUFF.111.1	chrA01:809551-826486	11810	9.32995	0.693312
CUFF.112.1	chrA01:827865-830784	2208	1.8905	0.139931
CUFF.112.2	chrA01:827865-830784	2208	11.2702	0.834196
CUFF.113.1	chrA01:832255-833341	1086	1285.44	100.965
CUFF.114.1	chrA01:839881-841216	1335	121.582	9.09306
CUFF.115.1	chrA01:843524-845472	1367	9.02668	0.689069
CUFF.116.1	chrA01:845759-847463	1225	10.731	0.790722
CUFF.116.2	chrA01:845759-846560	653	16.8373	1.24067
CUFF.116.3	chrA01:845759-846928	791	4.80411	0.353993
CUFF.117.1	chrA01:847648-848286	434	111.235	8.27551
CUFF.118.1	chrA01:847996-849907	1370	13.5211	1.00592
CUFF.119.1	chrA01:852632-854517	1475	12.848	0.96188
CUFF.119.2	chrA01:852632-854517	1567	11.5817	0.867075
CUFF.120.1	chrA01:857476-861218	1897	38.1373	2.82326
CUFF.121.1	chrA01:864246-866573	1913	2.26055	0.168715
CUFF.121.2	chrA01:864246-866573	1838	12.1543	0.907135
CUFF.122.1	chrA01:865200-866573	1373	4.03444	0.301109
CUFF.123.1	chrA01:874653-878118	2154	62.8512	4.6781
CUFF.124.1	chrA01:882637-883714	1077	54.2303	4.07884
CUFF.125.1	chrA01:884157-885162	625	6.54746	0.48419
CUFF.125.2	chrA01:884157-886760	1838	7.15506	0.529123
CUFF.126.1	chrA01:888011-890071	1287	163.784	12.188
CUFF.127.1	chrA01:889018-892952	2369	51.4666	3.82987
CUFF.128.1	chrA01:894450-895381	701	38.404	2.84875
CUFF.129.1	chrA01:895521-895935	414	21.44	1.57839
CUFF.130.1	chrA01:898896-902570	2151	338.067	25.1359
CUFF.130.2	chrA01:898896-903727	3187	218.574	16.2514
CUFF.130.3	chrA01:902707-903727	737	667.935	49.6622
CUFF.131.1	chrA01:914819-915029	210	111.55	8.38285
CUFF.132.1	chrA01:924668-926666	1226	9.63522	0.720086
CUFF.132.2	chrA01:924668-926666	1010	13.8921	1.03822
CUFF.133.1	chrA01:926770-927234	464	13.5758	1.02347
CUFF.134.1	chrA01:930146-931114	655	163.099	12.0948
CUFF.135.1	chrA01:931389-933685	1514	173.73	12.8874
CUFF.136.1	chrA01:933962-935232	1111	162.079	12.0645
CUFF.137.1	chrA01:935802-937876	1508	5.21493	0.387055
CUFF.137.2	chrA01:935802-937043	997	5.41749	0.402089
CUFF.138.1	chrA01:952073-958061	1536	23.6125	1.76053
CUFF.139.1	chrA01:966165-967429	695	231.848	17.1802
CUFF.140.1	chrA01:970115-973257	2584	11.5957	0.867072
CUFF.141.1	chrA01:973517-975231	977	6.97133	0.518163
CUFF.142.1	chrA01:975985-977498	1152	7.98201	0.59477
CUFF.143.1	chrA01:981278-983435	2157	5.58233	0.417949
CUFF.144.1	chrA01:981645-983435	1342	2.70107	0.202229
CUFF.144.2	chrA01:981645-983435	1342	2.70107	0.202229
CUFF.145.1	chrA01:987484-988604	1120	49.588	3.70937
CUFF.146.1	chrA01:992389-995242	2104	48.1493	3.59402
CUFF.147.1	chrA01:997762-999693	1195	1031.86	77.0127
CUFF.148.1	chrA01:999907-1003591	2327	34.8065	2.6093
CUFF.148.2	chrA01:999907-1003591	2335	246.574	18.4846
CUFF.149.1	chrA01:1008094-1009453	698	19.8374	1.48553
CUFF.150.1	chrA01:1016335-1021496	3950	0.755674	0.0559382
CUFF.150.2	chrA01:1016335-1021496	3882	3.96675	0.293636
CUFF.150.3	chrA01:1020880-1023077	1732	2.97261	0.220045
CUFF.151.1	chrA01:1025735-1028019	1195	331.85	24.6536
CUFF.152.1	chrA01:1035148-1038346	2031	204.77	15.1777
CUFF.153.1	chrA01:1041237-1045022	2618	17.2906	1.29008
CUFF.153.2	chrA01:1041618-1045022	2534	57.9773	4.32578
CUFF.154.1	chrA01:1045388-1048756	2893	2.37367	0.176468
CUFF.154.2	chrA01:1045388-1048756	3038	4.00546	0.297782
CUFF.154.3	chrA01:1045388-1046621	1160	5.99153	0.445434
CUFF.155.1	chrA01:1050343-1052634	1468	2.79377	0.208018
CUFF.155.2	chrA01:1050343-1052966	1560	6.77798	0.504673
CUFF.155.3	chrA01:1050343-1052966	1563	5.74628	0.427855
CUFF.156.1	chrA01:1060936-1066196	3611	20.2719	1.504
CUFF.156.2	chrA01:1061349-1066196	3528	4.29987	0.319013
CUFF.156.3	chrA01:1061748-1066196	3368	17.3292	1.28568
CUFF.157.1	chrA01:1067265-1069104	950	247.407	18.377
CUFF.158.1	chrA01:1069040-1072393	1994	128.153	9.51899
CUFF.159.1	chrA01:1082418-1085802	3181	58.2252	4.37541
CUFF.160.1	chrA01:1087434-1090516	1753	145.285	10.8809
CUFF.161.1	chrA01:1135477-1137867	1992	4.23091	0.315176
CUFF.161.2	chrA01:1135477-1137867	2002	4.04509	0.301334
CUFF.161.3	chrA01:1136706-1137863	621	8.12905	0.605564
CUFF.162.1	chrA01:1139300-1141154	1226	6.21432	0.460857
CUFF.162.2	chrA01:1139300-1141049	884	61.2544	4.54266
CUFF.163.1	chrA01:1150455-1151790	1335	26.9887	2.00046
CUFF.164.1	chrA01:1150455-1151301	633	17.4978	1.29698
CUFF.165.1	chrA01:1157645-1159342	792	64.9466	4.84229
CUFF.166.1	chrA01:1164170-1166773	1948	234.328	17.568
CUFF.167.1	chrA01:1171162-1174774	2659	14.5249	1.07787
CUFF.168.1	chrA01:1173711-1181143	5118	44.5653	3.30715
CUFF.169.1	chrA01:1184640-1186138	1139	59.8657	4.4219
CUFF.169.2	chrA01:1185539-1186138	418	47.8818	3.53673
CUFF.170.1	chrA01:1189246-1189959	713	57.7832	4.50995
CUFF.171.1	chrA01:1201317-1207241	3650	348.425	25.8805
CUFF.172.1	chrA01:1209891-1210575	684	14.4292	1.08095
CUFF.173.1	chrA01:1225557-1226333	776	18.6792	1.374
CUFF.174.1	chrA01:1232156-1233179	1023	20.437	1.52162
CUFF.175.1	chrA01:1234181-1239039	3910	156.143	11.7188
CUFF.175.2	chrA01:1234181-1239039	3915	82.9384	6.2247
CUFF.176.1	chrA01:1237346-1239497	2151	411.73	30.9012
CUFF.177.1	chrA01:1247720-1251620	2320	254.51	18.9318
CUFF.177.2	chrA01:1248433-1251620	1659	101.562	7.55475
CUFF.178.1	chrA01:1251879-1253512	777	36.262	2.68949
CUFF.178.2	chrA01:1251879-1253512	674	16.192	1.20093
CUFF.180.1	chrA01:1254306-1255840	1534	6.99952	0.520131
CUFF.181.1	chrA01:1254507-1255840	1031	5.84906	0.434641
CUFF.181.2	chrA01:1254507-1255840	1027	19.8174	1.47262
CUFF.181.3	chrA01:1254507-1255840	1255	7.11963	0.529056
CUFF.182.1	chrA01:1257747-1258599	852	40.3024	3.00589
CUFF.183.1	chrA01:1257958-1259304	849	294.793	21.9867
CUFF.184.1	chrA01:1259642-1262328	1363	65.6342	4.86926
CUFF.185.1	chrA01:1261652-1263218	1384	12.4982	0.927215
CUFF.186.1	chrA01:1265977-1269771	1655	22.2089	1.64692
CUFF.187.1	chrA01:1270053-1271619	1566	279.686	20.8248
CUFF.188.1	chrA01:1272055-1273207	524	1493.34	111.998
CUFF.189.1	chrA01:1274788-1275717	627	220.889	16.3623
CUFF.190.1	chrA01:1280297-1281580	1283	64.0763	4.78609
CUFF.191.1	chrA01:1295464-1298536	2026	13.4491	1.00124
CUFF.191.2	chrA01:1295464-1298536	2114	12.3013	0.915786
CUFF.191.3	chrA01:1295464-1298151	1744	48.0384	3.57628
CUFF.191.4	chrA01:1295827-1298536	1977	16.2779	1.21183
CUFF.192.1	chrA01:1300931-1301942	1011	50.1183	3.70889
CUFF.193.1	chrA01:1304539-1305957	1177	42.4107	3.15143
CUFF.193.2	chrA01:1304539-1305794	948	37.525	2.78838
CUFF.194.1	chrA01:1306951-1309035	1507	396.229	29.4879
CUFF.195.1	chrA01:1312841-1315804	1564	16.0711	1.21138
CUFF.196.1	chrA01:1316201-1319014	1613	310.754	23.0819
CUFF.197.1	chrA01:1320074-1323501	1915	176.491	13.1784
CUFF.198.1	chrA01:1323934-1326481	1600	111.871	8.40998
CUFF.199.1	chrA01:1326841-1331665	2876	105.529	7.83184
CUFF.200.1	chrA01:1335737-1339121	2751	35.8582	2.66971
CUFF.201.1	chrA01:1342379-1343691	1312	11.5907	0.857181
CUFF.202.1	chrA01:1347308-1349324	1554	3.1366	0.236378
CUFF.202.2	chrA01:1347312-1349324	1550	6.5843	0.496201
CUFF.203.1	chrA01:1356351-1359769	3027	50.2179	3.74991
CUFF.204.1	chrA01:1363817-1366761	2041	46.1262	3.43148
CUFF.204.2	chrA01:1363817-1364457	560	34.0408	2.53241
CUFF.179.1	chrA01:60638-61321	683	46.3925	3.43531
CUFF.205.1	chrA01:61506-64286	1588	8654.36	641.941
CUFF.206.1	chrA01:1369228-1372319	1437	93.8745	6.9712
CUFF.206.2	chrA01:1369228-1370433	847	118.6	8.80735
CUFF.207.1	chrA01:1373175-1374492	1317	23.0195	1.72
CUFF.208.1	chrA01:1374627-1377779	2342	19.0949	1.414
CUFF.208.2	chrA01:1375120-1380596	3437	7.62492	0.564635
CUFF.208.3	chrA01:1377911-1380596	2268	7.85934	0.581994
CUFF.209.1	chrA01:1387177-1388155	634	17.1913	1.27595
CUFF.209.2	chrA01:1387177-1391342	2730	14.5694	1.08135
CUFF.210.1	chrA01:1391530-1392821	861	51.6491	3.84905
CUFF.211.1	chrA01:1385775-1386884	699	374.47	28.9169
CUFF.212.1	chrA01:1393299-1396774	2006	28.9587	2.15534
CUFF.213.1	chrA01:1394958-1396770	983	25.1997	1.87557
CUFF.213.2	chrA01:1396256-1396770	322	112.314	8.35935
CUFF.214.1	chrA01:1398978-1403264	2792	442.335	32.8888
CUFF.215.1	chrA01:1410833-1413862	1827	295.863	22.0186
CUFF.216.1	chrA01:1418980-1422238	1119	3.37906	0.251471
CUFF.216.2	chrA01:1418980-1422238	1118	11.8865	0.884601
CUFF.217.1	chrA01:1424701-1427570	2726	34.1312	2.54017
CUFF.218.1	chrA01:1428094-1429843	1173	39.2189	2.94774
CUFF.219.1	chrA01:1436192-1440019	1695	243.75	18.1099
CUFF.220.1	chrA01:1450474-1452219	1580	2.00748	0.148193
CUFF.220.2	chrA01:1450474-1452219	1588	2.55603	0.188688
CUFF.222.1	chrA01:1452769-1454725	945	98.4256	7.34805
CUFF.222.2	chrA01:1454725-1457812	1875	26.8257	2.0027
CUFF.223.1	chrA01:1458453-1460160	1573	86.0057	6.39941
CUFF.224.1	chrA01:1459665-1460355	690	28.7948	2.14253
CUFF.225.1	chrA01:1467650-1469419	877	10.1086	0.749329
CUFF.221.1	chrA01:1432180-1434377	1425	3.30392	0.243097
CUFF.226.1	chrA01:1434936-1435897	637	2575.8	191.891
CUFF.227.1	chrA01:1474548-1479039	3677	35.6487	2.6506
CUFF.227.2	chrA01:1474548-1479039	3680	96.4875	7.17418
CUFF.228.1	chrA01:1479540-1485933	3670	12.8583	0.951333
CUFF.228.2	chrA01:1479540-1480445	530	24.983	1.84839
CUFF.229.1	chrA01:1470243-1473479	1936	193.543	14.4429
CUFF.229.2	chrA01:1471252-1473479	1471	61.1402	4.56249
CUFF.230.1	chrA01:1505022-1505528	334	46.2735	3.48024
CUFF.231.1	chrA01:1498656-1500483	1453	46.7384	3.47465
CUFF.232.1	chrA01:1508566-1511214	1730	1.95651	0.145135
CUFF.232.2	chrA01:1508566-1511214	1730	11.673	0.865913
CUFF.232.3	chrA01:1510112-1511033	664	9.58129	0.710747
CUFF.233.1	chrA01:1511702-1513103	1010	2.94343	0.217128
CUFF.233.2	chrA01:1511702-1513103	1104	2.55166	0.188229
CUFF.233.3	chrA01:1511702-1513103	963	2.71805	0.200503
CUFF.233.4	chrA01:1511702-1513103	973	13.2135	0.974721
CUFF.234.1	chrA01:1513771-1514809	636	11.5873	0.857717
CUFF.235.1	chrA01:1539806-1547476	1722	13.2815	0.987587
CUFF.236.1	chrA01:1515230-1516031	387	984.972	73.7169
CUFF.237.1	chrA01:1548702-1549325	623	10.3449	0.788238
CUFF.238.1	chrA01:1548830-1549519	597	6.78669	0.517116
CUFF.239.1	chrA01:1553912-1557357	2053	52.0269	3.87241
CUFF.240.1	chrA01:1559144-1560894	1750	46.187	3.42971
CUFF.241.1	chrA01:1559507-1561474	1574	20.3253	1.50929
CUFF.241.2	chrA01:1559507-1561474	1549	119.994	8.91036
CUFF.242.1	chrA01:1576710-1577216	506	148.64	11.0524
CUFF.243.1	chrA01:1577939-1578627	497	123.68	9.36929
CUFF.244.1	chrA01:1568972-1571701	1694	39.0142	2.8905
CUFF.244.2	chrA01:1569259-1571438	989	92.9561	6.88697
CUFF.244.3	chrA01:1569826-1571701	1068	63.7772	4.72516
CUFF.245.1	chrA01:1571324-1573369	1599	37.5891	2.78492
CUFF.246.1	chrA01:1585914-1586536	418	369.853	27.6509
CUFF.247.1	chrA01:1587169-1589217	1412	3.16111	0.234215
CUFF.247.2	chrA01:1587169-1589217	1411	6.33793	0.469593
CUFF.248.1	chrA01:1588489-1593270	2310	3.87639	0.287212
CUFF.249.1	chrA01:1595430-1597492	1248	26.8642	1.98993
CUFF.250.1	chrA01:1597603-1600460	1287	12.1802	0.905245
CUFF.250.2	chrA01:1597603-1600460	1481	15.8564	1.17847
CUFF.250.3	chrA01:1599260-1600460	568	12.7979	0.951158
CUFF.251.1	chrA01:1601265-1605642	3449	66.5123	4.95045
CUFF.252.1	chrA01:1603765-1607997	3095	19.3887	1.44308
CUFF.252.2	chrA01:1603765-1610467	4724	29.2007	2.17338
CUFF.253.1	chrA01:1611023-1613904	1802	247.453	18.5266
CUFF.254.1	chrA01:1579121-1581975	1708	96.5506	7.16233
CUFF.254.2	chrA01:1579121-1584869	3090	141.759	10.516
CUFF.255.1	chrA01:1827415-1827935	520	9.64561	0.71061
CUFF.256.1	chrA01:1827216-1827935	520	9.64561	0.71061
CUFF.257.1	chrA01:1829687-1832045	1454	1494.02	111.217
CUFF.258.1	chrA01:1838792-1840362	592	112.481	8.34433
CUFF.259.1	chrA01:1843393-1849814	3785	1.22106	0.0907346
CUFF.259.2	chrA01:1843393-1849814	3770	5.77807	0.429359
CUFF.260.1	chrA01:1850299-1854231	2380	60.0999	4.47556
CUFF.261.1	chrA01:1854593-1856371	788	7.36901	0.547215
CUFF.261.2	chrA01:1854651-1856371	648	47.855	3.55366
CUFF.262.1	chrA01:1866238-1870805	2526	8.97199	0.666698
CUFF.262.2	chrA01:1866238-1870805	2526	1.65421	0.122922
CUFF.263.1	chrA01:1874178-1874799	621	50.7358	3.80277
CUFF.264.1	chrA01:1880437-1885329	3550	21.4259	1.59459
CUFF.264.2	chrA01:1880437-1885329	3078	16.8961	1.25747
CUFF.264.3	chrA01:1880437-1885329	3093	38.9303	2.89733
CUFF.264.4	chrA01:1880437-1885329	3090	15.2752	1.13683
CUFF.265.1	chrA01:1898442-1908183	5888	22.0266	1.62985
CUFF.265.2	chrA01:1904556-1908183	2342	11.6959	0.865431
CUFF.266.1	chrA01:1932856-1934919	1006	4.77778	0.351463
CUFF.267.1	chrA01:1940841-1945255	2235	82.9224	6.19469
CUFF.268.1	chrA01:1955096-1956438	1342	4.07775	0.299935
CUFF.269.1	chrA01:1971341-1974743	2411	17.596	1.31507
CUFF.270.1	chrA01:1975324-1979733	3126	2.14951	0.158701
CUFF.270.2	chrA01:1975324-1986536	7001	5.3631	0.395964
CUFF.270.3	chrA01:1975324-1983699	5326	1.55216	0.114598
CUFF.271.1	chrA01:1986984-1988548	735	107.589	8.04182
CUFF.272.1	chrA01:1988800-1990796	997	63.4274	4.73306
CUFF.273.1	chrA01:2005918-2008585	1227	15.2992	1.14224
CUFF.273.2	chrA01:2005918-2008585	1322	22.6514	1.69116
CUFF.273.3	chrA01:2005918-2008586	1257	20.0734	1.49869
CUFF.274.1	chrA01:2014404-2022742	3897	126.278	9.37614
CUFF.275.1	chrA01:2027434-2035004	6625	27.1077	2.01088
CUFF.276.1	chrA01:2046170-2047252	487	28.8437	2.14347
CUFF.277.1	chrA01:2054247-2055844	1163	6.81319	0.504467
CUFF.278.1	chrA01:2054252-2055844	1592	16.81	1.24466
CUFF.279.1	chrA01:2062108-2064159	1435	89.6737	6.66103
CUFF.280.1	chrA01:2064595-2068441	3277	17.4391	1.29492
CUFF.281.1	chrA01:2064595-2068687	3729	27.6255	2.0513
CUFF.282.1	chrA01:2068787-2070373	1586	34.4561	2.57019
CUFF.283.1	chrA01:2069196-2070373	664	544.547	40.6196
CUFF.284.1	chrA01:2071677-2073870	1320	8.23631	0.611686
CUFF.285.1	chrA01:2073990-2077078	1473	1.33552	0.0987763
CUFF.285.2	chrA01:2074860-2077078	1181	11.8398	0.875688
CUFF.285.3	chrA01:2074860-2076928	1161	2.28428	0.168948
CUFF.286.1	chrA01:2077557-2081144	2607	21.6449	1.60967
CUFF.286.2	chrA01:2077557-2078952	904	58.3781	4.34141
CUFF.287.1	chrA01:2083636-2086315	1177	26.1048	1.94565
CUFF.288.1	chrA01:2105841-2107267	792	420.685	31.2605
CUFF.289.1	chrA01:2107626-2110599	1726	242.615	17.9932
CUFF.290.1	chrA01:2113479-2114737	978	4.13223	0.306664
CUFF.291.1	chrA01:2119908-2121734	611	420.694	31.3256
CUFF.292.1	chrA01:2128799-2130387	1588	9.75894	0.718522
CUFF.293.1	chrA01:2132648-2135796	2456	10.7268	0.797681
CUFF.293.2	chrA01:2132648-2135788	2019	7.09384	0.527524
CUFF.294.1	chrA01:2138991-2141527	2536	4.5746	0.343779
CUFF.295.1	chrA01:2141725-2146528	2615	44.6821	3.32211
CUFF.296.1	chrA01:2147735-2153188	3780	379.496	28.2464
CUFF.297.1	chrA01:2153313-2155171	1537	14.0365	1.04662
CUFF.298.1	chrA01:2156014-2157584	1570	325.91	24.382
CUFF.299.1	chrA01:2162694-2165479	2110	44.7703	3.32959
CUFF.300.1	chrA01:2166270-2168071	1126	98.2399	7.35441
CUFF.301.1	chrA01:2168600-2171562	1646	66.3749	4.976
CUFF.301.2	chrA01:2168600-2171568	1640	252.479	18.9279
CUFF.302.1	chrA01:2181119-2184225	2944	3.95539	0.293742
CUFF.303.1	chrA01:2181119-2184225	3106	27.9559	2.07611
CUFF.304.1	chrA01:2190427-2191971	1074	5.91353	0.443396
CUFF.305.1	chrA01:2195309-2197903	2453	172.537	12.9085
CUFF.306.1	chrA01:2199585-2200297	539	13.2103	0.972584
CUFF.307.1	chrA01:2207698-2208946	802	20.3943	1.50785
CUFF.307.2	chrA01:2207720-2208946	944	7.64522	0.565249
CUFF.308.1	chrA01:2209169-2211990	2049	59.7203	4.45622
CUFF.308.2	chrA01:2209169-2211867	2031	36.1131	2.69469
CUFF.309.1	chrA01:2212621-2213693	1072	860.037	64.767
CUFF.310.1	chrA01:2212709-2213693	902	7924.58	596.778
CUFF.311.1	chrA01:2214415-2217297	2634	304.078	22.685
CUFF.312.1	chrA01:2219589-2225684	3534	49.1822	3.64763
CUFF.313.1	chrA01:2225278-2229564	2615	92.1123	6.83158
CUFF.314.1	chrA01:2231310-2232635	1016	127.85	9.51893
CUFF.315.1	chrA01:2233546-2235640	858	119.653	8.88998
CUFF.316.1	chrA01:2236156-2238689	1372	58.3216	4.32638
CUFF.317.1	chrA01:2247319-2252996	5299	46.3163	3.44774
CUFF.318.1	chrA01:2247319-2252996	5060	71.4615	5.31952
CUFF.318.2	chrA01:2247319-2252996	4925	26.595	1.9797
CUFF.319.1	chrA01:2253230-2253914	464	26.562	1.99009
CUFF.320.1	chrA01:2254039-2257892	1691	9.20238	0.685782
CUFF.320.2	chrA01:2254039-2257892	1691	2.86595	0.213577
CUFF.320.3	chrA01:2254039-2257843	1693	7.94564	0.592127
CUFF.321.1	chrA01:2258432-2260734	1424	189.848	14.2328
CUFF.322.1	chrA01:2261618-2263848	938	83.6323	6.22459
CUFF.323.1	chrA01:2265169-2266723	1554	1224.46	91.0424
CUFF.324.1	chrA01:2276103-2278779	1668	241.163	17.9844
CUFF.325.1	chrA01:2279138-2279965	344	1062.05	79.2008
CUFF.326.1	chrA01:2280532-2281519	987	11.1662	0.833642
CUFF.327.1	chrA01:2323412-2325491	1732	2.21823	0.166656
CUFF.327.2	chrA01:2323412-2326401	2145	2.8396	0.213339
CUFF.327.3	chrA01:2323412-2326401	1981	5.05352	0.379671
CUFF.328.1	chrA01:2328573-2333912	2993	42.3201	3.16035
CUFF.329.1	chrA01:2346388-2348650	2262	14.8918	1.10006
CUFF.330.1	chrA01:2349921-2350768	751	3.68509	0.271076
CUFF.331.1	chrA01:2352729-2356299	3570	14.6459	1.08955
CUFF.332.1	chrA01:2356821-2357523	574	14.0923	1.08111
CUFF.333.1	chrA01:2365120-2368259	1513	3.80512	0.289125
CUFF.334.1	chrA01:2371397-2373199	1423	53.36	3.96897
CUFF.335.1	chrA01:2377192-2378880	1123	60.7229	4.52068
CUFF.336.1	chrA01:2379624-2381881	1642	78.0184	5.78755
CUFF.336.2	chrA01:2379624-2380786	729	111.085	8.24048
CUFF.337.1	chrA01:2385602-2388674	1870	27.5218	2.04299
CUFF.338.1	chrA01:2387734-2390274	1315	54.5591	4.05002
CUFF.339.1	chrA01:2391651-2392546	895	46.041	3.54184
CUFF.340.1	chrA01:2398068-2400179	614	269.438	20.012
CUFF.341.1	chrA01:2400114-2402058	1574	51.8916	3.85414
CUFF.341.2	chrA01:2400114-2402058	1836	16.6656	1.2378
CUFF.342.1	chrA01:2403013-2404599	924	308.773	23.0006
CUFF.343.1	chrA01:2405159-2407956	2077	11.1501	0.828983
CUFF.343.2	chrA01:2405159-2407956	2081	2.70251	0.200925
CUFF.344.1	chrA01:2410446-2412665	1978	3.56465	0.264426
CUFF.344.2	chrA01:2410446-2412665	1817	22.1316	1.64172
CUFF.345.1	chrA01:2422665-2424008	1241	6.19276	0.514538
CUFF.346.1	chrA01:2422665-2424008	1343	1.73165	0.143878
CUFF.347.1	chrA01:2434068-2435033	965	621.809	46.1704
CUFF.348.1	chrA01:2440924-2443964	2143	73.6302	5.47023
CUFF.349.1	chrA01:2445184-2447276	1298	7.57807	0.566862
CUFF.349.2	chrA01:2445184-2447293	1642	35.0084	2.61873
CUFF.350.1	chrA01:2447680-2452286	2833	8.28778	0.616009
CUFF.350.2	chrA01:2447680-2452286	2830	5.96507	0.443368
CUFF.351.1	chrA01:2494969-2499817	2793	199.132	14.7703
CUFF.352.1	chrA01:2501839-2503362	1296	56.8816	4.25353
CUFF.353.1	chrA01:2511764-2514288	1837	21.1106	1.57838
CUFF.353.2	chrA01:2511764-2514279	1833	15.3997	1.1514
CUFF.354.1	chrA01:2515113-2517496	1289	409.226	30.4111
CUFF.355.1	chrA01:2517612-2518495	534	253.362	18.8476
CUFF.356.1	chrA01:2522184-2523202	1018	233.284	17.4041
CUFF.356.2	chrA01:2522184-2523203	734	893.427	66.654
CUFF.357.1	chrA01:2543181-2544412	1231	31.328	2.3335
CUFF.358.1	chrA01:2545922-2547908	1388	19.1023	1.41639
CUFF.359.1	chrA01:2554416-2558360	3944	34.978	2.60837
CUFF.360.1	chrA01:2575042-2590591	9948	41.9599	3.10984
CUFF.361.1	chrA01:2593693-2596771	1452	206.502	15.3289
CUFF.362.1	chrA01:2597603-2599851	1162	285.678	21.2236
CUFF.362.2	chrA01:2597603-2599851	1276	99.6363	7.40219
CUFF.363.1	chrA01:2601325-2602725	1400	17.0025	1.2781
CUFF.364.1	chrA01:2603483-2604688	1205	7.10961	0.533659
CUFF.365.1	chrA01:2619543-2622793	2660	65.5918	4.85844
CUFF.366.1	chrA01:2625135-2627704	1844	22.888	1.69708
CUFF.367.1	chrA01:2633567-2636501	1803	31.6863	2.34882
CUFF.367.2	chrA01:2633867-2636501	1951	19.5987	1.4528
CUFF.368.1	chrA01:2638800-2641110	1701	133.138	9.90668
CUFF.368.2	chrA01:2639422-2641110	993	275.524	20.5014
CUFF.369.1	chrA01:2645147-2647960	2187	68.5901	5.09811
CUFF.370.1	chrA01:2649549-2649925	376	11.5721	0.850827
CUFF.371.1	chrA01:2654395-2655832	843	710.058	52.8727
CUFF.372.1	chrA01:2677678-2679278	885	172.809	12.8423
CUFF.372.2	chrA01:2677678-2679448	1144	21.3919	1.58973
CUFF.373.1	chrA01:2688557-2691114	2557	4.36513	0.328093
CUFF.374.1	chrA01:2691232-2695418	4186	50.271	3.7345
CUFF.375.1	chrA01:2699708-2701206	1274	5.06358	0.374455
CUFF.376.1	chrA01:2701343-2702261	735	30.0818	2.26176
CUFF.377.1	chrA01:2703911-2706272	2361	12.9391	0.956677
CUFF.378.1	chrA01:2707087-2710097	1430	3.89958	0.288385
CUFF.378.2	chrA01:2707087-2710099	1371	16.097	1.19042
CUFF.378.3	chrA01:2707386-2710097	1223	5.42826	0.401436
CUFF.379.1	chrA01:2711201-2712926	1310	83.0194	6.152
CUFF.380.1	chrA01:2713098-2714831	1523	3.59898	0.267508
CUFF.380.2	chrA01:2713098-2714831	1430	31.4691	2.33906
CUFF.381.1	chrA01:2715684-2719111	2211	267.936	19.8795
CUFF.381.2	chrA01:2715684-2718569	1663	646.027	47.932
CUFF.382.1	chrA01:2734112-2735448	1044	3.85256	0.285538
CUFF.383.1	chrA01:2736200-2737679	834	55.6315	4.14326
CUFF.384.1	chrA01:2738129-2740818	1568	55.5364	4.11282
CUFF.384.2	chrA01:2738129-2739223	570	80.9101	5.9919
CUFF.385.1	chrA01:2743376-2747044	1604	140.745	10.4745
CUFF.386.1	chrA01:2758037-2760302	870	131.918	9.81384
CUFF.387.1	chrA01:2760940-2763074	979	5.43638	0.401977
CUFF.388.1	chrA01:2771473-2772300	827	3.88053	0.285665
CUFF.389.1	chrA01:2773493-2781568	5184	48.4878	3.60196
CUFF.390.1	chrA01:2781998-2784437	2192	23.4913	1.74737
CUFF.391.1	chrA01:2784499-2787196	1907	169.395	12.6141
CUFF.392.1	chrA01:2787366-2789729	1857	100.193	7.43975
CUFF.392.2	chrA01:2787366-2789729	1868	24.3295	1.80656
CUFF.393.1	chrA01:2790944-2793259	1785	27.4755	2.04204
CUFF.394.1	chrA01:2797760-2798887	790	207.522	15.5127
CUFF.395.1	chrA01:2821656-2822904	1000	13.0872	0.969141
CUFF.396.1	chrA01:2823004-2825420	1902	221.894	16.4749
CUFF.396.2	chrA01:2823555-2824938	887	175.63	13.04
CUFF.397.1	chrA01:2829879-2832262	1828	3.33562	0.246786
CUFF.398.1	chrA01:2832805-2834063	742	57.801	4.32696
CUFF.399.1	chrA01:2838101-2840231	1150	36.5137	2.72036
CUFF.399.2	chrA01:2838101-2840066	905	142.736	10.6342
CUFF.400.1	chrA01:2841543-2844145	1322	10.4645	0.783151
CUFF.401.1	chrA01:2868416-2870364	1948	223.828	16.7807
CUFF.402.1	chrA01:2881828-2884153	1658	246.204	18.2523
CUFF.403.1	chrA01:2886744-2888359	1050	38.5933	2.8936
CUFF.404.1	chrA01:2888678-2892024	2478	299.165	22.3147
CUFF.405.1	chrA01:2894498-2897713	2233	18.231	1.35722
CUFF.406.1	chrA01:2906864-2911389	4525	36.3743	2.6993
CUFF.407.1	chrA01:2916595-2919541	1895	89.327	6.62824
CUFF.407.2	chrA01:2917734-2919380	826	70.9904	5.26763
CUFF.408.1	chrA01:2922876-2927375	4163	23.022	1.70651
CUFF.409.1	chrA01:2927441-2929958	2067	86.4268	6.46619
CUFF.410.1	chrA01:2935337-2939097	2411	6.81328	0.506508
CUFF.410.2	chrA01:2936432-2939097	2277	5.99196	0.445449
CUFF.411.1	chrA01:2942293-2945807	2424	34.5229	2.56403
CUFF.412.1	chrA01:2963860-2964163	303	366.148	27.1986
CUFF.413.1	chrA01:2971697-2971951	254	33.8807	2.64836
CUFF.414.1	chrA01:2972172-2974421	2040	17.4049	1.29438
CUFF.414.2	chrA01:2972172-2974421	2131	89.6041	6.66376
CUFF.414.3	chrA01:2972172-2974421	2042	32.5693	2.42214
CUFF.415.1	chrA01:2975823-2976758	935	24.8921	1.87097
CUFF.416.1	chrA01:2980735-2982402	1667	177.198	13.2382
CUFF.417.1	chrA01:2981137-2982408	712	971.731	72.5966
CUFF.418.1	chrA01:2985253-2987231	1978	4.07341	0.302634
CUFF.419.1	chrA01:2990636-2992569	1732	35.3511	2.62995
CUFF.420.1	chrA01:2991101-2992670	1569	19.0028	1.41372
CUFF.421.1	chrA01:2997729-2998486	757	744.572	55.612
CUFF.422.1	chrA01:2999298-2999989	611	6.93074	0.509754
CUFF.423.1	chrA01:3006134-3006698	481	17.1947	1.28167
CUFF.424.1	chrA01:3017847-3019486	1318	51.9391	3.8632
CUFF.425.1	chrA01:3025686-3028405	2098	76.617	5.68635
CUFF.425.2	chrA01:3026688-3028405	1173	132.151	9.80795
CUFF.426.1	chrA01:3029683-3031384	1224	846.068	62.789
CUFF.427.1	chrA01:3045200-3046613	806	11.025	0.825258
CUFF.428.1	chrA01:3052996-3053806	810	112.863	8.47962
CUFF.429.1	chrA01:3072260-3074034	1774	90.2176	6.76463
CUFF.430.1	chrA01:3083776-3084885	902	11.0174	0.814611
CUFF.431.1	chrA01:3093951-3094794	843	33.9933	2.54151
CUFF.432.1	chrA01:3095650-3099739	2539	23.325	1.73894
CUFF.433.1	chrA01:3102732-3105934	3036	14.8459	1.10882
CUFF.434.1	chrA01:3112352-3115104	1675	7.31697	0.545934
CUFF.434.2	chrA01:3112352-3115104	1584	24.4182	1.82189
CUFF.435.1	chrA01:3115907-3116769	862	11.8321	0.879092
CUFF.436.1	chrA01:3123609-3124923	1119	38.623	2.8702
CUFF.437.1	chrA01:3132306-3133645	1147	400.335	29.7413
CUFF.438.1	chrA01:3134150-3135307	815	33.4936	2.54285
CUFF.439.1	chrA01:3135134-3135641	507	51.9506	3.94412
CUFF.440.1	chrA01:3141836-3143603	1299	85.9216	6.39406
CUFF.440.2	chrA01:3141836-3142724	588	74.2472	5.52529
CUFF.441.1	chrA01:3144802-3145741	939	12.4422	0.928383
CUFF.442.1	chrA01:3148846-3152933	2757	152.533	11.3334
CUFF.442.2	chrA01:3149627-3152933	2013	285.341	21.2011
CUFF.443.1	chrA01:3165345-3169066	2373	95.5942	7.10118
CUFF.444.1	chrA01:3187748-3192637	3280	1582.67	117.506
CUFF.445.1	chrA01:3210342-3216193	3829	10.3437	0.766644
CUFF.445.2	chrA01:3210342-3216495	3598	31.1801	2.31098
CUFF.445.3	chrA01:3210342-3216495	3581	41.7516	3.09451
CUFF.446.1	chrA01:3225515-3232347	5868	9.10831	0.67226
CUFF.446.2	chrA01:3226469-3232347	5302	2.17374	0.160438
CUFF.447.1	chrA01:3233440-3236369	2110	4.07052	0.303752
CUFF.448.1	chrA01:3241128-3241786	658	14.951	1.11008
CUFF.449.1	chrA01:3255756-3258934	2227	15.4035	1.1411
CUFF.450.1	chrA01:3267307-3271387	2637	3.90617	0.289648
CUFF.450.2	chrA01:3267307-3271387	2637	30.1217	2.23357
CUFF.451.1	chrA01:3282368-3284622	1989	6.45334	0.48219
CUFF.451.2	chrA01:3282811-3284622	1730	7.48761	0.55947
CUFF.452.1	chrA01:3290906-3292266	979	52.8232	3.94672
CUFF.452.2	chrA01:3291612-3292266	468	45.9629	3.43415
CUFF.453.1	chrA01:3294159-3297448	2941	158.586	11.774
CUFF.454.1	chrA01:3308306-3312491	2970	7.85773	0.582395
CUFF.455.1	chrA01:3324329-3326117	950	57.1588	4.25539
CUFF.456.1	chrA01:3326302-3330242	2419	67.952	5.05251
CUFF.457.1	chrA01:3338191-3339096	905	312.295	23.0854
CUFF.458.1	chrA01:3343853-3352313	3637	2.29103	0.170547
CUFF.458.2	chrA01:3343853-3352313	3643	17.5487	1.30634
CUFF.459.1	chrA01:3352680-3353434	754	42.9946	3.34303
CUFF.460.1	chrA01:3353622-3356201	1336	6.782	0.504724
CUFF.461.1	chrA01:3356487-3357789	596	27.2106	2.04123
CUFF.462.1	chrA01:3358217-3361235	2836	82.033	6.16003
CUFF.463.1	chrA01:3361456-3362955	1124	13.2069	0.982396
CUFF.463.2	chrA01:3361877-3362955	640	50.3105	3.74235
CUFF.464.1	chrA01:3366879-3368599	1720	6.90429	0.509131
CUFF.465.1	chrA01:3369026-3370934	1218	78.7936	5.83259
CUFF.465.2	chrA01:3370230-3370934	460	91.2089	6.75162
CUFF.466.1	chrA01:3374335-3382489	4910	34.5401	2.56844
CUFF.467.1	chrA01:3383390-3385390	2000	29.6214	2.24265
CUFF.468.1	chrA01:3390038-3391861	1823	5.4874	0.411051
CUFF.469.1	chrA01:3395301-3396430	419	63.7538	4.73034
CUFF.470.1	chrA01:3397543-3399171	928	4.25478	0.315517
CUFF.470.2	chrA01:3397543-3399998	1485	1.5605	0.11572
CUFF.470.3	chrA01:3399310-3399998	498	7.20371	0.534197
CUFF.471.1	chrA01:3406110-3407872	1762	27.0215	2.01976
CUFF.472.1	chrA01:3422570-3424108	1538	6.98509	0.522917
CUFF.473.1	chrA01:3427861-3429735	1874	42.3489	3.20878
CUFF.474.1	chrA01:3430296-3431918	1161	98.2364	7.30276
CUFF.475.1	chrA01:3432152-3432948	547	111.524	8.31244
CUFF.476.1	chrA01:3444186-3445449	955	12.7951	0.95166
CUFF.476.2	chrA01:3444186-3445450	951	3.95728	0.294331
CUFF.477.1	chrA01:3447522-3453431	3374	35.7611	2.65438
CUFF.477.2	chrA01:3449929-3453431	1643	173.605	12.8858
CUFF.478.1	chrA01:3453660-3454833	599	524.547	38.9398
CUFF.479.1	chrA01:3466559-3470590	3092	14.7795	1.09758
CUFF.479.2	chrA01:3467498-3470590	2778	15.7284	1.16804
CUFF.480.1	chrA01:3470850-3471941	595	147.701	10.9901
CUFF.481.1	chrA01:3472093-3474078	1499	11.2501	0.833054
CUFF.482.1	chrA01:3473005-3474165	1160	7.29688	0.540322
CUFF.483.1	chrA01:3474402-3476016	577	330.581	24.6062
CUFF.484.1	chrA01:3475828-3477958	1535	42.6231	3.17258
CUFF.485.1	chrA01:3478183-3479165	378	674.92	50.8671
CUFF.486.1	chrA01:3479343-3485599	4727	37.9232	2.81241
CUFF.487.1	chrA01:3506814-3507875	1061	23.0129	1.71413
CUFF.488.1	chrA01:3506902-3508948	1122	89.923	6.69797
CUFF.488.2	chrA01:3507329-3508922	667	118.238	8.80706
CUFF.489.1	chrA01:3516209-3518807	1427	73.1288	5.4716
CUFF.490.1	chrA01:3517373-3519019	1646	10.1486	0.759335
CUFF.491.1	chrA01:3546187-3551806	2381	2.68595	0.200332
CUFF.491.2	chrA01:3548068-3551806	1836	1.29545	0.0966215
CUFF.492.1	chrA01:3559602-3560630	775	5.82411	0.435085
CUFF.492.2	chrA01:3559602-3560630	663	33.3937	2.49465
CUFF.493.1	chrA01:3560926-3563793	1892	276.746	20.5458
CUFF.494.1	chrA01:3561909-3566897	4137	24.1608	1.79372
CUFF.495.1	chrA01:3575726-3577157	1431	140.528	10.5533
CUFF.496.1	chrA01:3593555-3603040	897	314.156	23.3195
CUFF.497.1	chrA01:3610303-3611876	1573	4.77747	0.352353
CUFF.498.1	chrA01:3639206-3639891	685	125.853	9.33552
CUFF.499.1	chrA01:3639247-3643084	1428	51.9657	3.8547
CUFF.499.2	chrA01:3640021-3643084	1278	74.8222	5.55014
CUFF.500.1	chrA01:3680109-3685353	2333	97.248	7.20316
CUFF.501.1	chrA01:3704632-3705474	506	16.6185	1.22532
CUFF.502.1	chrA01:3705788-3707257	939	96.8862	7.20506
CUFF.503.1	chrA01:3707575-3711310	3195	971.137	72.1926
CUFF.504.1	chrA01:3718081-3719148	1067	3.27127	0.240686
CUFF.505.1	chrA01:3720412-3722735	1419	242.598	18.0535
CUFF.506.1	chrA01:3733517-3734049	532	8.45693	0.632066
CUFF.507.1	chrA01:3737035-3741668	2620	128.627	9.54628
CUFF.508.1	chrA01:3745480-3747108	1070	51.1153	3.83765
CUFF.509.1	chrA01:3747425-3749681	1895	51.3688	3.85365
CUFF.510.1	chrA01:3750260-3751980	1092	4.0849	0.30075
CUFF.511.1	chrA01:3752890-3754365	1212	5.89776	0.43427
CUFF.512.1	chrA01:3771858-3774491	2167	51.03	3.78151
CUFF.512.2	chrA01:3771858-3774491	2234	9.5826	0.710107
CUFF.512.3	chrA01:3771858-3774491	2170	29.3319	2.17361
CUFF.513.1	chrA01:3787547-3788703	1156	6.47912	0.483171
CUFF.514.1	chrA01:3793580-3796451	1650	30.762	2.29026
CUFF.514.2	chrA01:3793580-3796451	1556	18.7822	1.39836
CUFF.515.1	chrA01:3816056-3817525	711	4.28755	0.319333
CUFF.515.2	chrA01:3816056-3817525	708	23.5316	1.75262
CUFF.516.1	chrA01:3845738-3848583	1592	51.593	3.83356
CUFF.517.1	chrA01:3850858-3852341	900	154.47	11.4852
CUFF.518.1	chrA01:3850645-3851114	469	136.254	10.1309
CUFF.519.1	chrA01:3851840-3856566	3591	26.8867	1.9991
CUFF.520.1	chrA01:3863515-3864509	624	8481.83	633.92
CUFF.521.1	chrA01:3863515-3866133	1861	486.356	36.3495
CUFF.522.1	chrA01:3895326-3905012	5130	91.1754	6.75837
CUFF.523.1	chrA01:3905971-3908804	1361	157.682	11.7172
CUFF.524.1	chrA01:3925324-3928303	1256	3.64333	0.268011
CUFF.525.1	chrA01:3936109-3936996	614	1325.42	99.2367
CUFF.526.1	chrA01:3939068-3941765	2697	9.32447	0.690813
CUFF.527.1	chrA01:3942464-3944327	1214	27.4611	2.04217
CUFF.528.1	chrA01:3945319-3948195	2295	11.1459	0.830667
CUFF.529.1	chrA01:3948641-3950842	1394	44.6564	3.31711
CUFF.530.1	chrA01:3950720-3954005	3063	30.2099	2.24401
CUFF.530.2	chrA01:3950720-3954572	3328	36.5927	2.71814
CUFF.531.1	chrA01:3966410-3969452	1715	68.1315	5.06395
CUFF.531.2	chrA01:3966410-3969452	1513	17.4075	1.29383
CUFF.531.3	chrA01:3966733-3969147	1109	62.9504	4.67886
CUFF.532.1	chrA01:4012062-4014048	1154	42.1979	3.14721
CUFF.533.1	chrA01:4014302-4016746	1024	2.81951	0.211078
CUFF.534.1	chrA01:4019097-4022658	3476	37.7277	2.81572
CUFF.535.1	chrA01:4025211-4027111	1306	56.5774	4.22842
CUFF.536.1	chrA01:4027293-4032879	3114	78.8906	5.85831
CUFF.536.2	chrA01:4030830-4032312	856	68.8633	5.1137
CUFF.537.1	chrA01:4036865-4038264	662	99.062	7.37922
CUFF.538.1	chrA01:4045088-4047900	1952	27.8718	2.0664
CUFF.538.2	chrA01:4045088-4046584	1063	36.9595	2.74015
CUFF.538.3	chrA01:4045641-4046511	616	26.6945	1.97911
CUFF.539.1	chrA01:4056105-4065284	5742	0.871965	0.0647896
CUFF.539.2	chrA01:4056105-4065284	5692	1.27309	0.0945947
CUFF.539.3	chrA01:4056105-4065284	5742	5.93187	0.440755
CUFF.540.1	chrA01:4076515-4079538	1666	2.53313	0.188939
CUFF.540.2	chrA01:4076515-4079538	1685	7.30832	0.545107
CUFF.541.1	chrA01:4079794-4081709	1306	102.343	7.76333
CUFF.542.1	chrA01:4081959-4083340	1119	45.4336	3.42964
CUFF.543.1	chrA01:4085259-4086265	824	15.3233	1.14818
CUFF.544.1	chrA01:4139563-4141498	1268	9.82916	0.737423
CUFF.544.2	chrA01:4139563-4141474	1180	38.6294	2.89813
CUFF.545.1	chrA01:4142212-4143962	1334	38.6555	2.89581
CUFF.546.1	chrA01:4144246-4145720	1367	50.4844	3.76436
CUFF.547.1	chrA01:4159854-4164930	3944	55.0824	4.10013
CUFF.547.2	chrA01:4159854-4164930	3946	38.7114	2.88154
CUFF.547.3	chrA01:4159854-4164930	4022	56.264	4.18809
CUFF.548.1	chrA01:4192061-4194328	1245	48.4594	3.66494
CUFF.549.1	chrA01:4194286-4196266	1585	24.0964	1.82239
CUFF.550.1	chrA01:4227379-4229638	2259	80.2992	5.99956
CUFF.551.1	chrA01:4232828-4233617	712	7.84462	0.583701
CUFF.552.1	chrA01:4235211-4237664	2152	5.59842	0.416596
CUFF.553.1	chrA01:4244336-4246478	1173	26.2227	1.94475
CUFF.554.1	chrA01:4247833-4248945	1112	7.92511	0.588265
CUFF.555.1	chrA01:4255162-4256191	943	6.18103	0.460012
CUFF.555.2	chrA01:4255696-4256191	412	10.0693	0.749387
CUFF.556.1	chrA01:4256274-4257696	1114	4.17836	0.309791
CUFF.557.1	chrA01:4260587-4261889	631	26.5308	1.95908
CUFF.558.1	chrA01:4261140-4261980	840	10.5977	0.782551
CUFF.559.1	chrA01:4276704-4279557	1762	59.4174	4.40156
CUFF.560.1	chrA01:4288478-4291668	2317	25.3412	1.88644
CUFF.561.1	chrA01:4314980-4318426	1826	16.1335	1.20008
CUFF.561.2	chrA01:4314980-4318307	1545	75.1203	5.58778
CUFF.562.1	chrA01:4327240-4330135	1510	35.2953	2.62168
CUFF.562.2	chrA01:4327240-4331519	2274	94.0501	6.9859
CUFF.563.1	chrA01:4332487-4333817	798	27.7618	2.06598
CUFF.563.2	chrA01:4332487-4333817	822	109.075	8.11717
CUFF.564.1	chrA01:4334200-4334956	526	312.466	23.1074
CUFF.565.1	chrA01:4336334-4339945	2732	28.7634	2.13522
CUFF.565.2	chrA01:4337668-4339945	1888	22.4291	1.665
CUFF.566.1	chrA01:4339676-4343263	3411	44.0023	3.26648
CUFF.567.1	chrA01:4346034-4349850	2835	59.7788	4.43387
CUFF.567.2	chrA01:4347887-4348897	867	31.7522	2.3551
CUFF.568.1	chrA01:4367299-4367797	498	87.1231	6.52712
CUFF.569.1	chrA01:4376736-4378116	1380	13.3057	1.00957
CUFF.570.1	chrA01:4380330-4382263	1850	43.5824	3.22788
CUFF.571.1	chrA01:4380403-4383576	2637	27.0706	2.00495
CUFF.572.1	chrA01:4387429-4392788	1935	5.30683	0.391632
CUFF.572.2	chrA01:4391623-4392788	519	9.97676	0.736262
CUFF.573.1	chrA01:4392983-4396377	1655	4.52505	0.336682
CUFF.573.2	chrA01:4392987-4396902	1923	2.36757	0.176156
CUFF.573.3	chrA01:4394741-4396377	733	11.8466	0.881434
CUFF.573.4	chrA01:4395251-4396902	816	5.09897	0.379384
CUFF.574.1	chrA01:4417855-4420567	1960	3.62993	0.271364
CUFF.574.2	chrA01:4419898-4420905	899	4.39627	0.328654
CUFF.575.1	chrA01:4422695-4424648	1378	19.5924	1.46004
CUFF.576.1	chrA01:4455770-4457483	1293	58.6945	4.35637
CUFF.576.2	chrA01:4455860-4457483	1120	53.0627	3.93837
CUFF.576.3	chrA01:4455860-4457483	1034	100.919	7.49031
CUFF.577.1	chrA01:4457428-4458165	567	143.308	10.6365
CUFF.578.1	chrA01:4458723-4461440	2277	13.7543	1.01711
CUFF.578.2	chrA01:4458723-4460594	1585	5.59141	0.413476
CUFF.579.1	chrA01:4464971-4466722	1599	192.784	14.5232
CUFF.580.1	chrA01:4471831-4474500	1600	35.0616	2.62242
CUFF.580.2	chrA01:4471831-4474500	1817	42.2444	3.15967
CUFF.581.1	chrA01:4482404-4483387	429	44.9371	3.57348
CUFF.582.1	chrA01:4484357-4484960	603	182.007	13.5372
CUFF.583.1	chrA01:4496973-4499382	1848	55.5431	4.11275
CUFF.584.1	chrA01:4515387-4516736	795	68.614	5.08121
CUFF.585.1	chrA01:4521740-4523440	1491	2116.52	157.08
CUFF.586.1	chrA01:4534340-4535816	1476	474.464	36.7011
CUFF.587.1	chrA01:4536122-4538183	1714	156.49	11.6091
CUFF.588.1	chrA01:4540231-4544269	3343	15.7272	1.17471
CUFF.588.2	chrA01:4540231-4544269	3419	13.4571	1.00516
CUFF.589.1	chrA01:4573937-4574946	1009	4.5081	0.331725
CUFF.590.1	chrA01:4575096-4578139	1772	34.0797	2.53285
CUFF.590.2	chrA01:4575412-4578139	1377	90.3829	6.71737
CUFF.591.1	chrA01:4599463-4602800	2334	38.8866	2.91591
CUFF.592.1	chrA01:4602690-4603973	587	170.237	12.7652
CUFF.593.1	chrA01:4604148-4605099	588	210.679	15.6658
CUFF.594.1	chrA01:4606094-4607403	649	46.4814	3.61397
CUFF.595.1	chrA01:4607639-4613374	5637	16.3196	1.21125
CUFF.596.1	chrA01:4614028-4616533	1606	7.83229	0.582303
CUFF.596.2	chrA01:4614028-4616533	1606	1.689	0.125571
CUFF.596.3	chrA01:4614028-4616533	1606	1.65678	0.123175
CUFF.597.1	chrA01:4640026-4642136	1994	17.4467	1.302
CUFF.598.1	chrA01:4643348-4646739	2415	11.0737	0.822531
CUFF.599.1	chrA01:4672415-4674456	2041	338.698	25.2933
CUFF.600.1	chrA01:4678967-4681379	1301	69.3049	5.1495
CUFF.600.2	chrA01:4679895-4681379	997	164.748	12.2411
CUFF.601.1	chrA01:4682280-4687550	4648	44.1575	3.27532
CUFF.601.2	chrA01:4682280-4687550	4782	33.2079	2.46314
CUFF.602.1	chrA01:4683520-4684551	813	187.745	13.9257
CUFF.603.1	chrA01:4687688-4689260	1572	33.6451	2.60932
CUFF.604.1	chrA01:4701230-4702453	998	43.0742	3.21369
CUFF.605.1	chrA01:4731992-4735043	1740	1219.29	90.6266
CUFF.606.1	chrA01:4742262-4746830	3929	12.279	0.910296
CUFF.606.2	chrA01:4745633-4746830	950	22.3428	1.65637
CUFF.607.1	chrA01:4749088-4752051	1947	20.7744	1.54009
CUFF.608.1	chrA01:4755828-4757275	1276	5.38176	0.401443
CUFF.609.1	chrA01:4759659-4761477	1818	37.2631	2.76532
CUFF.610.1	chrA01:4760595-4761242	558	26.6806	1.97998
CUFF.611.1	chrA01:4763563-4764264	531	15.7561	1.16986
CUFF.612.1	chrA01:4771679-4772291	612	7.12315	0.526275
CUFF.613.1	chrA01:4771679-4774538	1134	18.1417	1.34035
CUFF.614.1	chrA01:4775664-4778297	1382	48.3103	3.58528
CUFF.614.2	chrA01:4775671-4778927	2072	36.3448	2.69727
CUFF.615.1	chrA01:4783514-4785793	1181	29.3999	2.17957
CUFF.615.2	chrA01:4783902-4785793	946	7.9528	0.589584
CUFF.616.1	chrA01:4787967-4789458	919	188.049	14.0347
CUFF.617.1	chrA01:4791289-4794388	2210	18.3945	1.36718
CUFF.617.2	chrA01:4793287-4794388	699	24.8852	1.84961
CUFF.618.1	chrA01:4806101-4807683	1016	138.391	10.268
CUFF.619.1	chrA01:4820484-4821807	1079	10.6099	0.791239
CUFF.619.2	chrA01:4820484-4821915	698	66.1323	4.93185
CUFF.620.1	chrA01:4822260-4824889	1959	17.877	1.32795
CUFF.621.1	chrA01:4828195-4834268	3762	1.89895	0.141106
CUFF.621.2	chrA01:4828195-4834268	3746	10.3908	0.772113
CUFF.622.1	chrA01:4834933-4840646	2444	37.4368	2.78688
CUFF.622.2	chrA01:4834933-4836549	870	54.3997	4.04965
CUFF.623.1	chrA01:4841677-4845723	3640	2.98347	0.22221
CUFF.623.2	chrA01:4841677-4845723	3724	13.5402	1.00848
CUFF.624.1	chrA01:4854331-4855675	1344	9.64954	0.715979
CUFF.625.1	chrA01:4857876-4861735	2444	145.948	10.8594
CUFF.626.1	chrA01:4867569-4870498	2586	35.0443	2.60946
CUFF.626.2	chrA01:4867639-4868603	629	41.8131	3.11348
CUFF.627.1	chrA01:4868894-4870503	1170	73.963	5.50742
CUFF.628.1	chrA01:4874936-4877451	1923	80.0116	5.98676
CUFF.628.2	chrA01:4875047-4877451	1656	360.087	26.943
CUFF.629.1	chrA01:4881002-4883109	2107	6481.25	489.417
CUFF.630.1	chrA01:4887081-4890077	2792	49.29	3.66005
CUFF.631.1	chrA01:4890592-4893023	1238	11.6274	0.86107
CUFF.632.1	chrA01:4893346-4894396	607	31.4686	2.39014
CUFF.633.1	chrA01:4894519-4895987	1271	62.5779	4.64517
CUFF.634.1	chrA01:4896955-4899098	918	377.281	28.2126
CUFF.635.1	chrA01:4907697-4910739	2134	138.329	10.2902
CUFF.636.1	chrA01:4959759-4960847	706	30.0288	2.24453
CUFF.637.1	chrA01:4961628-4966693	1480	218.238	16.2373
CUFF.639.1	chrA01:4969617-4972839	1630	569.495	42.3801
CUFF.640.1	chrA01:4995082-4998920	1907	152.638	11.4534
CUFF.641.1	chrA01:4999445-5000923	1478	6.8052	0.506754
CUFF.642.1	chrA01:5002165-5008625	5572	11.0768	0.821946
CUFF.642.2	chrA01:5002165-5008119	5471	9.9684	0.739698
CUFF.643.1	chrA01:5008729-5016031	3649	6.88697	0.511197
CUFF.643.2	chrA01:5008729-5016031	3841	48.3811	3.59117
CUFF.644.1	chrA01:5016223-5018208	1380	30.4074	2.24629
CUFF.645.1	chrA01:5028970-5031464	1032	20.7435	1.54158
CUFF.645.2	chrA01:5028970-5031464	1157	17.172	1.27616
CUFF.646.1	chrA01:5032877-5037127	2823	35.7452	2.65587
CUFF.647.1	chrA01:5038144-5038911	687	282.598	20.8865
CUFF.648.1	chrA01:5050913-5052499	1073	56.9864	4.22117
CUFF.648.2	chrA01:5050913-5052499	869	198.959	14.7376
CUFF.649.1	chrA01:5067692-5069994	2302	12.0812	0.898657
CUFF.650.1	chrA01:5074677-5077305	2398	60.1506	4.48023
CUFF.650.2	chrA01:5075826-5076613	713	30.2626	2.25406
CUFF.651.1	chrA01:5078436-5081411	1840	62.1804	4.61826
CUFF.652.1	chrA01:5120959-5121281	322	191.956	14.6109
CUFF.653.1	chrA01:5122240-5123355	749	41.8625	3.11519
CUFF.654.1	chrA01:5126601-5128884	1547	110.579	8.21992
CUFF.654.2	chrA01:5126601-5127536	615	152.17	11.3116
CUFF.655.1	chrA01:5137289-5139330	1711	26.3006	1.95028
CUFF.655.2	chrA01:5137289-5137991	615	88.0076	6.52606
CUFF.656.1	chrA01:5139857-5142320	2463	4.00817	0.295737
CUFF.657.1	chrA01:5148551-5150985	1863	5.95885	0.438427
CUFF.658.1	chrA01:5152330-5155062	1289	7.96822	0.588117
CUFF.659.1	chrA01:5164191-5165753	1030	15.9959	1.19758
CUFF.659.2	chrA01:5164191-5165785	1088	115.525	8.64914
CUFF.660.1	chrA01:5166070-5169309	2609	20.7026	1.54352
CUFF.660.2	chrA01:5168018-5169309	854	28.7565	2.14399
CUFF.661.1	chrA01:5174179-5174952	773	12.4482	0.96426
CUFF.662.1	chrA01:5177980-5180026	1561	84.0804	6.23982
CUFF.663.1	chrA01:5180251-5181268	590	245.657	18.3487
CUFF.664.1	chrA01:5190292-5193687	3011	5.596	0.415211
CUFF.665.1	chrA01:5195274-5197875	2601	13.5586	1.00957
CUFF.666.1	chrA01:5198776-5202304	2330	18.7381	1.39658
CUFF.667.1	chrA01:5209749-5211384	631	6.59402	0.489477
CUFF.667.2	chrA01:5210379-5211384	520	7.50983	0.557458
CUFF.668.1	chrA01:5220285-5222659	1792	20.9877	1.59839
CUFF.669.1	chrA01:5226726-5229999	1756	14.2065	1.05204
CUFF.670.1	chrA01:5230736-5232141	1121	49.0061	3.63251
CUFF.671.1	chrA01:5232993-5236776	1605	76.4007	5.70959
CUFF.671.2	chrA01:5232993-5236776	1602	50.2291	3.75373
CUFF.672.1	chrA01:5237086-5239449	2075	22.5896	1.68895
CUFF.672.2	chrA01:5237306-5238547	974	14.2055	1.0621
CUFF.673.1	chrA01:5262846-5263655	809	235.713	17.4775
CUFF.674.1	chrA01:5273090-5274412	924	4.29072	0.319334
CUFF.675.1	chrA01:5277450-5281003	2664	806.263	60.7327
CUFF.675.2	chrA01:5279991-5281003	904	1548.55	116.646
CUFF.676.1	chrA01:5288047-5289769	878	144.68	10.7464
CUFF.676.2	chrA01:5288051-5289769	865	24.1108	1.79089
CUFF.676.3	chrA01:5288051-5289769	862	33.9449	2.52134
CUFF.677.1	chrA01:5290572-5296244	3639	22.6644	1.68343
CUFF.677.2	chrA01:5290587-5296244	3627	17.3844	1.29125
CUFF.678.1	chrA01:5293644-5298662	3537	39.906	2.96408
CUFF.679.1	chrA01:5304860-5306110	1250	118.394	8.84538
CUFF.680.1	chrA01:5308132-5310969	1622	12.7787	0.952518
CUFF.681.1	chrA01:5320284-5322779	2495	8.21639	0.609136
CUFF.682.1	chrA01:5322982-5324493	1080	10.1347	0.751798
CUFF.682.2	chrA01:5323089-5324493	881	72.0977	5.34826
CUFF.683.1	chrA01:5328608-5329290	682	7.02993	0.537565
CUFF.684.1	chrA01:5346741-5349095	2056	15.5914	1.17026
CUFF.685.1	chrA01:5349260-5350698	1438	3.38493	0.252564
CUFF.686.1	chrA01:5351616-5353453	1837	30.9997	2.31792
CUFF.687.1	chrA01:5357494-5359769	1889	35.1063	2.62339
CUFF.688.1	chrA01:5357494-5359354	1860	136.411	10.1936
CUFF.689.1	chrA01:5361869-5371088	4581	151.235	11.2426
CUFF.690.1	chrA01:5371635-5372037	402	12.9051	0.965747
CUFF.691.1	chrA01:5388649-5389514	593	5.17514	0.382854
CUFF.692.1	chrA01:5389015-5390040	1025	19.5286	1.44471
CUFF.693.1	chrA01:5392661-5394803	996	256.391	19.0404
CUFF.694.1	chrA01:5398179-5399738	1559	9.23279	0.690076
CUFF.695.1	chrA01:5401904-5403654	1571	18.18	1.35176
CUFF.696.1	chrA01:5403841-5407940	3084	8.85895	0.659877
CUFF.697.1	chrA01:5413246-5415459	1919	3.50315	0.259664
CUFF.698.1	chrA01:5418206-5421940	3413	1.99639	0.148562
CUFF.698.2	chrA01:5418394-5421940	3376	3.07538	0.228855
CUFF.699.1	chrA01:5424646-5425815	705	6.78643	0.503066
CUFF.700.1	chrA01:5468310-5471423	2555	20.2791	1.50293
CUFF.701.1	chrA01:5472324-5474133	1809	5.85348	0.434673
CUFF.702.1	chrA01:5479178-5481061	948	61.8553	4.58583
CUFF.703.1	chrA01:5481816-5482846	466	294.2	21.8385
CUFF.704.1	chrA01:5489511-5490696	635	250.17	18.518
CUFF.705.1	chrA01:5491329-5492368	1039	41.775	3.12713
CUFF.706.1	chrA01:5495088-5496432	1032	6.58585	0.488976
CUFF.706.2	chrA01:5495088-5496210	926	51.7571	3.84277
CUFF.706.3	chrA01:5495088-5496432	1026	8.91409	0.661838
CUFF.707.1	chrA01:5500936-5508494	2163	32.6685	2.43329
CUFF.707.2	chrA01:5500996-5506010	2242	108.132	8.05416
CUFF.707.3	chrA01:5506249-5508494	1235	33.4688	2.4929
CUFF.708.1	chrA01:5518744-5523012	3070	9.56473	0.709172
CUFF.708.2	chrA01:5518925-5523012	3017	8.0764	0.59882
CUFF.708.3	chrA01:5518925-5523012	3020	4.20625	0.311871
CUFF.709.1	chrA01:5523216-5526975	2767	41.0295	3.03896
CUFF.710.1	chrA01:5525490-5528203	2303	48.2162	3.57127
CUFF.710.2	chrA01:5527228-5528177	552	91.9105	6.80761
CUFF.711.1	chrA01:5547005-5548709	1357	222.623	16.5844
CUFF.712.1	chrA01:5549838-5553120	1257	9.17938	0.680696
CUFF.712.2	chrA01:5550682-5553120	777	2.16297	0.160395
CUFF.713.1	chrA01:5568502-5569530	866	7186.47	535.382
CUFF.714.1	chrA01:5570217-5573810	3593	7.69301	0.571748
CUFF.715.1	chrA01:5594721-5598415	2844	26.4738	1.9627
CUFF.716.1	chrA01:5605598-5610033	3060	5.60597	0.415888
CUFF.717.1	chrA01:5615312-5615639	327	47.8911	3.52271
CUFF.718.1	chrA01:5619052-5620528	1282	8.93022	0.660762
CUFF.719.1	chrA01:5625877-5626899	646	198.905	14.7215
CUFF.720.1	chrA01:5634706-5636757	1188	268.146	20.0334
CUFF.721.1	chrA01:5636971-5638925	1416	23.8998	1.77636
CUFF.721.2	chrA01:5637537-5638925	849	83.2016	6.18397
CUFF.722.1	chrA01:5644897-5645720	823	6.77224	0.503139
CUFF.723.1	chrA01:5652290-5653388	934	76.3143	5.70925
CUFF.723.2	chrA01:5652290-5653388	1010	10.9576	0.819767
CUFF.724.1	chrA01:5653751-5656714	1512	19.9733	1.47716
CUFF.724.2	chrA01:5655477-5656558	489	16.0177	1.18462
CUFF.725.1	chrA01:5657084-5662254	2597	2.51597	0.186652
CUFF.725.2	chrA01:5657866-5662254	2303	4.42499	0.328275
CUFF.726.1	chrA01:5662983-5669701	3521	6.04135	0.449647
CUFF.726.2	chrA01:5666743-5669701	2062	5.58387	0.415598
CUFF.727.1	chrA01:5668847-5669820	817	36.8157	2.74012
CUFF.727.2	chrA01:5668847-5670080	978	59.2987	4.41349
CUFF.728.1	chrA01:5670990-5672832	1225	8.30396	0.614961
CUFF.728.2	chrA01:5670990-5672832	1238	61.5638	4.55918
CUFF.729.1	chrA01:5678508-5680633	1744	58.472	4.39033
CUFF.730.1	chrA01:5681941-5683463	1050	39.3636	2.94455
CUFF.730.2	chrA01:5682336-5683463	560	38.4347	2.87507
CUFF.731.1	chrA01:5684324-5686403	1149	4.90776	0.361134
CUFF.732.1	chrA01:5700145-5704687	1988	16.4468	1.22478
CUFF.732.2	chrA01:5700145-5704687	2023	13.3317	0.992798
CUFF.732.3	chrA01:5700145-5704687	2303	11.4114	0.8498
CUFF.733.1	chrA01:5730412-5731652	1240	177.489	13.1919
CUFF.734.1	chrA01:5737122-5740187	3065	22.8627	1.70476
CUFF.735.1	chrA01:5752340-5756826	2592	116.322	8.64414
CUFF.735.2	chrA01:5753748-5758643	2702	53.8873	4.00448
CUFF.736.1	chrA01:5758853-5760526	615	13.3509	0.991581
CUFF.737.1	chrA01:5760933-5761641	708	41.9471	3.11812
CUFF.738.1	chrA01:5784042-5789414	2984	11.7839	0.87587
CUFF.739.1	chrA01:5790121-5793051	1000	3.80231	0.27956
CUFF.740.1	chrA01:5794345-5796751	1716	44.6578	3.32301
CUFF.741.1	chrA01:5811797-5814247	1037	79.1714	5.87743
CUFF.742.1	chrA01:5814653-5817154	1716	81.7219	6.05175
CUFF.743.1	chrA01:5815165-5818780	2763	52.8471	3.91348
CUFF.744.1	chrA01:5826808-5829264	1574	217.153	16.357
CUFF.744.2	chrA01:5828648-5829264	506	304.639	22.9468
CUFF.745.1	chrA01:5830093-5834758	2797	1.99235	0.14782
CUFF.745.2	chrA01:5830093-5834758	2698	5.33592	0.395893
CUFF.745.3	chrA01:5830093-5834758	2692	1.70335	0.126378
CUFF.746.1	chrA01:5836958-5837828	870	4.72214	0.351502
CUFF.747.1	chrA01:5839749-5841056	945	7.05409	0.527168
CUFF.748.1	chrA01:5856653-5859413	1912	8.25001	0.630092
CUFF.749.1	chrA01:5863595-5867074	1428	11.9218	0.885129
CUFF.750.1	chrA01:5879890-5884230	3135	30.1816	2.24136
CUFF.751.1	chrA01:5885616-5888263	1974	57.1122	4.25203
CUFF.752.1	chrA01:5895496-5897680	1441	667.536	49.7066
CUFF.753.1	chrA01:5911162-5913670	2003	133.309	9.90896
CUFF.754.1	chrA01:5912476-5914206	1555	452.11	33.6058
CUFF.755.1	chrA01:5926184-5927313	596	24.6595	1.82801
CUFF.755.2	chrA01:5926184-5927323	611	156.509	11.602
CUFF.756.1	chrA01:5932993-5938873	1856	3.64903	0.271948
CUFF.756.2	chrA01:5936487-5938873	1515	4.44089	0.330962
CUFF.757.1	chrA01:5965042-5967775	1359	8.62664	0.650208
CUFF.757.2	chrA01:5965042-5967775	1455	2.26587	0.170783
CUFF.758.1	chrA01:5970089-5971782	1618	2.81437	0.209936
CUFF.759.1	chrA01:5977188-5978112	924	3.84667	0.288431
CUFF.760.1	chrA01:5978276-5983718	5442	17.5586	1.31416
CUFF.761.1	chrA01:5991137-5995239	2537	8.6178	0.639537
CUFF.762.1	chrA01:5995438-5997910	1169	99.8077	7.45241
CUFF.763.1	chrA01:5999874-6000838	741	51.8965	3.86632
CUFF.763.2	chrA01:5999874-6000440	390	52.9414	3.94416
CUFF.764.1	chrA01:6001874-6002662	694	13.7782	1.02868
CUFF.765.1	chrA01:6004990-6005387	397	163.476	12.1086
CUFF.766.1	chrA01:6016176-6017486	1310	170.784	12.7982
CUFF.790.1	chrA01:6021866-6025718	2583	220.715	16.3627
CUFF.801.1	chrA01:6038915-6039905	664	921.868	68.9766
CUFF.803.1	chrA01:6045589-6046748	1071	150.686	11.3885
CUFF.807.1	chrA01:6048902-6050987	1348	97.3828	7.20612
CUFF.808.1	chrA01:6052030-6054958	1942	58.4653	4.34736
CUFF.809.1	chrA01:6055272-6057431	1690	14.2042	1.06378
CUFF.810.1	chrA01:6064243-6065522	592	34.6772	2.55867
CUFF.811.1	chrA01:6069416-6070798	632	11.403	0.843504
CUFF.811.2	chrA01:6069432-6070798	1016	20.6308	1.5261
CUFF.811.3	chrA01:6069432-6070798	616	46.9798	3.47519
CUFF.812.1	chrA01:6071116-6073019	1014	13.5765	1.00736
CUFF.813.1	chrA01:6073118-6074362	1244	3.61995	0.274905
CUFF.814.1	chrA01:6080827-6082903	1515	74.5189	5.53086
CUFF.815.1	chrA01:6080845-6084204	2702	18.0322	1.33837
CUFF.815.2	chrA01:6080845-6085425	3297	37.0122	2.74707
CUFF.816.1	chrA01:6086683-6089918	1859	38.4567	2.88357
CUFF.817.1	chrA01:6090446-6092440	1381	16.9969	1.25879
CUFF.818.1	chrA01:6094155-6094915	595	669.33	49.7587
CUFF.819.1	chrA01:6095099-6096850	881	146.335	10.845
CUFF.820.1	chrA01:6118857-6120399	1542	59.7378	4.48525
CUFF.821.1	chrA01:6119508-6120107	530	50.9131	3.82267
CUFF.822.1	chrA01:6120650-6123687	2369	40.6394	3.03704
CUFF.822.2	chrA01:6122496-6126425	2294	8.02506	0.599726
CUFF.823.1	chrA01:6140511-6141910	1032	4.72191	0.357048
CUFF.824.1	chrA01:6141035-6141910	875	12.5916	0.952116
CUFF.825.1	chrA01:6147940-6149517	1577	71.2209	5.35639
CUFF.826.1	chrA01:6150270-6153436	1716	26.1051	1.93392
CUFF.827.1	chrA01:6165909-6166867	958	131.592	9.84697
CUFF.828.1	chrA01:6173060-6175278	1221	330.278	24.6439
CUFF.829.1	chrA01:6184352-6185868	1516	637.786	48.0435
CUFF.830.1	chrA01:6190230-6191840	1376	48.8759	3.62784
CUFF.831.1	chrA01:6195591-6197474	1883	4.40436	0.327446
CUFF.832.1	chrA01:6194409-6197474	2711	6.92703	0.514996
CUFF.833.1	chrA01:6216929-6217778	500	49.6893	3.69999
CUFF.834.1	chrA01:6219639-6220918	897	23.2772	1.72658
CUFF.835.1	chrA01:6229411-6231381	1208	50.7798	3.78358
CUFF.836.1	chrA01:6237850-6239569	1325	27.5076	2.0438
CUFF.836.2	chrA01:6238685-6239569	783	6.58884	0.489547
CUFF.837.1	chrA01:6239971-6242530	2559	20.9123	1.55081
CUFF.838.1	chrA01:6285637-6286916	899	229.827	17.3086
CUFF.839.1	chrA01:6287808-6289464	1286	4.54618	0.337938
CUFF.839.2	chrA01:6287808-6289464	1285	24.4435	1.817
CUFF.840.1	chrA01:6291068-6294936	2202	6.37527	0.474871
CUFF.841.1	chrA01:6293913-6295915	1657	11.532	0.858977
CUFF.767.1	chrA01:1617609-1619036	1213	102.443	7.58852
CUFF.768.1	chrA01:1619773-1620715	665	48.8706	3.60455
CUFF.769.1	chrA01:1622722-1626378	3261	37.019	2.75466
CUFF.770.1	chrA01:1626941-1629677	1154	219.937	16.3764
CUFF.771.1	chrA01:1629860-1632514	1394	71.8016	5.3238
CUFF.771.2	chrA01:1629895-1632514	1520	42.3532	3.14032
CUFF.772.1	chrA01:1633887-1635609	1010	50.3257	3.71808
CUFF.773.1	chrA01:1639907-1641985	1365	33.3477	2.47516
CUFF.774.1	chrA01:1639924-1642319	2395	42.3157	3.14079
CUFF.775.1	chrA01:1643383-1644351	968	3.13109	0.23151
CUFF.776.1	chrA01:1643383-1646531	1732	5.06826	0.374742
CUFF.777.1	chrA01:1647569-1649982	1346	15.4005	1.14408
CUFF.777.2	chrA01:1647569-1651132	2351	47.3732	3.51926
CUFF.778.1	chrA01:1654765-1657394	1355	3.41007	0.25787
CUFF.779.1	chrA01:1659001-1660328	1045	3.34963	0.246976
CUFF.780.1	chrA01:1663826-1666163	1530	41.1877	3.07247
CUFF.781.1	chrA01:1667048-1669093	856	126.595	9.39492
CUFF.782.1	chrA01:1675346-1679571	2914	6.83895	0.510099
CUFF.783.1	chrA01:1678440-1679571	1131	3.08849	0.230362
CUFF.784.1	chrA01:1680203-1682460	1692	4.07787	0.304241
CUFF.785.1	chrA01:1682963-1684570	762	205.774	15.265
CUFF.786.1	chrA01:1684120-1684732	612	52.6671	3.90702
CUFF.787.1	chrA01:1685499-1693190	5849	59.1444	4.38513
CUFF.788.1	chrA01:1698361-1703884	3751	47.1918	3.50573
CUFF.788.2	chrA01:1699026-1700703	928	27.7265	2.05972
CUFF.789.1	chrA01:1704326-1714282	4003	6.12354	0.454225
CUFF.789.2	chrA01:1704326-1714282	4003	20.0201	1.48503
CUFF.791.1	chrA01:1715249-1718301	1386	29.4415	2.1814
CUFF.791.2	chrA01:1717472-1718301	378	37.6464	2.78932
CUFF.792.1	chrA01:1717899-1718410	511	16.1262	1.19483
CUFF.793.1	chrA01:1718876-1720915	1160	34.6922	2.57545
CUFF.794.1	chrA01:1720456-1720915	459	14.8867	1.10515
CUFF.795.1	chrA01:1721229-1721945	716	4.26802	0.318532
CUFF.796.1	chrA01:1722077-1725737	3660	4.7404	0.352296
CUFF.797.1	chrA01:1729378-1735671	3467	9.58907	0.711677
CUFF.797.2	chrA01:1729378-1735671	3464	11.7579	0.872643
CUFF.798.1	chrA01:1740860-1742845	1193	4.6561	0.345082
CUFF.799.1	chrA01:1754228-1755293	654	30.9414	2.30574
CUFF.800.1	chrA01:1755547-1759968	2918	84.3101	6.25758
CUFF.800.2	chrA01:1756155-1757672	912	96.3319	7.14985
CUFF.800.3	chrA01:1758317-1759968	1043	197.595	14.6657
CUFF.802.1	chrA01:1760328-1767996	3554	71.3885	5.29278
CUFF.804.1	chrA01:1768718-1771067	1537	4.53638	0.334027
CUFF.805.1	chrA01:1775074-1775816	742	177.521	13.1876
CUFF.806.1	chrA01:1778860-1781438	1801	81.9851	6.11589
CUFF.842.1	chrA01:1786363-1788183	1820	1591.87	118.847
CUFF.843.1	chrA01:1786626-1790945	3173	6113.1	456.395
CUFF.844.1	chrA01:1791166-1792327	1161	2.59967	0.19381
CUFF.845.1	chrA01:1792733-1794625	1093	203.794	15.1208
CUFF.846.1	chrA01:1797734-1799964	1615	1.46075	0.108698
CUFF.847.1	chrA01:1800128-1803806	528	56.1506	4.16436
CUFF.847.2	chrA01:1803134-1803806	417	72.0785	5.34564
CUFF.848.1	chrA01:6302363-6304673	1780	37.9595	2.82775
CUFF.848.2	chrA01:6303875-6304673	519	45.2797	3.37305
CUFF.849.1	chrA01:6305238-6306680	1107	136.397	10.1462
CUFF.850.1	chrA01:6311168-6313934	2303	14.7343	1.09362
CUFF.850.2	chrA01:6311168-6313934	2300	5.94656	0.44137
CUFF.850.3	chrA01:6312926-6313934	833	28.0796	2.08414
CUFF.851.1	chrA01:6324581-6327170	2076	17.802	1.33112
CUFF.851.2	chrA01:6325589-6326767	758	12.9361	0.96728
CUFF.852.1	chrA01:6332762-6337820	4387	10.8291	0.802633
CUFF.852.2	chrA01:6335961-6337820	1465	10.9395	0.810813
CUFF.853.1	chrA01:6338601-6340688	1326	23.4853	1.73916
CUFF.853.2	chrA01:6338706-6340688	1366	3.70954	0.274703
CUFF.854.1	chrA01:6353112-6356302	1672	3.27847	0.242662
CUFF.855.1	chrA01:6356802-6364013	4649	0.568028	0.041932
CUFF.855.2	chrA01:6356802-6364013	4587	1.13415	0.0837236
CUFF.855.3	chrA01:6356802-6364013	4645	2.84146	0.209758
CUFF.856.1	chrA01:6364775-6367009	1464	3.18586	0.235577
CUFF.857.1	chrA01:6396106-6397975	1869	14.3786	1.07875
CUFF.858.1	chrA01:6399579-6403562	2417	37.511	2.78659
CUFF.858.2	chrA01:6399579-6403562	2772	21.3331	1.58478
CUFF.859.1	chrA01:6406914-6411028	1155	18.1199	1.34191
CUFF.859.2	chrA01:6406914-6411028	1320	93.9973	6.96117
CUFF.860.1	chrA01:6436353-6437241	888	12.1987	0.921618
CUFF.861.1	chrA01:6443933-6446981	1578	4.39568	0.324066
CUFF.862.1	chrA01:6454876-6455983	804	292.644	21.7048
CUFF.863.1	chrA01:6455652-6456102	450	143.202	10.621
CUFF.864.1	chrA01:6458017-6461288	1814	914.723	67.852
CUFF.865.1	chrA01:6466664-6468801	1681	2.66278	0.195963
CUFF.866.1	chrA01:6470906-6473651	2201	3.96748	0.296109
CUFF.866.2	chrA01:6470906-6473651	2119	7.93304	0.592074
CUFF.866.3	chrA01:6470906-6473651	2116	4.24334	0.316697
CUFF.866.4	chrA01:6470906-6472444	1174	8.81326	0.657768
CUFF.867.1	chrA01:6474958-6477785	2281	75.9413	5.6966
CUFF.868.1	chrA01:6477874-6480694	2255	4.30654	0.318477
CUFF.869.1	chrA01:6493237-6493896	511	11.8239	0.877591
CUFF.869.2	chrA01:6497977-6499308	902	5.42925	0.402969
CUFF.869.3	chrA01:6498547-6500324	1313	3.84691	0.285524
CUFF.870.1	chrA01:6501665-6503114	1196	4.90403	0.361134
CUFF.871.1	chrA01:6503410-6504287	719	3.8678	0.295087
CUFF.872.1	chrA01:6509290-6510943	704	65.8077	4.92209
CUFF.873.1	chrA01:6514597-6515801	914	5.69639	0.421322
CUFF.874.1	chrA01:6518579-6520554	1257	2.25452	0.169109
CUFF.875.1	chrA01:6524690-6525093	403	17.7898	1.33066
CUFF.876.1	chrA01:6526439-6528689	1010	844.755	62.7289
CUFF.877.1	chrA01:6529761-6531212	972	5.55895	0.410136
CUFF.877.2	chrA01:6529848-6531212	879	6.82872	0.503819
CUFF.877.3	chrA01:6530035-6531212	895	4.60828	0.339996
CUFF.878.1	chrA01:6537189-6540672	3157	5.03086	0.379605
CUFF.879.1	chrA01:6540829-6542627	931	8.89848	0.663132
CUFF.880.1	chrA01:6559388-6561235	1068	125.195	9.5047
CUFF.881.1	chrA01:6564916-6567493	1934	7.36897	0.54915
CUFF.882.1	chrA01:6570804-6572050	548	12.8275	0.968771
CUFF.883.1	chrA01:6592493-6595216	1412	15.4987	1.15484
CUFF.884.1	chrA01:6608703-6609993	1290	185.538	13.7807
CUFF.885.1	chrA01:6628468-6630412	1185	6.14076	0.455891
CUFF.885.2	chrA01:6628468-6630412	1359	11.7096	0.869325
CUFF.885.3	chrA01:6628468-6630412	1226	15.1966	1.1282
CUFF.886.1	chrA01:6643709-6649089	3566	12.7968	0.950741
CUFF.886.2	chrA01:6644138-6645252	649	13.7744	1.02338
CUFF.887.1	chrA01:6719616-6721719	1306	60.3244	4.58259
CUFF.887.2	chrA01:6720810-6721719	476	66.3536	5.04061
CUFF.888.1	chrA01:6724059-6726506	1781	25.2572	1.89191
CUFF.889.1	chrA01:6729653-6731125	1070	307.507	22.8632
CUFF.890.1	chrA01:6731688-6735522	2876	73.1404	5.45336
CUFF.890.2	chrA01:6733046-6734998	1127	34.8317	2.59706
CUFF.891.1	chrA01:6736369-6738926	1790	75.3455	5.6161
CUFF.891.2	chrA01:6736369-6737565	786	112.954	8.41933
CUFF.892.1	chrA01:6739282-6741619	1365	7.88423	0.587192
CUFF.892.2	chrA01:6739282-6741995	1814	5.02441	0.374202
CUFF.892.3	chrA01:6739282-6742102	1726	16.2995	1.21394
CUFF.893.1	chrA01:6746699-6749872	766	9.12523	0.686015
CUFF.894.1	chrA01:6756085-6756838	753	3.87355	0.297099
CUFF.895.1	chrA01:6756947-6761246	1509	3.80432	0.284324
CUFF.896.1	chrA01:6297433-6299407	1224	1867.54	138.57
CUFF.896.2	chrA01:6297433-6299407	1301	831.603	61.7044
CUFF.896.3	chrA01:6297433-6299407	1225	534.526	39.6615
CUFF.897.1	chrA01:6773902-6775088	482	106.802	7.95523
CUFF.898.1	chrA01:6814988-6818085	2279	60.4576	4.52161
CUFF.899.1	chrA01:6811357-6813604	1147	100.019	7.43109
CUFF.899.2	chrA01:6811357-6814052	1598	85.5879	6.35888
CUFF.900.1	chrA01:6829798-6831512	1714	34.2999	2.57543
CUFF.901.1	chrA01:6836981-6839105	1495	6.24232	0.464164
CUFF.902.1	chrA01:6838970-6840543	1395	27.6714	2.05758
CUFF.903.1	chrA01:6846792-6849691	1336	4.63466	0.347408
CUFF.904.1	chrA01:6855991-6858220	1424	33.2282	2.46714
CUFF.904.2	chrA01:6856042-6858220	1620	5.10913	0.379344
CUFF.905.1	chrA01:6860779-6861567	788	4.63592	0.342802
CUFF.906.1	chrA01:6862498-6863301	803	36.6247	2.72336
CUFF.907.1	chrA01:6871904-6873796	1312	828.04	61.7037
CUFF.908.1	chrA01:6876149-6877734	894	13.0702	0.988853
CUFF.909.1	chrA01:6877904-6880549	1644	12.4457	0.923852
CUFF.909.2	chrA01:6877904-6880549	1713	58.2516	4.32406
CUFF.909.3	chrA01:6877904-6880549	673	60.3659	4.48101
CUFF.910.1	chrA01:6850553-6855013	2587	271.665	20.1735
CUFF.910.2	chrA01:6851703-6855013	1568	255.028	18.9381
CUFF.911.1	chrA01:6884121-6887681	2248	49.8857	3.7186
CUFF.912.1	chrA01:6894249-6895617	1220	2.96002	0.219078
CUFF.913.1	chrA01:6905781-6909560	2507	2.21973	0.167607
CUFF.913.2	chrA01:6905781-6909560	2507	2.21973	0.167607
CUFF.914.1	chrA01:6919228-6919997	684	80.9063	6.03789
CUFF.915.1	chrA01:6945110-6947499	1638	14.4608	1.07221
CUFF.915.2	chrA01:6945110-6947499	1573	107.825	7.99474
CUFF.916.1	chrA01:6958684-6960364	1098	57.768	4.35654
CUFF.917.1	chrA01:6888244-6893254	3159	113.454	8.45369
CUFF.918.1	chrA01:6972879-6973689	810	130.516	9.70323
CUFF.919.1	chrA01:6974291-6975748	1380	27.001	2.01913
CUFF.920.1	chrA01:6976152-6978152	1463	2.85979	0.212188
CUFF.920.2	chrA01:6976152-6978152	1463	2.85979	0.212188
CUFF.921.1	chrA01:6978749-6980459	1327	26.4263	1.96899
CUFF.922.1	chrA01:6982534-6983538	806	3.24938	0.246346
CUFF.923.1	chrA01:6991288-6991828	540	5.98608	0.440774
CUFF.924.1	chrA01:6995976-6999017	1549	73.3012	5.43472
CUFF.925.1	chrA01:6999146-7001131	1135	53.5861	4.00028
CUFF.926.1	chrA01:7013436-7014152	716	31.9838	2.37451
CUFF.927.1	chrA01:6964170-6968060	2651	494.356	36.658
CUFF.928.1	chrA01:7025833-7029091	2101	53.9126	4.02228
CUFF.929.1	chrA01:7031326-7032711	1385	5.4272	0.408401
CUFF.930.1	chrA01:7033156-7035666	1789	93.5586	6.97224
CUFF.931.1	chrA01:7015663-7018898	2519	286.129	21.3104
CUFF.932.1	chrA01:7041495-7043957	1348	150.023	11.1108
CUFF.933.1	chrA01:7044612-7046648	932	237.036	17.6528
CUFF.933.2	chrA01:7045580-7046648	884	48.2244	3.59143
CUFF.934.1	chrA01:7054854-7055640	786	7.90895	0.586036
CUFF.935.1	chrA01:7047958-7049011	701	117.384	8.71279
CUFF.936.1	chrA01:7047967-7050336	2369	9.47815	0.703512
CUFF.937.1	chrA01:7047967-7051989	3399	24.5318	1.82086
CUFF.938.1	chrA01:7065545-7067935	1782	35.7202	2.65264
CUFF.939.1	chrA01:7060763-7064978	2489	45.6748	3.39694
CUFF.940.1	chrA01:7087598-7089951	2065	14.7047	1.10607
CUFF.940.2	chrA01:7087598-7089681	2006	18.1075	1.36202
CUFF.941.1	chrA01:7090131-7091828	864	4.83141	0.359562
CUFF.942.1	chrA01:7091894-7093193	646	5.15797	0.385642
CUFF.943.1	chrA01:7099856-7101170	929	29.8263	2.20953
CUFF.943.2	chrA01:7100147-7101170	555	58.9659	4.36819
CUFF.944.1	chrA01:7101548-7103720	1443	18.1609	1.34757
CUFF.945.1	chrA01:7104306-7107828	2176	29.8019	2.22451
CUFF.946.1	chrA01:7111297-7113832	1621	38.5713	2.86481
CUFF.947.1	chrA01:7120530-7121631	1101	15.9598	1.20748
CUFF.948.1	chrA01:7077775-7080829	1421	150.968	11.21
CUFF.949.1	chrA01:7080759-7086208	4040	36.1301	2.6828
CUFF.952.1	chrA01:7141818-7145187	2516	209.652	15.5396
CUFF.950.1	chrA01:7126960-7129778	2818	5.79456	0.42904
CUFF.951.1	chrA01:7126397-7129705	1596	76.8945	5.69342
CUFF.953.1	chrA01:7130814-7137290	4682	6.07203	0.451706
CUFF.953.2	chrA01:7130814-7137290	4682	14.0492	1.04514
CUFF.953.3	chrA01:7130814-7137290	4679	33.2344	2.47235
CUFF.954.1	chrA01:7145309-7145924	615	202.811	15.072
CUFF.955.1	chrA01:7159302-7160628	823	93.3014	6.90019
CUFF.956.1	chrA01:7161912-7163538	1313	60.7659	4.54298
CUFF.957.1	chrA01:7153057-7154689	1632	17.3619	1.28693
CUFF.958.1	chrA01:7153321-7154689	1292	15.9384	1.18142
CUFF.958.2	chrA01:7153321-7154689	505	43.4983	3.22426
CUFF.959.1	chrA01:7167186-7169805	1155	210.611	15.6337
CUFF.960.1	chrA01:7171625-7173653	1224	35.3786	2.6455
CUFF.960.2	chrA01:7171625-7173321	808	55.7609	4.16962
CUFF.961.1	chrA01:7164113-7166805	1255	195.203	14.5081
CUFF.961.2	chrA01:7164113-7166805	1176	90.7777	6.74685
CUFF.962.1	chrA01:7182387-7184181	1475	15.4346	1.15602
CUFF.963.1	chrA01:7192109-7195044	2549	15.5255	1.15473
CUFF.963.2	chrA01:7192109-7195044	2555	33.8127	2.51486
CUFF.963.3	chrA01:7192109-7195044	2560	24.3465	1.8108
CUFF.964.1	chrA01:7195133-7196071	938	121.866	9.10447
CUFF.965.1	chrA01:7177684-7179759	1131	1176.69	88.4056
CUFF.966.1	chrA01:7199244-7201925	1807	56.5821	4.19823
CUFF.966.2	chrA01:7200739-7201911	582	38.3644	2.84653
CUFF.967.1	chrA01:7202296-7206618	2473	37.5641	2.78076
CUFF.968.1	chrA01:7213320-7216143	1891	9.42029	0.698608
CUFF.968.2	chrA01:7213320-7216329	2077	13.8511	1.0272
CUFF.969.1	chrA01:7218193-7220206	1386	8.95752	0.665097
CUFF.969.2	chrA01:7218193-7220206	1289	9.15273	0.679591
CUFF.969.3	chrA01:7218666-7220206	1118	5.10283	0.378886
CUFF.970.1	chrA01:7196571-7199024	1559	134.673	9.99117
CUFF.970.2	chrA01:7197430-7198929	755	104.056	7.71978
CUFF.971.1	chrA01:7222182-7223183	430	990.462	73.7053
CUFF.972.1	chrA01:7228076-7229175	858	260.487	19.4355
CUFF.973.1	chrA01:7233779-7235504	856	55.1927	4.10194
CUFF.973.2	chrA01:7234572-7235504	561	95.293	7.08221
CUFF.974.1	chrA01:7236027-7237306	885	3.78804	0.283147
CUFF.975.1	chrA01:7240835-7245333	2609	18.2043	1.34882
CUFF.976.1	chrA01:7247152-7248499	432	63.6571	4.78937
CUFF.977.1	chrA01:7249869-7251448	947	68.2097	5.09113
CUFF.978.1	chrA01:7259736-7260357	506	9.32946	0.686179
CUFF.979.1	chrA01:7260983-7262919	1411	26.7067	1.97961
CUFF.980.1	chrA01:7230414-7232856	1158	52.1032	3.8538
CUFF.980.2	chrA01:7230470-7232856	1195	27.7286	2.05094
CUFF.981.1	chrA01:7287122-7290924	2243	5.22284	0.385877
CUFF.982.1	chrA01:7285169-7286327	588	3127.01	231.926
CUFF.983.1	chrA01:7291015-7292235	1150	1515.6	112.916
CUFF.984.1	chrA01:7291015-7294241	2376	245.272	18.2734
CUFF.985.1	chrA01:7303484-7304776	955	1565.43	118.675
CUFF.986.1	chrA01:7333931-7336352	1436	11.5554	0.861262
CUFF.987.1	chrA01:7333931-7334839	908	9.4714	0.705934
CUFF.988.1	chrA01:7339285-7340966	1425	38.5903	2.86854
CUFF.989.1	chrA01:7343298-7345391	1090	12.7264	0.946877
CUFF.989.2	chrA01:7343298-7344939	699	10.6922	0.795527
CUFF.989.3	chrA01:7343298-7344449	663	12.976	0.965446
CUFF.990.1	chrA01:7348621-7349463	765	7.12603	0.528643
CUFF.991.1	chrA01:7351265-7352605	1340	64.2693	4.78127
CUFF.992.1	chrA01:7360403-7365154	3039	21.088	1.57256
CUFF.992.2	chrA01:7360403-7365154	3141	4.70332	0.350734
CUFF.992.3	chrA01:7360410-7365154	3128	3.08768	0.230253
CUFF.993.1	chrA01:7368278-7370881	1823	6.37762	0.476758
CUFF.994.1	chrA01:7382849-7383787	938	12.1131	0.900738
CUFF.995.1	chrA01:7382849-7387660	3376	11.641	0.865631
CUFF.996.1	chrA01:7391881-7396479	1600	4.48899	0.333716
CUFF.996.2	chrA01:7394221-7396479	1860	3.51119	0.261026
CUFF.997.1	chrA01:7395476-7397105	1022	3.53556	0.262837
CUFF.998.1	chrA01:7405133-7407263	1655	23.0431	1.71853
CUFF.999.1	chrA01:7417476-7420327	1584	45.7352	3.38791
CUFF.1000.1	chrA01:7421610-7424314	1879	21.093	1.57592
CUFF.1000.2	chrA01:7421667-7424314	1816	6.86143	0.512639
CUFF.1001.1	chrA01:7448649-7451182	1835	19.9003	1.48346
CUFF.1002.1	chrA01:7452357-7455163	1289	308.359	22.9366
CUFF.1004.1	chrA01:7469885-7473435	2249	2.38617	0.176726
CUFF.1004.2	chrA01:7469907-7473435	2109	2.24341	0.166154
CUFF.1005.1	chrA01:7478727-7481429	1015	73.6184	5.49705
CUFF.1006.1	chrA01:7492165-7495602	2103	6.59625	0.495404
CUFF.1006.2	chrA01:7495014-7495602	495	7.5338	0.565817
CUFF.1007.1	chrA01:7495795-7497697	1788	270.818	20.2271
CUFF.1008.1	chrA01:7502413-7504542	1037	51.4433	3.84325
CUFF.1008.2	chrA01:7502461-7504542	906	320.483	23.9428
CUFF.1009.1	chrA01:7505753-7508889	1700	25.3309	1.88514
CUFF.1010.1	chrA01:7510022-7512260	1759	759.394	56.7487
CUFF.1010.2	chrA01:7510494-7511923	964	578.287	43.2148
CUFF.1011.1	chrA01:7514263-7519157	4417	32.4873	2.41131
CUFF.1012.1	chrA01:7514372-7517100	2032	170.34	12.6432
CUFF.1013.1	chrA01:7517827-7519851	1559	48.2231	3.57926
CUFF.1014.1	chrA01:7524508-7526687	1189	783.993	58.5404
CUFF.1015.1	chrA01:7528846-7531170	1128	121.321	9.0246
CUFF.1016.1	chrA01:7534040-7535479	803	221.206	16.5011
CUFF.1017.1	chrA01:7615995-7618842	1965	40.8538	3.05148
CUFF.1018.1	chrA01:7620736-7622390	1570	6.69523	0.499587
CUFF.1018.2	chrA01:7620736-7622390	1033	31.4236	2.34477
CUFF.1019.1	chrA01:7632864-7634138	774	22.9271	1.80502
CUFF.1019.2	chrA01:7632866-7634138	1187	16.1662	1.27274
CUFF.1019.3	chrA01:7632866-7634138	848	58.3012	4.58997
CUFF.1020.1	chrA01:7656468-7658625	1141	4.3944	0.324626
CUFF.1021.1	chrA01:7663748-7667747	2788	33.3531	2.48498
CUFF.1022.1	chrA01:7667848-7675900	3963	14.0998	1.04516
CUFF.1022.2	chrA01:7667848-7675900	3966	21.6131	1.60208
CUFF.1023.1	chrA01:7689462-7691411	1024	202.957	15.062
CUFF.1024.1	chrA01:7698242-7700351	1855	171.48	12.7816
CUFF.1025.1	chrA01:7698213-7702735	3411	23.5021	1.75178
CUFF.1026.1	chrA01:7705679-7711663	3868	26.5176	1.97255
CUFF.1026.2	chrA01:7707299-7711663	3339	20.4215	1.51908
CUFF.1027.1	chrA01:7712612-7717473	1962	39.4697	2.94058
CUFF.1028.1	chrA01:7743425-7749803	2839	21.2578	1.58565
CUFF.1028.2	chrA01:7745270-7749803	2216	15.1571	1.13059
CUFF.1029.1	chrA01:7778997-7779630	633	37.3865	2.79839
CUFF.1030.1	chrA01:7799072-7801326	1947	148.142	11.114
CUFF.1031.1	chrA01:7810331-7811483	1152	2.33926	0.17217
CUFF.1032.1	chrA01:7811689-7812361	350	44.446	3.2885
CUFF.1032.2	chrA01:7811885-7812509	379	50.7694	3.75635
CUFF.1033.1	chrA01:7812724-7815351	2117	62.9542	4.6987
CUFF.1034.1	chrA01:7825480-7828091	1481	88.5562	6.56112
CUFF.1034.2	chrA01:7825536-7827471	906	67.2951	4.98589
CUFF.1035.1	chrA01:7829863-7832474	2112	15.9401	1.19439
CUFF.1036.1	chrA01:7833683-7834999	1316	132.418	9.92206
CUFF.1037.1	chrA01:7838408-7840933	1816	8.72261	0.648597
CUFF.1037.2	chrA01:7838408-7839402	684	15.4559	1.14927
CUFF.1037.3	chrA01:7839765-7840301	386	18.2645	1.35811
CUFF.1038.1	chrA01:7841070-7845783	640	4.69205	0.348863
CUFF.1038.2	chrA01:7841070-7842520	930	5.01178	0.372635
CUFF.1039.1	chrA01:7849432-7851412	1335	242.733	18.0469
CUFF.1040.1	chrA01:7850801-7851899	1098	34.5134	2.56602
CUFF.1041.1	chrA01:7857060-7858255	759	27.6687	2.05724
CUFF.1042.1	chrA01:7893980-7894780	525	349.438	25.9236
CUFF.1043.1	chrA01:7900074-7901572	646	174.099	12.9442
CUFF.1044.1	chrA01:7920899-7926162	3095	89.6218	6.63808
CUFF.1044.2	chrA01:7920899-7926162	3099	16.7651	1.24175
CUFF.1045.1	chrA01:7943253-7944869	1317	7.59258	0.567505
CUFF.1046.1	chrA01:7944490-7945271	781	5.99559	0.448139
CUFF.1047.1	chrA01:7946690-7948645	928	302.071	22.5578
CUFF.1048.1	chrA01:7949282-7950787	1112	49.4559	3.66848
CUFF.1049.1	chrA01:7950978-7952808	924	65.4851	4.86736
CUFF.1049.2	chrA01:7951010-7952808	792	205.367	15.2644
CUFF.1050.1	chrA01:7965706-7967879	1171	47.6378	3.53693
CUFF.1051.1	chrA01:7983799-7986538	2492	47.6816	3.53307
CUFF.1052.1	chrA01:7986915-7989146	2119	29.9604	2.23255
CUFF.1053.1	chrA01:8009376-8012766	2491	129.001	9.58794
CUFF.1054.1	chrA01:8012952-8019252	3696	88.3136	6.56723
CUFF.1055.1	chrA01:8021003-8024843	3771	79.2861	5.94008
CUFF.1056.1	chrA01:8035854-8037724	1002	22.4864	1.65457
CUFF.1057.1	chrA01:8046714-8049277	1122	96.9383	7.21672
CUFF.1058.1	chrA01:8061038-8064893	2295	20.6576	1.53579
CUFF.1058.2	chrA01:8062160-8064893	1398	27.4491	2.04071
CUFF.1059.1	chrA01:8066706-8070064	2654	36.6337	2.7256
CUFF.1060.1	chrA01:8067578-8075905	5824	36.3149	2.70188
CUFF.1060.2	chrA01:8072805-8075905	1719	44.5937	3.31784
CUFF.1061.1	chrA01:8080205-8083316	1897	46.5323	3.45893
CUFF.1062.1	chrA01:8097167-8099299	1525	4.11878	0.30582
CUFF.1062.2	chrA01:8097167-8099101	1412	2.44561	0.181587
CUFF.1063.1	chrA01:8100338-8101564	701	86.3622	6.39824
CUFF.1064.1	chrA01:8101306-8102390	835	11.3829	0.843313
CUFF.1064.2	chrA01:8101306-8102390	836	10.9689	0.812639
CUFF.1065.1	chrA01:8102686-8104386	1700	9.45661	0.705986
CUFF.1066.1	chrA01:8102686-8104611	1709	4.86748	0.363384
CUFF.1067.1	chrA01:8109968-8111784	1437	161.395	11.9842
CUFF.1067.2	chrA01:8109968-8113193	2591	282.767	20.9966
CUFF.1068.1	chrA01:8122614-8126557	2527	16.5435	1.23039
CUFF.1068.2	chrA01:8123091-8126557	2266	101.349	7.53765
CUFF.1068.3	chrA01:8123091-8124839	1004	54.983	4.08927
CUFF.1069.1	chrA01:8145286-8147063	1262	38.715	2.89066
CUFF.1069.2	chrA01:8145454-8147063	933	100.264	7.4862
CUFF.1070.1	chrA01:8150261-8152926	1389	73.369	5.523
CUFF.1071.1	chrA01:8153245-8154598	1040	3.03387	0.230705
CUFF.1072.1	chrA01:8159024-8160969	1466	63.7723	4.73349
CUFF.1073.1	chrA01:8166279-8168015	1331	24.6616	1.82375
CUFF.1074.1	chrA01:8169319-8171543	2027	1.39007	0.103468
CUFF.1074.2	chrA01:8169319-8171543	2123	2.16102	0.160854
CUFF.1075.1	chrA01:8171604-8172490	680	13.0921	0.965446
CUFF.1076.1	chrA01:8172699-8173922	527	876.873	65.2118
CUFF.1077.1	chrA01:8179965-8182494	1930	3226.97	239.867
CUFF.1078.1	chrA01:8187096-8188742	827	250.971	18.6912
CUFF.1079.1	chrA01:8213821-8218397	4205	7.84406	0.582658
CUFF.1080.1	chrA01:8218635-8221336	1135	23.1199	1.7191
CUFF.1081.1	chrA01:8221329-8224050	1422	3.12799	0.232584
CUFF.1081.2	chrA01:8221329-8224050	1423	3.11856	0.231883
CUFF.1082.1	chrA01:8224338-8227334	1672	10.6265	0.787099
CUFF.1082.2	chrA01:8224338-8227334	1600	41.2188	3.05304
CUFF.1083.1	chrA01:8227746-8237366	7756	2.39741	0.178046
CUFF.1083.2	chrA01:8227746-8237366	7754	8.4738	0.629316
CUFF.1084.1	chrA01:8237474-8240175	1851	65.1945	4.83528
CUFF.1085.1	chrA01:8240350-8241724	1374	221.599	16.4708
CUFF.1086.1	chrA01:8240350-8245980	4228	24.3829	1.81231
CUFF.1087.1	chrA01:8246249-8250046	2887	23.2375	1.72651
CUFF.1088.1	chrA01:8251121-8252207	584	719.508	53.5928
CUFF.1089.1	chrA01:8252790-8256379	1913	18.6855	1.39231
CUFF.1089.2	chrA01:8252790-8256379	2331	18.5032	1.37873
CUFF.1090.1	chrA01:8269547-8271165	648	507.464	37.7176
CUFF.1091.1	chrA01:8307977-8311577	2464	11.6595	0.867709
CUFF.1091.2	chrA01:8307977-8308984	601	14.4992	1.07905
CUFF.1092.1	chrA01:8312998-8313874	704	29.2249	2.17026
CUFF.1092.2	chrA01:8312998-8313874	649	166.32	12.351
CUFF.1093.1	chrA01:8318286-8321088	1533	15.2734	1.13066
CUFF.1093.2	chrA01:8318286-8321088	1706	9.07048	0.671467
CUFF.1093.3	chrA01:8318286-8321088	1875	7.82156	0.579012
CUFF.1093.4	chrA01:8318286-8321088	1630	11.4422	0.847043
CUFF.1094.1	chrA01:8342559-8346654	3894	212.021	15.7275
CUFF.1095.1	chrA01:8341719-8342439	720	6.77329	0.5172
CUFF.1096.1	chrA01:8348981-8350848	1628	12.8593	0.969354
CUFF.1097.1	chrA01:8410916-8411564	648	96.3755	7.46118
CUFF.1098.1	chrA01:8418451-8421859	2659	107.974	8.0068
CUFF.1099.1	chrA01:8425303-8426481	1081	303.2	22.6782
CUFF.1100.1	chrA01:8428658-8430905	1079	92.7144	6.97754
CUFF.1101.1	chrA01:8438783-8441896	2190	102.215	7.58704
CUFF.1102.1	chrA01:8442490-8444360	1111	58.2118	4.36777
CUFF.1103.1	chrA01:8446844-8447568	511	105.853	7.85974
CUFF.1104.1	chrA01:8460018-8460800	500	161.649	12.05
CUFF.1105.1	chrA01:8461264-8462851	1587	5.09901	0.381165
CUFF.1106.1	chrA01:8461376-8462851	1298	33.1136	2.47533
CUFF.1107.1	chrA01:8487412-8491927	3537	210.935	15.6564
CUFF.1108.1	chrA01:8493964-8495355	817	19.8539	1.47578
CUFF.1109.1	chrA01:8495831-8497626	1404	779.087	57.9302
CUFF.1110.1	chrA01:8495865-8499635	3307	88.7329	6.59786
CUFF.1111.1	chrA01:8519662-8521160	1082	9.18533	0.683077
CUFF.1112.1	chrA01:8520098-8521160	1062	3.04086	0.226137
CUFF.1113.1	chrA01:8531189-8533234	932	6.19183	0.458462
CUFF.1114.1	chrA01:8536496-8538423	1013	43.9746	3.25503
CUFF.1115.1	chrA01:8553275-8556059	2285	11.7362	0.866759
CUFF.1116.1	chrA01:8559456-8560522	916	21.4989	1.60203
CUFF.1117.1	chrA01:8559456-8560804	1348	26.6878	1.98869
CUFF.1118.1	chrA01:8561289-8562543	1168	122.474	9.15842
CUFF.1119.1	chrA01:8563838-8564633	795	33.2988	2.45906
CUFF.1120.1	chrA01:8568378-8569927	1031	27.7413	2.07201
CUFF.1121.1	chrA01:8573388-8576049	1399	134.751	10.0098
CUFF.1122.1	chrA01:8576252-8576968	716	145.168	10.8446
CUFF.1123.1	chrA01:8592089-8593459	832	56.9621	4.24875
CUFF.1123.2	chrA01:8592089-8594153	1516	217.346	16.2116
CUFF.1124.1	chrA01:8594621-8597032	1460	87.0726	6.44582
CUFF.1125.1	chrA01:8681786-8682411	537	85.8508	6.3596
CUFF.1126.1	chrA01:8682868-8684362	712	35.1553	2.61986
CUFF.1126.2	chrA01:8682869-8684362	811	9.41988	0.701994
CUFF.1127.1	chrA01:8684694-8686470	1063	28.5139	2.13307
CUFF.1128.1	chrA01:8687248-8690071	1422	12.4482	0.926041
CUFF.1129.1	chrA01:8690498-8692786	1611	71.6764	5.3589
CUFF.1130.1	chrA01:8712065-8714438	1880	14.9748	1.11743
CUFF.1131.1	chrA01:8718372-8722367	2581	14.6784	1.09464
CUFF.1131.2	chrA01:8720852-8722367	1282	22.0104	1.64143
CUFF.1132.1	chrA01:8722656-8724078	1209	73.8518	5.64746
CUFF.1132.2	chrA01:8722656-8724078	1292	9.54393	0.729825
CUFF.1133.1	chrA01:8736790-8740629	2200	22.9441	1.72221
CUFF.1133.2	chrA01:8736822-8737749	638	26.6273	1.99867
CUFF.1134.1	chrA01:8781160-8782534	686	2342.58	174.579
CUFF.1135.1	chrA01:8794924-8796079	1155	6.505	0.483678
CUFF.1136.1	chrA01:8805571-8808504	1792	8.06049	0.599436
CUFF.1136.2	chrA01:8805571-8808738	1610	77.2031	5.74138
CUFF.1137.1	chrA01:8811792-8813174	1120	144.565	10.7717
CUFF.1138.1	chrA01:8813481-8814498	367	719.775	53.46
CUFF.1139.1	chrA01:8814688-8817246	1724	6.67876	0.498615
CUFF.1139.2	chrA01:8814995-8817246	1353	3.91079	0.291967
CUFF.1139.3	chrA01:8814995-8817246	1290	22.3911	1.67165
CUFF.1140.1	chrA01:8829939-8830565	626	52.2287	3.91586
CUFF.1141.1	chrA01:8848400-8848833	433	39.9111	2.9644
CUFF.1142.1	chrA01:8850175-8851116	941	7.882	0.583699
CUFF.1143.1	chrA01:8853582-8855316	1052	2.82489	0.209948
CUFF.1144.1	chrA01:8856781-8858256	1475	4.24027	0.314844
CUFF.1145.1	chrA01:8856781-8858256	1292	29.5816	2.19646
CUFF.1146.1	chrA01:8862106-8862938	832	221.211	16.4604
CUFF.1147.1	chrA01:8891228-8891761	533	8.16162	0.630154
CUFF.1148.1	chrA01:8903892-8904966	1074	29.8319	2.20903
CUFF.1149.1	chrA01:8904330-8906425	882	48.5789	3.59723
CUFF.1149.2	chrA01:8904330-8906226	927	21.8414	1.61734
CUFF.1149.3	chrA01:8904330-8906425	1125	25.8256	1.91237
CUFF.1150.1	chrA01:8916363-8917214	653	122.994	9.21682
CUFF.1150.2	chrA01:8916363-8917221	568	197.044	14.7659
CUFF.1151.1	chrA01:8918882-8920973	1938	55.8318	4.14337
CUFF.1152.1	chrA01:8921362-8924179	2049	29.989	2.22585
CUFF.1152.2	chrA01:8921362-8924179	2044	30.637	2.27394
CUFF.1153.1	chrA01:8929408-8931381	1612	28.8399	2.17155
CUFF.1154.1	chrA01:8937303-8938146	843	22.1181	1.64792
CUFF.1155.1	chrA01:8972331-8973219	888	7.23733	0.542128
CUFF.1156.1	chrA01:9003476-9006691	2287	27.6949	2.07039
CUFF.1157.1	chrA01:9007136-9011611	3061	9.73874	0.72495
CUFF.1158.1	chrA01:9014780-9015261	481	51.6317	3.84372
CUFF.1159.1	chrA01:9021518-9024865	2144	7.82841	0.581545
CUFF.1159.2	chrA01:9021518-9027109	3718	2.29881	0.17077
CUFF.1160.1	chrA01:9032823-9034650	1827	7.5689	0.571615
CUFF.1161.1	chrA01:9044704-9045094	390	55.3675	4.26188
CUFF.1162.1	chrA01:9100407-9101352	754	20.4926	1.51768
CUFF.1162.2	chrA01:9100407-9101352	860	18.5837	1.3763
CUFF.1163.1	chrA01:9111960-9113140	1180	489.948	37.0199
CUFF.1164.1	chrA01:9128389-9131425	2945	6.31776	0.465831
CUFF.1165.1	chrA01:9157535-9158217	618	146.932	11.097
CUFF.1166.1	chrA01:9159273-9159893	620	113.301	8.42535
CUFF.1167.1	chrA01:9184264-9185310	667	5.50137	0.41621
CUFF.1168.1	chrA01:9186571-9190861	3531	51.79	3.86258
CUFF.1169.1	chrA01:9198788-9200030	1242	67.8623	5.06748
CUFF.1170.1	chrA01:9204763-9205698	935	96.8439	7.23163
CUFF.1171.1	chrA01:9204886-9206564	1165	162.918	12.1656
CUFF.1172.1	chrA01:9201952-9204307	2355	118.934	8.86531
CUFF.1173.1	chrA01:9215419-9216242	823	4.3513	0.323446
CUFF.1174.1	chrA01:9220002-9220581	579	10.9269	0.813399
CUFF.1175.1	chrA01:9220002-9221942	1081	4.80316	0.357548
CUFF.1175.2	chrA01:9220508-9221942	716	27.7273	2.06402
CUFF.1176.1	chrA01:9222751-9234421	5809	27.5544	2.04925
CUFF.1177.1	chrA01:9235014-9236322	1193	34.0213	2.52512
CUFF.1177.2	chrA01:9235331-9236322	801	40.2282	2.98581
CUFF.1178.1	chrA01:9237066-9238505	1221	13.899	1.03997
CUFF.1178.2	chrA01:9237066-9244604	2849	19.5513	1.46289
CUFF.1178.3	chrA01:9237066-9238505	1162	14.0433	1.05076
CUFF.1179.1	chrA01:9259899-9260726	827	11.624	0.856994
CUFF.1180.1	chrA01:9273954-9276429	2009	58.8104	4.36865
CUFF.1180.2	chrA01:9273954-9277164	2405	108.762	8.0792
CUFF.1181.1	chrA01:9277346-9278134	788	12.4521	0.939531
CUFF.1182.1	chrA01:9282494-9284551	1128	13.3375	1.00348
CUFF.1182.2	chrA01:9282596-9284551	1118	38.8393	2.92218
CUFF.1183.1	chrA01:9294871-9296978	1273	1500.6	112.092
CUFF.1184.1	chrA01:9297240-9302257	2627	21.7091	1.61454
CUFF.1185.1	chrA01:9302594-9304216	1622	30.8732	2.31326
CUFF.1186.1	chrA01:9310012-9311724	1123	138.693	10.3168
CUFF.1187.1	chrA01:9311887-9313363	835	154.835	11.4935
CUFF.1188.1	chrA01:9355217-9356667	903	26.1841	1.94201
CUFF.1188.2	chrA01:9355217-9357921	1576	65.7068	4.87331
CUFF.1189.1	chrA01:9375835-9379354	2183	250.001	18.5996
CUFF.1190.1	chrA01:9380067-9381291	857	22.6439	1.71173
CUFF.1190.2	chrA01:9380079-9381291	933	3.95271	0.298799
CUFF.1191.1	chrA01:9380750-9381291	541	8.69303	0.657137
CUFF.1192.1	chrA01:9389884-9396899	3400	77.516	5.75139
CUFF.1193.1	chrA01:9406639-9409404	2284	18.386	1.36678
CUFF.1194.1	chrA01:9409541-9411657	1892	56.1197	4.15949
CUFF.1195.1	chrA01:9414129-9417120	1896	44.0928	3.28225
CUFF.1195.2	chrA01:9414129-9415547	811	55.4258	4.12587
CUFF.1196.1	chrA01:9427866-9431627	2464	4.60103	0.340336
CUFF.1196.2	chrA01:9428758-9431310	1277	6.96379	0.515108
CUFF.1196.3	chrA01:9429320-9431792	1513	15.4348	1.1417
CUFF.1197.1	chrA01:9438401-9440717	2316	39.858	2.98036
CUFF.1198.1	chrA01:9443775-9444554	779	322.948	23.9585
CUFF.1199.1	chrA01:9455517-9458175	1998	35.3931	2.63129
CUFF.1200.1	chrA01:9466134-9467855	1073	71.25	5.29415
CUFF.1201.1	chrA01:9478763-9480336	881	374.279	27.914
CUFF.1202.1	chrA01:9483757-9485829	1832	331.293	24.7183
CUFF.1203.1	chrA01:9499100-9501836	1291	19.2286	1.44029
CUFF.1204.1	chrA01:9502035-9503910	1875	34.2953	2.58947
CUFF.1205.1	chrA01:9507846-9510269	1035	300.025	22.2719
CUFF.1206.1	chrA01:9510523-9513683	1113	714.905	53.0135
CUFF.1207.1	chrA01:9522709-9525860	1786	17.9141	1.32992
CUFF.1207.2	chrA01:9523122-9525860	1361	33.3906	2.47887
CUFF.1208.1	chrA01:9530376-9532149	786	68.8422	5.12145
CUFF.1209.1	chrA01:9540025-9541624	1126	2.94609	0.217253
CUFF.1210.1	chrA01:9544364-9545112	748	737.552	55.0042
CUFF.1211.1	chrA01:9553763-9555321	1188	36.4258	2.71435
CUFF.1212.1	chrA01:9555570-9558594	2852	4.41221	0.327786
CUFF.1212.2	chrA01:9555570-9558594	2891	4.54949	0.337984
CUFF.1212.3	chrA01:9555570-9558594	2849	5.09023	0.378156
CUFF.1213.1	chrA01:9613872-9615643	1771	80.0153	5.95821
CUFF.1214.1	chrA01:9655732-9659206	1934	242.519	18.2678
CUFF.1215.1	chrA01:9668541-9669416	875	5.54509	0.419989
CUFF.1216.1	chrA01:9681971-9682481	510	7.70339	0.580511
CUFF.1217.1	chrA01:9699908-9701496	1435	36.748	2.7488
CUFF.1218.1	chrA01:9707338-9708699	902	8.65401	0.644765
CUFF.1218.2	chrA01:9707338-9710182	2114	4.28206	0.319034
CUFF.1218.3	chrA01:9707338-9710182	2190	7.58591	0.565186
CUFF.1219.1	chrA01:9723238-9723856	523	6.83485	0.510566
CUFF.1220.1	chrA01:9733151-9733786	635	1140.07	84.4572
CUFF.1221.1	chrA01:9741906-9745040	2902	10.2292	0.765841
CUFF.1221.2	chrA01:9743558-9745040	1121	15.2167	1.13925
CUFF.1221.3	chrA01:9743581-9745040	1113	12.955	0.969919
CUFF.1222.1	chrA01:9748826-9749321	419	11.4877	0.848463
CUFF.1222.2	chrA01:9748826-9750140	1235	12.6106	0.931395
CUFF.1222.3	chrA01:9748826-9750140	1235	2.55088	0.188403
CUFF.1223.1	chrA01:9748826-9749342	516	10.1647	0.750745
CUFF.1224.1	chrA01:9800666-9802163	1497	9.16311	0.677229
CUFF.1225.1	chrA01:9803784-9808236	1969	41.0265	3.03883
CUFF.1225.2	chrA01:9805272-9808236	1051	30.6676	2.27155
CUFF.1226.1	chrA01:9818900-9822060	1683	62.8397	4.69674
CUFF.1227.1	chrA01:9824163-9827516	3353	79.9343	5.92915
CUFF.1228.1	chrA01:9831417-9832958	556	368.142	27.4555
CUFF.1229.1	chrA01:9833738-9835392	535	50.0888	3.71461
CUFF.1229.2	chrA01:9833738-9835490	732	6.99526	0.518772
CUFF.1230.1	chrA01:9835983-9840300	2979	40.9396	3.03361
CUFF.1231.1	chrA01:9860552-9862819	1053	42.4555	3.15425
CUFF.1232.1	chrA01:9863470-9864324	854	242.482	18.1136
CUFF.1233.1	chrA01:9952154-9953906	1752	94.6023	7.06208
CUFF.1234.1	chrA01:9954083-9956140	1329	1189.19	88.3829
CUFF.1234.2	chrA01:9954083-9956140	1326	271.028	20.1433
CUFF.1235.1	chrA01:9984683-9986724	1238	76.05	5.64078
CUFF.1235.2	chrA01:9984686-9985198	347	62.4858	4.6347
CUFF.1236.1	chrA01:9988585-9994868	3322	252.633	18.8294
CUFF.1236.2	chrA01:9992678-9994868	1452	356.897	26.6004
CUFF.1237.1	chrA01:9995092-9996733	974	57.4065	4.25777
CUFF.1238.1	chrA01:9997243-9998657	1056	41.6809	3.12228
CUFF.1238.2	chrA01:9997243-9998657	1066	355.154	26.6043
CUFF.1239.1	chrA01:9998973-10003693	2914	36.5618	2.72011
CUFF.1240.1	chrA01:10008698-10011658	2296	2.86158	0.212394
CUFF.1240.2	chrA01:10008698-10011658	2291	1.97137	0.14632
CUFF.1241.1	chrA01:10033549-10035221	1672	13.6249	1.01615
CUFF.1242.1	chrA01:10035670-10037047	1377	2.05131	0.151822
CUFF.1243.1	chrA01:10059771-10061725	1128	13.2855	0.993081
CUFF.1243.2	chrA01:10059771-10061132	461	26.2818	1.96455
CUFF.1244.1	chrA01:10070527-10076949	5074	6.435	0.477468
CUFF.1244.2	chrA01:10070527-10076949	5286	20.8873	1.54981
CUFF.1245.1	chrA01:10095726-10096870	1054	5.06469	0.375273
CUFF.1246.1	chrA01:10112707-10114944	2237	21.5907	1.60273
CUFF.1247.1	chrA01:10112902-10113581	609	21.6951	1.61048
CUFF.1248.1	chrA01:10169573-10170730	1157	3.34669	0.256902
CUFF.1249.1	chrA01:10175644-10178873	3229	25.3029	1.89374
CUFF.1250.1	chrA01:10175644-10178873	2616	62.0654	4.64516
CUFF.1251.1	chrA01:10181119-10181771	652	60.0502	4.4666
CUFF.1252.1	chrA01:10187278-10189757	1937	15.6951	1.16582
CUFF.1252.2	chrA01:10189136-10189757	449	19.8039	1.47101
CUFF.1253.1	chrA01:10213786-10221708	5405	29.7537	2.20555
CUFF.1254.1	chrA01:10221875-10224109	2234	5.89283	0.437827
CUFF.1255.1	chrA01:10221875-10224109	2087	10.4831	0.778874
CUFF.1256.1	chrA01:10251812-10253591	1253	27.0694	2.02726
CUFF.1256.2	chrA01:10251812-10253273	842	78.4363	5.87419
CUFF.1257.1	chrA01:10266779-10269108	1463	15.4162	1.14445
CUFF.1257.2	chrA01:10267040-10269108	1390	29.3149	2.17625
CUFF.1258.1	chrA01:10280300-10281831	1366	4.93203	0.363988
CUFF.1259.1	chrA01:10299577-10301456	1632	18.7836	1.39268
CUFF.1259.2	chrA01:10299577-10301456	1465	5.96822	0.442504
CUFF.1259.3	chrA01:10299577-10301456	1442	13.6485	1.01195
CUFF.1260.1	chrA01:10348973-10349207	234	396.502	31.186
CUFF.1261.1	chrA01:10350267-10352216	1873	12.2686	0.91055
CUFF.1261.2	chrA01:10350269-10352216	1799	51.1121	3.79345
CUFF.1262.1	chrA01:10352965-10356332	2151	756.788	56.2884
CUFF.1263.1	chrA01:10374845-10375275	430	10.3123	0.783404
CUFF.1264.1	chrA01:10385840-10387324	670	129.779	9.68628
CUFF.1265.1	chrA01:10387507-10390843	1622	9.09673	0.673523
CUFF.1265.2	chrA01:10387507-10391559	2222	13.7266	1.01632
CUFF.1266.1	chrA01:10393161-10394758	1597	41.9432	3.1006
CUFF.1267.1	chrA01:10419766-10423454	3477	5.36559	0.396939
CUFF.1268.1	chrA01:10484931-10486698	833	32.5489	2.4286
CUFF.1269.1	chrA01:10503871-10507533	1649	35.3789	2.64498
CUFF.1270.1	chrA01:10606438-10609223	1420	27.397	2.0504
CUFF.1271.1	chrA01:7296834-7300088	1027	12317.3	914.927
CUFF.1272.1	chrA01:7300375-7303169	1732	12.9485	0.966557
CUFF.1273.1	chrA01:10617219-10618286	675	737.695	54.9211
CUFF.1274.1	chrA01:10622366-10624034	1329	94.6969	7.02433
CUFF.1275.1	chrA01:10633357-10636919	1623	4.19347	0.309853
CUFF.1275.2	chrA01:10633357-10636919	1462	2.77449	0.205006
CUFF.1276.1	chrA01:10653300-10654700	779	21.1502	1.56975
CUFF.1276.2	chrA01:10653300-10654700	783	73.8931	5.48428
CUFF.1277.1	chrA01:10672606-10673224	455	13.4252	1.00296
CUFF.1278.1	chrA01:10671854-10673946	2092	9.71057	0.725449
CUFF.1279.1	chrA01:10672169-10673946	1689	5.044	0.376823
CUFF.1280.1	chrA01:10683402-10685276	1664	25.8376	1.91945
CUFF.1280.2	chrA01:10683402-10685450	1690	19.8288	1.47306
CUFF.1280.3	chrA01:10683402-10685276	1655	8.08556	0.600667
CUFF.1281.1	chrA01:10690314-10691434	1019	72.6795	5.38818
CUFF.1282.1	chrA01:10692605-10693093	488	9.90953	0.729359
CUFF.1283.1	chrA01:10696167-10697442	1275	3.20723	0.242476
CUFF.1284.1	chrA01:10738721-10741482	2761	6.81603	0.505146
CUFF.1285.1	chrA01:10747822-10749204	1382	20.551	1.56427
CUFF.1286.1	chrA01:10761685-10763169	1484	14.0026	1.04934
CUFF.1287.1	chrA01:10787611-10792053	2989	7.98437	0.592848
CUFF.1287.2	chrA01:10787611-10792053	2823	34.646	2.5725
CUFF.1288.1	chrA01:10610047-10613115	911	1739.34	129.065
CUFF.1289.1	chrA01:10814123-10818367	3562	98.7226	7.32666
CUFF.1290.1	chrA01:10832813-10835003	1257	253.366	18.8416
CUFF.1291.1	chrA01:10859071-10860771	1700	3.76062	0.282771
CUFF.1292.1	chrA01:10861758-10862958	767	39.1537	2.89715
CUFF.1293.1	chrA01:10861758-10862461	703	128.89	9.53714
CUFF.1294.1	chrA01:10864980-10868852	2600	8.58331	0.642942
CUFF.1294.2	chrA01:10864980-10868846	2597	20.526	1.53752
CUFF.1294.3	chrA01:10865080-10867029	1652	27.1516	2.03382
CUFF.1295.1	chrA01:10875305-10877799	1089	9.00286	0.682451
CUFF.1295.2	chrA01:10875305-10877799	966	52.7391	3.99782
CUFF.1295.3	chrA01:10876508-10877799	809	8.87293	0.672602
CUFF.1296.1	chrA01:10880361-10881049	566	37.5005	2.80324
CUFF.1297.1	chrA01:10896241-10899423	3098	28.4914	2.1214
CUFF.1298.1	chrA01:10900006-10901238	1232	24.4969	1.84165
CUFF.1299.1	chrA01:10901465-10903357	1141	106.984	7.97314
CUFF.1300.1	chrA01:10904062-10904876	633	1134.5	84.1763
CUFF.1301.1	chrA01:10905225-10905809	442	107.62	8.00383
CUFF.1302.1	chrA01:10915804-10920199	2202	41.709	3.10109
CUFF.1302.2	chrA01:10917793-10920199	964	18.476	1.37371
CUFF.1303.1	chrA01:10927906-10929505	1599	107.611	8.07704
CUFF.1304.1	chrA01:10928072-10929505	1347	118.947	8.92785
CUFF.1304.2	chrA01:10928072-10929191	879	325.472	24.4292
CUFF.1305.1	chrA01:10827177-10829566	1234	1153.1	85.6811
CUFF.1306.1	chrA01:10944511-10946642	1790	83.6539	6.28739
CUFF.1306.2	chrA01:10944511-10946642	1774	75.6088	5.68272
CUFF.1306.3	chrA01:10944511-10946642	1726	19.1572	1.43984
CUFF.1307.1	chrA01:10978391-10979485	1094	3.13621	0.233392
CUFF.1308.1	chrA01:10984660-10985718	938	3.02361	0.222307
CUFF.1309.1	chrA01:10998315-10999961	816	23.6585	1.75493
CUFF.1309.2	chrA01:10998315-10999929	958	5.99944	0.445023
CUFF.1309.3	chrA01:10998315-10999929	1304	8.35894	0.620044
CUFF.1310.1	chrA01:10979784-10982908	1551	8.50588	0.630276
CUFF.1310.2	chrA01:10979784-10982908	1556	45.3787	3.36251
CUFF.1311.1	chrA01:11040897-11042746	1120	5.71475	0.421151
CUFF.1312.1	chrA01:11045858-11047354	1308	16.7787	1.26354
CUFF.1313.1	chrA01:11105804-11106930	903	33.0149	2.46156
CUFF.1314.1	chrA01:11111335-11112730	1133	64.87	4.81546
CUFF.1315.1	chrA01:11177818-11179081	577	12.9497	0.953286
CUFF.1316.1	chrA01:11186764-11187948	1184	20.2717	1.51412
CUFF.1317.1	chrA01:11274051-11279517	3650	20.0051	1.48051
CUFF.1317.2	chrA01:11277127-11278249	665	17.9859	1.33107
CUFF.1318.1	chrA01:11333292-11336502	3068	11.3729	0.85009
CUFF.1318.2	chrA01:11333292-11336502	3129	18.4633	1.38008
CUFF.1319.1	chrA01:11333292-11336502	3210	30.9342	2.31224
CUFF.1320.1	chrA01:11419275-11420873	1388	55.8519	4.17123
CUFF.1321.1	chrA01:11483316-11484682	828	15.2637	1.14306
CUFF.1321.2	chrA01:11483316-11484502	803	39.4758	2.95623
CUFF.1322.1	chrA01:11512448-11514464	2016	119.992	8.90099
CUFF.1323.1	chrA01:11551031-11552431	1400	5.62235	0.41927
CUFF.1324.1	chrA01:11552581-11554061	1480	5.80923	0.433205
CUFF.1325.1	chrA01:11551031-11554055	2148	6.93779	0.517364
CUFF.1326.1	chrA01:11552582-11555336	1232	4.18268	0.31191
CUFF.1327.1	chrA01:11556992-11557682	690	13.6277	1.0295
CUFF.1328.1	chrA01:11560521-11560928	407	10.6035	0.815718
CUFF.1329.1	chrA01:11599499-11602697	2748	49.0998	3.65622
CUFF.1330.1	chrA01:11214754-11216251	1167	7301.11	544.484
CUFF.1331.1	chrA01:11653264-11654773	1420	2.17495	0.162185
CUFF.1331.2	chrA01:11653264-11654773	1362	2.16391	0.161362
CUFF.1332.1	chrA01:11653264-11654773	1509	2.38232	0.177649
CUFF.1333.1	chrA01:11673187-11674493	593	797.067	59.1557
CUFF.1334.1	chrA01:11766328-11767206	878	5.81619	0.428025
CUFF.1335.1	chrA01:11767835-11768749	914	40.6758	3.03456
CUFF.1336.1	chrA01:11839724-11841310	1322	4.20393	0.312179
CUFF.1336.2	chrA01:11839724-11841310	1029	6.17072	0.458231
CUFF.1337.1	chrA01:11852677-11854448	1395	20.4121	1.51126
CUFF.1337.2	chrA01:11852677-11854448	1243	40.359	2.98809
CUFF.1338.1	chrA01:11627688-11630064	1859	2445.15	184.647
CUFF.1339.1	chrA01:11901918-11903084	983	20.6597	1.52349
CUFF.1340.1	chrA01:12049721-12051444	1646	2.32663	0.174983
CUFF.1341.1	chrA01:11861391-11862120	464	1290.31	95.8749
CUFF.1342.1	chrA01:12184848-12187128	2002	126.501	9.37069
CUFF.1343.1	chrA01:12191971-12194148	2110	94.9527	7.07197
CUFF.1344.1	chrA01:12194540-12196834	1958	31.4715	2.33864
CUFF.1345.1	chrA01:12204635-12206830	1210	32.9414	2.45592
CUFF.1346.1	chrA01:12163372-12167468	3140	22.7472	1.68443
CUFF.1346.2	chrA01:12163428-12167468	1799	45.0338	3.33476
CUFF.1346.3	chrA01:12163428-12167468	1936	17.9013	1.32559
CUFF.1346.4	chrA01:12164126-12167468	1237	26.7206	1.97867
CUFF.1347.1	chrA01:12216879-12217719	840	740.635	55.1739
CUFF.1348.1	chrA01:12259524-12260743	955	2.95524	0.21728
CUFF.1349.1	chrA01:12296538-12297719	900	42.4719	3.15413
CUFF.1350.1	chrA01:12305917-12309738	1850	41.443	3.07067
CUFF.1351.1	chrA01:12316910-12317312	402	13.1302	0.965747
CUFF.1352.1	chrA01:12317762-12319347	1585	32.1367	2.3949
CUFF.1353.1	chrA01:12328191-12329276	1085	6.81042	0.505229
CUFF.1354.1	chrA01:12242696-12244979	2283	1294.58	96.667
CUFF.1355.1	chrA01:12384601-12386843	1258	8.2095	0.612531
CUFF.1355.2	chrA01:12384605-12386843	1189	20.8956	1.55907
CUFF.1356.1	chrA01:12393031-12395771	2049	82.1038	6.10281
CUFF.1357.1	chrA01:12396047-12397213	1166	37.4355	2.79179
CUFF.1358.1	chrA01:12402834-12406173	2379	2.93636	0.2177
CUFF.1359.1	chrA01:12402834-12406216	3382	8.05177	0.596953
CUFF.1360.1	chrA01:12408960-12410972	1939	3.65882	0.278062
CUFF.1361.1	chrA01:12413986-12415508	1443	22.0174	1.63393
CUFF.1362.1	chrA01:12414155-12418390	3087	52.7479	3.91447
CUFF.1362.2	chrA01:12414155-12418212	3023	24.6736	1.83105
CUFF.1363.1	chrA01:12418628-12420571	1231	74.5134	5.6134
CUFF.1364.1	chrA01:12418802-12419210	408	12.5552	0.938108
CUFF.1365.1	chrA01:12441347-12445610	2078	4.43508	0.329799
CUFF.1365.2	chrA01:12441542-12445610	1981	3.15929	0.23493
CUFF.1365.3	chrA01:12443118-12445610	1337	2.77304	0.206208
CUFF.1366.1	chrA01:12445915-12447283	1368	54.0278	4.05649
CUFF.1367.1	chrA01:12463013-12463972	532	484.185	35.9826
CUFF.1369.1	chrA01:12330838-12333899	1241	1454.62	107.811
CUFF.1368.1	chrA01:12472593-12475817	2889	44.8408	3.32356
CUFF.1368.2	chrA01:12474433-12475817	892	114.444	8.48244
CUFF.1370.1	chrA01:12476150-12477389	634	607.212	45.2046
CUFF.1371.1	chrA01:12477568-12480025	901	36.0884	2.67079
CUFF.1372.1	chrA01:12523282-12525343	2061	4.68647	0.347736
CUFF.1373.1	chrA01:12535324-12537697	1665	2.147	0.158547
CUFF.1373.2	chrA01:12535324-12537716	1684	7.74941	0.572261
CUFF.1374.1	chrA01:12541637-12542795	904	6.33118	0.472759
CUFF.1374.2	chrA01:12541637-12544516	1588	21.0051	1.56848
CUFF.1375.1	chrA01:12552191-12553318	771	7.74481	0.571938
CUFF.1375.2	chrA01:12552191-12553318	784	10.7781	0.795943
CUFF.1376.1	chrA01:12561303-12561589	286	92.5566	7.10403
CUFF.1377.1	chrA01:12559556-12561106	1048	110.532	8.21795
CUFF.1378.1	chrA01:12607674-12611656	1989	12.5392	0.931416
CUFF.1379.1	chrA01:12614492-12616755	2263	63.0231	4.69732
CUFF.1380.1	chrA01:12578195-12581134	1717	12.8449	0.947858
CUFF.1380.2	chrA01:12578195-12581134	2232	3.60763	0.266217
CUFF.1380.3	chrA01:12579468-12581134	1386	15.4858	1.14274
CUFF.1381.1	chrA01:12645103-12647780	2275	25.5871	1.90931
CUFF.1381.2	chrA01:12645103-12647213	1885	17.393	1.29787
CUFF.1382.1	chrA01:12737252-12739014	1175	11.3029	0.835186
CUFF.1382.2	chrA01:12737252-12739014	1313	25.5972	1.89141
CUFF.1383.1	chrA01:12799399-12802002	1642	61.3738	4.55456
CUFF.1383.2	chrA01:12799427-12800497	569	72.6007	5.3877
CUFF.1384.1	chrA01:12802457-12804395	1168	46.9076	3.52484
CUFF.1385.1	chrA01:12811206-12811910	704	14.3918	1.06744
CUFF.1386.1	chrA01:12828621-12829470	749	9.61744	0.707379
CUFF.1387.1	chrA01:12852864-12853828	476	270.57	20.0918
CUFF.1388.1	chrA01:12866209-12866899	690	175.727	12.9946
CUFF.1389.1	chrA01:12877384-12879124	1621	8.12993	0.607636
CUFF.1390.1	chrA01:12877384-12879124	1740	10.213	0.763323
CUFF.1391.1	chrA01:12760071-12763473	1797	20.2624	1.50842
CUFF.1391.2	chrA01:12760071-12763473	3233	63.3176	4.71363
CUFF.1392.1	chrA01:12892432-12894884	2452	21.1715	1.57507
CUFF.1393.1	chrA01:12883737-12885569	1525	208.485	15.5272
CUFF.1394.1	chrA01:12931166-12932300	903	5.19258	0.381967
CUFF.1395.1	chrA01:12934535-12935533	998	4.87661	0.361228
CUFF.1396.1	chrA01:12949900-12951706	1806	2.33855	0.176048
CUFF.1397.1	chrA01:12953363-12955385	1662	1.41017	0.105168
CUFF.1397.2	chrA01:12953363-12955448	1779	4.82343	0.359724
CUFF.1398.1	chrA01:12959340-12962561	2412	4.48473	0.332942
CUFF.1398.2	chrA01:12959340-12962561	2212	17.7431	1.31723
CUFF.1398.3	chrA01:12959340-12962561	2195	11.983	0.889603
CUFF.1399.1	chrA01:12967694-12968685	991	6.48319	0.490106
CUFF.1400.1	chrA01:12979768-12981357	1335	41.4944	3.09007
CUFF.1401.1	chrA01:12989064-12990866	1802	128.186	9.52107
CUFF.1402.1	chrA01:13027044-13028440	1396	5.15725	0.38596
CUFF.1403.1	chrA01:13082907-13083974	1067	14.1454	1.0487
CUFF.1404.1	chrA01:12943146-12945239	974	666.965	49.4797
CUFF.1405.1	chrA01:13099803-13101125	579	648.197	48.0825
CUFF.1406.1	chrA01:13141191-13143521	1559	2.80444	0.213595
CUFF.1407.1	chrA01:13148604-13150480	1232	5.564	0.409593
CUFF.1407.2	chrA01:13148933-13150480	1210	2.32925	0.171468
CUFF.1408.1	chrA01:13103450-13117575	9735	33.2273	2.46553
CUFF.1408.2	chrA01:13103450-13106287	1474	93.7135	6.95373
CUFF.1409.1	chrA01:13292165-13293443	811	126.204	9.4063
CUFF.1410.1	chrA01:13293926-13294668	742	28.3499	2.10974
CUFF.1411.1	chrA01:13305526-13307420	1497	116.609	8.66623
CUFF.1412.1	chrA01:13402997-13407098	1316	89.1743	6.62595
CUFF.1413.1	chrA01:13408064-13410303	1903	29.048	2.15211
CUFF.1413.2	chrA01:13408494-13410303	1436	107.038	7.93023
CUFF.1413.3	chrA01:13408906-13410303	1088	34.8952	2.58532
CUFF.1414.1	chrA01:13433022-13434612	1517	1.53258	0.113037
CUFF.1415.1	chrA01:13434962-13435801	839	3.80887	0.280274
CUFF.1416.1	chrA01:13599251-13599758	410	29.984	2.21586
CUFF.1417.1	chrA01:13635958-13638073	2115	2.37706	0.176078
CUFF.1418.1	chrA01:13685347-13686964	790	27.0501	2.00698
CUFF.1418.2	chrA01:13685446-13686964	610	76.5932	5.68283
CUFF.1419.1	chrA01:13859719-13861276	1557	25.7274	1.93482
CUFF.1420.1	chrA01:13859831-13862624	1419	153.995	11.5811
CUFF.1421.1	chrA01:13875925-13878325	1633	28.6957	2.13141
CUFF.1421.2	chrA01:13875925-13877264	931	41.2866	3.06662
CUFF.1422.1	chrA01:13889435-13890308	630	34.0352	2.52968
CUFF.1422.2	chrA01:13889435-13891555	1435	25.7401	1.91315
CUFF.1422.3	chrA01:13889435-13891555	1310	70.7845	5.2611
CUFF.1423.1	chrA01:13984812-13988951	4049	6.81372	0.505887
CUFF.1424.1	chrA01:13989039-13992789	2375	9.42568	0.697497
CUFF.1425.1	chrA01:13999905-14002532	567	15.9171	1.18352
CUFF.1426.1	chrA01:14003608-14004721	704	8.1891	0.602907
CUFF.1427.1	chrA01:14009242-14012599	3357	3.46847	0.257233
CUFF.1428.1	chrA01:14009242-14012568	3026	3.98333	0.295416
CUFF.1428.2	chrA01:14009242-14012589	2947	4.15693	0.308292
CUFF.1428.3	chrA01:14009242-14012624	3093	6.21946	0.461255
CUFF.1428.4	chrA01:14009242-14012018	2697	3.61477	0.268083
CUFF.1429.1	chrA01:14017246-14019073	1077	8.22638	0.609358
CUFF.1429.2	chrA01:14017246-14018711	951	4.99858	0.370263
CUFF.1430.1	chrA01:14019201-14021128	1150	18.1598	1.34616
CUFF.1430.2	chrA01:14019201-14021128	1151	2.36196	0.175089
CUFF.1431.1	chrA01:14031540-14036750	4428	32.5813	2.4159
CUFF.1432.1	chrA01:14036864-14039289	1573	18.0985	1.34978
CUFF.1433.1	chrA01:14051675-14053713	1112	157.489	11.7326
CUFF.1434.1	chrA01:14054126-14055585	1459	6.85969	0.514421
CUFF.1435.1	chrA01:14078628-14082373	1741	352.956	26.2179
CUFF.1436.1	chrA01:14121035-14122641	1385	35.411	2.62634
CUFF.1437.1	chrA01:14135172-14136822	1447	6.63406	0.489534
CUFF.1438.1	chrA01:14141559-14148102	4520	62.0283	4.62197
CUFF.1438.2	chrA01:14141559-14148102	4512	10.4291	0.777113
CUFF.1439.1	chrA01:14144230-14148102	3463	27.7898	2.07073
CUFF.1440.1	chrA01:14158080-14162250	1666	6.27568	0.464927
CUFF.1440.2	chrA01:14158080-14162250	1480	6.2653	0.464159
CUFF.1440.3	chrA01:14158505-14162250	1126	17.9859	1.33247
CUFF.1441.1	chrA01:14168919-14170934	1521	42.1098	3.12914
CUFF.1442.1	chrA01:14232959-14239933	3120	77.3994	5.74424
CUFF.1443.1	chrA01:14278463-14279447	984	28.2151	2.09724
CUFF.1444.1	chrA01:14278542-14279447	836	7.33404	0.545143
CUFF.1445.1	chrA01:13235628-13236945	1041	4712.76	350.164
CUFF.1446.1	chrA01:14300100-14303647	3058	29.4087	2.17714
CUFF.1447.1	chrA01:14335745-14337203	1116	46.6703	3.46718
CUFF.1447.2	chrA01:14336280-14337203	572	60.0886	4.46404
CUFF.1448.1	chrA01:14321214-14329988	4103	36.9507	2.74658
CUFF.1449.1	chrA01:14349680-14350165	485	49.3754	3.65909
CUFF.1450.1	chrA01:14358968-14365122	3968	2.56084	0.190472
CUFF.1450.2	chrA01:14358968-14365122	4137	2.89486	0.215316
CUFF.1450.3	chrA01:14358968-14365122	4039	18.0554	1.34294
CUFF.1451.1	chrA01:14411603-14411816	213	346.069	26.4004
CUFF.1452.1	chrA01:14423350-14424540	913	190.245	14.1429
CUFF.1453.1	chrA01:14439831-14440430	599	7.93134	0.600227
CUFF.1454.1	chrA01:14459887-14461548	1030	7.08064	0.520873
CUFF.1455.1	chrA01:14461647-14462631	660	6.10876	0.455093
CUFF.1456.1	chrA01:14483524-14484664	1140	31.5135	2.34853
CUFF.1457.1	chrA01:14483628-14484681	680	320.754	23.9041
CUFF.1458.1	chrA01:14496460-14497517	1057	45.4594	3.37428
CUFF.1459.1	chrA01:14514071-14516502	1239	5.47137	0.408613
CUFF.1460.1	chrA01:14546938-14551268	2397	1.10464	0.0821322
CUFF.1460.2	chrA01:14546938-14551268	2405	4.03797	0.300231
CUFF.1460.3	chrA01:14548091-14551268	1848	1.53099	0.113832
CUFF.1460.4	chrA01:14548814-14551268	1580	1.55938	0.115943
CUFF.1461.1	chrA01:14560863-14562280	1265	25.1478	1.86017
CUFF.1462.1	chrA01:14567116-14571247	3403	14.1091	1.04677
CUFF.1462.2	chrA01:14567116-14571247	3232	76.7964	5.69758
CUFF.1463.1	chrA01:14594219-14597704	2901	153.897	11.4669
CUFF.1464.1	chrA01:14599077-14600327	1021	7.54755	0.558229
CUFF.1464.2	chrA01:14599077-14600327	872	3.98029	0.294389
CUFF.1465.1	chrA01:14602352-14604598	1525	145.35	10.8271
CUFF.1467.1	chrA01:14609434-14611738	2304	15.1041	1.12402
CUFF.1466.1	chrA01:14373998-14376732	1439	211.919	15.7835
CUFF.1468.1	chrA01:14376463-14379879	3329	41.0881	3.06019
CUFF.1469.1	chrA01:14631591-14631794	203	391.511	29.6665
CUFF.1470.1	chrA01:14653308-14655527	1917	171.565	12.7601
CUFF.1472.1	chrA01:14681023-14682957	1331	22.5724	1.67634
CUFF.1472.2	chrA01:14681023-14681896	614	28.5671	2.12153
CUFF.1471.1	chrA01:14612055-14616413	2909	39.1605	2.91539
CUFF.1471.2	chrA01:14612055-14616413	3635	63.6424	4.73801
CUFF.1473.1	chrA01:14788277-14790437	2091	3.50687	0.267474
CUFF.1474.1	chrA01:14713358-14716279	1820	8.69238	0.64311
CUFF.1474.2	chrA01:14713507-14716279	1588	41.4062	3.06346
CUFF.1474.3	chrA01:14714386-14716279	1459	17.7146	1.31062
CUFF.1475.1	chrA01:14804957-14807610	2316	8.73164	0.650197
CUFF.1476.1	chrA01:14809811-14810319	371	43.0955	3.23786
CUFF.1477.1	chrA01:14819617-14821931	1490	47.7894	3.54725
CUFF.1477.2	chrA01:14819617-14820746	621	50.8184	3.77208
CUFF.1478.1	chrA01:14832468-14834804	1311	84.8233	6.2939
CUFF.1479.1	chrA01:14842252-14842464	212	286.771	21.7598
CUFF.1480.1	chrA01:14839432-14841686	1564	14.9233	1.1077
CUFF.1481.1	chrA01:14846699-14848746	1980	5.64415	0.417917
CUFF.1482.1	chrA01:14850054-14851382	937	23.9208	1.77678
CUFF.1482.2	chrA01:14850054-14850870	451	27.1936	2.01988
CUFF.1482.3	chrA01:14850054-14850933	511	11.3178	0.840658
CUFF.1483.1	chrA01:14855267-14856076	809	47.1312	3.48079
CUFF.1484.1	chrA01:14898716-14900531	1633	10.9114	0.82055
CUFF.1485.1	chrA01:14862823-14865938	1274	35.6712	2.64389
CUFF.1485.2	chrA01:14862847-14865938	1357	18.3989	1.3637
CUFF.1485.3	chrA01:14864584-14865938	964	14.7247	1.09137
CUFF.1486.1	chrA01:14938074-14939766	1326	3.82052	0.290982
CUFF.1487.1	chrA01:14931396-14934463	2629	1.36887	0.101628
CUFF.1487.2	chrA01:14931396-14934463	2551	9.27858	0.68886
CUFF.1488.1	chrA01:14969463-14969950	403	14.0801	1.0421
CUFF.1488.2	chrA01:14969463-14972748	1811	1.66157	0.122976
CUFF.1488.3	chrA01:14969463-14972748	1811	10.4945	0.776724
CUFF.1489.1	chrA01:15017218-15018667	1110	11.0141	0.814983
CUFF.1489.2	chrA01:15017218-15018667	1221	7.40927	0.548246
CUFF.1489.3	chrA01:15017218-15018667	1113	34.7789	2.57345
CUFF.1490.1	chrA01:15081920-15083403	1160	2.21657	0.16297
CUFF.1491.1	chrA01:15091539-15092820	747	14.7863	1.09228
CUFF.1492.1	chrA01:15107948-15109407	1067	144.817	10.7449
CUFF.1493.1	chrA01:15124047-15126572	1474	9.73048	0.718701
CUFF.1494.1	chrA01:15126821-15129529	2307	10.4402	0.771808
CUFF.1495.1	chrA01:15149727-15151997	1295	205.61	15.3157
CUFF.1495.2	chrA01:15149727-15151997	1295	39.4058	2.9353
CUFF.1495.3	chrA01:15149879-15151997	1599	37.8819	2.82179
CUFF.1496.1	chrA01:15163642-15164118	476	29.8572	2.2294
CUFF.1497.1	chrA01:15214982-15216460	1152	3.17362	0.235033
CUFF.1497.2	chrA01:15214982-15216460	1253	4.22617	0.312983
CUFF.1497.3	chrA01:15214982-15216460	1301	1.98347	0.146892
CUFF.1498.1	chrA01:15246749-15248419	1670	134.431	10.0235
CUFF.1499.1	chrA01:15254914-15258322	1861	113.427	8.50141
CUFF.1500.1	chrA01:15302499-15304909	1717	14.2492	1.06252
CUFF.1500.2	chrA01:15302499-15303290	445	21.9395	1.63596
CUFF.1501.1	chrA01:15323383-15325000	1617	30.8026	2.28993
CUFF.1502.1	chrA01:15325794-15327246	1452	4.14563	0.31022
CUFF.1503.1	chrA01:15325794-15328348	2003	3.6271	0.271418
CUFF.1503.2	chrA01:15327197-15328348	782	4.46417	0.334056
CUFF.1504.1	chrA01:15333373-15334577	971	5.11015	0.386824
CUFF.1505.1	chrA01:15338521-15339124	603	6.48419	0.482809
CUFF.1506.1	chrA01:15350332-15352772	1060	19.5257	1.44888
CUFF.1507.1	chrA01:15350332-15351020	688	8.42481	0.625153
[truncated: 80,064 more rows]

## Sheet: S2-3
Table S2-3 The FPKM of genes of non-inoculated cotyledons(repeat2).
cuff_gene_id	Locus	FPKM
CUFF.1	chrA01:141-521	153.15
CUFF.3	chrA01:3135-5593	5.71494
CUFF.2	chrA01:813-2397	5.43144
CUFF.4	chrA01:1063-2423	7.41222
CUFF.5	chrA01:18209-19523	2.08393
CUFF.6	chrA01:18266-19121	1.88339
CUFF.7	chrA01:24784-26327	2.81051
CUFF.8	chrA01:30098-31802	5.83424
CUFF.9	chrA01:38095-39470	5.86266
CUFF.10	chrA01:40312-41185	0.777097
CUFF.11	chrA01:44700-46397	0.667995
CUFF.12	chrA01:48209-51275	0.303708
CUFF.13	chrA01:14471-15898	48.7268
CUFF.14	chrA01:60717-61328	0.732431
CUFF.15	chrA01:64873-66656	6.82284
CUFF.16	chrA01:66839-69388	8.31265
CUFF.17	chrA01:69777-71314	10.7071
CUFF.18	chrA01:74743-78134	172.798
CUFF.19	chrA01:96008-96782	4.84791
CUFF.20	chrA01:105914-106988	1.80146
CUFF.21	chrA01:131775-132798	0.451514
CUFF.22	chrA01:141997-144634	9.81464
CUFF.23	chrA01:147127-149830	0.440166
CUFF.24	chrA01:168163-169284	1.01452
CUFF.25	chrA01:172890-174990	8.27903
CUFF.26	chrA01:178549-181136	2.38363
CUFF.27	chrA01:184483-186039	0.366235
CUFF.28	chrA01:196871-198727	0.825522
CUFF.29	chrA01:202076-203995	3.91222
CUFF.30	chrA01:212155-214661	12.57
CUFF.31	chrA01:214802-217297	28.2187
CUFF.32	chrA01:220542-221821	4.38626
CUFF.33	chrA01:220542-221656	13.2614
CUFF.34	chrA01:222290-223104	19.3388
CUFF.35	chrA01:228420-229805	35.0601
CUFF.36	chrA01:233362-235980	13.7158
CUFF.37	chrA01:242869-249598	3.06647
CUFF.38	chrA01:251217-252063	1.84958
CUFF.39	chrA01:254247-255181	1.10764
CUFF.40	chrA01:256168-257636	2.76253
CUFF.41	chrA01:264519-266333	0.459616
CUFF.42	chrA01:305472-307818	1.52657
CUFF.43	chrA01:326476-328205	9.72993
CUFF.44	chrA01:329616-332318	17.2166
CUFF.45	chrA01:332629-333556	29.8235
CUFF.46	chrA01:332832-343203	32.1735
CUFF.47	chrA01:353083-359900	10.6565
CUFF.48	chrA01:376827-379601	0.741623
CUFF.49	chrA01:387791-389422	6.72917
CUFF.50	chrA01:396155-397244	2.04238
CUFF.51	chrA01:444870-446812	3.04081
CUFF.52	chrA01:448938-452106	14.556
CUFF.53	chrA01:458749-459975	37.1515
CUFF.54	chrA01:460240-461353	48.0803
CUFF.55	chrA01:464328-466074	10.4729
CUFF.56	chrA01:485288-487892	9.97381
CUFF.57	chrA01:488646-490059	6.71031
CUFF.58	chrA01:491768-494384	0.421156
CUFF.59	chrA01:496232-497989	3.93819
CUFF.60	chrA01:499077-501731	6.1438
CUFF.61	chrA01:501035-502606	1.46977
CUFF.62	chrA01:511954-513308	5.62854
CUFF.63	chrA01:514769-516213	98.5068
CUFF.64	chrA01:516407-519104	2.40858
CUFF.65	chrA01:529664-530448	0.503791
CUFF.66	chrA01:532419-540551	2.93881
CUFF.67	chrA01:535016-540617	11.2928
CUFF.68	chrA01:547527-550730	12.3187
CUFF.69	chrA01:562227-563672	33.6028
CUFF.70	chrA01:562211-565885	3.01026
CUFF.71	chrA01:560173-561631	27.8705
CUFF.72	chrA01:568321-569855	14.1121
CUFF.73	chrA01:574854-578156	1.37953
CUFF.74	chrA01:578342-579923	4.13049
CUFF.75	chrA01:593960-596384	11.4452
CUFF.76	chrA01:598026-599761	3.84417
CUFF.77	chrA01:610242-612141	2.37479
CUFF.78	chrA01:612194-613682	12.1487
CUFF.79	chrA01:615184-616329	3.82379
CUFF.80	chrA01:617529-618559	5.5531
CUFF.81	chrA01:620904-622820	8.55025
CUFF.82	chrA01:635907-640480	2.47724
CUFF.83	chrA01:640669-641053	1.89658
CUFF.84	chrA01:642165-642869	2.72012
CUFF.85	chrA01:643054-644859	1.58004
CUFF.86	chrA01:643292-644859	4.46072
CUFF.87	chrA01:648379-651870	2.01317
CUFF.88	chrA01:658183-661388	4.73072
CUFF.89	chrA01:671918-672881	1.12542
CUFF.90	chrA01:681438-684830	33.3523
CUFF.92	chrA01:61512-64415	475.431
CUFF.91	chrA01:699970-704953	1.35308
CUFF.93	chrA01:706686-708400	0.561326
CUFF.94	chrA01:708507-710199	0.388252
CUFF.95	chrA01:711026-714720	3.30189
CUFF.96	chrA01:724228-727055	1.99617
CUFF.97	chrA01:729499-730658	0.623475
CUFF.98	chrA01:729749-730182	0.678176
CUFF.99	chrA01:733265-735460	3.41233
CUFF.100	chrA01:734032-736272	0.806746
CUFF.101	chrA01:750491-754283	5.13111
CUFF.102	chrA01:744037-746343	15.9908
CUFF.103	chrA01:757357-761403	0.694931
CUFF.104	chrA01:777353-781810	1.69548
CUFF.105	chrA01:782308-787202	1.11035
CUFF.106	chrA01:754839-757237	16.5505
CUFF.107	chrA01:789707-793959	0.91464
CUFF.108	chrA01:797293-798079	0.849763
CUFF.109	chrA01:803626-805411	5.21438
CUFF.110	chrA01:809480-810286	0.371769
CUFF.111	chrA01:813461-816541	0.217502
CUFF.112	chrA01:787836-789272	23.2314
CUFF.113	chrA01:817984-826555	0.485027
CUFF.114	chrA01:827907-830585	1.06429
CUFF.115	chrA01:839870-841243	9.60586
CUFF.116	chrA01:832174-833329	92.5853
CUFF.117	chrA01:845813-847461	3.03477
CUFF.118	chrA01:847643-848285	11.9003
CUFF.119	chrA01:847648-849911	1.04915
CUFF.120	chrA01:853118-854381	1.72815
CUFF.121	chrA01:843487-845469	10.4319
CUFF.122	chrA01:857476-861294	2.42229
CUFF.123	chrA01:864687-866409	1.50156
CUFF.124	chrA01:882597-883770	4.43391
CUFF.125	chrA01:882597-883557	1.38344
CUFF.126	chrA01:884112-886768	0.808412
CUFF.127	chrA01:874666-878121	6.23524
CUFF.128	chrA01:894400-895918	4.47498
CUFF.129	chrA01:887991-889529	44.5985
CUFF.130	chrA01:888559-892928	4.26326
CUFF.131	chrA01:914786-915029	2.71833
CUFF.132	chrA01:920968-924417	0.122636
CUFF.133	chrA01:924669-926662	1.9631
CUFF.134	chrA01:926770-927191	3.23681
CUFF.135	chrA01:930281-931118	66.4811
CUFF.136	chrA01:931393-933585	21.8641
CUFF.137	chrA01:933797-935236	37.8474
CUFF.138	chrA01:936406-937919	1.84198
CUFF.139	chrA01:952172-958093	3.01831
CUFF.140	chrA01:962121-962599	0.391581
CUFF.141	chrA01:966141-967224	22.4995
CUFF.142	chrA01:970119-973247	1.19701
CUFF.143	chrA01:973547-975250	1.2212
CUFF.144	chrA01:976016-977543	0.534018
CUFF.145	chrA01:976470-977543	0.184311
CUFF.146	chrA01:981258-983435	0.411372
CUFF.147	chrA01:981345-983435	1.55527
CUFF.148	chrA01:898910-903814	52.8645
CUFF.149	chrA01:987486-988572	4.40853
CUFF.150	chrA01:992322-995207	3.36833
CUFF.151	chrA01:999977-1003456	13.6464
CUFF.152	chrA01:1008129-1009476	2.55946
CUFF.153	chrA01:1016265-1018523	0.406511
CUFF.154	chrA01:1018683-1020377	0.358844
CUFF.155	chrA01:1020568-1021563	0.228105
CUFF.156	chrA01:1021715-1023215	0.374263
CUFF.157	chrA01:997600-999684	47.0869
CUFF.158	chrA01:1028327-1029862	1.34996
CUFF.159	chrA01:1030101-1032684	2.54338
CUFF.160	chrA01:1025726-1028004	19.3894
CUFF.161	chrA01:1041252-1045028	11.6825
CUFF.162	chrA01:1045435-1048835	4.35807
CUFF.163	chrA01:1050354-1052992	2.64683
CUFF.164	chrA01:1060928-1065094	2.31379
CUFF.165	chrA01:1035233-1038603	65.1848
CUFF.166	chrA01:1082462-1084781	9.18821
CUFF.167	chrA01:1067275-1069126	29.16
CUFF.168	chrA01:1069802-1072411	11.3223
CUFF.169	chrA01:1135148-1136748	0.437036
CUFF.170	chrA01:1087422-1090523	15.9142
CUFF.171	chrA01:1139430-1141108	6.02805
CUFF.172	chrA01:1150523-1151749	2.41818
CUFF.173	chrA01:1157606-1159349	9.12248
CUFF.174	chrA01:1391533-1392795	5.18851
CUFF.175	chrA01:1393304-1396802	4.04499
CUFF.176	chrA01:1394949-1396802	3.37203
CUFF.177	chrA01:1398978-1403358	24.6777
CUFF.178	chrA01:1410744-1413838	6.4147
CUFF.179	chrA01:1418882-1422161	1.6429
CUFF.180	chrA01:1424718-1427550	1.18856
CUFF.181	chrA01:1428096-1429769	3.28277
CUFF.182	chrA01:1431627-1434458	0.386811
CUFF.183	chrA01:1434952-1435830	251.915
CUFF.184	chrA01:1434952-1440019	18.8037
CUFF.185	chrA01:1450456-1452430	0.160174
CUFF.186	chrA01:1450456-1452430	0.3303
CUFF.187	chrA01:1452670-1457816	3.37021
CUFF.188	chrA01:1458385-1460160	13.8501
CUFF.189	chrA01:1467795-1469437	12.4567
CUFF.190	chrA01:1469878-1473486	39.5349
CUFF.191	chrA01:1474594-1479105	11.142
CUFF.192	chrA01:1479609-1484010	2.20627
CUFF.193	chrA01:1484135-1485789	0.440054
CUFF.194	chrA01:1489466-1491435	3.41431
CUFF.195	chrA01:1498660-1500558	5.39274
CUFF.196	chrA01:1504941-1505742	1.6807
CUFF.197	chrA01:1508423-1511219	2.0962
CUFF.198	chrA01:1511715-1513106	1.61517
CUFF.199	chrA01:1513761-1514847	2.86823
CUFF.200	chrA01:1515230-1516031	46.7803
CUFF.201	chrA01:1539808-1545938	0.435754
CUFF.202	chrA01:1546582-1547408	0.547116
CUFF.203	chrA01:1548630-1549328	1.65333
CUFF.204	chrA01:1548763-1549522	1.76608
CUFF.205	chrA01:1553912-1557359	4.84461
CUFF.206	chrA01:1559140-1560894	2.20606
CUFF.207	chrA01:1559515-1561461	7.8657
CUFF.208	chrA01:1568976-1572396	7.62099
CUFF.209	chrA01:1571339-1573364	1.64737
CUFF.210	chrA01:1576731-1577204	4.71878
CUFF.211	chrA01:1577932-1578620	6.66575
CUFF.212	chrA01:1579100-1584986	24.3059
CUFF.213	chrA01:1585893-1586522	33.9146
CUFF.214	chrA01:1587168-1589167	1.21541
CUFF.215	chrA01:1588254-1594119	0.64078
CUFF.216	chrA01:1595425-1597508	2.32342
CUFF.217	chrA01:1597586-1600448	3.49243
CUFF.218	chrA01:1601291-1602877	4.46672
CUFF.219	chrA01:1602993-1605719	3.65256
CUFF.220	chrA01:1603766-1610406	1.94141
CUFF.221	chrA01:1611020-1613901	24.2377
CUFF.222	chrA01:1617584-1619034	5.65815
CUFF.223	chrA01:1620884-1622118	0.657537
CUFF.224	chrA01:1622474-1626373	4.09653
CUFF.225	chrA01:1626938-1632631	8.88749
CUFF.226	chrA01:1633883-1635677	3.62295
CUFF.227	chrA01:1639900-1642224	5.36132
CUFF.228	chrA01:1643495-1646669	0.741161
CUFF.229	chrA01:1645545-1645996	0.559302
CUFF.230	chrA01:1647555-1651227	6.76896
CUFF.231	chrA01:1654765-1657403	0.335632
CUFF.232	chrA01:1663875-1666592	5.02237
CUFF.233	chrA01:1667052-1669138	7.3481
CUFF.234	chrA01:1675523-1676283	0.201763
CUFF.235	chrA01:1676709-1679295	0.350217
CUFF.236	chrA01:1680117-1682461	0.711046
CUFF.237	chrA01:1682979-1684438	17.8883
CUFF.238	chrA01:1685542-1693144	2.01933
CUFF.239	chrA01:1698297-1703527	4.5534
CUFF.240	chrA01:1704366-1714282	1.18215
CUFF.241	chrA01:1715250-1718397	2.82585
CUFF.242	chrA01:1718850-1720953	2.74372
CUFF.243	chrA01:1721210-1722459	0.416468
CUFF.244	chrA01:1722668-1725802	0.541852
CUFF.245	chrA01:1729339-1735693	4.60503
CUFF.246	chrA01:1740853-1742941	1.01838
CUFF.247	chrA01:1754268-1755308	3.62003
CUFF.248	chrA01:1755570-1760092	15.7658
CUFF.249	chrA01:1760311-1767990	5.03896
CUFF.250	chrA01:1769368-1771071	0.395404
CUFF.251	chrA01:1774987-1775861	12.1373
CUFF.252	chrA01:1778856-1781442	5.01166
CUFF.266	chrA01:1786270-1790824	409.278
CUFF.286	chrA01:1792687-1794617	21.2414
CUFF.291	chrA01:1797267-1800830	0.2547
CUFF.292	chrA01:1799834-1803806	7.40052
CUFF.294	chrA01:1827385-1827891	2.65046
CUFF.253	chrA01:1164068-1166701	61.5452
CUFF.254	chrA01:1164136-1166897	6.5789
CUFF.255	chrA01:1171168-1174322	1.08281
CUFF.256	chrA01:1174467-1181182	3.48283
CUFF.257	chrA01:1184617-1186343	7.59313
CUFF.258	chrA01:1189263-1189950	1.3267
CUFF.259	chrA01:1206542-1207950	3.80231
CUFF.260	chrA01:1201349-1206931	7.40033
CUFF.261	chrA01:1209809-1210568	2.81945
CUFF.262	chrA01:1225612-1226231	0.945525
CUFF.263	chrA01:1232098-1233156	2.35448
CUFF.264	chrA01:1234227-1237968	11.3365
CUFF.265	chrA01:1238125-1239416	112.353
CUFF.267	chrA01:1247700-1251516	10.7591
CUFF.268	chrA01:1251862-1253374	5.21421
CUFF.269	chrA01:1254294-1255923	0.331409
CUFF.270	chrA01:1254582-1255637	2.52026
CUFF.271	chrA01:1257744-1258603	1.87295
CUFF.272	chrA01:1257961-1259305	16.4161
CUFF.273	chrA01:1259644-1262382	6.13894
CUFF.274	chrA01:1262663-1264774	0.353423
CUFF.275	chrA01:1265912-1269782	1.45519
CUFF.276	chrA01:1270163-1271598	11.8397
CUFF.277	chrA01:1272130-1273170	88.5002
CUFF.278	chrA01:1274758-1275704	12.8037
CUFF.279	chrA01:1280348-1281598	4.49475
CUFF.280	chrA01:1295466-1298477	5.32824
CUFF.281	chrA01:1300830-1301939	3.37387
CUFF.282	chrA01:1304479-1305610	1.42597
CUFF.283	chrA01:1304739-1305930	4.80293
CUFF.284	chrA01:1306950-1309006	33.1088
CUFF.285	chrA01:1312797-1315838	2.68556
CUFF.287	chrA01:1316343-1318991	24.1314
CUFF.288	chrA01:1318627-1319358	16.9604
CUFF.289	chrA01:1320079-1323414	12.6205
CUFF.290	chrA01:1323938-1326466	9.44159
CUFF.293	chrA01:1326680-1331663	9.81584
CUFF.295	chrA01:1335399-1336718	1.84535
CUFF.296	chrA01:1335809-1339214	2.31891
CUFF.297	chrA01:1342379-1343660	0.129472
CUFF.298	chrA01:1347322-1348323	2.84338
CUFF.299	chrA01:1356332-1359786	2.87763
CUFF.300	chrA01:1363753-1366757	7.4296
CUFF.301	chrA01:1369238-1372481	3.24201
CUFF.302	chrA01:1373164-1374502	1.9478
CUFF.303	chrA01:1374612-1380620	1.49595
CUFF.304	chrA01:1376171-1377337	1.02358
CUFF.305	chrA01:1385671-1386882	17.5375
CUFF.306	chrA01:1387261-1391345	1.81646
CUFF.307	chrA01:1838856-1840361	10.3678
CUFF.308	chrA01:1842438-1844274	0.473036
CUFF.309	chrA01:1844386-1850005	0.768813
CUFF.310	chrA01:1850440-1854229	10.8008
CUFF.311	chrA01:1854625-1856510	2.2571
CUFF.312	chrA01:1866315-1870858	1.35912
CUFF.313	chrA01:1874185-1874823	1.58307
CUFF.314	chrA01:1880461-1885308	14.3259
CUFF.315	chrA01:1892280-1894162	0.390742
CUFF.316	chrA01:1895650-1897269	0.275375
CUFF.317	chrA01:1898434-1908184	0.808335
CUFF.318	chrA01:1927019-1929094	0.199245
CUFF.319	chrA01:1932775-1934947	0.814313
CUFF.320	chrA01:1940704-1945254	7.21056
CUFF.321	chrA01:1955478-1957199	0.157925
CUFF.322	chrA01:1971300-1974735	0.896681
CUFF.323	chrA01:1975333-1983692	0.371855
CUFF.324	chrA01:1986972-1988731	5.69839
CUFF.325	chrA01:1988798-1990772	5.86253
CUFF.326	chrA01:2005562-2008647	3.79162
CUFF.327	chrA01:2014671-2022805	9.24687
CUFF.328	chrA01:2027391-2035005	0.948982
CUFF.329	chrA01:2046142-2047201	4.23643
CUFF.330	chrA01:2054246-2055904	1.25352
CUFF.331	chrA01:2054251-2055904	1.61558
CUFF.332	chrA01:2062140-2064088	7.25705
CUFF.333	chrA01:2064595-2068156	3.16243
CUFF.334	chrA01:2066449-2068534	17.5152
CUFF.335	chrA01:2069282-2070341	60.6693
CUFF.336	chrA01:2071652-2073763	1.40633
CUFF.337	chrA01:2074859-2077089	1.95667
CUFF.338	chrA01:2077457-2081145	5.3747
CUFF.339	chrA01:2083750-2086397	1.97514
CUFF.340	chrA01:2105841-2107280	32.5008
CUFF.341	chrA01:2107613-2110635	30.0328
CUFF.342	chrA01:2113777-2114534	0.357777
CUFF.343	chrA01:2119900-2121617	23.0246
CUFF.344	chrA01:2127765-2128358	0.509486
CUFF.345	chrA01:2128793-2130364	0.850959
CUFF.346	chrA01:2132577-2135788	1.47519
CUFF.347	chrA01:2138930-2141640	0.602483
CUFF.348	chrA01:2141729-2146501	2.86312
CUFF.349	chrA01:2147740-2152948	29.5428
CUFF.350	chrA01:2156003-2157575	30.3221
CUFF.351	chrA01:2161461-2165579	2.70715
CUFF.352	chrA01:2166283-2167884	154.821
CUFF.353	chrA01:2168948-2171565	21.1398
CUFF.354	chrA01:2181118-2184317	2.17709
CUFF.355	chrA01:2190811-2191976	2.57071
CUFF.356	chrA01:2195516-2198011	18.9209
CUFF.357	chrA01:2199600-2200760	2.63803
CUFF.358	chrA01:2207716-2210088	4.22511
CUFF.359	chrA01:2208708-2211992	2.54262
CUFF.360	chrA01:1829687-1832049	345.547
CUFF.361	chrA01:2214352-2217296	1.8175
CUFF.362	chrA01:2219581-2226109	3.9317
CUFF.363	chrA01:2225000-2229545	7.46781
CUFF.364	chrA01:2231310-2232641	16.844
CUFF.365	chrA01:2233410-2235524	10.3152
CUFF.366	chrA01:2236127-2238836	4.29644
CUFF.367	chrA01:2247292-2252335	1.58427
CUFF.368	chrA01:2247292-2253014	8.50001
CUFF.369	chrA01:2253188-2257893	1.91056
CUFF.370	chrA01:2258432-2260744	23.1189
CUFF.371	chrA01:2261337-2263876	2.69949
CUFF.372	chrA01:2261697-2263876	10.5389
CUFF.373	chrA01:2264772-2266465	85.8055
CUFF.374	chrA01:2212710-2213690	509.089
CUFF.375	chrA01:2280549-2281528	0.835413
CUFF.376	chrA01:2323375-2326045	0.224627
CUFF.377	chrA01:2328611-2333841	1.99071
CUFF.378	chrA01:2346051-2349018	0.866714
CUFF.379	chrA01:2349113-2350767	0.204114
CUFF.380	chrA01:2276049-2279730	27.2734
CUFF.381	chrA01:2279256-2279942	92.7846
CUFF.382	chrA01:2356727-2357526	1.64375
CUFF.383	chrA01:2365000-2368321	0.224356
CUFF.384	chrA01:2352688-2356481	2.28833
CUFF.385	chrA01:2371405-2373156	1.12556
CUFF.386	chrA01:2377090-2378881	4.81614
CUFF.387	chrA01:2379320-2381881	6.49869
CUFF.388	chrA01:2391706-2392584	3.88287
CUFF.389	chrA01:2385589-2388141	4.34982
CUFF.390	chrA01:2387753-2390265	6.48438
CUFF.391	chrA01:2403013-2404245	15.7012
CUFF.392	chrA01:2405154-2408042	1.22089
CUFF.393	chrA01:2410466-2412650	3.55032
CUFF.394	chrA01:2422660-2423987	0.50566
CUFF.395	chrA01:2424792-2424980	4.03664
CUFF.396	chrA01:2398026-2400185	31.4244
CUFF.397	chrA01:2400590-2402056	1.34033
CUFF.398	chrA01:2433893-2435032	40.5594
CUFF.399	chrA01:2445252-2447308	4.72987
CUFF.400	chrA01:2440912-2443972	3.75123
CUFF.401	chrA01:2447663-2452122	2.22547
CUFF.402	chrA01:2463140-2466297	0.464606
CUFF.403	chrA01:2486637-2488198	0.183871
CUFF.404	chrA01:2489768-2491241	0.319323
CUFF.405	chrA01:2501673-2503301	11.3623
CUFF.406	chrA01:2501836-2503387	99.3983
CUFF.407	chrA01:2494966-2499818	22.7229
CUFF.408	chrA01:2511989-2514297	5.22828
CUFF.409	chrA01:2517606-2518419	9.67265
CUFF.410	chrA01:2518272-2519652	1.35392
CUFF.411	chrA01:2515317-2517472	26.0929
CUFF.412	chrA01:2524418-2525906	0.857781
CUFF.413	chrA01:2543202-2544434	2.11037
CUFF.414	chrA01:2545901-2547950	2.49398
CUFF.415	chrA01:2554457-2558359	4.66325
CUFF.416	chrA01:2566374-2568583	0.30613
CUFF.417	chrA01:2575400-2590566	1.06642
CUFF.418	chrA01:2593650-2596751	16.9081
CUFF.419	chrA01:2597612-2600919	4.61327
CUFF.420	chrA01:2601305-2602797	1.63904
CUFF.421	chrA01:2603475-2604843	0.646042
CUFF.422	chrA01:2619543-2622793	6.22392
CUFF.423	chrA01:2625147-2627740	2.2152
CUFF.424	chrA01:2633550-2636459	7.75322
CUFF.425	chrA01:2638798-2641110	40.2473
CUFF.426	chrA01:2645115-2647960	4.35251
CUFF.427	chrA01:2648165-2649888	0.330145
CUFF.428	chrA01:2654568-2655833	37.8461
CUFF.429	chrA01:2657635-2658862	0.732922
CUFF.430	chrA01:2677693-2679444	25.1267
CUFF.431	chrA01:2692361-2695538	3.5175
CUFF.432	chrA01:2698540-2701150	0.347409
CUFF.433	chrA01:2701341-2702164	2.79649
CUFF.434	chrA01:2703871-2706236	1.15095
CUFF.435	chrA01:2706701-2710101	2.16013
CUFF.436	chrA01:2711180-2712937	6.70058
CUFF.437	chrA01:2713167-2715035	2.46661
CUFF.438	chrA01:2715684-2719086	49.7141
CUFF.439	chrA01:2736145-2737675	5.89529
CUFF.440	chrA01:2738108-2740818	8.06126
CUFF.441	chrA01:2743157-2747002	12.7536
CUFF.442	chrA01:2758034-2760296	10.923
CUFF.443	chrA01:2771599-2772341	1.15556
CUFF.444	chrA01:2772587-2775085	3.38504
CUFF.445	chrA01:2772587-2781699	1.93843
CUFF.446	chrA01:2781995-2785355	1.90558
CUFF.447	chrA01:2784663-2787197	18.0527
CUFF.448	chrA01:2787496-2789702	12.7421
CUFF.449	chrA01:2790988-2793269	2.16366
CUFF.450	chrA01:2797763-2798940	19.3857
CUFF.451	chrA01:2821686-2822905	1.85054
CUFF.452	chrA01:2823004-2825357	16.2481
CUFF.453	chrA01:2832804-2834098	6.32128
CUFF.454	chrA01:2837951-2840181	6.98143
CUFF.455	chrA01:2841571-2844099	0.899534
CUFF.456	chrA01:2868444-2870364	8.42052
CUFF.457	chrA01:2881806-2884237	8.61698
CUFF.458	chrA01:2886744-2888450	3.66903
CUFF.459	chrA01:2888664-2891492	31.5993
CUFF.460	chrA01:2894485-2897592	5.93995
CUFF.461	chrA01:2907300-2908320	0.356703
CUFF.462	chrA01:2908522-2911362	1.81173
CUFF.463	chrA01:2916613-2919481	10.6017
CUFF.464	chrA01:2522165-2523207	502.481
CUFF.465	chrA01:2922896-2928742	1.86759
CUFF.466	chrA01:2928214-2929986	4.18917
CUFF.467	chrA01:2935190-2939008	1.99015
CUFF.468	chrA01:2997608-2998540	70.0988
CUFF.469	chrA01:2999264-2999935	4.8778
CUFF.470	chrA01:3000133-3000762	1.17696
CUFF.471	chrA01:3006280-3006736	48.7947
CUFF.472	chrA01:3017997-3019781	4.64451
CUFF.473	chrA01:3025680-3028375	18.1686
CUFF.474	chrA01:3029688-3031133	42.7985
CUFF.475	chrA01:3045227-3046618	1.10923
CUFF.476	chrA01:3052995-3053798	4.80009
CUFF.477	chrA01:3072352-3073801	6.02544
CUFF.478	chrA01:3083773-3084800	0.679748
CUFF.479	chrA01:3093939-3094779	2.77571
CUFF.480	chrA01:3095630-3099721	5.845
CUFF.481	chrA01:3102617-3105933	1.3957
CUFF.482	chrA01:3112356-3115104	3.05525
CUFF.483	chrA01:3123678-3124920	0.770002
CUFF.489	chrA01:3132394-3133163	132.567
CUFF.493	chrA01:3134084-3135621	3.27213
CUFF.484	chrA01:2942307-2945807	1.43201
CUFF.485	chrA01:2963814-2964163	14.1334
CUFF.486	chrA01:2971697-2971962	1.90191
CUFF.487	chrA01:2972185-2974395	9.12474
CUFF.488	chrA01:2975905-2976739	3.40072
CUFF.490	chrA01:2980766-2982404	12.1247
CUFF.491	chrA01:2980988-2982424	67.2291
CUFF.492	chrA01:2985241-2987229	0.52734
CUFF.494	chrA01:2990663-2992547	1.20227
CUFF.495	chrA01:2991137-2992687	0.655056
CUFF.496	chrA01:3141823-3143622	11.0584
CUFF.497	chrA01:3165354-3168152	4.25898
CUFF.498	chrA01:3148856-3152930	7.57962
CUFF.499	chrA01:3366926-3368631	0.499572
CUFF.500	chrA01:3369020-3371088	9.52494
CUFF.501	chrA01:3374385-3382453	2.55958
CUFF.502	chrA01:3383559-3385510	0.638737
CUFF.503	chrA01:3390017-3391997	0.468899
CUFF.504	chrA01:3395267-3396431	7.12827
CUFF.505	chrA01:3406096-3407875	0.89064
CUFF.506	chrA01:3427837-3429758	4.07346
CUFF.507	chrA01:3430307-3431854	25.682
CUFF.508	chrA01:3432139-3432918	10.6465
CUFF.509	chrA01:3444211-3445614	1.45047
CUFF.510	chrA01:3447218-3453446	21.5903
CUFF.511	chrA01:3453659-3454768	39.62
CUFF.512	chrA01:3468461-3471951	3.62779
CUFF.513	chrA01:3472089-3474060	1.46822
CUFF.514	chrA01:3474396-3476065	18.5496
CUFF.515	chrA01:3476255-3477985	4.04776
CUFF.516	chrA01:3478241-3479147	77.8788
CUFF.517	chrA01:3479412-3485632	2.54597
CUFF.518	chrA01:3506904-3508949	16.6454
CUFF.519	chrA01:3516182-3518795	3.86124
CUFF.520	chrA01:3546357-3551755	0.498147
CUFF.521	chrA01:3559602-3560690	2.25171
CUFF.522	chrA01:3560926-3563960	13.821
CUFF.523	chrA01:3561901-3566885	3.15012
CUFF.524	chrA01:3575724-3577184	23.9819
CUFF.525	chrA01:3593541-3603056	24.5935
CUFF.526	chrA01:3610033-3611992	0.965332
CUFF.527	chrA01:3639209-3643084	12.0046
CUFF.528	chrA01:3672148-3673327	0.416291
CUFF.529	chrA01:3680118-3685542	5.89631
CUFF.530	chrA01:3704620-3705504	0.825504
CUFF.531	chrA01:3705786-3707250	10.6687
CUFF.532	chrA01:3707400-3711309	27.8917
CUFF.533	chrA01:3720485-3722753	34.6547
CUFF.534	chrA01:3733487-3734051	0.66953
CUFF.535	chrA01:3737043-3741439	21.7833
CUFF.536	chrA01:3745456-3747158	3.42675
CUFF.537	chrA01:3747331-3749681	5.91958
CUFF.538	chrA01:3750385-3751920	0.499253
CUFF.539	chrA01:3752784-3755192	0.505241
CUFF.540	chrA01:3757896-3758685	0.216668
CUFF.541	chrA01:3771863-3774214	10.7626
CUFF.542	chrA01:3787547-3788932	0.476488
CUFF.543	chrA01:3793742-3796499	9.4195
CUFF.544	chrA01:3816043-3817552	1.21791
CUFF.546	chrA01:3845771-3848193	2.64141
CUFF.558	chrA01:3850630-3853131	10.5847
CUFF.559	chrA01:3851850-3856529	1.68514
CUFF.545	chrA01:3187749-3192624	78.1493
CUFF.547	chrA01:3210478-3216495	7.43535
CUFF.548	chrA01:3225517-3232362	0.376498
CUFF.549	chrA01:3233342-3234710	0.210163
CUFF.550	chrA01:3235267-3236084	0.202126
CUFF.551	chrA01:3241147-3241735	0.573006
CUFF.552	chrA01:3255770-3258797	1.30162
CUFF.553	chrA01:3257877-3258972	0.716668
CUFF.554	chrA01:3267303-3271420	7.99698
CUFF.555	chrA01:3282366-3284564	1.4076
CUFF.556	chrA01:3290895-3292430	6.50704
CUFF.557	chrA01:3294157-3297448	5.37699
CUFF.560	chrA01:3308302-3310934	0.203727
CUFF.561	chrA01:3311147-3312453	0.390862
CUFF.562	chrA01:3324345-3326592	3.54027
CUFF.563	chrA01:3326736-3327901	2.49169
CUFF.564	chrA01:3326334-3327506	9.45804
CUFF.565	chrA01:3328056-3330167	6.55969
CUFF.566	chrA01:3335973-3337578	0.204516
CUFF.567	chrA01:3338411-3339098	20.3273
CUFF.568	chrA01:3343755-3352285	2.23396
CUFF.569	chrA01:3352636-3356250	2.18468
CUFF.570	chrA01:3356488-3357790	2.39484
CUFF.571	chrA01:3357392-3357877	0.412459
CUFF.572	chrA01:3358172-3361251	9.74698
CUFF.573	chrA01:3361430-3362868	7.35764
CUFF.574	chrA01:3895701-3905000	5.48201
CUFF.575	chrA01:3906013-3908827	12.5088
CUFF.576	chrA01:3915247-3915853	0.414185
CUFF.577	chrA01:3936116-3937009	38.506
CUFF.578	chrA01:3938889-3941740	1.14798
CUFF.579	chrA01:3942421-3944261	3.2445
CUFF.580	chrA01:3945342-3948131	0.948058
CUFF.581	chrA01:3948629-3954513	1.5822
CUFF.582	chrA01:3950481-3954316	3.95065
CUFF.583	chrA01:3966232-3969452	12.2982
CUFF.584	chrA01:4012062-4013991	7.45967
CUFF.585	chrA01:4014231-4016724	0.404414
CUFF.586	chrA01:4019085-4022628	2.51135
CUFF.587	chrA01:4025156-4027105	3.0327
CUFF.588	chrA01:4026763-4032856	6.61774
CUFF.590	chrA01:3863514-3864419	618.814
CUFF.592	chrA01:3863514-3866140	42.0632
CUFF.589	chrA01:4036762-4037759	0.787883
CUFF.591	chrA01:4036876-4038391	7.69189
CUFF.593	chrA01:4044900-4047891	4.71693
CUFF.594	chrA01:4056156-4065293	0.584322
CUFF.595	chrA01:4076491-4079654	1.22613
CUFF.596	chrA01:4081947-4083354	3.49341
CUFF.597	chrA01:4085314-4086257	1.04737
CUFF.598	chrA01:4079862-4081711	10.5166
CUFF.599	chrA01:4140209-4141503	6.88569
CUFF.600	chrA01:4142198-4143879	4.20892
CUFF.601	chrA01:4149258-4150640	0.118607
CUFF.602	chrA01:4144125-4145723	3.72752
CUFF.603	chrA01:4192060-4194309	5.61367
CUFF.604	chrA01:4194021-4196293	2.21946
CUFF.605	chrA01:4227381-4229586	2.54444
CUFF.606	chrA01:4233132-4236552	0.654774
CUFF.607	chrA01:4244326-4246519	9.20184
CUFF.608	chrA01:4247680-4248953	0.680679
CUFF.609	chrA01:4255026-4256234	1.82988
CUFF.610	chrA01:4256788-4258151	0.42289
CUFF.611	chrA01:4260529-4261921	1.85468
CUFF.612	chrA01:4261011-4261921	0.573261
CUFF.613	chrA01:4266659-4268148	0.138503
CUFF.614	chrA01:4268228-4268735	0.39279
CUFF.615	chrA01:4276651-4279592	3.08134
CUFF.616	chrA01:4288471-4291849	3.80484
CUFF.617	chrA01:4314406-4318465	13.6546
CUFF.618	chrA01:4159860-4161943	36.0485
CUFF.619	chrA01:4163528-4164806	7.60853
CUFF.620	chrA01:4327267-4331483	8.21785
CUFF.621	chrA01:4332479-4333812	12.3394
CUFF.622	chrA01:4334222-4334959	14.8546
CUFF.623	chrA01:4345876-4349822	5.31138
CUFF.624	chrA01:4351261-4352324	0.17907
CUFF.625	chrA01:4367315-4367797	10.6269
CUFF.626	chrA01:4377150-4377955	0.262179
CUFF.627	chrA01:4336324-4340305	2.43024
CUFF.628	chrA01:4339120-4343315	2.04529
CUFF.629	chrA01:4380330-4382264	2.33169
CUFF.630	chrA01:4381288-4383448	2.38794
CUFF.631	chrA01:4419900-4420898	0.32785
CUFF.632	chrA01:4417849-4420875	0.495314
CUFF.633	chrA01:4422830-4424647	1.39001
CUFF.634	chrA01:4386881-4396691	3.57012
CUFF.635	chrA01:4458732-4461447	1.49429
CUFF.636	chrA01:4464962-4466731	8.81246
CUFF.637	chrA01:4455766-4457276	9.57993
CUFF.638	chrA01:4457427-4458096	15.9384
CUFF.639	chrA01:4482402-4483372	5.03054
CUFF.640	chrA01:4484380-4484933	4.80863
CUFF.641	chrA01:4471864-4474472	11.6226
CUFF.642	chrA01:4497304-4499383	5.16585
CUFF.643	chrA01:4515461-4516751	5.25072
CUFF.644	chrA01:4534314-4535815	25.6262
CUFF.645	chrA01:4536312-4538171	3.57396
CUFF.646	chrA01:4540230-4544286	2.11348
CUFF.647	chrA01:4565748-4566288	0.405653
CUFF.648	chrA01:4573934-4574805	0.660746
CUFF.649	chrA01:4575008-4578226	8.0414
CUFF.650	chrA01:4521740-4523404	47.7656
CUFF.651	chrA01:4599489-4602831	2.1989
CUFF.652	chrA01:4602705-4603972	17.2889
CUFF.653	chrA01:4604146-4605018	19.7102
CUFF.654	chrA01:4606091-4607387	3.62876
CUFF.655	chrA01:4614172-4616410	0.293182
CUFF.656	chrA01:4607789-4611775	0.440624
CUFF.657	chrA01:4640160-4642133	0.594631
CUFF.658	chrA01:4642879-4646742	0.836524
CUFF.659	chrA01:4672440-4674554	11.6383
CUFF.660	chrA01:4682329-4683182	32.3572
CUFF.661	chrA01:4683511-4684525	11.9074
CUFF.662	chrA01:4684676-4687420	0.379329
CUFF.663	chrA01:4684676-4687573	1.33145
CUFF.664	chrA01:4687690-4689231	0.45207
CUFF.665	chrA01:4678986-4681408	22.6103
CUFF.666	chrA01:4701256-4702486	4.20891
CUFF.667	chrA01:4742237-4746899	1.19534
CUFF.668	chrA01:4748963-4752052	1.73398
CUFF.669	chrA01:4755646-4757258	0.32438
CUFF.670	chrA01:4759693-4761577	4.38197
CUFF.671	chrA01:4763520-4764278	1.02307
CUFF.672	chrA01:4763627-4764278	0.710769
CUFF.673	chrA01:4771583-4774581	1.19085
CUFF.674	chrA01:4771583-4772261	0.835217
CUFF.675	chrA01:4773600-4774649	0.900964
CUFF.676	chrA01:4775650-4778945	8.67925
CUFF.677	chrA01:4783438-4785742	2.60338
CUFF.678	chrA01:4787935-4789456	18.1412
CUFF.679	chrA01:4791500-4794271	2.5138
CUFF.680	chrA01:4732027-4735100	32.6548
CUFF.681	chrA01:4806048-4807691	10.0806
CUFF.682	chrA01:4822439-4824811	2.13626
CUFF.683	chrA01:4820478-4821979	9.56864
CUFF.684	chrA01:4828160-4834183	0.954419
CUFF.685	chrA01:4841658-4845724	1.05789
CUFF.686	chrA01:4854445-4855722	1.29766
CUFF.687	chrA01:4834716-4840604	7.04961
CUFF.688	chrA01:4858359-4861745	16.2843
CUFF.689	chrA01:4867614-4868928	17.5671
CUFF.690	chrA01:4868761-4870509	12.9341
CUFF.691	chrA01:4874928-4877454	51.9175
CUFF.692	chrA01:4885126-4886221	1.21332
CUFF.693	chrA01:4887092-4890047	3.70778
CUFF.694	chrA01:4890571-4893056	5.61643
CUFF.695	chrA01:4893347-4896098	2.759
CUFF.696	chrA01:4897622-4899074	55.9693
CUFF.697	chrA01:4907666-4910741	11.7735
CUFF.698	chrA01:4959697-4961095	5.0712
CUFF.699	chrA01:4961624-4966690	23.7453
CUFF.700	chrA01:4969591-4972839	35.5938
CUFF.701	chrA01:4995092-4998918	3.41407
CUFF.702	chrA01:4999280-5000889	0.446983
CUFF.703	chrA01:5002208-5008584	1.1104
CUFF.704	chrA01:5008694-5016004	4.83446
CUFF.705	chrA01:5016270-5018155	5.42148
CUFF.706	chrA01:5019547-5021907	0.524123
CUFF.707	chrA01:5027438-5028469	0.275247
CUFF.708	chrA01:5028970-5031612	6.56734
CUFF.709	chrA01:5032877-5037129	3.47929
CUFF.710	chrA01:5038181-5038911	21.0846
CUFF.711	chrA01:5044056-5044825	0.42302
CUFF.712	chrA01:5050934-5052492	21.0088
CUFF.713	chrA01:5054020-5055908	0.402953
CUFF.714	chrA01:5067665-5070057	1.00971
CUFF.715	chrA01:5074730-5077310	4.79916
CUFF.716	chrA01:5078413-5081430	6.47391
CUFF.717	chrA01:5120954-5121274	32.4817
CUFF.718	chrA01:5122245-5123360	3.54753
CUFF.719	chrA01:5126724-5128905	20.2555
CUFF.720	chrA01:4880969-4883164	525.768
CUFF.721	chrA01:5137130-5139312	3.67165
CUFF.722	chrA01:5139825-5142300	0.370383
CUFF.723	chrA01:5147499-5150969	0.725097
CUFF.724	chrA01:5152331-5155024	0.257312
CUFF.725	chrA01:5166070-5169334	2.01298
CUFF.726	chrA01:5164138-5165808	7.42716
CUFF.727	chrA01:5174183-5174936	0.65351
CUFF.728	chrA01:5177976-5180029	6.86536
CUFF.729	chrA01:5180214-5181236	16.4788
CUFF.731	chrA01:5195275-5197867	1.09374
CUFF.730	chrA01:5190277-5193378	0.287189
CUFF.732	chrA01:5194287-5194960	0.444502
CUFF.733	chrA01:5209749-5211384	1.8434
CUFF.734	chrA01:5198859-5202327	1.67162
CUFF.735	chrA01:5220373-5222699	0.618276
CUFF.736	chrA01:5226743-5230012	1.43531
CUFF.737	chrA01:5230751-5232075	5.59042
CUFF.738	chrA01:5262851-5263727	24.6256
CUFF.739	chrA01:5271663-5274554	0.307491
CUFF.740	chrA01:5232991-5239505	8.50944
CUFF.741	chrA01:5274963-5277170	0.363996
CUFF.742	chrA01:5287924-5289584	19.4415
CUFF.743	chrA01:5290523-5296245	2.86487
CUFF.744	chrA01:5293646-5298627	6.40558
CUFF.745	chrA01:5299623-5301074	0.302299
CUFF.746	chrA01:5301242-5303206	0.193586
CUFF.747	chrA01:5305021-5306155	10.7194
CUFF.748	chrA01:5308130-5310977	1.44484
CUFF.749	chrA01:5320289-5322816	0.073375
CUFF.750	chrA01:5320289-5322809	0.45571
CUFF.751	chrA01:5323021-5324627	3.91116
CUFF.752	chrA01:5324079-5327044	0.427233
CUFF.753	chrA01:5328662-5329279	0.722411
CUFF.754	chrA01:5346743-5348829	0.998645
CUFF.755	chrA01:5351733-5353434	0.672984
CUFF.756	chrA01:5357495-5359736	2.96453
CUFF.757	chrA01:5357495-5359332	6.81849
CUFF.758	chrA01:5278059-5280989	69.9645
CUFF.759	chrA01:5388673-5389987	1.11011
CUFF.760	chrA01:5389010-5389987	0.772734
CUFF.761	chrA01:5392889-5394791	20.925
CUFF.762	chrA01:5398116-5399871	3.50889
CUFF.763	chrA01:5401902-5403517	6.69884
CUFF.764	chrA01:5403865-5407943	0.93345
CUFF.765	chrA01:5411798-5413088	0.314754
CUFF.766	chrA01:5413252-5414796	0.125273
CUFF.767	chrA01:5414884-5415724	0.372413
CUFF.768	chrA01:5418191-5421267	0.322086
CUFF.769	chrA01:5361870-5370933	7.93609
CUFF.770	chrA01:5468262-5471482	1.26625
CUFF.771	chrA01:5472258-5474169	0.629783
CUFF.772	chrA01:5475833-5476887	0.210073
CUFF.773	chrA01:5479442-5481062	7.0573
CUFF.774	chrA01:5485713-5487008	0.146063
CUFF.775	chrA01:5481818-5482841	23.6805
CUFF.776	chrA01:5491337-5492386	5.0946
CUFF.777	chrA01:5489462-5490717	23.2312
CUFF.778	chrA01:5495092-5496438	5.40278
CUFF.779	chrA01:5523050-5526951	5.33487
CUFF.780	chrA01:5525489-5528202	4.1178
CUFF.781	chrA01:5546916-5548668	12.5215
CUFF.782	chrA01:5549796-5553193	8.00668
CUFF.783	chrA01:5500943-5506036	11.8098
CUFF.784	chrA01:5506243-5508448	2.38448
CUFF.785	chrA01:5518776-5522890	1.54214
CUFF.786	chrA01:5570218-5573898	0.453595
CUFF.787	chrA01:5570218-5573348	0.123864
CUFF.788	chrA01:5572964-5573712	1.92562
CUFF.789	chrA01:5594905-5598452	2.07765
CUFF.790	chrA01:5599820-5601162	0.219673
CUFF.791	chrA01:5605556-5610058	0.523378
CUFF.792	chrA01:5615312-5615639	2.11796
CUFF.793	chrA01:5619008-5620527	0.603757
CUFF.794	chrA01:5625882-5626908	8.87097
CUFF.795	chrA01:5634707-5636763	28.0906
CUFF.796	chrA01:5636972-5639024	4.00373
CUFF.797	chrA01:5645026-5645712	0.647316
CUFF.798	chrA01:5652500-5653386	7.25504
CUFF.799	chrA01:5653737-5656730	1.69585
CUFF.800	chrA01:5656979-5662258	0.599032
CUFF.801	chrA01:5662793-5670542	0.964428
CUFF.802	chrA01:5668858-5670542	6.87531
CUFF.803	chrA01:5670990-5672839	8.90763
CUFF.804	chrA01:5568499-5569541	300.155
CUFF.805	chrA01:5678519-5680669	8.93658
CUFF.806	chrA01:5684353-5686404	0.460581
CUFF.807	chrA01:5681716-5683579	5.83259
CUFF.808	chrA01:5700164-5704687	2.60889
CUFF.809	chrA01:5737093-5740208	1.698
CUFF.810	chrA01:5730428-5731425	21.157
CUFF.811	chrA01:5758853-5760513	1.46707
CUFF.812	chrA01:5760910-5761826	2.51353
CUFF.813	chrA01:5785910-5789532	1.51519
CUFF.814	chrA01:5790110-5793775	0.322565
CUFF.815	chrA01:5794355-5796757	3.2171
CUFF.816	chrA01:5752138-5758647	8.73035
CUFF.817	chrA01:5811721-5814288	10.7487
CUFF.818	chrA01:5814653-5817210	6.64333
CUFF.819	chrA01:5815377-5818774	4.57269
CUFF.820	chrA01:5830099-5834746	0.746532
CUFF.822	chrA01:5826795-5829517	17.4258
CUFF.821	chrA01:5839694-5841056	0.697423
CUFF.823	chrA01:5863567-5867221	0.44063
CUFF.824	chrA01:5856662-5859454	1.28254
CUFF.825	chrA01:5885497-5888271	1.56531
CUFF.826	chrA01:5879852-5880562	1.14787
CUFF.827	chrA01:5881300-5884023	5.72601
CUFF.828	chrA01:5911161-5914195	7.23615
CUFF.829	chrA01:5912078-5914199	3.38758
CUFF.830	chrA01:5926204-5927370	17.5924
CUFF.831	chrA01:5932979-5938892	0.370492
CUFF.832	chrA01:5951929-5953040	0.279675
CUFF.833	chrA01:5965181-5967887	2.13324
CUFF.834	chrA01:5970120-5971932	0.160863
CUFF.835	chrA01:5970120-5972100	0.0875288
CUFF.836	chrA01:5972426-5973382	0.240556
CUFF.837	chrA01:5977183-5983736	1.27318
CUFF.838	chrA01:5992157-5995150	0.435147
CUFF.839	chrA01:5995427-5997900	7.33051
CUFF.840	chrA01:5999869-6000848	10.352
CUFF.841	chrA01:6001895-6002743	0.886822
CUFF.842	chrA01:6004988-6005377	10.5021
CUFF.843	chrA01:6014401-6015093	0.274179
CUFF.844	chrA01:6016163-6017558	15.3634
CUFF.845	chrA01:6022034-6025880	3.95317
CUFF.846	chrA01:6038899-6039905	110.963
CUFF.847	chrA01:6045616-6046905	16.2302
CUFF.848	chrA01:6049180-6050997	41.7683
CUFF.849	chrA01:6052041-6054804	22.0118
CUFF.850	chrA01:6055323-6057400	1.48954
CUFF.851	chrA01:5895573-5897739	231.229
CUFF.853	chrA01:6071207-6072898	1.05376
CUFF.852	chrA01:6064241-6065522	3.11074
CUFF.854	chrA01:6069407-6070583	14.5454
CUFF.855	chrA01:6086632-6089930	2.944
CUFF.856	chrA01:6090391-6092376	1.45978
CUFF.857	chrA01:6094178-6094937	51.532
CUFF.858	chrA01:6080748-6083039	5.83529
CUFF.859	chrA01:6080838-6085423	5.20461
CUFF.860	chrA01:6095110-6096787	20.3522
CUFF.861	chrA01:6139584-6142014	1.63374
CUFF.862	chrA01:6140166-6142014	0.144922
CUFF.863	chrA01:6147951-6149527	5.27218
CUFF.864	chrA01:6150213-6153433	1.00257
CUFF.865	chrA01:6165907-6166718	3.9974
CUFF.866	chrA01:6173056-6175446	21.1848
CUFF.867	chrA01:6184216-6186164	41.3021
CUFF.868	chrA01:6190269-6191681	5.04128
CUFF.869	chrA01:6194492-6197484	0.15015
CUFF.870	chrA01:6194492-6197484	0.403422
CUFF.871	chrA01:6118940-6123019	7.97177
CUFF.872	chrA01:6119743-6123824	4.94855
CUFF.874	chrA01:6216918-6217816	5.01883
CUFF.873	chrA01:6219646-6220894	1.44203
CUFF.875	chrA01:6237823-6239506	0.971972
CUFF.876	chrA01:6239980-6242568	1.8381
CUFF.877	chrA01:6229662-6231502	11.0846
CUFF.878	chrA01:6287827-6289584	2.06469
CUFF.879	chrA01:6290525-6294071	0.792371
CUFF.880	chrA01:6294020-6296011	1.88258
CUFF.881	chrA01:6285675-6286916	19.451
CUFF.882	chrA01:6302361-6304768	2.59705
CUFF.883	chrA01:6305235-6306677	3.7023
CUFF.884	chrA01:6311142-6313996	1.2438
CUFF.885	chrA01:6324631-6338061	2.59469
CUFF.886	chrA01:6338611-6340626	1.8306
CUFF.887	chrA01:6352378-6356410	0.679989
CUFF.888	chrA01:6356694-6362087	0.381563
CUFF.889	chrA01:6395912-6398188	1.06275
CUFF.890	chrA01:6399481-6403534	2.24639
CUFF.891	chrA01:6406836-6411021	6.23847
CUFF.892	chrA01:6436370-6437397	0.850375
CUFF.893	chrA01:6445597-6447200	0.427279
CUFF.894	chrA01:6454802-6455962	175.881
CUFF.895	chrA01:6457941-6461284	71.4894
CUFF.896	chrA01:6470959-6473606	1.75843
CUFF.897	chrA01:6474926-6477805	7.67082
CUFF.898	chrA01:6477874-6480670	0.388359
CUFF.899	chrA01:6493077-6495411	0.59549
CUFF.900	chrA01:6497610-6500313	0.181681
CUFF.901	chrA01:6501604-6503174	0.330262
CUFF.902	chrA01:6503588-6504319	0.322071
CUFF.903	chrA01:6509581-6510972	5.71631
CUFF.904	chrA01:6513453-6515840	1.03063
CUFF.905	chrA01:6524913-6525062	8.9712
CUFF.906	chrA01:6526372-6528653	41.3593
CUFF.907	chrA01:6529848-6531400	1.38786
CUFF.908	chrA01:6539726-6540718	0.230754
CUFF.909	chrA01:6540828-6542635	1.39433
CUFF.910	chrA01:6559404-6560880	11.5063
CUFF.911	chrA01:6564881-6567440	0.472666
CUFF.912	chrA01:6570705-6572077	0.69851
CUFF.913	chrA01:6592500-6595512	0.62418
CUFF.914	chrA01:6608703-6610041	11.8487
CUFF.915	chrA01:6628453-6630417	2.66811
CUFF.916	chrA01:6643511-6649090	0.835792
CUFF.917	chrA01:6719548-6721719	30.6736
CUFF.918	chrA01:6724116-6726526	2.83283
CUFF.919	chrA01:6729688-6730998	53.182
CUFF.920	chrA01:6732940-6735522	9.87043
CUFF.921	chrA01:6736378-6738953	13.6557
CUFF.922	chrA01:6739326-6742101	3.50697
CUFF.923	chrA01:6745634-6746243	0.519823
CUFF.924	chrA01:6773869-6775205	6.72648
CUFF.925	chrA01:6811168-6814112	7.67095
CUFF.926	chrA01:6814924-6818058	5.15669
CUFF.928	chrA01:6829817-6831514	0.772622
CUFF.927	chrA01:6297441-6299302	358.949
CUFF.929	chrA01:6846789-6849871	0.660789
CUFF.930	chrA01:6836981-6840540	0.69322
CUFF.931	chrA01:6839275-6840540	4.06415
CUFF.932	chrA01:6855990-6858328	4.38252
CUFF.933	chrA01:6862458-6863490	1.56707
CUFF.934	chrA01:6872423-6873818	56.9987
CUFF.935	chrA01:6876147-6877693	1.63023
CUFF.936	chrA01:6850680-6855042	37.0227
CUFF.937	chrA01:6884115-6886862	4.36985
CUFF.938	chrA01:6877913-6880559	11.6176
CUFF.939	chrA01:6905802-6907357	0.38232
CUFF.940	chrA01:6907484-6908399	0.392683
CUFF.941	chrA01:6908452-6909521	0.278759
CUFF.942	chrA01:6919230-6919996	3.26878
CUFF.943	chrA01:6886943-6895702	6.55311
CUFF.944	chrA01:6886943-6887675	9.21007
CUFF.945	chrA01:6945118-6947492	11.0556
CUFF.946	chrA01:6958702-6960362	6.89987
CUFF.947	chrA01:6962441-6963517	0.280887
CUFF.948	chrA01:6972830-6973715	17.5945
CUFF.949	chrA01:6974180-6975597	17.3131
CUFF.950	chrA01:6976084-6978199	1.30778
CUFF.951	chrA01:6978721-6980479	5.11358
CUFF.952	chrA01:6964182-6968062	25.1736
CUFF.953	chrA01:6991337-6991823	0.648412
CUFF.954	chrA01:6994996-6995537	0.323628
CUFF.955	chrA01:7013394-7014167	2.26954
CUFF.956	chrA01:6996210-7001079	7.46744
CUFF.957	chrA01:7015725-7018900	5.17802
CUFF.958	chrA01:7031311-7032854	0.636269
CUFF.959	chrA01:7033279-7035853	10.2224
CUFF.960	chrA01:7025799-7028258	4.29193
CUFF.961	chrA01:7048107-7049138	5.10733
CUFF.962	chrA01:7047951-7051990	1.83593
CUFF.963	chrA01:7054813-7055723	0.417011
CUFF.964	chrA01:7058522-7060295	0.268511
CUFF.966	chrA01:7060764-7065053	5.14539
CUFF.967	chrA01:7065452-7067962	3.66775
CUFF.968	chrA01:7068582-7070329	0.753021
CUFF.965	chrA01:7041541-7043869	4.79264
CUFF.969	chrA01:7044619-7047708	17.6265
CUFF.970	chrA01:7087487-7089802	1.22956
CUFF.971	chrA01:7089859-7094932	0.196304
CUFF.972	chrA01:7099844-7101221	4.10355
CUFF.973	chrA01:7101570-7103687	1.37257
CUFF.974	chrA01:7104270-7107744	2.07906
CUFF.975	chrA01:7111350-7113838	2.76598
CUFF.976	chrA01:7077771-7080793	13.9432
CUFF.977	chrA01:7080768-7086209	2.4424
CUFF.978	chrA01:7126401-7129650	9.7326
CUFF.979	chrA01:7130814-7137338	3.13232
CUFF.980	chrA01:7145341-7145904	3.38687
CUFF.981	chrA01:7141828-7145196	18.7695
CUFF.982	chrA01:7159281-7160632	8.34154
CUFF.983	chrA01:7153090-7154700	1.52171
CUFF.984	chrA01:7153324-7154700	5.13775
CUFF.985	chrA01:7161916-7163525	5.51708
CUFF.986	chrA01:7167227-7169813	21.1394
CUFF.987	chrA01:7171428-7173657	1.79139
CUFF.988	chrA01:7163952-7166921	27.1923
CUFF.989	chrA01:7182440-7184184	1.64713
CUFF.990	chrA01:7192531-7195044	4.322
CUFF.991	chrA01:7195133-7196073	8.36601
CUFF.992	chrA01:7177695-7179763	68.6694
CUFF.993	chrA01:7199941-7201878	4.70768
CUFF.994	chrA01:7202199-7206618	3.30896
CUFF.995	chrA01:7213425-7216425	11.2536
CUFF.996	chrA01:7218149-7220090	2.8255
CUFF.997	chrA01:7196571-7198992	18.4438
CUFF.998	chrA01:7228077-7229179	9.21408
CUFF.999	chrA01:7222179-7223209	76.8309
CUFF.1000	chrA01:7233779-7235733	7.66651
CUFF.1001	chrA01:7236098-7237387	0.851484
CUFF.1002	chrA01:7230459-7232698	5.8201
CUFF.1003	chrA01:7240944-7245321	0.978708
CUFF.1004	chrA01:7247147-7248978	4.88372
CUFF.1005	chrA01:7249863-7251439	4.98111
CUFF.1006	chrA01:7259710-7260267	0.444853
CUFF.1007	chrA01:7260965-7262880	3.21513
CUFF.1008	chrA01:7300448-7303124	1.01753
CUFF.1009	chrA01:7303487-7304781	127.904
CUFF.1010	chrA01:7333872-7334727	1.66496
CUFF.1011	chrA01:7333872-7336378	1.8352
CUFF.1012	chrA01:7339280-7341095	5.32011
CUFF.1013	chrA01:7343015-7345386	2.58607
CUFF.1014	chrA01:7348617-7349365	0.440717
CUFF.1015	chrA01:7351260-7352585	7.38834
CUFF.1016	chrA01:7359589-7359971	0.631918
CUFF.1017	chrA01:7360398-7365247	4.62294
CUFF.1018	chrA01:7368260-7371084	0.487402
CUFF.1019	chrA01:7382771-7387779	1.06485
CUFF.1020	chrA01:7382771-7383791	3.13022
CUFF.1021	chrA01:7394228-7396393	0.501858
CUFF.1022	chrA01:7395123-7397100	0.134269
CUFF.1023	chrA01:7405151-7407336	1.78737
CUFF.1024	chrA01:7417475-7420328	2.12556
CUFF.1025	chrA01:7421610-7424480	2.24596
CUFF.1026	chrA01:7432554-7433345	0.651275
CUFF.1027	chrA01:7448694-7451216	3.31337
CUFF.1028	chrA01:7452353-7455149	50.0781
CUFF.1029	chrA01:7469854-7473289	0.823004
CUFF.1030	chrA01:7478722-7481121	5.68958
CUFF.1031	chrA01:7492093-7495670	0.496901
CUFF.1032	chrA01:7495795-7497677	18.6826
CUFF.1033	chrA01:7495795-7497677	2.65055
CUFF.1034	chrA01:7502454-7504513	21.3917
CUFF.1035	chrA01:7505678-7508875	0.941546
CUFF.1036	chrA01:7510014-7512259	76.2208
CUFF.1037	chrA01:7514081-7519160	10.6874
CUFF.1038	chrA01:7515071-7517505	3.84108
CUFF.1039	chrA01:7524667-7526659	8.59438
CUFF.1040	chrA01:7528788-7531165	14.7908
CUFF.1041	chrA01:7533996-7535475	11.6972
CUFF.1042	chrA01:7616008-7618859	3.99951
CUFF.1043	chrA01:7620652-7621316	2.00164
CUFF.1044	chrA01:7621855-7622428	2.12636
CUFF.1045	chrA01:7632862-7633950	5.73298
CUFF.1046	chrA01:7633517-7634115	3.76909
CUFF.1047	chrA01:7655367-7658355	1.24613
CUFF.1048	chrA01:7663723-7667732	4.23022
CUFF.1049	chrA01:7667973-7675892	4.56987
CUFF.1050	chrA01:7689535-7691668	44.5797
CUFF.1051	chrA01:7698221-7700079	11.3821
CUFF.1052	chrA01:7699971-7702724	6.41398
CUFF.1053	chrA01:7705682-7711638	3.209
CUFF.1054	chrA01:7712609-7717540	16.9923
CUFF.1055	chrA01:7742357-7749848	2.18274
CUFF.1056	chrA01:7778972-7779596	0.869075
CUFF.1057	chrA01:7799160-7801328	15.8917
CUFF.1058	chrA01:7809032-7811512	0.132114
CUFF.1059	chrA01:7811683-7812528	4.42676
CUFF.1060	chrA01:7812727-7815237	6.71686
CUFF.1061	chrA01:7825431-7827855	10.5692
CUFF.1062	chrA01:7829813-7832482	5.06039
CUFF.1063	chrA01:7833671-7834998	51.1427
CUFF.1064	chrA01:7838584-7840933	0.549605
CUFF.1065	chrA01:7841110-7842260	0.493728
CUFF.1066	chrA01:7849442-7851441	10.4373
CUFF.1067	chrA01:7857061-7858283	2.85829
CUFF.1068	chrA01:7860731-7860877	8.07531
CUFF.1069	chrA01:7893940-7894775	21.2446
CUFF.1070	chrA01:7900150-7901565	14.2187
CUFF.1071	chrA01:7920978-7926524	7.90558
CUFF.1072	chrA01:7943332-7945178	1.09866
CUFF.1073	chrA01:7946410-7948699	40.4649
CUFF.1074	chrA01:7949301-7950810	8.04684
CUFF.1075	chrA01:7950975-7952888	20.2815
CUFF.1076	chrA01:7965699-7967833	5.09179
CUFF.1077	chrA01:7983800-7986630	5.10372
CUFF.1078	chrA01:7987027-7989147	2.52665
CUFF.1079	chrA01:8009418-8012741	11.6573
CUFF.1080	chrA01:8012985-8016835	16.7915
CUFF.1081	chrA01:8017330-8018663	195.44
CUFF.1082	chrA01:8021046-8024840	6.79152
CUFF.1083	chrA01:8035883-8037782	3.2892
CUFF.1084	chrA01:8046742-8049240	13.3684
CUFF.1085	chrA01:8061053-8064922	2.0114
CUFF.1086	chrA01:7285167-7286540	6.94655
CUFF.1087	chrA01:7285167-7286305	52.2391
CUFF.1088	chrA01:7287543-7288147	0.398851
CUFF.1089	chrA01:7288412-7290875	0.283894
CUFF.1090	chrA01:7291066-7294351	13.4367
CUFF.1091	chrA01:7291066-7292235	78.9297
CUFF.1092	chrA01:7296768-7299950	588.694
CUFF.1093	chrA01:8193747-8195038	0.263648
CUFF.1094	chrA01:8213766-8218364	0.541908
CUFF.1095	chrA01:8218655-8221304	1.99513
CUFF.1096	chrA01:8220767-8224070	0.783633
CUFF.1097	chrA01:8224380-8227366	7.70103
CUFF.1098	chrA01:8227738-8229859	0.283645
CUFF.1099	chrA01:8230169-8238179	0.488714
CUFF.1100	chrA01:8237658-8240175	4.05531
CUFF.1101	chrA01:8240377-8245982	3.1173
CUFF.1102	chrA01:8246213-8250037	1.74771
CUFF.1103	chrA01:8251121-8252222	37.6524
CUFF.1104	chrA01:8252750-8256392	4.71171
CUFF.1105	chrA01:8269590-8271178	45.2276
CUFF.1106	chrA01:8307666-8311575	1.0414
CUFF.1107	chrA01:8313053-8313885	19.0476
CUFF.1108	chrA01:8313768-8314252	15.1482
CUFF.1109	chrA01:8318305-8321063	4.08968
CUFF.1122	chrA01:8332749-8346643	2.19537
CUFF.1123	chrA01:8342556-8346867	12.6071
CUFF.1125	chrA01:8334475-8335688	0.442302
CUFF.1129	chrA01:8349165-8350849	0.972674
CUFF.1134	chrA01:8410970-8411572	10.0148
CUFF.1137	chrA01:8418425-8421766	11.1756
CUFF.1138	chrA01:8425355-8426481	17.6572
CUFF.1139	chrA01:8428654-8430955	8.11863
CUFF.1140	chrA01:8438775-8441931	6.37292
CUFF.1141	chrA01:8442456-8444332	1.78767
CUFF.1142	chrA01:8446768-8447570	0.628772
CUFF.1143	chrA01:8459998-8460831	8.53505
CUFF.1144	chrA01:8461274-8462906	0.627231
CUFF.1145	chrA01:8461587-8462906	1.05686
CUFF.1110	chrA01:8066568-8070760	1.99301
CUFF.1111	chrA01:8066642-8071872	2.56167
CUFF.1112	chrA01:8071972-8075890	2.74584
CUFF.1113	chrA01:8080199-8083318	3.45206
CUFF.1114	chrA01:8097129-8099268	0.47168
CUFF.1115	chrA01:8100325-8101532	27.1829
CUFF.1116	chrA01:8100325-8102390	3.67161
CUFF.1117	chrA01:8102681-8104837	0.243353
CUFF.1118	chrA01:8102681-8104409	1.0446
CUFF.1119	chrA01:8109991-8113159	25.118
CUFF.1120	chrA01:8122733-8126309	8.27271
CUFF.1121	chrA01:8125689-8126681	3.43596
CUFF.1124	chrA01:8145298-8147009	10.4664
CUFF.1127	chrA01:8150261-8152923	6.13092
CUFF.1128	chrA01:8154569-8156116	0.191972
CUFF.1130	chrA01:8159056-8160790	5.66727
CUFF.1131	chrA01:8166264-8167959	0.279718
CUFF.1132	chrA01:8169295-8171899	0.248842
CUFF.1133	chrA01:8171274-8172492	0.806518
CUFF.1135	chrA01:8172637-8173829	63.9919
CUFF.1136	chrA01:8172728-8174190	6.9668
CUFF.1146	chrA01:8179978-8182453	74.1015
CUFF.1147	chrA01:8186964-8188714	12.1014
CUFF.1148	chrA01:8493949-8495213	3.8994
CUFF.1149	chrA01:8487404-8491992	11.1857
CUFF.1150	chrA01:8519545-8521095	2.94486
CUFF.1151	chrA01:8531091-8533243	0.886537
CUFF.1152	chrA01:8536474-8538426	3.24194
CUFF.1153	chrA01:8544634-8546376	0.197183
CUFF.1154	chrA01:8553332-8556059	1.19068
CUFF.1155	chrA01:8559301-8559908	3.57799
CUFF.1156	chrA01:8559960-8560735	5.09011
CUFF.1157	chrA01:8561310-8562463	12.5841
CUFF.1158	chrA01:8563867-8564632	1.70037
CUFF.1159	chrA01:8568401-8569926	1.96838
CUFF.1160	chrA01:8573402-8576058	9.9756
CUFF.1161	chrA01:8576252-8576993	8.10329
CUFF.1162	chrA01:8591159-8591480	1.45928
CUFF.1163	chrA01:8592214-8594189	18.8413
CUFF.1164	chrA01:8594535-8597049	5.05899
CUFF.1165	chrA01:8681729-8682416	13.9645
CUFF.1166	chrA01:8682851-8684450	6.12057
CUFF.1167	chrA01:8684539-8686377	3.91079
CUFF.1168	chrA01:8687188-8689948	1.66469
CUFF.1169	chrA01:8690526-8692787	5.4759
CUFF.1170	chrA01:8712104-8714396	1.83942
CUFF.1171	chrA01:8718233-8722367	4.36949
CUFF.1172	chrA01:8722659-8724341	6.03206
CUFF.1173	chrA01:8736778-8740677	2.05178
CUFF.1174	chrA01:8495832-8497626	142.419
CUFF.1175	chrA01:8495832-8499652	17.181
CUFF.1176	chrA01:8783615-8785935	0.463239
CUFF.1177	chrA01:8795049-8796074	0.221758
CUFF.1178	chrA01:8805575-8808770	5.05625
CUFF.1179	chrA01:8811844-8813168	10.7232
CUFF.1180	chrA01:8813346-8814512	51.4062
CUFF.1181	chrA01:8814675-8817258	3.12884
CUFF.1182	chrA01:8829890-8830570	1.64935
CUFF.1183	chrA01:8838554-8839484	0.507391
CUFF.1184	chrA01:8848326-8848848	3.89322
CUFF.1185	chrA01:8850095-8851017	0.757441
CUFF.1186	chrA01:8854705-8855269	0.497458
CUFF.1187	chrA01:8856843-8858188	2.54092
CUFF.1188	chrA01:8860573-8861686	0.276204
CUFF.1189	chrA01:8862104-8863049	18.7122
CUFF.1190	chrA01:8891212-8892210	0.652414
CUFF.1191	chrA01:8904206-8906400	4.64676
CUFF.1192	chrA01:8915838-8917466	5.9514
CUFF.1193	chrA01:8918892-8919399	2.32366
CUFF.1194	chrA01:8921361-8923896	3.06293
CUFF.1195	chrA01:8929483-8931361	1.95465
CUFF.1196	chrA01:8937116-8938174	0.500244
CUFF.1197	chrA01:8972327-8973332	0.738155
CUFF.1198	chrA01:8781026-8782517	156.186
CUFF.1199	chrA01:9003477-9006669	1.98303
CUFF.1200	chrA01:9007475-9011544	0.447695
CUFF.1201	chrA01:9014786-9015231	4.29356
CUFF.1202	chrA01:9021529-9024886	0.705158
CUFF.1203	chrA01:9044655-9045085	4.61286
CUFF.1204	chrA01:9047329-9049708	0.333147
CUFF.1205	chrA01:9032718-9034722	13.8563
CUFF.1206	chrA01:9100461-9101375	2.34687
CUFF.1207	chrA01:9111965-9113140	43.7113
CUFF.1208	chrA01:9131916-9132925	0.226031
CUFF.1209	chrA01:9128343-9131719	0.518498
CUFF.1210	chrA01:9128343-9131719	0.0727306
CUFF.1211	chrA01:9157752-9158104	29.8714
CUFF.1212	chrA01:9159273-9159948	13.8475
CUFF.1213	chrA01:9184179-9185436	0.201272
CUFF.1214	chrA01:9198766-9200181	2.41952
CUFF.1215	chrA01:9201877-9204462	3.46628
CUFF.1216	chrA01:9186572-9188791	6.85631
CUFF.1217	chrA01:9190413-9190857	5.97556
CUFF.1218	chrA01:9204862-9206807	6.53303
CUFF.1219	chrA01:9220006-9221901	1.94407
CUFF.1220	chrA01:9234986-9236228	9.89405
CUFF.1221	chrA01:9222757-9231410	1.46659
CUFF.1222	chrA01:9231516-9234436	2.17136
CUFF.1223	chrA01:9259901-9260726	0.480915
CUFF.1224	chrA01:9264349-9264870	0.970658
CUFF.1225	chrA01:9237068-9244453	4.75498
CUFF.1226	chrA01:9277288-9278129	0.410369
CUFF.1227	chrA01:9277346-9278129	0.562152
CUFF.1228	chrA01:9274273-9277145	8.44743
CUFF.1229	chrA01:9289482-9289705	3.70332
CUFF.1230	chrA01:9282578-9284282	13.2917
CUFF.1231	chrA01:9297145-9302050	9.13663
CUFF.1232	chrA01:9302586-9304580	1.50894
CUFF.1233	chrA01:9304702-9305500	0.227264
CUFF.1234	chrA01:9305799-9306887	2.67671
CUFF.1235	chrA01:9310031-9313368	23.8934
CUFF.1236	chrA01:9341242-9343152	0.484832
CUFF.1237	chrA01:9355170-9357918	8.53276
CUFF.1238	chrA01:9375803-9379334	19.1018
CUFF.1239	chrA01:9379994-9381276	1.97731
CUFF.1240	chrA01:9294871-9296986	352.353
CUFF.1241	chrA01:9390004-9396939	12.4218
CUFF.1242	chrA01:9406595-9409404	1.52827
CUFF.1243	chrA01:9409640-9411655	4.95847
CUFF.1244	chrA01:9428761-9429594	1.11595
CUFF.1245	chrA01:9429217-9431744	3.2421
CUFF.1246	chrA01:9438366-9440595	2.91804
CUFF.1247	chrA01:9414280-9417115	9.48947
CUFF.1248	chrA01:9455474-9458141	3.144
CUFF.1249	chrA01:9442631-9444181	9.90641
CUFF.1250	chrA01:9443912-9444558	21.5837
CUFF.1251	chrA01:9469922-9471213	0.253102
CUFF.1252	chrA01:9471063-9471620	0.556935
CUFF.1253	chrA01:9466113-9467877	6.57013
CUFF.1254	chrA01:9483750-9485899	13.9074
CUFF.1255	chrA01:9499098-9501849	2.80952
CUFF.1256	chrA01:9502029-9503630	3.02276
CUFF.1257	chrA01:9478784-9480393	42.8508
CUFF.1258	chrA01:9507836-9510275	19.2694
CUFF.1259	chrA01:9522710-9525865	7.21461
CUFF.1260	chrA01:9530423-9532165	6.1054
CUFF.1261	chrA01:9510523-9513641	52.129
CUFF.1262	chrA01:9539890-9541715	0.224949
CUFF.1263	chrA01:9544362-9545082	16.0659
CUFF.1264	chrA01:9613843-9615620	6.57256
CUFF.1265	chrA01:9554255-9558552	5.48153
CUFF.1266	chrA01:9668548-9669330	0.641547
CUFF.1267	chrA01:9681934-9682661	0.812831
CUFF.1268	chrA01:9699439-9701502	2.75435
CUFF.1269	chrA01:9707337-9710170	1.02688
CUFF.1270	chrA01:9723220-9723745	0.838701
CUFF.1271	chrA01:9733151-9733832	124.447
CUFF.1272	chrA01:9741868-9745045	2.32829
CUFF.1273	chrA01:9743290-9744423	2.15351
CUFF.1274	chrA01:9748727-9750317	0.515333
CUFF.1275	chrA01:9748727-9750317	0.950854
CUFF.1276	chrA01:9753969-9755546	0.167784
CUFF.1277	chrA01:9800657-9802223	1.11615
CUFF.1278	chrA01:9803784-9808266	4.03201
CUFF.1279	chrA01:9818887-9823166	2.58479
CUFF.1280	chrA01:9824158-9827462	1.07356
CUFF.1281	chrA01:9655757-9659264	24.678
CUFF.1282	chrA01:9831421-9832802	18.1656
CUFF.1283	chrA01:9833621-9835464	1.355
CUFF.1284	chrA01:9835990-9840301	4.28438
CUFF.1285	chrA01:9863516-9864314	13.276
CUFF.1286	chrA01:9860628-9862751	7.21935
CUFF.1287	chrA01:9952196-9953810	3.26101
CUFF.1288	chrA01:9984690-9986728	8.51393
CUFF.1289	chrA01:9988608-9994844	6.99217
CUFF.1290	chrA01:9994789-9996792	3.72236
CUFF.1291	chrA01:9997241-9998684	17.2279
CUFF.1292	chrA01:9999092-10003711	2.25744
CUFF.1293	chrA01:10009891-10011682	0.251016
CUFF.1294	chrA01:10033576-10034992	0.246497
CUFF.1295	chrA01:10059470-10061705	2.48037
CUFF.1296	chrA01:10070499-10073098	0.402302
CUFF.1297	chrA01:10073156-10076291	0.345669
CUFF.1298	chrA01:10112694-10115021	2.32274
CUFF.1299	chrA01:10122490-10127018	0.458151
CUFF.1300	chrA01:10169532-10170593	0.198788
CUFF.1301	chrA01:10169532-10170982	0.54413
CUFF.1302	chrA01:10171589-10172841	0.202187
CUFF.1303	chrA01:10175702-10177570	4.45819
CUFF.1304	chrA01:10177820-10178861	1.48044
CUFF.1305	chrA01:10181445-10181744	1.04252
CUFF.1306	chrA01:10187318-10189696	3.87935
CUFF.1307	chrA01:10190012-10190925	0.223627
CUFF.1308	chrA01:10213830-10221700	1.75928
CUFF.1309	chrA01:10221940-10224083	0.249214
CUFF.1310	chrA01:10221940-10224083	0.247204
CUFF.1311	chrA01:10251889-10253544	5.59174
CUFF.1312	chrA01:10265001-10265872	1.35727
CUFF.1313	chrA01:9954083-9956139	73.9424
CUFF.1314	chrA01:10280239-10281327	0.323056
CUFF.1315	chrA01:10266779-10270369	12.4311
CUFF.1316	chrA01:10337032-10337194	10.7736
CUFF.1317	chrA01:10348988-10349205	51.9737
CUFF.1318	chrA01:10299534-10301470	4.23036
CUFF.1319	chrA01:10350251-10352152	4.41249
CUFF.1320	chrA01:10374714-10375293	1.25964
CUFF.1321	chrA01:10385854-10387325	11.5426
CUFF.1322	chrA01:10387535-10391543	1.3888
CUFF.1323	chrA01:10393194-10394698	3.53164
CUFF.1324	chrA01:10419789-10421883	0.168636
CUFF.1325	chrA01:10484936-10486628	2.99287
CUFF.1326	chrA01:10503802-10507401	1.99291
CUFF.1327	chrA01:10606460-10609209	2.2088
CUFF.1328	chrA01:10352963-10356259	60.6376
CUFF.1329	chrA01:10355363-10357410	15.0792
CUFF.1330	chrA01:10617219-10618281	6.80324
CUFF.1331	chrA01:10622376-10624034	6.58882
CUFF.1332	chrA01:10633400-10636915	0.274334
CUFF.1333	chrA01:10633400-10634290	0.269153
CUFF.1334	chrA01:10653349-10654703	12.7409
CUFF.1335	chrA01:10671634-10673923	0.746859
CUFF.1336	chrA01:10671634-10673923	0.438201
CUFF.1337	chrA01:10672483-10673305	1.84943
CUFF.1338	chrA01:10683401-10685455	4.70557
CUFF.1339	chrA01:10690314-10691586	1.81859
CUFF.1340	chrA01:10691672-10692652	0.292762
CUFF.1341	chrA01:10738750-10741457	0.317839
CUFF.1342	chrA01:10747819-10749208	3.06594
CUFF.1343	chrA01:10761775-10763218	6.74526
CUFF.1344	chrA01:10787600-10792060	5.41076
CUFF.1345	chrA01:10812175-10813005	0.23411
CUFF.1346	chrA01:10814128-10817567	5.79688
CUFF.1347	chrA01:10816598-10820080	1.15267
CUFF.1348	chrA01:10827153-10829623	58.8044
CUFF.1349	chrA01:10832811-10834973	14.329
CUFF.1350	chrA01:10859067-10861274	0.425102
CUFF.1351	chrA01:10861748-10862892	1.16362
CUFF.1352	chrA01:10861748-10862450	6.6157
CUFF.1353	chrA01:10864634-10868863	3.61133
CUFF.1354	chrA01:10875388-10877724	6.75127
CUFF.1355	chrA01:10880370-10881051	1.15623
CUFF.1356	chrA01:10896260-10899395	2.50777
CUFF.1357	chrA01:10899998-10901256	6.97745
CUFF.1358	chrA01:10901649-10903370	7.22623
CUFF.1359	chrA01:10904060-10904876	56.7737
CUFF.1360	chrA01:10905234-10905856	6.90457
CUFF.1361	chrA01:10915877-10920262	4.61882
CUFF.1362	chrA01:10927911-10929617	4.36044
CUFF.1363	chrA01:10927988-10929491	39.1716
CUFF.1364	chrA01:10940685-10941609	3.08459
CUFF.1365	chrA01:10944589-10946642	13.4013
CUFF.1366	chrA01:10979856-10982890	3.40351
CUFF.1367	chrA01:10984720-10985746	0.548321
CUFF.1368	chrA01:10998399-10999984	3.53488
CUFF.1369	chrA01:11040924-11042688	0.493131
CUFF.1370	chrA01:11045862-11047241	0.637171
CUFF.1371	chrA01:11105821-11107142	2.38788
CUFF.1372	chrA01:11111261-11112728	7.95491
CUFF.1373	chrA01:11177915-11179111	0.495398
CUFF.1374	chrA01:11186786-11187944	2.33569
CUFF.1375	chrA01:11274064-11279583	2.66289
CUFF.1376	chrA01:11333233-11336422	1.84425
CUFF.1377	chrA01:11333233-11336422	1.29822
CUFF.1378	chrA01:11419253-11420354	7.69936
CUFF.1379	chrA01:11420490-11421012	3.33826
CUFF.1380	chrA01:11483315-11484547	5.62564
CUFF.1381	chrA01:11512424-11514464	7.20069
CUFF.1382	chrA01:11551044-11551800	0.557
CUFF.1383	chrA01:11552730-11554055	0.411477
CUFF.1384	chrA01:11551925-11554055	0.133583
CUFF.1385	chrA01:11552730-11555520	0.255693
CUFF.1386	chrA01:11556996-11557645	0.41436
CUFF.1387	chrA01:11560525-11560922	0.691812
CUFF.1388	chrA01:11570378-11571572	1.00164
CUFF.1389	chrA01:11570378-11576992	3.17107
CUFF.1390	chrA01:11599510-11602682	1.99855
CUFF.1391	chrA01:11627752-11629514	152.108
CUFF.1392	chrA01:11642309-11645365	1.35605
CUFF.1393	chrA01:11642309-11645365	1.36223
CUFF.1394	chrA01:11653269-11654795	0.861964
CUFF.1395	chrA01:11673190-11674372	35.4427
CUFF.1396	chrA01:11766629-11767132	0.379895
CUFF.1397	chrA01:11767968-11768483	3.12002
CUFF.1398	chrA01:11836869-11837822	0.302531
CUFF.1399	chrA01:11839557-11840789	0.164277
CUFF.1400	chrA01:11839940-11841279	0.525387
CUFF.1401	chrA01:11852737-11854557	4.76682
CUFF.1402	chrA01:11861359-11862169	112.675
CUFF.1403	chrA01:11901937-11903087	2.25423
CUFF.1404	chrA01:12163360-12167449	8.76937
CUFF.1405	chrA01:12166905-12167734	6.28174
CUFF.1406	chrA01:12171804-12172137	1.12606
CUFF.1407	chrA01:12184858-12187057	3.44056
CUFF.1408	chrA01:12191971-12194126	7.23165
CUFF.1409	chrA01:12194601-12196834	4.34427
CUFF.1410	chrA01:12204624-12206789	2.36639
CUFF.1411	chrA01:12216879-12217781	42.5109
CUFF.1412	chrA01:11214753-11216259	558.951
CUFF.1413	chrA01:12296600-12297717	6.00513
CUFF.1414	chrA01:12305953-12309745	3.46432
CUFF.1415	chrA01:12316896-12317317	1.03868
CUFF.1416	chrA01:12318135-12319346	3.51118
CUFF.1417	chrA01:12328151-12329205	0.214413
CUFF.1418	chrA01:12242609-12244978	45.9492
CUFF.1419	chrA01:12242861-12244978	7.6687
CUFF.1420	chrA01:12384554-12386731	2.45274
CUFF.1421	chrA01:12392922-12395653	14.0799
CUFF.1422	chrA01:12395912-12397205	2.73888
CUFF.1423	chrA01:12402837-12406212	0.240161
CUFF.1424	chrA01:12402837-12405224	0.304832
CUFF.1425	chrA01:12405308-12406298	0.670876
CUFF.1426	chrA01:12409772-12411204	0.248461
CUFF.1427	chrA01:12414230-12418370	3.6998
CUFF.1428	chrA01:12418652-12420036	8.58001
CUFF.1429	chrA01:12418763-12419351	1.61894
CUFF.1430	chrA01:12441402-12445608	0.799312
CUFF.1431	chrA01:12330837-12333953	84.8065
CUFF.1432	chrA01:12445884-12447360	2.95078
CUFF.1433	chrA01:12472619-12474178	4.98017
CUFF.1434	chrA01:12463053-12463969	31.3148
CUFF.1435	chrA01:12474340-12475804	14.5565
CUFF.1436	chrA01:12476032-12477391	27.3488
CUFF.1437	chrA01:12477586-12480123	2.58771
CUFF.1438	chrA01:12523189-12525357	0.480611
CUFF.1439	chrA01:12552221-12553313	1.17852
CUFF.1440	chrA01:12559522-12561106	2.77889
CUFF.1441	chrA01:12561304-12561584	3.04028
CUFF.1442	chrA01:12541627-12544526	2.21653
CUFF.1444	chrA01:12578221-12580680	2.2632
CUFF.1443	chrA01:12607687-12611504	0.295891
CUFF.1445	chrA01:12614461-12616729	4.43292
CUFF.1446	chrA01:12645101-12647772	3.45238
CUFF.1447	chrA01:12692526-12693859	1.07693
CUFF.1448	chrA01:12737299-12738872	1.93731
CUFF.1449	chrA01:12799409-12801995	4.13097
CUFF.1450	chrA01:12802511-12804393	4.33983
CUFF.1451	chrA01:12811157-12811910	1.04153
CUFF.1452	chrA01:12828187-12829563	0.624966
CUFF.1453	chrA01:12852841-12853835	19.3949
CUFF.1454	chrA01:12866267-12866891	1.5933
CUFF.1455	chrA01:12760052-12763472	6.49959
CUFF.1456	chrA01:12877379-12879053	0.626683
CUFF.1457	chrA01:12877379-12879168	1.58791
CUFF.1458	chrA01:12892397-12894746	1.14322
CUFF.1459	chrA01:12931192-12932300	1.12538
CUFF.1460	chrA01:12934516-12935553	1.74357
CUFF.1461	chrA01:12883737-12885584	18.9233
CUFF.1462	chrA01:12949900-12951717	0.268514
CUFF.1463	chrA01:12953482-12955446	1.09573
CUFF.1464	chrA01:12959318-12962597	2.46289
CUFF.1465	chrA01:12967649-12968865	0.486256
CUFF.1466	chrA01:12979757-12981334	3.69038
CUFF.1467	chrA01:12989064-12990842	10.401
CUFF.1468	chrA01:13079270-13080105	0.375297
CUFF.1469	chrA01:13082908-13083841	1.04185
CUFF.1470	chrA01:12943031-12945498	42.8209
CUFF.1471	chrA01:13099806-13101251	44.3194
CUFF.1472	chrA01:13103277-13117533	4.39555
CUFF.1473	chrA01:13141175-13141999	0.273455
CUFF.1474	chrA01:13142049-13143520	0.478203
CUFF.1475	chrA01:13148631-13150489	0.437663
CUFF.1476	chrA01:13292165-13293444	10.5194
CUFF.1477	chrA01:13293953-13294668	4.66669
CUFF.1478	chrA01:13305522-13307366	9.66978
CUFF.1479	chrA01:13403019-13407105	6.09384
CUFF.1480	chrA01:13408013-13410273	13.1673
CUFF.1481	chrA01:13433718-13435799	0.189178
CUFF.1482	chrA01:13637435-13638012	0.534842
CUFF.1483	chrA01:13685332-13687108	6.65322
CUFF.1484	chrA01:13859717-13860843	2.71474
CUFF.1485	chrA01:13859891-13862710	15.6139
CUFF.1486	chrA01:13876020-13878295	6.30772
CUFF.1487	chrA01:13889599-13891339	8.9535
CUFF.1488	chrA01:13984743-13986734	0.69474
CUFF.1489	chrA01:13986909-13987641	0.243766
CUFF.1490	chrA01:13987747-13988639	0.213766
CUFF.1491	chrA01:13989116-13992834	0.853695
CUFF.1492	chrA01:13999867-14002568	0.634193
CUFF.1493	chrA01:14003641-14012623	12.3932
CUFF.1494	chrA01:14017569-14019075	0.611841
CUFF.1495	chrA01:14019331-14021055	0.802564
CUFF.1496	chrA01:14031557-14036747	0.543682
CUFF.1497	chrA01:14036894-14039114	0.33535
CUFF.1498	chrA01:14051777-14053814	5.38494
CUFF.1499	chrA01:14054130-14055583	0.708817
CUFF.1500	chrA01:14078667-14082498	19.3112
CUFF.1501	chrA01:14121041-14122478	3.34821
CUFF.1502	chrA01:14135471-14136995	0.426163
CUFF.1503	chrA01:14141680-14148035	1.02427
CUFF.1504	chrA01:14146726-14148035	8.52242
CUFF.1505	chrA01:14158044-14162268	5.94772
CUFF.1506	chrA01:14168956-14170784	5.65378
CUFF.1507	chrA01:13235624-13236943	372.895
CUFF.1508	chrA01:14278402-14279426	1.4917
CUFF.1509	chrA01:14300137-14303674	1.38616
CUFF.1510	chrA01:14232932-14239602	5.187
CUFF.1511	chrA01:14335763-14337158	7.31897
CUFF.1512	chrA01:14338055-14338843	0.211744
CUFF.1513	chrA01:14349710-14350196	3.85233
CUFF.1514	chrA01:14358963-14365333	1.6542
CUFF.1515	chrA01:14321201-14330039	2.49602
CUFF.1516	chrA01:14411602-14411815	26.7923
CUFF.1517	chrA01:14423358-14424534	14.9811
CUFF.1518	chrA01:14439953-14440406	0.469823
CUFF.1519	chrA01:14459887-14462607	0.436016
CUFF.1520	chrA01:14483627-14484681	11.5692
CUFF.1521	chrA01:14496463-14497454	2.97462
CUFF.1522	chrA01:14515670-14516502	0.543293
CUFF.1523	chrA01:14545453-14551270	0.532065
CUFF.1524	chrA01:14373990-14376733	17.2509
CUFF.1525	chrA01:14376517-14379756	2.53251
CUFF.1526	chrA01:14560854-14562273	3.39521
CUFF.1527	chrA01:14567139-14571263	3.86124
CUFF.1528	chrA01:14599077-14600364	1.31374
CUFF.1529	chrA01:14602355-14604599	12.8352
CUFF.1530	chrA01:14609484-14611650	2.37596
CUFF.1531	chrA01:14594239-14597701	10.6761
CUFF.1532	chrA01:14631591-14631793	26.674
CUFF.1533	chrA01:14612029-14616386	5.2354
CUFF.1534	chrA01:14680013-14682955	3.91413
CUFF.1535	chrA01:14653267-14655616	10.3132
CUFF.1536	chrA01:14713508-14716376	5.37888
CUFF.1537	chrA01:14788277-14790283	0.282472
CUFF.1538	chrA01:14804789-14807648	0.59825
CUFF.1539	chrA01:14819663-14821965	3.30298
CUFF.1540	chrA01:14809811-14810331	2.30619
CUFF.1541	chrA01:14809811-14810733	2.07762
CUFF.1542	chrA01:14833035-14834828	4.20938
CUFF.1543	chrA01:14839350-14841632	1.21684
CUFF.1544	chrA01:14842253-14842464	13.153
CUFF.1545	chrA01:14845870-14848818	0.847289
CUFF.1546	chrA01:14850117-14851399	4.7191
CUFF.1547	chrA01:14853324-14855940	2.2564
CUFF.1548	chrA01:14898710-14900590	0.810719
CUFF.1549	chrA01:14862769-14865930	3.83257
CUFF.1550	chrA01:14864565-14864825	1.59829
CUFF.1551	chrA01:14931436-14934621	1.15016
CUFF.1552	chrA01:15246778-15248420	9.70408
CUFF.1553	chrA01:15254855-15258323	3.47423
CUFF.1554	chrA01:15281881-15283031	0.20671
CUFF.1555	chrA01:15302267-15304887	1.13675
CUFF.1556	chrA01:15323390-15325034	2.32964
CUFF.1557	chrA01:15325786-15327392	0.186118
CUFF.1558	chrA01:15325786-15328104	0.922428
CUFF.1559	chrA01:15350324-15353002	0.526703
CUFF.1560	chrA01:15352071-15353002	0.245437
CUFF.1561	chrA01:15356643-15358651	3.38675
CUFF.1562	chrA01:15409013-15414620	1.96109
CUFF.1563	chrA01:15429720-15433926	2.75786
CUFF.1564	chrA01:15497060-15500488	7.68192
CUFF.1565	chrA01:15516414-15519485	12.7518
CUFF.1566	chrA01:15540840-15544616	2.64238
CUFF.1567	chrA01:15550665-15554761	8.88419
CUFF.1568	chrA01:15555191-15555947	78.2718
CUFF.1569	chrA01:15560601-15562222	0.308606
CUFF.1570	chrA01:15572166-15575498	6.58114
CUFF.1571	chrA01:15604839-15607960	3.25741
CUFF.1572	chrA01:15617853-15619919	6.53722
CUFF.1573	chrA01:15664471-15665782	0.844313
CUFF.1574	chrA01:15676531-15677444	19.1713
CUFF.1575	chrA01:15684398-15686786	4.09613
CUFF.1576	chrA01:15746626-15747240	5.06398
CUFF.1577	chrA01:15747958-15748573	4.46027
CUFF.1578	chrA01:15771425-15774132	16.2423
CUFF.1579	chrA01:15778582-15781093	0.649444
CUFF.1580	chrA01:15782058-15786162	0.736624
CUFF.1581	chrA01:15815888-15817047	6.37971
CUFF.1582	chrA01:15815917-15817047	2.84406
CUFF.1583	chrA01:15848388-15850345	13.1373
CUFF.1584	chrA01:15875983-15877523	3.50081
CUFF.1585	chrA01:15883578-15885614	6.73128
CUFF.1586	chrA01:15886142-15886768	0.917627
CUFF.1587	chrA01:15904359-15907658	3.81261
CUFF.1588	chrA01:15912285-15913468	31.4887
CUFF.1589	chrA01:15914317-15916243	11.2252
CUFF.1590	chrA01:15921224-15922246	2.15415
CUFF.1591	chrA01:15935280-15936607	3.56356
CUFF.1592	chrA01:15944445-15946583	4.55172
CUFF.1593	chrA01:15963956-15988459	5.33938
CUFF.1594	chrA01:16061735-16063171	0.248796
CUFF.1595	chrA01:16094387-16096022	9.11086
CUFF.1596	chrA01:16098879-16100699	3.72844
CUFF.1597	chrA01:16101591-16102701	16.0336
CUFF.1598	chrA01:16109400-16114631	34.7249
CUFF.1599	chrA01:16116057-16122814	2.2322
CUFF.1600	chrA01:16119629-16120196	0.452975
CUFF.1601	chrA01:16151897-16154482	1.1162
CUFF.1602	chrA01:16157068-16161954	7.37144
CUFF.1603	chrA01:16166378-16169829	3.84162
CUFF.1604	chrA01:16267183-16269209	1.38727
CUFF.1605	chrA01:16272006-16274072	1.2295
CUFF.1606	chrA01:16274889-16275657	35.7392
CUFF.1607	chrA01:16296567-16298749	2.0232
CUFF.1608	chrA01:16300151-16303443	9.34748
CUFF.1609	chrA01:16313200-16314029	0.973951
CUFF.1610	chrA01:16332410-16334624	1.08053
CUFF.1611	chrA01:16335501-16337928	0.436644
CUFF.1612	chrA01:16335660-16339600	0.562231
CUFF.1613	chrA01:16404490-16405341	0.57572
CUFF.1614	chrA01:16461297-16463626	10.7105
CUFF.1615	chrA01:16564399-16566170	38.8772
CUFF.1616	chrA01:16609810-16611006	13.6968
CUFF.1617	chrA01:16609810-16611079	2.89625
CUFF.1618	chrA01:16656359-16657858	56.7424
CUFF.1619	chrA01:16680453-16682156	7.74126
CUFF.1620	chrA01:16682272-16682908	8.07815
CUFF.1621	chrA01:16691394-16692652	5.64399
CUFF.1622	chrA01:16695009-16696780	2.31754
CUFF.1623	chrA01:16713908-16714821	3.81764
CUFF.1624	chrA01:16717198-16719065	1.40939
CUFF.1625	chrA01:16731522-16732148	0.402962
CUFF.1626	chrA01:16731522-16732727	1.6392
CUFF.1627	chrA01:16755199-16756212	0.288214
CUFF.1628	chrA01:16758439-16759395	3.41036
CUFF.1629	chrA01:16790421-16793112	11.4799
CUFF.1630	chrA01:16793656-16794913	4.53198
CUFF.1631	chrA01:16799256-16800617	1.66657
CUFF.1632	chrA01:16843422-16844506	0.327578
CUFF.1633	chrA01:16873429-16877160	1.34243
CUFF.1634	chrA01:16948696-16951864	5.78295
CUFF.1635	chrA01:16952786-16954142	3.72374
CUFF.1636	chrA01:16953144-16954227	1.14342
CUFF.1637	chrA01:16982440-16983703	3.84741
CUFF.1638	chrA01:16985530-16987395	1.33402
CUFF.1639	chrA01:16991435-16992359	9.26163
CUFF.1640	chrA01:16992446-16995120	11.0026
CUFF.1641	chrA01:17009946-17012086	34.6514
CUFF.1642	chrA01:17015018-17016631	13.0661
CUFF.1643	chrA01:17103877-17105060	0.372239
CUFF.1644	chrA01:17115444-17116447	0.319447
CUFF.1645	chrA01:17115444-17116447	0.417038
CUFF.1646	chrA01:17119758-17120699	237.702
CUFF.1647	chrA01:17123189-17127655	11.0346
CUFF.1648	chrA01:17143526-17144686	7.26116
CUFF.1649	chrA01:17145666-17148150	3.31143
CUFF.1650	chrA01:17172161-17173058	5.38635
CUFF.1651	chrA01:17173921-17174629	24.6506
CUFF.1652	chrA01:17174871-17181198	1.23135
CUFF.1653	chrA01:17183492-17187145	12.4128
CUFF.1654	chrA01:17187815-17191318	0.820859
CUFF.1655	chrA01:17189157-17192992	2.29429
CUFF.1656	chrA01:17197745-17201294	5.23623
CUFF.1657	chrA01:17213263-17214464	4.82489
CUFF.1658	chrA01:17227965-17229182	29.5281
CUFF.1659	chrA01:17247638-17247941	1.19563
CUFF.1660	chrA01:17249246-17249553	1.42911
CUFF.1661	chrA01:17249616-17250011	1.29715
CUFF.1662	chrA01:17252532-17254291	0.954901
CUFF.1663	chrA01:17252789-17254291	3.70661
CUFF.1664	chrA01:17362999-17363674	0.881813
CUFF.1665	chrA01:17368370-17368906	2.06735
CUFF.1666	chrA01:17382688-17386043	11.9524
CUFF.1667	chrA01:17387575-17395076	4.19694
CUFF.1668	chrA01:17466731-17468423	0.740292
CUFF.1669	chrA01:17493102-17493833	0.775093
CUFF.1670	chrA01:17499700-17501223	3.94903
CUFF.1671	chrA01:17510350-17515102	1.07399
CUFF.1672	chrA01:17549739-17551073	0.939788
CUFF.1673	chrA01:17560595-17561197	10.8182
CUFF.1674	chrA01:17570138-17572279	2.31654
CUFF.1675	chrA01:17606609-17607850	0.970413
CUFF.1676	chrA01:17636652-17637762	3.29993
CUFF.1677	chrA01:17668069-17670046	1.1392
CUFF.1678	chrA01:17692274-17693740	1.06616
CUFF.1679	chrA01:17696363-17698976	6.28691
CUFF.1680	chrA01:17698168-17699924	4.35087
CUFF.1681	chrA01:17700585-17701999	16.3109
CUFF.1682	chrA01:17709398-17711757	1.40363
CUFF.1683	chrA01:17718775-17721427	10.8476
CUFF.1684	chrA01:17721705-17722830	1.36351
CUFF.1685	chrA01:17728378-17730613	4.73317
CUFF.1686	chrA01:17730712-17733361	1.61831
CUFF.1687	chrA01:17732844-17735584	2.56455
CUFF.1688	chrA01:17735665-17738741	0.685155
CUFF.1689	chrA01:17744865-17747528	3.19893
CUFF.1690	chrA01:17760456-17764067	1.41092
CUFF.1691	chrA01:17762660-17766236	5.72362
CUFF.1692	chrA01:17766420-17767016	1439.78
CUFF.1693	chrA01:17795371-17797196	7.52303
CUFF.1694	chrA01:17800351-17801119	1.91064
CUFF.1695	chrA01:17831803-17837319	0.663562
CUFF.1696	chrA01:17834169-17843904	1.84107
CUFF.1697	chrA01:17859730-17861030	6.57492
CUFF.1698	chrA01:17861602-17862181	7.8576
CUFF.1699	chrA01:17865760-17868289	4.72368
CUFF.1700	chrA01:17894257-17895773	16.641
CUFF.1701	chrA01:17896027-17899610	6.68544
CUFF.1702	chrA01:17901747-17903138	2.43922
CUFF.1703	chrA01:17908599-17909255	1.41282
CUFF.1704	chrA01:17923578-17926601	5.93695
CUFF.1705	chrA01:17927538-17928267	0.767253
CUFF.1706	chrA01:17936362-17938504	8.88673
CUFF.1707	chrA01:18002148-18005094	6.43047
CUFF.1708	chrA01:18007123-18009365	48.7395
CUFF.1709	chrA01:18013449-18017072	2.26606
CUFF.1710	chrA01:18018793-18022825	2.28025
CUFF.1711	chrA01:18023807-18025710	10.0563
CUFF.1712	chrA01:18040619-18043426	14.3648
CUFF.1713	chrA01:18047517-18050825	1.9854
CUFF.1714	chrA01:18054506-18057071	58.9265
CUFF.1715	chrA01:18057736-18059142	11.1463
CUFF.1716	chrA01:18059654-18062091	17.3756
CUFF.1717	chrA01:18062245-18069138	2.91071
CUFF.1718	chrA01:18069495-18074027	6.26998
CUFF.1719	chrA01:18106735-18108460	16.193
CUFF.1720	chrA01:18124878-18125371	0.410243
CUFF.1721	chrA01:18131167-18133557	0.7583
CUFF.1722	chrA01:18136167-18136598	4.08419
CUFF.1723	chrA01:18139704-18142299	7.13416
CUFF.1724	chrA01:18144213-18145426	2.71619
CUFF.1725	chrA01:18147687-18151310	3.01509
CUFF.1726	chrA01:18152858-18155026	5.05124
CUFF.1727	chrA01:18158487-18164399	5.82274
CUFF.1728	chrA01:18173534-18175749	6.34564
CUFF.1729	chrA01:18191281-18194846	0.607536
CUFF.1730	chrA01:18195016-18195625	2.92045
CUFF.1731	chrA01:18210698-18213971	3.37784
CUFF.1732	chrA01:18215565-18217667	6.37098
CUFF.1733	chrA01:18234823-18236816	0.132853
CUFF.1734	chrA01:18257670-18259338	7.30165
CUFF.1735	chrA01:18260264-18261552	1.95239
CUFF.1736	chrA01:18272008-18274666	7.29371
CUFF.1737	chrA01:18295477-18299367	1.59769
CUFF.1738	chrA01:18295477-18296105	0.719296
CUFF.1739	chrA01:18298253-18299367	0.337615
CUFF.1740	chrA01:18303123-18309414	11.7735
CUFF.1741	chrA01:18316162-18318999	2.67534
CUFF.1742	chrA01:18321162-18324516	5.87193
CUFF.1743	chrA01:18336799-18337498	1.52397
CUFF.1744	chrA01:18350960-18352337	0.202443
CUFF.1745	chrA01:18352570-18355130	0.395636
CUFF.1746	chrA01:18359088-18359619	88.0923
CUFF.1747	chrA01:18396901-18399481	2.9191
CUFF.1748	chrA01:18402261-18405368	1.85794
CUFF.1749	chrA01:18408722-18410482	0.380813
CUFF.1750	chrA01:18512344-18517631	3.9727
CUFF.1751	chrA01:18547347-18549091	60.9783
CUFF.1752	chrA01:18553306-18553871	0.698154
CUFF.1753	chrA01:18553972-18554594	0.872994
CUFF.1754	chrA01:18562891-18564983	320.914
CUFF.1755	chrA01:18568917-18569554	0.460602
CUFF.1756	chrA01:18572025-18573014	1.39689
CUFF.1757	chrA01:18577690-18582276	2.40011
CUFF.1758	chrA01:18588143-18590749	2.86721
CUFF.1759	chrA01:18592020-18595870	13.3453
CUFF.1760	chrA01:18592827-18595870	4.18136
CUFF.1761	chrA01:18644313-18645606	0.28408
CUFF.1762	chrA01:18650546-18653529	1.13013
CUFF.1763	chrA01:18653720-18655535	0.873554
CUFF.1764	chrA01:18655925-18659421	1.97973
CUFF.1765	chrA01:18667950-18669093	0.743796
CUFF.1766	chrA01:18677384-18678230	3.76143
CUFF.1767	chrA01:18729003-18731141	5.59519
CUFF.1768	chrA01:18738879-18743575	4.84266
CUFF.1769	chrA01:18744632-18747640	5.84021
CUFF.1770	chrA01:18749118-18749557	82.354
CUFF.1771	chrA01:18757757-18761753	10.4033
CUFF.1772	chrA01:18761933-18764200	9.9003
CUFF.1773	chrA01:18767076-18771091	3.1638
CUFF.1774	chrA01:18772327-18773160	12.2981
CUFF.1775	chrA01:18784235-18790103	2.50032
CUFF.1776	chrA01:18818647-18821458	1.52811
CUFF.1777	chrA01:18818647-18819792	1.2267
CUFF.1778	chrA01:18820560-18821615	2.4704
CUFF.1779	chrA01:18820211-18820502	4.43875
CUFF.1780	chrA01:18822261-18823181	24.6358
CUFF.1781	chrA01:18822434-18823795	57.1436
CUFF.1782	chrA01:18833397-18834985	1.0943
CUFF.1783	chrA01:18839076-18841101	2.89414
CUFF.1784	chrA01:18843986-18846048	4.7884
CUFF.1785	chrA01:18862808-18864193	2.53721
CUFF.1786	chrA01:18865696-18866677	0.679823
CUFF.1787	chrA01:18873415-18875231	16.2449
CUFF.1788	chrA01:18875615-18878033	2.00803
CUFF.1789	chrA01:18890428-18891831	8.62203
CUFF.1790	chrA01:18894145-18896982	29.9719
CUFF.1791	chrA01:18907199-18908675	0.609681
CUFF.1792	chrA01:18911644-18913308	2.00358
CUFF.1793	chrA01:18913579-18916976	1.17703
CUFF.1794	chrA01:18932141-18934739	6.12417
CUFF.1795	chrA01:18940247-18944340	14.1021
CUFF.1796	chrA01:18944938-18945808	2.95472
CUFF.1797	chrA01:18950059-18950853	0.419359
CUFF.1798	chrA01:18957025-18959025	7.81811
CUFF.1799	chrA01:18963906-18970739	2.30374
CUFF.1800	chrA01:18972529-18975531	5.04859
CUFF.1801	chrA01:19059146-19066031	1.26501
CUFF.1802	chrA01:19066560-19067644	17.634
CUFF.1803	chrA01:19074378-19075694	35.1674
CUFF.1804	chrA01:19097429-19098400	0.302838
CUFF.1805	chrA01:19156661-19157574	14.4283
CUFF.1806	chrA01:19152898-19153400	11.4803
CUFF.1807	chrA01:19162634-19163816	2.30578
CUFF.1808	chrA01:19162785-19163795	0.640791
CUFF.1809	chrA01:19166108-19168381	10.2693
CUFF.1810	chrA01:19191288-19191791	6.28969
CUFF.1811	chrA01:19195931-19197055	0.305593
CUFF.1812	chrA01:19197198-19199643	0.723879
CUFF.1813	chrA01:19200033-19201359	63.9044
CUFF.1814	chrA01:19201651-19204057	6.72307
CUFF.1815	chrA01:19216608-19217574	5.37211
CUFF.1816	chrA01:19218247-19220660	1.1026
CUFF.1817	chrA01:19228676-19231285	0.927379
CUFF.1818	chrA01:19232388-19237115	2.16345
CUFF.1819	chrA01:19277418-19278578	8.43196
CUFF.1820	chrA01:19279833-19282011	12.5398
CUFF.1821	chrA01:19295276-19298650	0.360329
CUFF.1822	chrA01:19311599-19313169	0.487504
CUFF.1823	chrA01:19314864-19316174	7.25945
CUFF.1824	chrA01:19325226-19328833	1.20722
CUFF.1825	chrA01:19345155-19346356	1018.7
CUFF.1826	chrA01:19345197-19346728	110.724
CUFF.1827	chrA01:19348353-19353292	5.04239
CUFF.1828	chrA01:19357468-19361969	0.489758
CUFF.1829	chrA01:19376228-19378064	5.11057
CUFF.1830	chrA01:19395581-19397690	5.81905
CUFF.1831	chrA01:19399716-19401290	0.612921
CUFF.1832	chrA01:19402406-19403738	29.9657
CUFF.1833	chrA01:19405230-19407772	1.58596
CUFF.1834	chrA01:19424887-19428566	2.1155
CUFF.1835	chrA01:19430204-19432667	0.447362
CUFF.1836	chrA01:19432843-19433773	0.351876
CUFF.1837	chrA01:19436998-19438023	0.721562
CUFF.1838	chrA01:19437263-19438023	5.70624
CUFF.1839	chrA01:19438157-19439964	0.504057
CUFF.1840	chrA01:19440083-19442999	4.32716
CUFF.1841	chrA01:19440398-19443154	6.94711
CUFF.1842	chrA01:19449118-19450079	0.149935
CUFF.1843	chrA01:19450319-19452108	0.831292
CUFF.1844	chrA01:19476883-19480889	0.164629
CUFF.1845	chrA01:19476883-19480889	1.61256
CUFF.1846	chrA01:19481260-19481908	0.413916
CUFF.1847	chrA01:19510712-19512224	7.34189
CUFF.1848	chrA01:19516479-19517238	0.929711
CUFF.1849	chrA01:19592745-19594212	0.959978
CUFF.1850	chrA01:19609782-19610862	0.251683
CUFF.1851	chrA01:19609881-19611218	3.04854
CUFF.1852	chrA01:19627380-19630512	7.63151
CUFF.1853	chrA01:19628998-19630512	93.5065
CUFF.1854	chrA01:19640377-19644443	0.98165
CUFF.1855	chrA01:19640377-19643655	1.08184
CUFF.1856	chrA01:19651429-19653110	5.53143
CUFF.1857	chrA01:19651986-19653104	0.81486
CUFF.1858	chrA01:19658917-19661213	3.31321
CUFF.1859	chrA01:19672935-19675831	1.93317
CUFF.1860	chrA01:19674475-19680947	1.1268
CUFF.1861	chrA01:19689033-19689901	180.707
CUFF.1862	chrA01:19698593-19699865	0.152499
CUFF.1863	chrA01:19698593-19701128	1.48944
CUFF.1864	chrA01:19703177-19705724	3.36607
CUFF.1865	chrA01:19709682-19709910	2.98126
CUFF.1866	chrA01:19720258-19723404	10.1166
CUFF.1867	chrA01:19724506-19725744	0.863731
CUFF.1868	chrA01:19727622-19729588	1.70006
CUFF.1869	chrA01:19734691-19736142	0.727103
CUFF.1870	chrA01:19770043-19776856	6.92923
CUFF.1871	chrA01:19802206-19802924	0.326207
CUFF.1872	chrA01:19803689-19804633	3.69369
CUFF.1873	chrA01:19804701-19807222	0.460774
CUFF.1874	chrA01:19807313-19810664	2.4519
CUFF.1875	chrA01:19810912-19811706	9.7073
CUFF.1876	chrA01:19821185-19827498	3.40363
CUFF.1877	chrA01:19853946-19856170	0.657987
CUFF.1878	chrA01:19856594-19858456	3.20058
CUFF.1879	chrA01:19858763-19859556	12.5708
CUFF.1880	chrA01:19862014-19865703	27.6318
CUFF.1881	chrA01:19869378-19870706	18.1121
CUFF.1882	chrA01:19876047-19878315	12.7321
CUFF.1883	chrA01:19879509-19881070	3.32486
CUFF.1884	chrA01:19887645-19888825	19.8911
CUFF.1885	chrA01:19888489-19890801	2.38137
CUFF.1886	chrA01:19901972-19904962	0.650507
CUFF.1887	chrA01:19921128-19923148	1.88062
CUFF.1888	chrA01:19924543-19925789	0.616281
CUFF.1889	chrA01:19935517-19936000	1.34148
CUFF.1890	chrA01:19941891-19943090	0.17245
CUFF.1891	chrA01:19946482-19947355	1.01999
CUFF.1892	chrA01:19947409-19947986	0.797028
CUFF.1893	chrA01:19946482-19947986	1.23985
CUFF.1894	chrA01:19949322-19949733	1.56146
CUFF.1895	chrA01:19954111-19955912	28.5095
CUFF.1896	chrA01:19958452-19959794	5.29397
CUFF.1897	chrA01:19961490-19962464	0.523571
CUFF.1898	chrA01:19964135-19964589	0.468125
CUFF.1899	chrA01:19977397-19978250	2.74831
CUFF.1900	chrA01:20002566-20005476	0.591382
CUFF.1901	chrA01:20005572-20009476	0.463587
CUFF.1902	chrA01:20010737-20011889	189.194
CUFF.1903	chrA01:20012360-20013463	13.9705
CUFF.1904	chrA01:20013792-20014766	11.1867
CUFF.1905	chrA01:20015091-20016236	2.581
CUFF.1906	chrA01:20018457-20021299	2.52944
CUFF.1907	chrA01:20028972-20030514	0.330725
CUFF.1908	chrA01:20038040-20039181	20.7862
CUFF.1909	chrA01:20038040-20041558	1.58606
CUFF.1910	chrA01:20101135-20102211	0.679759
CUFF.1911	chrA01:20105924-20106817	41.8227
CUFF.1912	chrA01:20113436-20114650	6.39918
CUFF.1913	chrA01:20114227-20114865	2.16319
CUFF.1914	chrA01:20116790-20118047	0.522162
CUFF.1915	chrA01:20119334-20120207	12.534
CUFF.1916	chrA01:20122216-20123377	6.81129
CUFF.1917	chrA01:20124788-20126533	0.631576
CUFF.1918	chrA01:20125015-20125531	0.617503
CUFF.1919	chrA01:20131042-20132707	1.81296
CUFF.1920	chrA01:20144593-20146685	2.80813
CUFF.1921	chrA01:20159538-20160111	6.65515
CUFF.1922	chrA01:20163272-20165193	2.20151
CUFF.1923	chrA01:20167117-20173570	35.9939
CUFF.1924	chrA01:20184897-20187716	0.846315
CUFF.1925	chrA01:20187895-20190552	0.560536
CUFF.1926	chrA01:20200291-20203385	1.00419
CUFF.1927	chrA01:20208198-20209961	0.281367
CUFF.1928	chrA01:20210679-20213242	48.3312
CUFF.1929	chrA01:20222215-20224447	10.1303
CUFF.1930	chrA01:20224953-20227656	2.16335
CUFF.1931	chrA01:20228604-20229375	0.435638
CUFF.1932	chrA01:20229672-20234115	0.733546
CUFF.1933	chrA01:20237479-20238358	8.3576
CUFF.1934	chrA01:20329091-20331368	1.38977
CUFF.1935	chrA01:20343419-20343990	4.68428
CUFF.1936	chrA01:20344481-20346585	212.985
CUFF.1937	chrA01:20347203-20349519	157.796
CUFF.1938	chrA01:20349898-20351932	4.04808
CUFF.1939	chrA01:20362781-20364149	0.374803
CUFF.1940	chrA01:20364393-20365755	0.33705
CUFF.1941	chrA01:20380718-20381792	0.346694
CUFF.1942	chrA01:20383948-20388379	5.01343
CUFF.1943	chrA01:20388721-20391135	0.905304
CUFF.1944	chrA01:20397077-20400206	83.5879
CUFF.1945	chrA01:20397257-20400373	6.59113
CUFF.1946	chrA01:20433369-20435686	12.0983
CUFF.1947	chrA01:20436359-20437849	0.806638
CUFF.1948	chrA01:20446296-20451294	3.84645
CUFF.1949	chrA01:20452299-20453839	57.5318
CUFF.1950	chrA01:20455189-20455693	0.990022
CUFF.1951	chrA01:20456676-20459316	4.87048
CUFF.1952	chrA01:20462890-20464072	0.315669
CUFF.1953	chrA01:20468030-20472302	2.18217
CUFF.1954	chrA01:20471816-20479196	1.59577
CUFF.1955	chrA01:20480053-20481569	2.22721
CUFF.1956	chrA01:20482261-20484941	6.38182
CUFF.1957	chrA01:20485286-20487965	43.9752
CUFF.1958	chrA01:20488978-20489457	0.741534
CUFF.1959	chrA01:20492041-20494058	1.30431
CUFF.1960	chrA01:20495647-20500044	6.18326
CUFF.1961	chrA01:20508340-20509871	0.206739
CUFF.1962	chrA01:20510579-20514610	3.30659
CUFF.1963	chrA01:20534947-20536066	0.952878
CUFF.1964	chrA01:20535065-20537501	1.15272
CUFF.1965	chrA01:20555711-20558225	28.0796
CUFF.1966	chrA01:20579455-20581828	0.417003
CUFF.1967	chrA01:20610332-20612548	26.6042
CUFF.1968	chrA01:20614208-20615072	0.195041
CUFF.1969	chrA01:20616897-20617429	0.439494
CUFF.1970	chrA01:20614208-20617429	0.121058
CUFF.1971	chrA01:20618625-20619016	0.550512
CUFF.1972	chrA01:20625744-20627311	9.42112
CUFF.1973	chrA01:20628857-20631992	1.96002
CUFF.1974	chrA01:20633725-20634572	7.93281
CUFF.1975	chrA01:20637461-20637897	1.31996
CUFF.1976	chrA01:20638756-20643964	3.66392
CUFF.1977	chrA01:20645650-20649858	2.91631
CUFF.1978	chrA01:20650965-20653673	3.43405
CUFF.1979	chrA01:20656711-20659833	1.27179
CUFF.1980	chrA01:20663611-20665198	21.037
CUFF.1981	chrA01:20665490-20668815	2.31309
CUFF.1982	chrA01:20669453-20669913	0.541495
CUFF.1983	chrA01:20673627-20677167	2.15503
CUFF.1984	chrA01:20677420-20678904	1.23119
CUFF.1985	chrA01:20684337-20691530	7.61127
CUFF.1986	chrA01:20687688-20688520	0.232496
CUFF.1987	chrA01:20692122-20697469	0.518635
CUFF.1988	chrA01:20701290-20703502	8.57809
CUFF.1989	chrA01:20703721-20707139	8.76806
CUFF.1990	chrA01:20707482-20710044	2.22656
CUFF.1991	chrA01:20712333-20714950	8.40206
CUFF.1992	chrA01:20722903-20723648	0.240669
CUFF.1993	chrA01:20729069-20735962	1.43522
CUFF.1994	chrA01:20736074-20737068	1.31998
CUFF.1995	chrA01:20739864-20740360	26.4176
CUFF.1996	chrA01:20742323-20745399	5.11439
CUFF.1997	chrA01:20749122-20749385	4.78356
CUFF.1998	chrA01:20749495-20749702	8.09727
CUFF.1999	chrA01:20750154-20751482	3.19799
[truncated: 61,822 more rows]

## Sheet: S2-4
Table S2-4 The FPKM of isoforms of non-inoculated cotyledons(repeat2).
cuff_id	Locus	length	coverage	FPKM
CUFF.1.1	chrA01:141-521	174	2330.15	153.15
CUFF.3.1	chrA01:3135-5593	1804	25.3714	1.49451
CUFF.3.2	chrA01:3272-5593	1742	71.6475	4.22043
CUFF.2.1	chrA01:813-2397	1443	91.4337	5.43144
CUFF.4.1	chrA01:1063-2423	1107	124.779	7.41222
CUFF.5.1	chrA01:18209-19523	1314	34.8921	2.08393
CUFF.6.1	chrA01:18266-19121	766	31.5344	1.88339
CUFF.7.1	chrA01:24784-26327	1387	47.6785	2.81051
CUFF.8.1	chrA01:30098-31802	1373	98.4907	5.83424
CUFF.9.1	chrA01:38095-39470	1005	99.3232	5.86266
CUFF.10.1	chrA01:40312-41185	873	13.0933	0.777097
CUFF.11.1	chrA01:44700-46397	1285	11.1651	0.667995
CUFF.12.1	chrA01:48209-51275	1067	5.15772	0.303708
CUFF.13.1	chrA01:14471-15898	1187	819.079	48.7268
CUFF.14.1	chrA01:60717-61328	611	12.5484	0.732431
CUFF.15.1	chrA01:64873-66656	1365	116.199	6.82284
CUFF.16.1	chrA01:66839-69388	2177	141.089	8.31265
CUFF.17.1	chrA01:69777-71314	1340	180.483	10.7071
CUFF.18.1	chrA01:74743-78134	2421	550.813	32.6458
CUFF.18.2	chrA01:75002-78134	1942	2364.7	140.152
CUFF.19.1	chrA01:96008-96782	546	30.8509	1.82701
CUFF.19.2	chrA01:96008-96782	459	51.0107	3.02089
CUFF.20.1	chrA01:105914-106988	1074	30.4181	1.80146
CUFF.21.1	chrA01:131775-132798	1023	7.49273	0.451514
CUFF.22.1	chrA01:141997-144634	1913	165.673	9.81464
CUFF.23.1	chrA01:147127-149830	1951	7.4067	0.440166
CUFF.24.1	chrA01:168163-169284	1121	17.175	1.01452
CUFF.25.1	chrA01:172890-174990	1371	140.523	8.27903
CUFF.26.1	chrA01:178549-181136	2059	21.0995	1.25911
CUFF.26.2	chrA01:180469-181136	441	18.844	1.12452
CUFF.27.1	chrA01:184483-186039	1556	6.29083	0.366235
CUFF.28.1	chrA01:196871-198727	1439	5.18016	0.305657
CUFF.28.2	chrA01:197489-198727	1051	8.81048	0.519865
CUFF.29.1	chrA01:202076-203995	1522	65.9386	3.91222
CUFF.30.1	chrA01:212155-214661	1530	211.69	12.57
CUFF.31.1	chrA01:214802-217297	1806	475.464	28.2187
CUFF.32.1	chrA01:220542-221821	1279	73.8203	4.38626
CUFF.33.1	chrA01:220542-221656	954	223.189	13.2614
CUFF.34.1	chrA01:222290-223104	814	321.44	19.3388
CUFF.35.1	chrA01:228420-229805	1034	589.406	35.0601
CUFF.36.1	chrA01:233362-235980	1740	231.786	13.7158
CUFF.37.1	chrA01:242869-249598	3289	51.6972	3.06647
CUFF.38.1	chrA01:251217-252063	705	31.1	1.84958
CUFF.39.1	chrA01:254247-255181	581	18.9496	1.10764
CUFF.40.1	chrA01:256168-257636	1110	46.4496	2.76253
CUFF.41.1	chrA01:264519-266333	1391	7.76501	0.459616
CUFF.42.1	chrA01:305472-307818	1754	25.5051	1.52657
CUFF.43.1	chrA01:326476-328205	1239	162.282	9.72993
CUFF.44.1	chrA01:329616-332318	1661	290.305	17.2166
CUFF.45.1	chrA01:332629-333556	927	500.087	29.8235
CUFF.46.1	chrA01:332832-343203	916	539.491	32.1735
CUFF.47.1	chrA01:353083-359900	3925	180.428	10.6565
CUFF.48.1	chrA01:376827-379601	2678	12.4423	0.741623
CUFF.49.1	chrA01:387791-389422	1052	112.472	6.72917
CUFF.50.1	chrA01:396155-397244	1089	33.7789	2.04238
CUFF.51.1	chrA01:444870-446812	1644	51.2546	3.04081
CUFF.52.1	chrA01:448938-452106	2304	38.6056	2.29058
CUFF.52.2	chrA01:448938-450834	1291	62.9887	3.7373
CUFF.52.3	chrA01:448938-452106	2104	143.733	8.5281
CUFF.53.1	chrA01:458749-459975	998	626.655	37.1515
CUFF.54.1	chrA01:460240-461353	555	813.114	48.0803
CUFF.55.1	chrA01:464328-466074	1110	176.805	10.4729
CUFF.56.1	chrA01:485288-487892	1826	79.178	4.68023
CUFF.56.2	chrA01:486762-487892	813	89.5544	5.29358
CUFF.57.1	chrA01:488646-490059	738	113.526	6.71031
CUFF.58.1	chrA01:491768-494384	2616	7.15222	0.421156
CUFF.59.1	chrA01:496232-497989	1391	66.6789	3.93819
CUFF.60.1	chrA01:499077-500968	1580	38.372	2.29171
CUFF.60.2	chrA01:499077-501731	2226	64.4989	3.85209
CUFF.61.1	chrA01:501035-502606	1224	24.6096	1.46977
CUFF.62.1	chrA01:511954-513308	1118	44.1224	2.60144
CUFF.62.2	chrA01:512395-513308	654	51.3418	3.0271
CUFF.63.1	chrA01:514769-516213	840	1663.86	98.5068
CUFF.64.1	chrA01:516407-519104	1822	40.7836	2.40858
CUFF.65.1	chrA01:529664-530448	784	8.46274	0.503791
CUFF.66.1	chrA01:532419-540551	6951	49.3774	2.93881
CUFF.67.1	chrA01:535016-540617	2607	122.212	7.27374
CUFF.67.2	chrA01:536601-540617	2174	67.5268	4.01902
CUFF.68.1	chrA01:547527-550730	1907	70.5708	4.179
CUFF.68.2	chrA01:548860-550730	1069	137.456	8.13972
CUFF.69.1	chrA01:562227-563672	727	557.593	33.6028
CUFF.70.1	chrA01:562211-565885	3170	49.9512	3.01026
CUFF.71.1	chrA01:560173-561631	1458	464.912	27.8705
CUFF.72.1	chrA01:568321-569855	1130	236.854	14.1121
CUFF.73.1	chrA01:574854-578156	2416	11.7554	0.696205
CUFF.73.2	chrA01:574854-576618	1161	11.538	0.683329
CUFF.74.1	chrA01:578342-579923	944	68.6858	4.13049
CUFF.75.1	chrA01:593960-596384	1464	51.7962	3.05656
CUFF.75.2	chrA01:594739-596016	676	54.6116	3.2227
CUFF.75.3	chrA01:595243-596384	703	87.5422	5.16597
CUFF.76.1	chrA01:598026-599761	1735	63.4446	3.84417
CUFF.77.1	chrA01:610242-612141	1752	40.186	2.37479
CUFF.78.1	chrA01:612194-613682	841	205.666	12.1487
CUFF.79.1	chrA01:615184-616329	1145	64.3033	3.82379
CUFF.80.1	chrA01:617529-618559	956	93.4375	5.5531
CUFF.81.1	chrA01:620904-622202	1001	42.7446	2.54153
CUFF.81.2	chrA01:620904-622820	1707	101.058	6.00872
CUFF.82.1	chrA01:635907-640480	4062	41.8076	2.47724
CUFF.83.1	chrA01:640669-641053	384	31.2505	1.89658
CUFF.84.1	chrA01:642165-642869	704	45.9483	2.72012
CUFF.85.1	chrA01:643054-644859	1805	26.8712	1.58004
CUFF.86.1	chrA01:643292-644859	1298	17.9781	1.05712
CUFF.86.2	chrA01:643292-644859	1384	33.5448	1.97245
CUFF.86.3	chrA01:643292-644721	1182	24.3388	1.43114
CUFF.87.1	chrA01:648379-651870	2117	18.2531	1.0712
CUFF.87.2	chrA01:648379-651209	1312	16.0513	0.941978
CUFF.88.1	chrA01:658183-661388	1769	23.5768	1.38773
CUFF.88.2	chrA01:658492-661388	1452	56.7954	3.34299
CUFF.89.1	chrA01:671918-672881	519	19.1923	1.12542
CUFF.90.1	chrA01:681438-684830	2073	565.8	33.3523
CUFF.92.1	chrA01:61512-64415	1711	8063.48	475.431
CUFF.91.1	chrA01:699970-704953	3154	22.8005	1.35308
CUFF.93.1	chrA01:706686-708400	1025	9.51048	0.561326
CUFF.94.1	chrA01:708507-710199	1121	2.26812	0.134122
CUFF.94.2	chrA01:708507-710199	1043	4.29756	0.25413
CUFF.95.1	chrA01:711026-714720	1904	42.3256	2.48686
CUFF.95.2	chrA01:712747-714720	1017	13.8715	0.815026
CUFF.96.1	chrA01:724228-724797	478	19.9571	1.19704
CUFF.96.2	chrA01:724228-727055	1720	13.3231	0.799127
CUFF.97.1	chrA01:729499-730658	1159	10.615	0.623475
CUFF.98.1	chrA01:729749-730182	366	11.5464	0.678176
CUFF.99.1	chrA01:733265-735460	1437	19.728	1.16254
CUFF.99.2	chrA01:733265-735460	1897	38.1782	2.24978
CUFF.100.1	chrA01:734032-736272	2240	13.6902	0.806746
CUFF.101.1	chrA01:750491-754283	2074	86.486	5.13111
CUFF.102.1	chrA01:744037-746343	1899	270.205	15.9908
CUFF.103.1	chrA01:757357-761403	3555	11.7682	0.694931
CUFF.104.1	chrA01:777353-781810	3538	28.6972	1.69548
CUFF.105.1	chrA01:782308-787202	4378	8.60936	0.507308
CUFF.105.2	chrA01:782838-787202	3844	10.2341	0.603044
CUFF.106.1	chrA01:754839-757237	1508	280.774	16.5505
CUFF.107.1	chrA01:789707-793959	2726	9.40446	0.555444
CUFF.107.2	chrA01:790392-793959	2592	6.08169	0.359195
CUFF.108.1	chrA01:797293-798079	786	14.406	0.849763
CUFF.109.1	chrA01:803626-805411	1161	88.4525	5.21438
CUFF.110.1	chrA01:809480-810286	715	6.11582	0.371769
CUFF.111.1	chrA01:813461-816541	2453	3.72347	0.217502
CUFF.112.1	chrA01:787836-789272	907	390.907	23.2314
CUFF.113.1	chrA01:817984-826555	6270	8.23404	0.485027
CUFF.114.1	chrA01:827907-830585	1972	13.5901	0.796158
CUFF.114.2	chrA01:827908-830585	2029	4.5769	0.268131
CUFF.115.1	chrA01:839870-841243	1373	160.856	9.60586
CUFF.116.1	chrA01:832174-833329	1155	1499.32	92.5853
CUFF.117.1	chrA01:845813-847461	1169	23.1517	1.38074
CUFF.117.2	chrA01:845813-846932	671	27.7339	1.65403
CUFF.118.1	chrA01:847643-848285	438	200.463	11.9003
CUFF.119.1	chrA01:847648-849911	1722	17.6731	1.04915
CUFF.120.1	chrA01:853118-854381	945	7.84035	0.465294
CUFF.120.2	chrA01:853118-854381	853	21.2795	1.26286
CUFF.121.1	chrA01:843487-845469	1401	174.875	10.4319
CUFF.122.1	chrA01:857476-861294	1973	41.1346	2.42229
CUFF.123.1	chrA01:864687-866409	1348	19.2209	1.13578
CUFF.123.2	chrA01:864687-866409	1647	6.19	0.365773
CUFF.124.1	chrA01:882597-883770	575	74.46	4.43391
CUFF.125.1	chrA01:882597-883557	960	23.2326	1.38344
CUFF.126.1	chrA01:884112-886768	1891	13.7497	0.808412
CUFF.127.1	chrA01:874666-878121	2144	90.5735	5.34726
CUFF.127.2	chrA01:875697-878121	1844	15.0408	0.887977
CUFF.128.1	chrA01:894400-895918	1142	75.7297	4.47498
CUFF.129.1	chrA01:887991-889529	765	755.124	44.5985
CUFF.130.1	chrA01:888559-892928	2804	72.1837	4.26326
CUFF.131.1	chrA01:914786-915029	243	45.1595	2.71833
CUFF.132.1	chrA01:920968-924417	2331	2.08601	0.122636
CUFF.133.1	chrA01:924669-926662	1005	26.2501	1.56653
CUFF.133.2	chrA01:924669-926662	1307	6.6451	0.396562
CUFF.134.1	chrA01:926770-927191	421	54.5652	3.23681
CUFF.135.1	chrA01:930281-931118	524	1122.63	66.4811
CUFF.136.1	chrA01:931393-933585	1410	370.228	21.8641
CUFF.137.1	chrA01:933797-935236	1280	639.443	37.8474
CUFF.138.1	chrA01:936406-937919	1034	14.7797	0.868639
CUFF.138.2	chrA01:936406-936919	354	16.5611	0.973338
CUFF.139.1	chrA01:952172-958093	1469	50.8924	3.01831
CUFF.140.1	chrA01:962121-962599	478	6.64867	0.391581
CUFF.141.1	chrA01:966141-967224	514	379.649	22.4995
CUFF.142.1	chrA01:970119-973247	2570	20.0468	1.19701
CUFF.143.1	chrA01:973547-975250	967	6.19535	0.363511
CUFF.143.2	chrA01:973547-975250	966	14.6177	0.85769
CUFF.144.1	chrA01:976016-977543	1166	9.09292	0.534018
CUFF.145.1	chrA01:976470-977543	1073	3.13834	0.184311
CUFF.146.1	chrA01:981258-983435	2177	6.81145	0.411372
CUFF.147.1	chrA01:981345-983435	1642	8.75073	0.528494
CUFF.147.2	chrA01:981345-982061	647	17.0012	1.02677
CUFF.148.1	chrA01:898910-903814	3261	511.316	30.2938
CUFF.148.2	chrA01:900281-902545	1233	380.961	22.5707
CUFF.149.1	chrA01:987486-988572	1086	74.4401	4.40853
CUFF.150.1	chrA01:992322-995207	2136	56.6104	3.36833
CUFF.151.1	chrA01:999977-1003456	2298	92.5872	5.50715
CUFF.151.2	chrA01:1001624-1003456	1290	136.838	8.13924
CUFF.152.1	chrA01:1008129-1009476	754	6.67759	0.394932
CUFF.152.2	chrA01:1008129-1009476	686	36.5983	2.16453
CUFF.153.1	chrA01:1016265-1018523	1838	6.80862	0.406511
CUFF.154.1	chrA01:1018683-1020377	1143	6.14993	0.358844
CUFF.155.1	chrA01:1020568-1021563	770	3.86264	0.228105
CUFF.156.1	chrA01:1021715-1023215	1260	6.34188	0.374263
CUFF.157.1	chrA01:997600-999684	1297	269.18	15.952
CUFF.157.2	chrA01:997600-999557	1221	525.385	31.135
CUFF.158.1	chrA01:1028327-1029862	1317	22.8149	1.34996
CUFF.159.1	chrA01:1030101-1032684	1041	37.9689	2.25123
CUFF.159.2	chrA01:1030101-1032684	1042	4.92734	0.292149
CUFF.160.1	chrA01:1025726-1028004	1189	328.826	19.3894
CUFF.161.1	chrA01:1041252-1045028	2519	57.6135	3.40773
CUFF.161.2	chrA01:1041697-1045028	2461	139.898	8.27472
CUFF.162.1	chrA01:1045435-1048835	2924	49.1174	2.89972
CUFF.162.2	chrA01:1045435-1048835	3070	24.7027	1.45836
CUFF.163.1	chrA01:1050354-1052992	1578	29.3723	1.74508
CUFF.163.2	chrA01:1050354-1052992	1575	15.1778	0.901749
CUFF.164.1	chrA01:1060928-1065094	2517	23.4435	1.37938
CUFF.164.2	chrA01:1061478-1065094	2297	10.145	0.596919
CUFF.164.3	chrA01:1061525-1065094	2378	5.7358	0.337487
CUFF.165.1	chrA01:1035233-1038603	2007	139.944	8.24551
CUFF.165.2	chrA01:1035233-1038501	2169	384.419	22.65
CUFF.165.3	chrA01:1035233-1037326	1115	288.3	16.9867
CUFF.165.4	chrA01:1035233-1036431	815	293.661	17.3025
CUFF.166.1	chrA01:1082462-1084781	2183	62.2304	3.71538
CUFF.166.2	chrA01:1084229-1084781	423	91.6665	5.47283
CUFF.167.1	chrA01:1067275-1069126	962	341.8	20.249
CUFF.167.2	chrA01:1068257-1069126	432	150.417	8.91105
CUFF.168.1	chrA01:1069802-1072411	1402	44.1668	2.60145
CUFF.168.2	chrA01:1069802-1071848	951	148.061	8.72086
CUFF.169.1	chrA01:1135148-1136748	1306	7.44494	0.437036
CUFF.170.1	chrA01:1087422-1090523	1772	268.447	15.9142
CUFF.171.1	chrA01:1139430-1141108	813	101.548	6.02805
CUFF.172.1	chrA01:1150523-1151749	1013	40.5643	2.41818
CUFF.173.1	chrA01:1157606-1159349	994	25.8468	1.52646
CUFF.173.2	chrA01:1157606-1159284	773	128.619	7.59601
CUFF.174.1	chrA01:1391533-1392795	832	87.1948	5.18851
CUFF.175.1	chrA01:1393304-1396802	1955	68.2608	4.04499
CUFF.176.1	chrA01:1394949-1396802	1024	56.9044	3.37203
CUFF.177.1	chrA01:1398978-1403358	2886	418.107	24.6777
CUFF.178.1	chrA01:1410744-1413838	2056	44.4783	2.62546
CUFF.178.2	chrA01:1411531-1413444	949	64.1939	3.78924
CUFF.179.1	chrA01:1418882-1422161	1139	27.7919	1.6429
CUFF.180.1	chrA01:1424718-1427550	2689	20.0883	1.18856
CUFF.181.1	chrA01:1428096-1429769	1097	55.0855	3.28277
CUFF.182.1	chrA01:1431627-1434458	2059	6.44387	0.386811
CUFF.183.1	chrA01:1434952-1435830	554	4236.14	251.915
CUFF.184.1	chrA01:1434952-1440019	2935	316.198	18.8037
CUFF.185.1	chrA01:1450456-1452430	1884	2.7295	0.160174
CUFF.186.1	chrA01:1450456-1452430	1974	5.62859	0.3303
CUFF.187.1	chrA01:1452670-1457816	2433	34.0031	2.0086
CUFF.187.2	chrA01:1452670-1457816	2923	23.0504	1.36161
CUFF.188.1	chrA01:1458385-1460160	1641	234.248	13.8501
CUFF.189.1	chrA01:1467795-1469315	628	67.6029	4.00589
CUFF.189.2	chrA01:1467795-1469437	754	142.615	8.4508
CUFF.190.1	chrA01:1469878-1473486	2393	416.417	24.7493
CUFF.190.2	chrA01:1470459-1471911	824	248.774	14.7856
CUFF.191.1	chrA01:1474594-1479105	3700	131.724	7.77741
CUFF.191.2	chrA01:1474594-1479105	3697	56.9855	3.36461
CUFF.192.1	chrA01:1479609-1484010	2450	10.2153	0.610571
CUFF.192.2	chrA01:1479609-1480345	436	25.1152	1.50115
CUFF.193.1	chrA01:1484135-1485789	1005	7.39161	0.440054
CUFF.194.1	chrA01:1489466-1491435	767	10.9217	0.644663
CUFF.194.2	chrA01:1489466-1491435	1049	46.9226	2.76964
CUFF.195.1	chrA01:1498660-1500558	1524	91.2201	5.39274
CUFF.196.1	chrA01:1504941-1505742	524	27.8972	1.6807
CUFF.197.1	chrA01:1508423-1511219	1810	35.4525	2.0962
CUFF.198.1	chrA01:1511715-1513106	963	27.1932	1.61517
CUFF.199.1	chrA01:1513761-1514847	608	48.523	2.86823
CUFF.200.1	chrA01:1515230-1516031	387	785.911	46.7803
CUFF.201.1	chrA01:1539808-1545938	892	7.46315	0.435754
CUFF.202.1	chrA01:1546582-1547408	661	9.3977	0.547116
CUFF.203.1	chrA01:1548630-1549328	698	27.9509	1.65333
CUFF.204.1	chrA01:1548763-1549522	589	29.8571	1.76608
CUFF.205.1	chrA01:1553912-1557359	2055	81.8007	4.84461
CUFF.206.1	chrA01:1559140-1560894	1754	37.4815	2.20606
CUFF.207.1	chrA01:1559515-1561461	1553	23.9609	1.41027
CUFF.207.2	chrA01:1559515-1561461	1528	109.679	6.45543
CUFF.208.1	chrA01:1568976-1571403	1237	79.0681	4.66398
CUFF.208.2	chrA01:1568976-1572396	2230	50.13	2.95701
CUFF.209.1	chrA01:1571339-1573364	1579	27.9278	1.64737
CUFF.210.1	chrA01:1576731-1577204	473	79.6043	4.71878
CUFF.211.1	chrA01:1577932-1578620	497	110.676	6.66575
CUFF.212.1	chrA01:1579100-1584030	2505	63.8793	3.7711
CUFF.212.2	chrA01:1579100-1584986	3228	185.502	10.9511
CUFF.212.3	chrA01:1579100-1581975	1729	162.34	9.5837
CUFF.213.1	chrA01:1585893-1586522	425	573.409	33.9146
CUFF.214.1	chrA01:1587168-1589167	1362	20.544	1.21541
CUFF.215.1	chrA01:1588254-1592597	2189	4.99836	0.29571
CUFF.215.2	chrA01:1589917-1594119	1495	5.83269	0.34507
CUFF.216.1	chrA01:1595425-1597508	1269	4.82358	0.284137
CUFF.216.2	chrA01:1595425-1597508	1271	4.2145	0.248259
CUFF.216.3	chrA01:1595425-1597508	1269	30.4048	1.79102
CUFF.217.1	chrA01:1597586-1600448	1486	38.1252	2.25801
CUFF.217.2	chrA01:1597586-1600448	1522	20.8426	1.23442
CUFF.218.1	chrA01:1601291-1602877	1195	74.6283	4.46672
CUFF.219.1	chrA01:1602993-1605719	2299	61.8767	3.65256
CUFF.220.1	chrA01:1603766-1610406	4598	32.8887	1.94141
CUFF.221.1	chrA01:1611020-1613901	1802	408.795	24.2377
CUFF.222.1	chrA01:1617584-1619034	1236	96.1117	5.65815
CUFF.223.1	chrA01:1620884-1622118	974	11.0675	0.657537
CUFF.224.1	chrA01:1622474-1626373	3504	69.3473	4.09653
CUFF.225.1	chrA01:1626938-1632631	2851	150.332	8.88749
CUFF.226.1	chrA01:1633883-1635677	1082	61.6334	3.62295
CUFF.227.1	chrA01:1639900-1642224	1930	16.1018	0.950783
CUFF.227.2	chrA01:1639900-1642224	1906	37.352	2.20557
CUFF.227.3	chrA01:1639900-1642224	2163	37.3416	2.20496
CUFF.228.1	chrA01:1643495-1646669	1758	5.77936	0.341009
CUFF.228.2	chrA01:1643495-1645383	1222	6.7817	0.400152
CUFF.229.1	chrA01:1645545-1645996	451	9.62258	0.559302
CUFF.230.1	chrA01:1647555-1651227	2380	114.75	6.76896
CUFF.231.1	chrA01:1654765-1657403	1367	5.58698	0.335632
CUFF.232.1	chrA01:1663875-1666592	1994	32.9983	1.95176
CUFF.232.2	chrA01:1665008-1666158	588	51.9144	3.0706
CUFF.233.1	chrA01:1667052-1669138	897	124.392	7.3481
CUFF.234.1	chrA01:1675523-1676283	760	3.31913	0.201763
CUFF.235.1	chrA01:1676709-1679295	1753	5.97884	0.350217
CUFF.236.1	chrA01:1680117-1682461	1779	12.0849	0.711046
CUFF.237.1	chrA01:1682979-1684438	614	302.742	17.8883
CUFF.238.1	chrA01:1685542-1693144	5760	26.9764	1.5874
CUFF.238.2	chrA01:1685542-1693144	5764	7.34026	0.431931
CUFF.239.1	chrA01:1698297-1703527	3291	76.9796	4.5534
CUFF.240.1	chrA01:1704366-1714282	3963	2.44368	0.144655
CUFF.240.2	chrA01:1704366-1714282	3963	17.5267	1.0375
CUFF.241.1	chrA01:1715250-1718397	1460	11.2209	0.662488
CUFF.241.2	chrA01:1716516-1718397	821	36.6419	2.16336
CUFF.242.1	chrA01:1718850-1720953	1224	46.3697	2.74372
CUFF.243.1	chrA01:1721210-1722459	1249	7.11458	0.416468
CUFF.244.1	chrA01:1722668-1725802	3134	9.12853	0.541852
CUFF.245.1	chrA01:1729339-1735693	3589	78.1926	4.60503
CUFF.246.1	chrA01:1740853-1742941	1296	2.04368	0.120287
CUFF.246.2	chrA01:1740853-1742941	1296	15.2587	0.89809
CUFF.247.1	chrA01:1754268-1755308	629	61.2387	3.62003
CUFF.248.1	chrA01:1755570-1760092	2942	171.605	10.1245
CUFF.248.2	chrA01:1755863-1757496	899	95.6158	5.64125
CUFF.249.1	chrA01:1760311-1767990	3565	85.5522	5.03896
CUFF.250.1	chrA01:1769368-1771071	1128	6.73528	0.395404
CUFF.251.1	chrA01:1774987-1775861	874	206.065	12.1373
CUFF.252.1	chrA01:1778856-1781442	1809	85.078	5.01166
CUFF.266.1	chrA01:1786270-1790824	3488	3708.57	219.786
CUFF.266.2	chrA01:1789112-1790824	1079	3197.42	189.493
CUFF.286.1	chrA01:1792687-1794617	1131	360.381	21.2414
CUFF.291.1	chrA01:1797267-1800830	2787	4.3048	0.2547
CUFF.292.1	chrA01:1799834-1803806	822	17.7771	1.05181
CUFF.292.2	chrA01:1803134-1803806	417	107.302	6.34871
CUFF.294.1	chrA01:1827385-1827891	506	44.7405	2.65046
CUFF.253.1	chrA01:1164068-1166701	1978	1034.07	61.5452
CUFF.254.1	chrA01:1164136-1166897	2761	110.538	6.5789
CUFF.255.1	chrA01:1171168-1174322	2022	18.3651	1.08281
CUFF.256.1	chrA01:1174467-1181182	4401	59.0135	3.48283
CUFF.257.1	chrA01:1184617-1186343	1367	55.9001	3.2879
CUFF.257.2	chrA01:1185369-1186343	707	73.1966	4.30523
CUFF.258.1	chrA01:1189263-1189950	687	20.9278	1.3267
CUFF.259.1	chrA01:1206542-1207950	1408	64.327	3.80231
CUFF.260.1	chrA01:1201349-1206931	3400	125.198	7.40033
CUFF.261.1	chrA01:1209809-1210568	759	47.7102	2.81945
CUFF.262.1	chrA01:1225612-1226231	619	16.1253	0.945525
CUFF.263.1	chrA01:1232098-1233156	1058	39.5252	2.35448
CUFF.264.1	chrA01:1234227-1237968	3159	124.401	7.40116
CUFF.264.2	chrA01:1234227-1237968	3164	66.1472	3.93538
CUFF.265.1	chrA01:1238125-1239416	925	1876.75	112.353
CUFF.267.1	chrA01:1247700-1251516	2236	144.986	8.58128
CUFF.267.2	chrA01:1247700-1251516	2288	36.7959	2.17785
CUFF.268.1	chrA01:1251862-1253374	656	60.3528	3.59505
CUFF.268.2	chrA01:1251862-1253374	553	27.182	1.61916
CUFF.269.1	chrA01:1254294-1255923	1629	5.60809	0.331409
CUFF.270.1	chrA01:1254582-1255637	977	42.6477	2.52026
CUFF.271.1	chrA01:1257744-1258603	859	31.5702	1.87295
CUFF.272.1	chrA01:1257961-1259305	847	276.708	16.4161
CUFF.273.1	chrA01:1259644-1262382	1415	104.075	6.13894
CUFF.274.1	chrA01:1262663-1264774	1108	6.04359	0.353423
CUFF.275.1	chrA01:1265912-1269782	1795	24.7256	1.45519
CUFF.276.1	chrA01:1270163-1271598	1435	199.381	11.8397
CUFF.277.1	chrA01:1272130-1273170	412	1470.84	88.5002
CUFF.278.1	chrA01:1274758-1275704	644	217.191	12.8037
CUFF.279.1	chrA01:1280348-1281598	1250	76.022	4.49475
CUFF.280.1	chrA01:1295466-1298477	1846	65.4126	3.87454
CUFF.280.2	chrA01:1295466-1298477	1892	24.5424	1.4537
CUFF.281.1	chrA01:1300830-1301939	1109	57.2081	3.37387
CUFF.282.1	chrA01:1304479-1305610	1131	24.0976	1.42597
CUFF.283.1	chrA01:1304739-1305930	1016	13.0212	0.770527
CUFF.283.2	chrA01:1304739-1305906	860	68.144	4.03241
CUFF.284.1	chrA01:1306950-1309006	1770	109.322	6.46771
CUFF.284.2	chrA01:1306950-1309006	1656	90.6347	5.36215
CUFF.284.3	chrA01:1306950-1308306	868	359.671	21.2789
CUFF.285.1	chrA01:1312797-1315838	1642	45.0729	2.68556
CUFF.287.1	chrA01:1316343-1318991	1448	407.768	24.1314
CUFF.288.1	chrA01:1318627-1319358	731	286.594	16.9604
CUFF.289.1	chrA01:1320079-1323414	1823	212.48	12.6205
CUFF.290.1	chrA01:1323938-1326466	1581	157.877	9.44159
CUFF.293.1	chrA01:1326680-1331663	3035	166.405	9.81584
CUFF.295.1	chrA01:1335399-1336718	1319	31.0577	1.84535
CUFF.296.1	chrA01:1335809-1339214	2772	39.0278	2.31891
CUFF.297.1	chrA01:1342379-1343660	1281	2.16774	0.129472
CUFF.298.1	chrA01:1347322-1348323	539	44.3871	2.62526
CUFF.299.1	chrA01:1356332-1359786	3063	48.7785	2.87763
CUFF.300.1	chrA01:1363753-1366757	2101	9.79635	0.578434
CUFF.300.2	chrA01:1363753-1366757	2101	67.51	3.98619
CUFF.300.3	chrA01:1363753-1364503	670	48.5212	2.86497
CUFF.301.1	chrA01:1369238-1372481	1589	30.4042	1.79041
CUFF.301.2	chrA01:1369238-1371845	1120	15.2338	0.897067
CUFF.301.3	chrA01:1369238-1372481	1591	9.41694	0.554533
CUFF.302.1	chrA01:1373164-1374502	1338	32.7539	1.9478
CUFF.303.1	chrA01:1374612-1380620	3882	9.48162	0.558451
CUFF.303.2	chrA01:1374612-1380620	3835	5.62029	0.331025
CUFF.303.3	chrA01:1374612-1380620	3839	10.297	0.606477
CUFF.304.1	chrA01:1376171-1377337	1166	17.3788	1.02358
CUFF.305.1	chrA01:1385671-1386882	801	288.842	17.5375
CUFF.306.1	chrA01:1387261-1391345	2480	24.8811	1.47457
CUFF.306.2	chrA01:1387261-1391344	2480	5.7688	0.341886
CUFF.307.1	chrA01:1838856-1840361	527	175.231	10.3678
CUFF.308.1	chrA01:1842438-1844274	1307	7.89655	0.473036
CUFF.309.1	chrA01:1844386-1850005	3511	11.5269	0.674856
CUFF.309.2	chrA01:1844386-1850005	3526	1.60483	0.0939569
CUFF.310.1	chrA01:1850440-1854229	2593	37.9041	2.24592
CUFF.310.2	chrA01:1850440-1853318	1575	70.1838	4.15858
CUFF.310.3	chrA01:1850903-1852254	685	74.1954	4.39628
CUFF.311.1	chrA01:1854625-1856510	966	38.0997	2.2571
CUFF.312.1	chrA01:1866315-1870858	2502	23.0233	1.35912
CUFF.313.1	chrA01:1874185-1874823	638	26.9891	1.58307
CUFF.314.1	chrA01:1880461-1882746	1602	79.8483	4.73023
CUFF.314.2	chrA01:1880461-1885308	3187	22.6097	1.33941
CUFF.314.3	chrA01:1880461-1885308	3202	26.0077	1.5407
CUFF.314.4	chrA01:1880461-1885308	3199	15.2349	0.902521
CUFF.314.5	chrA01:1880461-1885308	3290	23.1829	1.37336
CUFF.314.6	chrA01:1883231-1885300	1028	74.944	4.4397
CUFF.315.1	chrA01:1892280-1894162	749	6.46476	0.390742
CUFF.316.1	chrA01:1895650-1897269	988	4.70921	0.275375
CUFF.317.1	chrA01:1898434-1908184	5897	11.3652	0.670502
CUFF.317.2	chrA01:1898434-1908184	5897	2.33631	0.137833
CUFF.318.1	chrA01:1927019-1929094	944	3.25694	0.199245
CUFF.319.1	chrA01:1932775-1934947	1115	13.9736	0.814313
CUFF.320.1	chrA01:1940704-1945254	2371	121.209	7.21056
CUFF.321.1	chrA01:1955478-1957199	1330	2.64592	0.157925
CUFF.322.1	chrA01:1971300-1974735	2514	15.1553	0.896681
CUFF.323.1	chrA01:1975333-1980418	3330	2.83591	0.166203
CUFF.323.2	chrA01:1975333-1983692	5219	3.50902	0.205652
CUFF.324.1	chrA01:1986972-1988731	930	96.5872	5.69839
CUFF.325.1	chrA01:1988798-1990772	975	99.768	5.86253
CUFF.326.1	chrA01:2005562-2008647	1645	34.6797	2.0554
CUFF.326.2	chrA01:2005562-2008647	1740	29.2941	1.73621
CUFF.327.1	chrA01:2014671-2022805	3693	156.592	9.24687
CUFF.328.1	chrA01:2027391-2035005	6669	16.109	0.948982
CUFF.329.1	chrA01:2046142-2047201	547	8.91606	0.522288
CUFF.329.2	chrA01:2046142-2047201	464	52.3893	3.06888
CUFF.329.3	chrA01:2046142-2047201	467	11.0155	0.645269
CUFF.330.1	chrA01:2054246-2055904	1117	8.84196	0.519682
CUFF.330.2	chrA01:2054251-2055904	1048	12.4856	0.733836
CUFF.331.1	chrA01:2054251-2055904	1653	27.4877	1.61558
CUFF.332.1	chrA01:2062140-2064088	1332	122.525	7.25705
CUFF.333.1	chrA01:2064595-2068156	2992	53.4505	3.16243
CUFF.334.1	chrA01:2066449-2068534	1736	46.9397	2.77722
CUFF.334.2	chrA01:2066449-2068534	1722	249.096	14.738
CUFF.335.1	chrA01:2069282-2070341	546	1021.15	60.6693
CUFF.336.1	chrA01:2071652-2073763	1238	23.7325	1.40633
CUFF.337.1	chrA01:2074859-2077089	1305	6.2437	0.364398
CUFF.337.2	chrA01:2074859-2076810	967	27.2824	1.59227
CUFF.338.1	chrA01:2077457-2081145	2786	20.7595	1.23143
CUFF.338.2	chrA01:2077457-2079280	1254	69.8476	4.14327
CUFF.339.1	chrA01:2083750-2086397	1218	33.4831	1.97514
CUFF.340.1	chrA01:2105841-2107280	805	550.011	32.5008
CUFF.341.1	chrA01:2107613-2110635	1862	237.524	13.9896
CUFF.341.2	chrA01:2108878-2110635	1017	272.391	16.0432
CUFF.342.1	chrA01:2113777-2114534	572	6.14995	0.357777
CUFF.343.1	chrA01:2119900-2121617	502	384.948	23.0246
CUFF.344.1	chrA01:2127765-2128358	593	8.51888	0.509486
CUFF.345.1	chrA01:2128793-2130364	1571	14.3159	0.850959
CUFF.346.1	chrA01:2132577-2135788	2016	4.95156	0.292205
CUFF.346.2	chrA01:2132577-2135788	1941	7.23221	0.426793
CUFF.346.3	chrA01:2132577-2135788	2430	12.8141	0.756193
CUFF.347.1	chrA01:2138930-2141640	2710	10.1591	0.602483
CUFF.348.1	chrA01:2141729-2146501	2496	38.6788	2.29973
CUFF.348.2	chrA01:2142659-2146501	2224	9.47572	0.563398
CUFF.349.1	chrA01:2147740-2152948	3535	497.553	29.5428
CUFF.350.1	chrA01:2156003-2157575	1572	509.255	30.3221
CUFF.351.1	chrA01:2161461-2165579	2168	12.0242	0.710529
CUFF.351.2	chrA01:2162660-2165579	2244	33.7887	1.99662
CUFF.352.1	chrA01:2166283-2167884	926	1921.74	115.01
CUFF.352.2	chrA01:2166703-2167884	467	665.222	39.8114
CUFF.353.1	chrA01:2168948-2171565	1301	254.486	15.1029
CUFF.353.2	chrA01:2169361-2171565	953	101.723	6.03692
CUFF.354.1	chrA01:2181118-2184317	3199	36.8085	2.17709
CUFF.355.1	chrA01:2190811-2191976	770	12.2547	0.720034
CUFF.355.2	chrA01:2190811-2191876	595	31.4979	1.85068
CUFF.356.1	chrA01:2195516-2198011	2354	318.242	18.9209
CUFF.357.1	chrA01:2199600-2200760	784	11.583	0.675396
CUFF.357.2	chrA01:2199600-2200760	819	33.6589	1.96263
CUFF.358.1	chrA01:2207716-2210088	2015	71.2494	4.22511
CUFF.359.1	chrA01:2208708-2211992	2590	42.877	2.54262
CUFF.360.1	chrA01:1829687-1832049	1458	5853.61	345.547
CUFF.361.1	chrA01:2214352-2217296	2696	30.5838	1.8175
CUFF.362.1	chrA01:2219581-2226109	4048	66.6004	3.9317
CUFF.363.1	chrA01:2225000-2229545	2874	126.5	7.46781
CUFF.364.1	chrA01:2231310-2232641	1022	285.052	16.844
CUFF.365.1	chrA01:2233410-2235524	878	175.267	10.3152
CUFF.366.1	chrA01:2236127-2238403	1245	8.16642	0.480501
CUFF.366.2	chrA01:2236127-2237990	1085	31.8117	1.87175
CUFF.366.3	chrA01:2236127-2238836	1628	33.0428	1.94419
CUFF.367.1	chrA01:2247292-2252335	4665	26.7579	1.58427
CUFF.368.1	chrA01:2247292-2253014	4969	61.3707	3.63361
CUFF.368.2	chrA01:2247292-2253014	5105	82.1923	4.8664
CUFF.369.1	chrA01:2253188-2257893	2205	9.29505	0.549236
CUFF.369.2	chrA01:2253188-2257885	2248	23.0386	1.36133
CUFF.370.1	chrA01:2258432-2260744	1434	388.4	23.1189
CUFF.371.1	chrA01:2261337-2263876	2539	45.5548	2.69949
CUFF.372.1	chrA01:2261697-2263876	968	50.3296	2.98244
CUFF.372.2	chrA01:2261697-2263573	584	127.518	7.55647
CUFF.373.1	chrA01:2264772-2266465	1693	1451.21	85.8055
CUFF.374.1	chrA01:2212710-2213690	898	8529.27	509.089
CUFF.375.1	chrA01:2280549-2281528	979	14.2253	0.835413
CUFF.376.1	chrA01:2323375-2326045	2111	3.73251	0.224627
CUFF.377.1	chrA01:2328611-2333841	2972	33.7963	1.99071
CUFF.378.1	chrA01:2346051-2349018	2967	14.7383	0.866714
CUFF.379.1	chrA01:2349113-2350767	1558	3.48828	0.204114
CUFF.380.1	chrA01:2276049-2279730	2455	30.0467	1.78606
CUFF.380.2	chrA01:2276049-2278818	1858	153.36	9.11613
CUFF.380.3	chrA01:2276049-2278818	1681	54.2043	3.22205
CUFF.380.4	chrA01:2276109-2277853	899	221.207	13.1492
CUFF.381.1	chrA01:2279256-2279942	203	1560.91	92.7846
CUFF.382.1	chrA01:2356727-2357526	671	27.7778	1.64375
CUFF.383.1	chrA01:2365000-2368321	1695	3.80355	0.224356
CUFF.384.1	chrA01:2352688-2356481	3793	38.8026	2.28833
CUFF.385.1	chrA01:2371405-2373156	1372	4.00462	0.234943
CUFF.385.2	chrA01:2371405-2373156	1372	15.1805	0.890612
CUFF.386.1	chrA01:2377090-2378881	1226	81.4958	4.81614
CUFF.387.1	chrA01:2379320-2381881	1874	110.144	6.49869
CUFF.388.1	chrA01:2391706-2392584	878	63.377	3.88287
CUFF.389.1	chrA01:2385589-2388141	1350	73.8781	4.34982
CUFF.390.1	chrA01:2387753-2390265	1287	110.132	6.48438
CUFF.391.1	chrA01:2403013-2404245	570	266.095	15.7012
CUFF.392.1	chrA01:2405154-2408042	2086	20.8739	1.22089
CUFF.393.1	chrA01:2410466-2412650	1864	12.4589	0.732739
CUFF.393.2	chrA01:2410466-2412650	1849	12.8563	0.756109
CUFF.393.3	chrA01:2410466-2412650	1943	12.8051	0.753099
CUFF.393.4	chrA01:2410466-2412348	1480	22.2467	1.30838
CUFF.394.1	chrA01:2422660-2423987	1327	7.46686	0.50566
CUFF.395.1	chrA01:2424792-2424980	188	69.4393	4.03664
CUFF.396.1	chrA01:2398026-2400185	662	533.334	31.4244
CUFF.397.1	chrA01:2400590-2402056	1358	6.24708	0.366441
CUFF.397.2	chrA01:2400590-2402056	1096	16.6027	0.973885
CUFF.398.1	chrA01:2433893-2435032	1139	685.764	40.5594
CUFF.399.1	chrA01:2445252-2447299	1249	13.4346	0.802426
CUFF.399.2	chrA01:2445790-2447308	1051	49.3233	2.94601
CUFF.399.3	chrA01:2445790-2447299	934	16.4316	0.981437
CUFF.400.1	chrA01:2440912-2443972	2238	63.5324	3.75123
CUFF.401.1	chrA01:2447663-2452122	2926	11.4941	0.682228
CUFF.401.2	chrA01:2448336-2448874	474	18.5165	1.09904
CUFF.401.3	chrA01:2449464-2452122	1170	7.48389	0.444204
CUFF.402.1	chrA01:2463140-2466297	1681	2.89325	0.174809
CUFF.402.2	chrA01:2463140-2466297	1681	4.79642	0.289797
CUFF.403.1	chrA01:2486637-2488198	1008	3.10798	0.183871
CUFF.404.1	chrA01:2489768-2491241	748	5.43678	0.319323
CUFF.405.1	chrA01:2501673-2503301	1628	191.913	11.3623
CUFF.406.1	chrA01:2501836-2503387	1324	1678.88	99.3983
CUFF.407.1	chrA01:2494966-2499818	2797	385.675	22.7229
CUFF.408.1	chrA01:2511989-2514297	1709	25.6166	1.51645
CUFF.408.2	chrA01:2511989-2514297	1714	24.2584	1.43605
CUFF.408.3	chrA01:2511989-2512509	432	38.4435	2.27578
CUFF.409.1	chrA01:2517606-2518419	464	162.333	9.67265
CUFF.410.1	chrA01:2518272-2519652	1136	22.7224	1.35392
CUFF.411.1	chrA01:2515317-2517472	1064	126.628	7.45752
CUFF.411.2	chrA01:2515317-2517454	1043	316.427	18.6354
CUFF.412.1	chrA01:2524418-2525906	493	14.6228	0.857781
CUFF.413.1	chrA01:2543202-2544434	1232	35.7563	2.11037
CUFF.414.1	chrA01:2545901-2547950	1451	42.2232	2.49398
CUFF.415.1	chrA01:2554457-2558359	3902	78.3412	4.66325
CUFF.416.1	chrA01:2566374-2568583	945	5.24833	0.30613
CUFF.417.1	chrA01:2575400-2590566	9779	2.26316	0.133588
CUFF.417.2	chrA01:2575400-2590566	9777	15.8033	0.932829
CUFF.418.1	chrA01:2593650-2596751	1554	23.1771	1.36612
CUFF.418.2	chrA01:2593650-2596751	1552	98.3697	5.79815
CUFF.418.3	chrA01:2594711-2596751	898	165.31	9.74381
CUFF.419.1	chrA01:2597612-2600919	2330	78.2244	4.61327
CUFF.420.1	chrA01:2601305-2602797	1492	27.6609	1.63904
CUFF.421.1	chrA01:2603475-2604843	1368	10.9515	0.646042
CUFF.422.1	chrA01:2619543-2622793	2660	105.549	6.22392
CUFF.423.1	chrA01:2625147-2627740	1868	37.5755	2.2152
CUFF.424.1	chrA01:2633550-2636459	1778	81.6263	4.82206
CUFF.424.2	chrA01:2633850-2636459	1926	49.6176	2.93115
CUFF.425.1	chrA01:2638798-2641110	1703	226.178	13.3949
CUFF.425.2	chrA01:2639331-2641110	1084	453.41	26.8523
CUFF.426.1	chrA01:2645115-2647960	2219	73.694	4.35251
CUFF.427.1	chrA01:2648165-2649888	1138	5.55198	0.330145
CUFF.428.1	chrA01:2654568-2655833	671	639.753	37.8461
CUFF.429.1	chrA01:2657635-2658862	1227	12.217	0.732922
CUFF.430.1	chrA01:2677693-2679383	883	385.768	22.8021
CUFF.430.2	chrA01:2677895-2679444	1100	39.3285	2.32464
CUFF.431.1	chrA01:2692361-2695538	3177	59.6295	3.5175
CUFF.432.1	chrA01:2698540-2701150	2019	5.888	0.347409
CUFF.433.1	chrA01:2701341-2702164	640	47.3843	2.79649
CUFF.434.1	chrA01:2703871-2706236	2365	19.5544	1.15095
CUFF.435.1	chrA01:2706701-2710101	1759	36.5418	2.16013
CUFF.436.1	chrA01:2711180-2712937	1342	113.862	6.70058
CUFF.437.1	chrA01:2713167-2715035	1565	41.7545	2.46661
CUFF.438.1	chrA01:2715684-2719086	2186	458.298	27.0372
CUFF.438.2	chrA01:2715684-2716960	630	384.388	22.6769
CUFF.439.1	chrA01:2736145-2737675	885	99.7852	5.89529
CUFF.440.1	chrA01:2738108-2740818	1508	136.758	8.06126
CUFF.441.1	chrA01:2743157-2747002	1781	215.462	12.7536
CUFF.442.1	chrA01:2758034-2760296	867	183.673	10.923
CUFF.443.1	chrA01:2771599-2772341	742	19.6248	1.15556
CUFF.444.1	chrA01:2772587-2775085	1827	57.4303	3.38504
CUFF.445.1	chrA01:2772587-2781699	6221	32.8872	1.93843
CUFF.446.1	chrA01:2781995-2785355	3113	32.1686	1.90558
CUFF.447.1	chrA01:2784663-2787197	1922	129.64	7.67949
CUFF.447.2	chrA01:2784663-2786236	934	175.113	10.3732
CUFF.448.1	chrA01:2787496-2789702	1700	148.465	8.75909
CUFF.448.2	chrA01:2787554-2789702	1653	67.5108	3.98297
CUFF.449.1	chrA01:2790988-2793269	1751	36.5796	2.16366
CUFF.450.1	chrA01:2797763-2798940	840	326.784	19.3857
CUFF.451.1	chrA01:2821686-2822905	971	31.4621	1.85054
CUFF.452.1	chrA01:2823004-2825357	1762	275.083	16.2481
CUFF.453.1	chrA01:2832804-2834098	778	106.29	6.32128
CUFF.454.1	chrA01:2837951-2840181	1170	117.183	6.98143
CUFF.455.1	chrA01:2841571-2844099	1248	15.1071	0.899534
CUFF.456.1	chrA01:2868444-2870364	1920	140.671	8.42052
CUFF.457.1	chrA01:2881806-2884237	1764	146.15	8.61698
CUFF.458.1	chrA01:2886744-2888450	1141	12.8744	0.767589
CUFF.458.2	chrA01:2886744-2888450	1141	48.6646	2.90144
CUFF.459.1	chrA01:2888664-2891492	1960	532.94	31.5993
CUFF.460.1	chrA01:2894485-2897592	2125	100.829	5.93995
CUFF.461.1	chrA01:2907300-2908320	935	6.13501	0.356703
CUFF.462.1	chrA01:2908522-2911362	2840	30.7712	1.81173
CUFF.463.1	chrA01:2916613-2919481	1817	94.9847	5.59359
CUFF.463.2	chrA01:2917879-2919321	622	85.0427	5.00812
CUFF.464.1	chrA01:2522165-2523203	1038	1516.77	90.0577
CUFF.464.2	chrA01:2522165-2523207	757	6946.15	412.424
CUFF.465.1	chrA01:2922896-2928742	5510	31.6606	1.86759
CUFF.466.1	chrA01:2928214-2929986	1322	71.0173	4.18917
CUFF.467.1	chrA01:2935190-2939008	2548	7.28399	0.429114
CUFF.467.2	chrA01:2936259-2939008	2440	11.8723	0.699418
CUFF.467.3	chrA01:2938096-2939008	594	14.6254	0.861613
CUFF.468.1	chrA01:2997608-2998540	932	1179.32	70.0988
CUFF.469.1	chrA01:2999264-2999935	591	82.3627	4.8778
CUFF.470.1	chrA01:3000133-3000762	326	20.2446	1.17696
CUFF.471.1	chrA01:3006280-3006736	373	821.156	48.7947
CUFF.472.1	chrA01:3017997-3019781	1463	78.8581	4.64451
CUFF.473.1	chrA01:3025680-3028375	2158	88.7765	5.23193
CUFF.473.2	chrA01:3025837-3028375	2255	24.5653	1.44773
CUFF.473.3	chrA01:3026641-3028375	1190	194.947	11.489
CUFF.474.1	chrA01:3029688-3031133	968	726.808	42.7985
CUFF.475.1	chrA01:3045227-3046618	884	5.39764	0.323116
CUFF.475.2	chrA01:3045227-3046618	784	13.132	0.786114
CUFF.476.1	chrA01:3052995-3053798	803	80.3938	4.80009
CUFF.477.1	chrA01:3072352-3073801	1449	101.274	6.02544
CUFF.478.1	chrA01:3083773-3084800	820	11.602	0.679748
CUFF.479.1	chrA01:3093939-3094779	840	46.6884	2.77571
CUFF.480.1	chrA01:3095630-3099721	2541	98.5408	5.845
CUFF.481.1	chrA01:3102617-3105933	3150	23.3365	1.3957
CUFF.482.1	chrA01:3112356-3115104	1581	5.80275	0.342849
CUFF.482.2	chrA01:3112356-3115104	1580	45.9077	2.71241
CUFF.483.1	chrA01:3123678-3124920	1047	13.2347	0.770002
CUFF.489.1	chrA01:3132394-3133163	577	2245.7	132.567
CUFF.493.1	chrA01:3134084-3135621	1195	54.3786	3.27213
CUFF.484.1	chrA01:2942307-2945807	2409	18.3074	1.08147
CUFF.484.2	chrA01:2942709-2945807	2303	5.93416	0.350546
CUFF.485.1	chrA01:2963814-2964163	349	239.165	14.1334
CUFF.486.1	chrA01:2971697-2971962	265	28.5914	1.90191
CUFF.487.1	chrA01:2972185-2974395	2210	154.428	9.12474
CUFF.488.1	chrA01:2975905-2976739	834	57.3531	3.40072
CUFF.490.1	chrA01:2980766-2982404	1638	204.52	12.1247
CUFF.491.1	chrA01:2980988-2982371	892	533.764	31.6434
CUFF.491.2	chrA01:2980988-2982424	958	600.265	35.5857
CUFF.492.1	chrA01:2985241-2987229	1988	8.95434	0.52734
CUFF.494.1	chrA01:2990663-2992547	1683	20.2493	1.20227
CUFF.495.1	chrA01:2991137-2992687	1550	11.0328	0.655056
CUFF.496.1	chrA01:3141823-3143622	1331	104.413	6.17277
CUFF.496.2	chrA01:3141927-3142625	398	82.6406	4.88562
CUFF.497.1	chrA01:3165354-3168152	1450	55.29	3.25796
CUFF.497.2	chrA01:3165354-3168152	1414	16.9882	1.00103
CUFF.498.1	chrA01:3148856-3152930	2604	128.339	7.57962
CUFF.499.1	chrA01:3366926-3368631	1705	8.49275	0.499572
CUFF.500.1	chrA01:3369020-3371088	1292	161.525	9.52494
CUFF.501.1	chrA01:3374385-3382453	4824	43.4041	2.55958
CUFF.502.1	chrA01:3383559-3385510	1951	10.7742	0.638737
CUFF.503.1	chrA01:3390017-3391997	1980	7.89061	0.468899
CUFF.504.1	chrA01:3395267-3396431	454	119.863	7.12827
CUFF.505.1	chrA01:3406096-3407875	1779	14.9571	0.89064
CUFF.506.1	chrA01:3427837-3429758	1921	68.6149	4.07346
CUFF.507.1	chrA01:3430307-3431854	1086	436.018	25.682
CUFF.508.1	chrA01:3432139-3432918	530	180.111	10.6465
CUFF.509.1	chrA01:3444211-3445614	1190	3.52315	0.207548
CUFF.509.2	chrA01:3444211-3445361	842	12.687	0.74739
CUFF.509.3	chrA01:3444211-3445409	885	8.41172	0.495532
CUFF.510.1	chrA01:3447218-3453446	3694	83.8367	4.94508
CUFF.510.2	chrA01:3450042-3453446	1545	282.196	16.6452
CUFF.511.1	chrA01:3453659-3454768	535	669.951	39.62
CUFF.512.1	chrA01:3468461-3471951	2994	61.2944	3.62779
CUFF.513.1	chrA01:3472089-3474060	1485	24.7613	1.46822
CUFF.514.1	chrA01:3474396-3476065	632	315.047	18.5496
CUFF.515.1	chrA01:3476255-3477985	1135	67.4537	4.04776
CUFF.516.1	chrA01:3478241-3479147	302	1272.95	77.8788
CUFF.517.1	chrA01:3479412-3485632	4691	43.2176	2.54597
CUFF.518.1	chrA01:3506904-3508949	1121	113.13	6.6778
CUFF.518.2	chrA01:3507324-3508940	690	168.862	9.96755
CUFF.519.1	chrA01:3516182-3518795	1442	65.1232	3.86124
CUFF.520.1	chrA01:3546357-3551264	1644	3.33785	0.196305
CUFF.520.2	chrA01:3546357-3551755	2160	5.13232	0.301842
CUFF.521.1	chrA01:3559602-3560690	723	37.7318	2.25171
CUFF.522.1	chrA01:3560926-3563960	1815	146.312	8.62714
CUFF.522.2	chrA01:3560926-3563960	2059	88.0852	5.19384
CUFF.523.1	chrA01:3561901-3566885	4133	53.4246	3.15012
CUFF.524.1	chrA01:3575724-3577184	1460	401.519	23.9819
CUFF.525.1	chrA01:3593541-3603056	927	415.043	24.5935
CUFF.526.1	chrA01:3610033-3611992	1959	16.1091	0.965332
CUFF.527.1	chrA01:3639209-3643084	1468	106.504	6.30687
CUFF.527.2	chrA01:3639209-3643084	2090	96.2166	5.6977
CUFF.528.1	chrA01:3672148-3673327	1179	7.01837	0.416291
CUFF.529.1	chrA01:3680118-3685542	2585	46.8792	2.75356
CUFF.529.2	chrA01:3683596-3684824	616	53.5052	3.14275
CUFF.530.1	chrA01:3704620-3705504	548	13.8615	0.825504
CUFF.531.1	chrA01:3705786-3707250	934	180.62	10.6687
CUFF.532.1	chrA01:3707400-3711309	3369	471.79	27.8917
CUFF.533.1	chrA01:3720485-3722753	1445	256.384	15.1606
CUFF.533.2	chrA01:3720902-3722708	1077	329.671	19.4942
CUFF.534.1	chrA01:3733487-3734051	564	11.3306	0.66953
CUFF.535.1	chrA01:3737043-3741439	2300	369.199	21.7833
CUFF.536.1	chrA01:3745456-3747158	1144	57.818	3.42675
CUFF.537.1	chrA01:3747331-3749681	1989	99.5392	5.91958
CUFF.538.1	chrA01:3750385-3751920	907	8.53424	0.499253
CUFF.539.1	chrA01:3752784-3754481	1344	5.94483	0.352665
CUFF.539.2	chrA01:3752784-3755192	1906	2.57197	0.152577
CUFF.540.1	chrA01:3757896-3758685	720	3.59202	0.216668
CUFF.541.1	chrA01:3771863-3774214	1951	116.872	6.92378
CUFF.541.2	chrA01:3772958-3774214	1190	64.7979	3.83878
CUFF.542.1	chrA01:3787547-3788932	1385	8.0619	0.476488
CUFF.543.1	chrA01:3793742-3796499	1549	160.129	9.4195
CUFF.544.1	chrA01:3816043-3817552	748	12.4687	0.734827
CUFF.544.2	chrA01:3816542-3817552	648	8.19705	0.483082
CUFF.546.1	chrA01:3845771-3848193	1169	44.6511	2.64141
CUFF.558.1	chrA01:3850630-3853131	1918	179.388	10.5847
CUFF.559.1	chrA01:3851850-3856529	3490	28.5595	1.68514
CUFF.545.1	chrA01:3187749-3192624	3359	1323.28	78.1493
CUFF.547.1	chrA01:3210478-3216495	3556	125.994	7.43535
CUFF.548.1	chrA01:3225517-3232362	5881	6.43075	0.376498
CUFF.549.1	chrA01:3233342-3234710	1295	3.5809	0.210163
CUFF.550.1	chrA01:3235267-3236084	817	3.47389	0.202126
CUFF.551.1	chrA01:3241147-3241735	588	9.81214	0.573006
CUFF.552.1	chrA01:3255770-3258797	2076	22.1145	1.30162
CUFF.553.1	chrA01:3257877-3258972	1095	12.1762	0.716668
CUFF.554.1	chrA01:3267303-3271420	2674	135.835	7.99698
CUFF.555.1	chrA01:3282366-3284564	1933	23.8252	1.4076
CUFF.556.1	chrA01:3290895-3292430	1071	109.447	6.50704
CUFF.557.1	chrA01:3294157-3297448	2943	91.1428	5.37699
CUFF.560.1	chrA01:3308302-3310934	1647	3.4456	0.203727
CUFF.561.1	chrA01:3311147-3312453	1079	6.55566	0.390862
CUFF.562.1	chrA01:3324345-3326592	1409	59.9693	3.54027
CUFF.563.1	chrA01:3326736-3327901	1165	42.2072	2.49169
CUFF.564.1	chrA01:3326334-3327506	708	160.211	9.45804
CUFF.565.1	chrA01:3328056-3330167	1054	111.093	6.55969
CUFF.566.1	chrA01:3335973-3337578	1039	3.46436	0.204516
CUFF.567.1	chrA01:3338411-3339098	687	345.052	20.3273
CUFF.568.1	chrA01:3343755-3352285	3802	19.3938	1.14888
CUFF.568.2	chrA01:3345654-3352285	3057	6.42359	0.38053
CUFF.568.3	chrA01:3345654-3352285	3056	11.8933	0.704554
CUFF.569.1	chrA01:3352636-3356250	2289	36.4885	2.18468
CUFF.570.1	chrA01:3356488-3357790	596	40.5427	2.39484
CUFF.571.1	chrA01:3357392-3357877	485	6.98259	0.412459
CUFF.572.1	chrA01:3358172-3361251	2897	163.538	9.74698
CUFF.573.1	chrA01:3361430-3362868	916	123.874	7.35764
CUFF.574.1	chrA01:3895701-3901329	3165	49.3839	2.90867
CUFF.574.2	chrA01:3895701-3905000	4982	16.4053	0.966259
CUFF.574.3	chrA01:3899622-3905000	2810	27.2852	1.60708
CUFF.575.1	chrA01:3906013-3908827	1342	211.861	12.5088
CUFF.576.1	chrA01:3915247-3915853	490	7.07159	0.414185
CUFF.577.1	chrA01:3936116-3937009	620	644.488	38.506
CUFF.578.1	chrA01:3938889-3941740	2851	19.5006	1.14798
CUFF.579.1	chrA01:3942421-3944261	1191	54.899	3.2445
CUFF.580.1	chrA01:3945342-3948131	2208	15.9603	0.948058
CUFF.581.1	chrA01:3948629-3954513	5145	15.9338	0.939354
CUFF.581.2	chrA01:3949441-3954513	4486	10.9043	0.642845
CUFF.582.1	chrA01:3950481-3954316	3311	67.013	3.95065
CUFF.583.1	chrA01:3966232-3969452	1984	72.9419	4.32993
CUFF.583.2	chrA01:3966730-3969452	1417	134.234	7.96828
CUFF.584.1	chrA01:4012062-4013991	1097	126.259	7.45967
CUFF.585.1	chrA01:4014231-4016724	1073	6.95904	0.404414
CUFF.586.1	chrA01:4019085-4022628	3458	42.4398	2.51135
CUFF.587.1	chrA01:4025156-4027105	1355	51.4116	3.0327
CUFF.588.1	chrA01:4026763-4032856	3435	112.186	6.61774
CUFF.590.1	chrA01:3863514-3864419	535	10388.4	618.814
CUFF.592.1	chrA01:3863514-3866140	1869	706.141	42.0632
CUFF.589.1	chrA01:4036762-4037759	997	13.2881	0.787883
CUFF.591.1	chrA01:4036876-4038391	778	129.728	7.69189
CUFF.593.1	chrA01:4044900-4047891	2131	79.9298	4.71693
CUFF.594.1	chrA01:4056156-4065293	5773	4.63632	0.27399
CUFF.594.2	chrA01:4056156-4063498	4388	5.2513	0.310333
CUFF.595.1	chrA01:4076491-4079654	1806	3.96548	0.233342
CUFF.595.2	chrA01:4076491-4079654	1825	4.9534	0.291475
CUFF.595.3	chrA01:4077621-4079654	1019	5.79338	0.340902
CUFF.595.4	chrA01:4078725-4079654	579	6.12496	0.360413
CUFF.596.1	chrA01:4081947-4083354	1238	36.241	2.16601
CUFF.596.2	chrA01:4082225-4083354	867	22.2096	1.3274
CUFF.597.1	chrA01:4085314-4086257	761	17.7294	1.04737
CUFF.598.1	chrA01:4079862-4081711	1240	174.205	10.5166
CUFF.599.1	chrA01:4140209-4141503	627	14.1353	0.831607
CUFF.599.2	chrA01:4140209-4141490	550	102.904	6.05408
CUFF.600.1	chrA01:4142198-4143879	1182	69.7685	4.20892
CUFF.601.1	chrA01:4149258-4150640	1382	2.04012	0.118607
CUFF.602.1	chrA01:4144125-4145723	1491	63.3668	3.72752
CUFF.603.1	chrA01:4192060-4194309	1227	93.9136	5.61367
CUFF.604.1	chrA01:4194021-4196293	1877	37.1304	2.21946
CUFF.605.1	chrA01:4227381-4229586	2205	42.8935	2.54444
CUFF.606.1	chrA01:4233132-4236552	1164	10.9356	0.654774
CUFF.607.1	chrA01:4244326-4246519	1224	156.324	9.20184
CUFF.608.1	chrA01:4247680-4248953	1273	11.573	0.680679
CUFF.609.1	chrA01:4255026-4256234	1125	14.7341	0.877319
CUFF.609.2	chrA01:4255396-4255847	365	15.9978	0.95256
CUFF.610.1	chrA01:4256788-4258151	1205	7.1929	0.42289
CUFF.611.1	chrA01:4260529-4261921	721	31.2059	1.85468
CUFF.612.1	chrA01:4261011-4261921	910	9.64541	0.573261
CUFF.613.1	chrA01:4266659-4268148	1195	2.38471	0.138503
CUFF.614.1	chrA01:4268228-4268735	507	6.71426	0.39279
CUFF.615.1	chrA01:4276651-4279592	1850	52.3393	3.08134
CUFF.616.1	chrA01:4288471-4291849	2505	64.3627	3.80484
CUFF.617.1	chrA01:4314406-4318465	2359	108.079	6.40134
CUFF.617.2	chrA01:4315603-4316263	504	122.463	7.2533
CUFF.618.1	chrA01:4159860-4161943	1422	185.959	11.0077
CUFF.618.2	chrA01:4159860-4161943	1342	212.579	12.5835
CUFF.618.3	chrA01:4159860-4161943	1420	210.449	12.4574
CUFF.619.1	chrA01:4163528-4164806	1032	128.625	7.60853
CUFF.620.1	chrA01:4327267-4331483	2211	139.333	8.21785
CUFF.621.1	chrA01:4332479-4333812	801	74.3136	4.37077
CUFF.621.2	chrA01:4332479-4333812	825	135.486	7.96861
CUFF.622.1	chrA01:4334222-4334959	507	251.617	14.8546
CUFF.623.1	chrA01:4345876-4349822	2965	89.7838	5.31138
CUFF.624.1	chrA01:4351261-4352324	1063	3.03412	0.17907
CUFF.625.1	chrA01:4367315-4367797	482	178.422	10.6269
CUFF.626.1	chrA01:4377150-4377955	805	4.35291	0.262179
CUFF.627.1	chrA01:4336324-4340305	3102	20.5211	1.21399
CUFF.627.2	chrA01:4336608-4340305	3101	20.5595	1.21626
CUFF.628.1	chrA01:4339120-4343315	4019	34.5734	2.04529
CUFF.629.1	chrA01:4380330-4382264	1851	39.5511	2.33169
CUFF.630.1	chrA01:4381288-4383448	1594	40.5052	2.38794
CUFF.631.1	chrA01:4419900-4420898	829	5.60866	0.32785
CUFF.632.1	chrA01:4417849-4420875	2192	4.41505	0.258078
CUFF.632.2	chrA01:4417849-4420875	2084	4.0585	0.237236
CUFF.633.1	chrA01:4422830-4424647	1242	23.7119	1.39001
CUFF.634.1	chrA01:4386881-4392804	2177	14.8571	0.877519
CUFF.634.2	chrA01:4389718-4392804	1456	9.73809	0.575172
CUFF.634.3	chrA01:4392986-4396691	1679	35.8496	2.11743
CUFF.635.1	chrA01:4458732-4461447	2190	14.0727	0.830178
CUFF.635.2	chrA01:4458794-4461447	2213	11.2577	0.664116
CUFF.636.1	chrA01:4464962-4466731	1617	147.774	8.81246
CUFF.637.1	chrA01:4455766-4457276	1007	162.852	9.57993
CUFF.638.1	chrA01:4457427-4458096	499	269.252	15.9384
CUFF.639.1	chrA01:4482402-4483372	416	81.0069	5.03054
CUFF.640.1	chrA01:4484380-4484933	553	81.6491	4.80863
CUFF.641.1	chrA01:4471864-4474206	1791	22.7265	1.35226
CUFF.641.2	chrA01:4471864-4474472	1539	66.1391	3.93537
CUFF.641.3	chrA01:4471864-4474472	1756	106.467	6.33497
CUFF.642.1	chrA01:4497304-4499383	1607	42.4788	2.49904
CUFF.642.2	chrA01:4497304-4497983	441	45.3306	2.66681
CUFF.643.1	chrA01:4515461-4516751	736	88.8763	5.25072
CUFF.644.1	chrA01:4534314-4535815	1501	419.037	25.6262
CUFF.645.1	chrA01:4536312-4538171	1602	28.1364	1.65637
CUFF.645.2	chrA01:4536312-4536960	558	32.5736	1.91759
CUFF.646.1	chrA01:4540230-4544286	3437	35.5896	2.11348
CUFF.647.1	chrA01:4565748-4566288	540	6.87823	0.405653
CUFF.648.1	chrA01:4573934-4574805	871	11.2408	0.660746
CUFF.649.1	chrA01:4575008-4578226	1868	136.254	8.0414
CUFF.650.1	chrA01:4521740-4523404	1455	810.147	47.7656
CUFF.651.1	chrA01:4599489-4602831	2339	37.0757	2.1989
CUFF.652.1	chrA01:4602705-4603972	571	291.508	17.2889
CUFF.653.1	chrA01:4604146-4605018	509	330.734	19.7102
CUFF.654.1	chrA01:4606091-4607387	636	58.9865	3.62876
CUFF.655.1	chrA01:4614172-4616410	1339	4.93023	0.293182
CUFF.656.1	chrA01:4607789-4611775	3889	1.07781	0.0632402
CUFF.656.2	chrA01:4607789-4611775	3890	1.06129	0.0622707
CUFF.656.3	chrA01:4607789-4611775	3888	5.37051	0.315113
CUFF.657.1	chrA01:4640160-4642133	1761	5.24236	0.314349
CUFF.657.2	chrA01:4640160-4642133	1857	4.67424	0.280282
CUFF.658.1	chrA01:4642879-4646742	2710	14.1322	0.836524
CUFF.659.1	chrA01:4672440-4674554	2114	195.766	11.6383
CUFF.660.1	chrA01:4682329-4683182	452	545.731	32.3572
CUFF.661.1	chrA01:4683511-4684525	796	118.043	6.93902
CUFF.661.2	chrA01:4683511-4684095	428	84.52	4.96842
CUFF.662.1	chrA01:4684676-4687420	2606	6.45457	0.379329
CUFF.663.1	chrA01:4684676-4687573	2897	22.6556	1.33145
CUFF.664.1	chrA01:4687690-4689231	1541	7.42664	0.45207
CUFF.665.1	chrA01:4678986-4681408	1245	382.254	22.6103
CUFF.666.1	chrA01:4701256-4702486	1005	70.7743	4.20891
CUFF.667.1	chrA01:4742237-4746899	3864	20.2874	1.19534
CUFF.668.1	chrA01:4748963-4752052	2073	29.3422	1.73398
CUFF.669.1	chrA01:4755646-4757258	1441	2.78363	0.163972
CUFF.669.2	chrA01:4755646-4757258	1521	2.72312	0.160408
CUFF.670.1	chrA01:4759693-4761577	1884	74.3089	4.38197
CUFF.671.1	chrA01:4763520-4764278	588	17.0492	1.02307
CUFF.672.1	chrA01:4763627-4764278	651	11.8447	0.710769
CUFF.673.1	chrA01:4771583-4774581	1273	20.1185	1.19085
CUFF.674.1	chrA01:4771583-4772261	678	14.1103	0.835217
CUFF.675.1	chrA01:4773600-4774649	1049	15.2211	0.900964
CUFF.676.1	chrA01:4775650-4777880	1164	25.0485	1.4778
CUFF.676.2	chrA01:4775650-4777880	1156	23.7483	1.40109
CUFF.676.3	chrA01:4775650-4778945	2037	47.2343	2.78671
CUFF.676.4	chrA01:4776921-4778363	771	51.0809	3.01365
CUFF.677.1	chrA01:4783438-4785742	1206	43.8526	2.60338
CUFF.678.1	chrA01:4787935-4789456	1038	306.746	18.1412
CUFF.679.1	chrA01:4791500-4794271	1791	42.5965	2.5138
CUFF.680.1	chrA01:4732027-4735100	2036	168.81	9.98038
CUFF.680.2	chrA01:4732027-4734611	1450	383.518	22.6744
CUFF.681.1	chrA01:4806048-4807691	1077	170.94	10.0806
CUFF.682.1	chrA01:4822439-4824811	1768	14.5423	0.859226
CUFF.682.2	chrA01:4822439-4823087	305	21.6137	1.27703
CUFF.683.1	chrA01:4820478-4821979	849	27.4815	1.62583
CUFF.683.2	chrA01:4820478-4821979	768	134.258	7.94281
CUFF.684.1	chrA01:4828160-4834183	3568	2.48268	0.146448
CUFF.684.2	chrA01:4828160-4834183	3708	4.43081	0.261363
CUFF.684.3	chrA01:4828160-4834183	3614	9.26649	0.546609
CUFF.685.1	chrA01:4841658-4845724	3744	17.9481	1.05789
CUFF.686.1	chrA01:4854445-4855722	1277	22.0426	1.29766
CUFF.687.1	chrA01:4834716-4840604	2612	75.3711	4.44476
CUFF.687.2	chrA01:4835220-4837840	1241	44.1712	2.60485
CUFF.688.1	chrA01:4858359-4861745	2054	173.879	10.2744
CUFF.688.2	chrA01:4858359-4859071	549	101.709	6.00991
CUFF.689.1	chrA01:4867614-4868928	877	297.589	17.5671
CUFF.690.1	chrA01:4868761-4870509	1309	219.105	12.9341
CUFF.691.1	chrA01:4874928-4877454	2142	71.2036	4.23941
CUFF.691.2	chrA01:4874928-4877454	1934	95.8912	5.70929
CUFF.691.3	chrA01:4875058-4877454	1648	704.893	41.9688
CUFF.692.1	chrA01:4885126-4886221	371	20.8493	1.21332
CUFF.693.1	chrA01:4887092-4890047	2751	62.6578	3.70778
CUFF.694.1	chrA01:4890571-4893031	1196	26.8761	1.58201
CUFF.694.2	chrA01:4890571-4893056	1219	68.5389	4.03442
CUFF.695.1	chrA01:4893347-4896098	1990	46.4416	2.759
CUFF.696.1	chrA01:4897622-4899074	784	939.841	55.9693
CUFF.697.1	chrA01:4907666-4910741	2167	199.509	11.7735
CUFF.698.1	chrA01:4959697-4961095	1016	85.6071	5.0712
CUFF.699.1	chrA01:4961624-4966690	1481	400.644	23.7453
CUFF.700.1	chrA01:4969591-4972839	1656	601.597	35.5938
CUFF.701.1	chrA01:4995092-4998918	1895	57.3253	3.41407
CUFF.702.1	chrA01:4999280-5000889	1609	7.58035	0.446983
CUFF.703.1	chrA01:5002208-5008584	5604	18.8464	1.1104
CUFF.704.1	chrA01:5008694-5016004	3849	82.0124	4.83446
CUFF.705.1	chrA01:5016270-5018155	1280	91.3319	5.42148
CUFF.706.1	chrA01:5019547-5021907	1488	8.87753	0.524123
CUFF.707.1	chrA01:5027438-5028469	1031	4.56903	0.275247
CUFF.708.1	chrA01:5028970-5031612	1271	13.4615	0.795526
CUFF.708.2	chrA01:5028970-5031612	1214	97.6682	5.77181
CUFF.709.1	chrA01:5032877-5037129	2913	28.4424	1.67694
CUFF.709.2	chrA01:5036330-5037129	570	30.5696	1.80235
CUFF.710.1	chrA01:5038181-5038911	650	357.484	21.0846
CUFF.711.1	chrA01:5044056-5044825	650	7.27071	0.42302
CUFF.712.1	chrA01:5050934-5052492	1045	82.083	4.84204
CUFF.712.2	chrA01:5050934-5052492	841	274.061	16.1667
CUFF.713.1	chrA01:5054020-5055908	1183	6.92321	0.402953
CUFF.714.1	chrA01:5067665-5070057	2392	17.0357	1.00971
CUFF.715.1	chrA01:5074730-5077310	2276	81.115	4.79916
CUFF.716.1	chrA01:5078413-5081430	1882	109.491	6.47391
CUFF.717.1	chrA01:5120954-5121274	320	543.227	32.4817
CUFF.718.1	chrA01:5122245-5123360	749	59.9728	3.54753
CUFF.719.1	chrA01:5126724-5128905	1363	343.558	20.2555
CUFF.720.1	chrA01:4880969-4883164	2195	8787.25	525.768
CUFF.721.1	chrA01:5137130-5139312	1765	62.2741	3.67165
CUFF.722.1	chrA01:5139825-5142300	2475	6.25002	0.370383
CUFF.723.1	chrA01:5147499-5150969	2671	5.93527	0.347847
CUFF.723.2	chrA01:5149661-5150969	1239	6.43699	0.377251
CUFF.724.1	chrA01:5152331-5155024	1250	4.35316	0.257312
CUFF.725.1	chrA01:5166070-5169334	2563	27.654	1.62859
CUFF.725.2	chrA01:5166070-5169334	2666	6.52704	0.384388
CUFF.726.1	chrA01:5164138-5165808	1266	23.5215	1.39517
CUFF.726.2	chrA01:5164138-5165808	1164	101.695	6.032
CUFF.727.1	chrA01:5174183-5174936	753	11.0554	0.65351
CUFF.728.1	chrA01:5177976-5180029	1473	115.996	6.86536
CUFF.729.1	chrA01:5180214-5181236	595	277.468	16.4788
CUFF.731.1	chrA01:5195275-5197867	2592	18.5268	1.09374
CUFF.730.1	chrA01:5190277-5193378	2936	4.85186	0.287189
CUFF.732.1	chrA01:5194287-5194960	548	7.6019	0.444502
CUFF.733.1	chrA01:5209749-5211384	631	7.14184	0.415808
CUFF.733.2	chrA01:5210351-5211384	548	24.52	1.42759
CUFF.734.1	chrA01:5198859-5202327	2270	28.1512	1.67162
CUFF.735.1	chrA01:5220373-5222699	1744	10.2694	0.618276
CUFF.736.1	chrA01:5226743-5230012	1752	24.5715	1.43531
CUFF.737.1	chrA01:5230751-5232075	1040	94.8797	5.59042
CUFF.738.1	chrA01:5262851-5263727	876	418.461	24.6256
CUFF.739.1	chrA01:5271663-5274554	1781	5.12918	0.307491
CUFF.740.1	chrA01:5232991-5235715	1380	103.063	6.11667
CUFF.740.2	chrA01:5232991-5239505	3977	14.5459	0.863285
CUFF.740.3	chrA01:5232991-5239505	3980	25.7711	1.52949
CUFF.741.1	chrA01:5274963-5277170	1081	6.07993	0.363996
CUFF.742.1	chrA01:5287924-5289584	816	209.158	12.3697
CUFF.742.2	chrA01:5287924-5289584	807	74.9106	4.43024
CUFF.742.3	chrA01:5287952-5289584	785	44.6664	2.64159
CUFF.743.1	chrA01:5290523-5296245	3689	29.5735	1.74239
CUFF.743.2	chrA01:5290523-5296245	3692	19.0519	1.12249
CUFF.744.1	chrA01:5293646-5298627	3500	108.722	6.40558
CUFF.745.1	chrA01:5299623-5301074	1304	5.09028	0.302299
CUFF.746.1	chrA01:5301242-5303206	1330	3.31347	0.193586
CUFF.747.1	chrA01:5305021-5306155	1134	179.912	10.7194
CUFF.748.1	chrA01:5308130-5310977	1632	24.4503	1.44484
CUFF.749.1	chrA01:5320289-5322816	2425	1.25031	0.073375
CUFF.750.1	chrA01:5320289-5322809	2520	7.76527	0.45571
CUFF.751.1	chrA01:5323021-5324627	1083	66.3348	3.91116
CUFF.752.1	chrA01:5324079-5327044	2965	7.24603	0.427233
CUFF.753.1	chrA01:5328662-5329279	617	11.2752	0.722411
CUFF.754.1	chrA01:5346743-5348829	1788	16.7068	0.998645
CUFF.755.1	chrA01:5351733-5353434	1701	11.3813	0.672984
CUFF.756.1	chrA01:5357495-5359736	1855	50.119	2.96453
CUFF.757.1	chrA01:5357495-5359332	1837	115.275	6.81849
CUFF.758.1	chrA01:5278059-5280989	2527	1172.49	69.9645
CUFF.759.1	chrA01:5388673-5389987	1111	9.63082	0.563851
CUFF.759.2	chrA01:5389010-5389987	900	9.33038	0.546261
CUFF.760.1	chrA01:5389010-5389987	977	13.1986	0.772734
CUFF.761.1	chrA01:5392889-5394791	756	280.113	16.6121
CUFF.761.2	chrA01:5392889-5394791	752	72.7245	4.31291
CUFF.762.1	chrA01:5398116-5399871	1755	59.1547	3.50889
CUFF.763.1	chrA01:5401902-5403517	1436	113.045	6.69884
CUFF.764.1	chrA01:5403865-5407943	3063	15.8979	0.93345
CUFF.765.1	chrA01:5411798-5413088	924	5.32276	0.314754
CUFF.766.1	chrA01:5413252-5414796	1396	2.1487	0.125273
CUFF.767.1	chrA01:5414884-5415724	525	6.40921	0.372413
CUFF.768.1	chrA01:5418191-5421267	2874	5.40796	0.322086
CUFF.769.1	chrA01:5361870-5370933	4425	115.493	6.81743
CUFF.769.2	chrA01:5361870-5370933	4425	18.9511	1.11867
CUFF.770.1	chrA01:5468262-5471482	2745	21.6231	1.26625
CUFF.771.1	chrA01:5472258-5474169	1911	10.5848	0.629783
CUFF.772.1	chrA01:5475833-5476887	737	3.60981	0.210073
CUFF.773.1	chrA01:5479442-5481062	778	46.3621	2.74775
CUFF.773.2	chrA01:5479442-5480124	308	72.7138	4.30954
CUFF.774.1	chrA01:5485713-5487008	1295	2.40983	0.146063
CUFF.775.1	chrA01:5481818-5482841	459	399.985	23.6805
CUFF.776.1	chrA01:5491337-5492386	1049	84.83	5.0946
CUFF.777.1	chrA01:5489462-5490717	705	393.185	23.2312
CUFF.778.1	chrA01:5495092-5496438	1034	16.9659	1.00444
CUFF.778.2	chrA01:5495092-5496438	954	49.1909	2.91226
CUFF.778.3	chrA01:5495092-5496438	1224	25.1013	1.48608
CUFF.779.1	chrA01:5523050-5526951	2909	40.164	2.36249
CUFF.779.2	chrA01:5523233-5524821	806	50.5325	2.97238
CUFF.780.1	chrA01:5525489-5528202	2229	70.0054	4.1178
CUFF.781.1	chrA01:5546916-5548668	1405	211.809	12.5215
CUFF.782.1	chrA01:5549796-5553193	1372	135.438	8.00668
CUFF.783.1	chrA01:5500943-5506036	2321	199.182	11.8098
CUFF.784.1	chrA01:5506243-5508448	1197	16.5384	0.974356
CUFF.784.2	chrA01:5506243-5508448	1197	15.0207	0.884938
CUFF.784.3	chrA01:5506243-5508448	1197	8.91442	0.52519
CUFF.785.1	chrA01:5518776-5522890	2916	5.72249	0.338239
CUFF.785.2	chrA01:5518878-5522890	2942	20.3682	1.2039
CUFF.786.1	chrA01:5570218-5573898	3680	7.61232	0.453595
CUFF.787.1	chrA01:5570218-5573348	2934	2.07871	0.123864
CUFF.788.1	chrA01:5572964-5573712	593	32.3162	1.92562
CUFF.789.1	chrA01:5594905-5598452	2697	35.3439	2.07765
CUFF.790.1	chrA01:5599820-5601162	766	3.69177	0.219673
CUFF.791.1	chrA01:5605556-5610058	3124	2.21141	0.13229
CUFF.791.2	chrA01:5605556-5610058	3127	6.53755	0.391088
CUFF.792.1	chrA01:5615312-5615639	327	36.286	2.11796
CUFF.793.1	chrA01:5619008-5620527	1325	10.3093	0.603757
CUFF.794.1	chrA01:5625882-5626908	650	149.853	8.87097
CUFF.795.1	chrA01:5634707-5636763	1193	472.33	28.0906
CUFF.796.1	chrA01:5636972-5639024	1518	35.3253	2.07658
CUFF.796.2	chrA01:5637591-5638307	415	32.7832	1.92715
CUFF.797.1	chrA01:5645026-5645712	686	11.1414	0.647316
CUFF.798.1	chrA01:5652500-5653386	798	60.3128	3.55517
CUFF.798.2	chrA01:5652500-5653235	571	62.7674	3.69987
CUFF.799.1	chrA01:5653737-5656730	1448	3.86894	0.227572
CUFF.799.2	chrA01:5653737-5656730	1448	24.962	1.46827
CUFF.800.1	chrA01:5656979-5662258	2705	10.1411	0.599032
CUFF.801.1	chrA01:5662793-5670542	4552	16.2612	0.964428
CUFF.802.1	chrA01:5668858-5670542	1240	67.629	4.01097
CUFF.802.2	chrA01:5668858-5670542	1295	48.2956	2.86434
CUFF.803.1	chrA01:5670990-5672839	1232	37.4688	2.20566
CUFF.803.2	chrA01:5670990-5672821	1227	113.85	6.70197
CUFF.804.1	chrA01:5568499-5569541	880	5074.69	300.155
CUFF.805.1	chrA01:5678519-5680669	1769	149.747	8.93658
CUFF.806.1	chrA01:5684353-5686404	1121	7.82272	0.460581
CUFF.807.1	chrA01:5681716-5683579	1391	21.1712	1.25136
CUFF.807.2	chrA01:5681716-5683579	1300	15.6187	0.923169
CUFF.807.3	chrA01:5681716-5683579	1296	61.8891	3.65806
CUFF.808.1	chrA01:5700164-5704687	2284	13.5794	0.799518
CUFF.808.2	chrA01:5700164-5704687	1969	14.3318	0.843814
CUFF.808.3	chrA01:5700164-5704687	2004	16.3996	0.965562
CUFF.809.1	chrA01:5737093-5740208	3115	28.8294	1.698
CUFF.810.1	chrA01:5730428-5731425	997	357.868	21.157
CUFF.811.1	chrA01:5758853-5760513	649	8.08141	0.479026
CUFF.811.2	chrA01:5758853-5760513	688	6.04684	0.358426
CUFF.811.3	chrA01:5759556-5760513	574	10.6221	0.629622
CUFF.812.1	chrA01:5760910-5761826	916	42.0894	2.51353
CUFF.813.1	chrA01:5785910-5789532	2758	3.49907	0.206955
CUFF.813.2	chrA01:5785910-5789532	2844	7.04428	0.416639
CUFF.813.3	chrA01:5787506-5789532	1512	15.0745	0.891594
CUFF.814.1	chrA01:5790110-5793775	1597	5.45349	0.322565
CUFF.815.1	chrA01:5794355-5796757	1712	54.2098	3.2171
CUFF.816.1	chrA01:5752138-5758647	3999	72.8896	4.30693
CUFF.816.2	chrA01:5753039-5758647	3088	74.861	4.42342
CUFF.817.1	chrA01:5811721-5814288	1249	61.6303	3.65815
CUFF.817.2	chrA01:5811935-5814288	940	119.458	7.09057
CUFF.818.1	chrA01:5814653-5817210	1772	88.9661	5.24136
CUFF.818.2	chrA01:5814654-5817210	1825	23.7969	1.40197
CUFF.819.1	chrA01:5815377-5818774	2545	77.6162	4.57269
CUFF.820.1	chrA01:5830099-5834746	2748	12.6521	0.746532
CUFF.822.1	chrA01:5826795-5829517	1840	266.075	16.036
CUFF.821.1	chrA01:5839694-5841056	1000	11.8021	0.697423
CUFF.823.1	chrA01:5863567-5867221	1603	7.531	0.44063
CUFF.824.1	chrA01:5856662-5859454	1944	21.5572	1.28254
CUFF.825.1	chrA01:5885497-5888271	2101	26.3809	1.56531
CUFF.826.1	chrA01:5879852-5880562	710	19.3028	1.14787
CUFF.827.1	chrA01:5881300-5884023	1518	97.3261	5.72601
CUFF.828.1	chrA01:5911161-5914195	2529	122.404	7.23615
CUFF.829.1	chrA01:5912078-5914199	1946	57.3031	3.38758
CUFF.830.1	chrA01:5926204-5927370	633	39.4002	2.33979
CUFF.830.2	chrA01:5926204-5927370	638	256.841	15.2526
CUFF.831.1	chrA01:5932979-5938892	1889	4.82449	0.284807
CUFF.831.2	chrA01:5936279-5938892	1613	1.45146	0.0856848
CUFF.832.1	chrA01:5951929-5953040	598	4.79587	0.279675
CUFF.833.1	chrA01:5965181-5967887	1332	18.3052	1.09171
CUFF.833.2	chrA01:5965181-5967887	1428	6.31321	0.376518
CUFF.833.3	chrA01:5965181-5967887	1494	11.1505	0.665011
CUFF.834.1	chrA01:5970120-5971932	1715	2.66887	0.160863
CUFF.835.1	chrA01:5970120-5972100	1912	1.45219	0.0875288
CUFF.836.1	chrA01:5972426-5973382	715	4.06168	0.240556
CUFF.837.1	chrA01:5977183-5983736	6553	21.4698	1.27318
CUFF.838.1	chrA01:5992157-5995150	1931	7.36356	0.435147
CUFF.839.1	chrA01:5995427-5997900	1170	123.844	7.33051
CUFF.840.1	chrA01:5999869-6000848	842	20.6486	1.2245
CUFF.840.2	chrA01:5999869-6000803	621	153.917	9.12753
CUFF.841.1	chrA01:6001895-6002743	754	14.7324	0.886822
CUFF.842.1	chrA01:6004988-6005377	389	177.862	10.5021
CUFF.843.1	chrA01:6014401-6015093	692	4.60779	0.274179
CUFF.844.1	chrA01:6016163-6017558	1395	258.188	15.3634
CUFF.845.1	chrA01:6022034-6025765	2462	41.586	2.44693
CUFF.845.2	chrA01:6022034-6025880	2447	25.5988	1.50624
CUFF.846.1	chrA01:6038899-6039905	680	1868.24	110.963
CUFF.847.1	chrA01:6045616-6046905	1201	269.87	16.2302
CUFF.848.1	chrA01:6049180-6050744	827	540.611	31.8975
CUFF.848.2	chrA01:6049180-6050997	1260	167.295	9.87084
CUFF.849.1	chrA01:6052041-6054804	1777	223.839	13.2637
CUFF.849.2	chrA01:6053185-6054804	1257	49.6526	2.9422
CUFF.849.3	chrA01:6053219-6054804	1294	97.9805	5.8059
CUFF.850.1	chrA01:6055323-6057400	1682	3.30984	0.198084
CUFF.850.2	chrA01:6055323-6056392	720	16.3643	0.979356
CUFF.850.3	chrA01:6055789-6057400	1491	5.21494	0.312098
CUFF.851.1	chrA01:5895573-5897739	1423	3916.46	231.229
CUFF.853.1	chrA01:6071207-6072898	802	17.8547	1.05376
CUFF.852.1	chrA01:6064241-6065522	594	52.7361	3.11074
CUFF.854.1	chrA01:6069407-6070583	426	49.3533	2.92967
CUFF.854.2	chrA01:6069407-6070583	426	141.407	8.3941
CUFF.854.3	chrA01:6069671-6070583	562	54.2716	3.22163
CUFF.855.1	chrA01:6086632-6089930	1922	49.7356	2.944
CUFF.856.1	chrA01:6090391-6092376	1372	4.9665	0.293209
CUFF.856.2	chrA01:6090391-6092376	1372	19.7599	1.16657
CUFF.857.1	chrA01:6094178-6094937	594	870.298	51.532
CUFF.858.1	chrA01:6080748-6083039	1730	98.6642	5.83529
CUFF.859.1	chrA01:6080838-6084227	2732	29.2356	1.72908
CUFF.859.2	chrA01:6080838-6085318	3292	15.9913	0.945774
CUFF.859.3	chrA01:6080838-6085423	3302	42.7735	2.52975
CUFF.860.1	chrA01:6095110-6096787	807	345.566	20.3522
CUFF.861.1	chrA01:6139584-6142014	1355	4.68705	0.28179
CUFF.861.2	chrA01:6140166-6142014	1407	3.88162	0.233367
CUFF.861.3	chrA01:6140832-6142014	815	18.6055	1.11858
CUFF.862.1	chrA01:6140166-6142014	1848	2.41051	0.144922
CUFF.863.1	chrA01:6147951-6149527	1576	88.7231	5.27218
CUFF.864.1	chrA01:6150213-6153433	1857	10.8756	0.643979
CUFF.864.2	chrA01:6151038-6153433	1123	6.05586	0.358588
CUFF.865.1	chrA01:6165907-6166718	811	66.6458	3.9974
CUFF.866.1	chrA01:6173056-6175446	1393	357.694	21.1848
CUFF.867.1	chrA01:6184216-6186164	1948	687.361	41.3021
CUFF.868.1	chrA01:6190269-6191681	1248	40.5773	2.39881
CUFF.868.2	chrA01:6190981-6191681	564	44.6989	2.64247
CUFF.869.1	chrA01:6194492-6197484	2992	2.5629	0.15015
CUFF.870.1	chrA01:6194492-6197484	2638	4.66548	0.273332
CUFF.870.2	chrA01:6194492-6197484	2721	2.2205	0.13009
CUFF.871.1	chrA01:6118940-6123019	4079	133.744	7.97177
CUFF.872.1	chrA01:6119743-6123824	3319	35.4613	2.11367
CUFF.872.2	chrA01:6119743-6123824	3413	47.5612	2.83488
CUFF.874.1	chrA01:6216918-6217816	549	85.0225	5.01883
CUFF.873.1	chrA01:6219646-6220894	866	24.2129	1.44203
CUFF.875.1	chrA01:6237823-6239506	1289	16.5439	0.971972
CUFF.876.1	chrA01:6239980-6242568	2588	31.2635	1.8381
CUFF.877.1	chrA01:6229662-6231502	1172	89.1453	5.2608
CUFF.877.2	chrA01:6229662-6230793	526	98.685	5.82378
CUFF.878.1	chrA01:6287827-6289584	1386	34.7393	2.06469
CUFF.879.1	chrA01:6290525-6294071	1926	13.3595	0.792371
CUFF.880.1	chrA01:6294020-6296011	1646	31.7406	1.88258
CUFF.881.1	chrA01:6285675-6286916	861	326.283	19.451
CUFF.882.1	chrA01:6302361-6304768	1789	43.8975	2.59705
CUFF.883.1	chrA01:6305235-6306677	1107	63.0968	3.7023
CUFF.884.1	chrA01:6311142-6313996	2305	6.08705	0.356836
CUFF.884.2	chrA01:6311142-6313996	2170	4.87659	0.285876
CUFF.884.3	chrA01:6311142-6313996	2302	10.2537	0.601092
CUFF.885.1	chrA01:6324631-6327324	2180	14.6783	0.866051
CUFF.885.2	chrA01:6332818-6335265	2009	10.1608	0.599511
CUFF.885.3	chrA01:6334994-6338061	2288	7.76765	0.458308
CUFF.885.4	chrA01:6336350-6338061	1312	11.3693	0.670816
CUFF.886.1	chrA01:6338611-6340626	1254	19.1155	1.1239
CUFF.886.2	chrA01:6338829-6340626	1269	5.6037	0.329472
CUFF.886.3	chrA01:6338920-6340626	1309	6.41591	0.377226
CUFF.887.1	chrA01:6352378-6356410	2401	3.17952	0.188184
CUFF.887.2	chrA01:6352378-6356410	2477	8.30943	0.491804
CUFF.888.1	chrA01:6356694-6362087	3530	6.43686	0.381563
CUFF.889.1	chrA01:6395912-6398188	2276	17.8257	1.06275
CUFF.890.1	chrA01:6399481-6403534	2407	13.8735	0.818761
CUFF.890.2	chrA01:6399481-6403534	2409	5.85391	0.345474
CUFF.890.3	chrA01:6399481-6403534	2762	18.3367	1.08216
CUFF.891.1	chrA01:6406836-6411005	1210	23.4229	1.37597
CUFF.891.2	chrA01:6406836-6411021	1391	82.7735	4.8625
CUFF.892.1	chrA01:6436370-6437397	1027	14.4381	0.850375
CUFF.893.1	chrA01:6445597-6447200	1167	7.23122	0.427279
CUFF.894.1	chrA01:6454802-6455962	857	2110.65	124.372
CUFF.894.2	chrA01:6454807-6455962	687	874.143	51.5097
CUFF.895.1	chrA01:6457941-6461284	1886	1212.19	71.4894
CUFF.896.1	chrA01:6470959-6473606	2119	16.6958	0.991407
CUFF.896.2	chrA01:6470959-6473606	2283	5.77683	0.343032
CUFF.896.3	chrA01:6471364-6473606	1880	7.14017	0.423988
CUFF.897.1	chrA01:6474926-6477805	2333	129.312	7.67082
CUFF.898.1	chrA01:6477874-6480670	2124	1.29043	0.0762572
CUFF.898.2	chrA01:6477874-6480670	2015	1.40118	0.0828022
CUFF.898.3	chrA01:6477874-6480670	2015	3.88021	0.229299
CUFF.899.1	chrA01:6493077-6495411	1595	1.74472	0.102558
CUFF.899.2	chrA01:6493077-6495411	1604	2.00921	0.118105
CUFF.899.3	chrA01:6493077-6495411	1658	6.37656	0.374827
CUFF.900.1	chrA01:6497610-6500313	2125	3.04152	0.181681
CUFF.901.1	chrA01:6501604-6503174	1136	2.96937	0.176
CUFF.901.2	chrA01:6501604-6503174	1231	2.60262	0.154262
CUFF.902.1	chrA01:6503588-6504319	731	5.53697	0.322071
CUFF.903.1	chrA01:6509581-6510972	1014	14.3577	0.862515
CUFF.903.2	chrA01:6509581-6510972	870	80.7977	4.8538
CUFF.904.1	chrA01:6513453-6515474	731	4.50927	0.264121
CUFF.904.2	chrA01:6513453-6515840	1016	4.77152	0.279482
CUFF.904.3	chrA01:6514505-6515840	935	4.29265	0.251433
CUFF.904.4	chrA01:6514505-6515840	1045	4.02217	0.23559
CUFF.905.1	chrA01:6524913-6525062	149	144.384	8.9712
CUFF.906.1	chrA01:6526372-6528653	1041	699.804	41.3593
CUFF.907.1	chrA01:6529848-6531400	1073	3.83214	0.225157
CUFF.907.2	chrA01:6529848-6531400	970	6.67739	0.39233
CUFF.907.3	chrA01:6529849-6531400	1182	5.42558	0.318779
CUFF.907.4	chrA01:6529849-6531400	1201	2.56803	0.150884
CUFF.907.5	chrA01:6529849-6531400	1269	5.11796	0.300705
CUFF.908.1	chrA01:6539726-6540718	992	3.79496	0.230754
CUFF.909.1	chrA01:6540828-6542635	940	23.6295	1.39433
CUFF.910.1	chrA01:6559404-6560880	697	190.624	11.5063
CUFF.911.1	chrA01:6564881-6567440	1916	7.96741	0.472666
CUFF.912.1	chrA01:6570705-6572077	674	11.8581	0.69851
CUFF.913.1	chrA01:6592500-6595512	1701	7.64295	0.452673
CUFF.913.2	chrA01:6592500-6595512	1701	2.89573	0.171507
CUFF.914.1	chrA01:6608703-6610041	1338	200.602	11.8487
CUFF.915.1	chrA01:6628453-6630417	1379	4.97628	0.292746
CUFF.915.2	chrA01:6628453-6630417	1246	17.6308	1.03719
CUFF.915.3	chrA01:6628453-6630417	1380	11.6909	0.687755
CUFF.915.4	chrA01:6628453-6630417	1205	11.0563	0.650422
CUFF.916.1	chrA01:6643511-6649090	3765	14.1616	0.835792
CUFF.917.1	chrA01:6719548-6721719	1286	512.156	30.6736
CUFF.918.1	chrA01:6724116-6726526	1744	8.75724	0.516868
CUFF.918.2	chrA01:6724116-6726526	1744	39.2391	2.31596
CUFF.919.1	chrA01:6729688-6730998	908	897.744	53.182
CUFF.920.1	chrA01:6732940-6735077	1240	38.9593	2.29973
CUFF.920.2	chrA01:6732940-6735522	1531	89.7962	5.30057
CUFF.920.3	chrA01:6733611-6735077	904	38.458	2.27013
CUFF.921.1	chrA01:6736378-6738953	1894	85.5581	5.08199
CUFF.921.2	chrA01:6736378-6738109	1165	144.343	8.57368
CUFF.922.1	chrA01:6739326-6742101	1765	14.3059	0.84494
CUFF.922.2	chrA01:6739326-6740134	631	20.0888	1.18649
CUFF.922.3	chrA01:6740310-6742101	890	24.9827	1.47554
CUFF.923.1	chrA01:6745634-6746243	517	8.76511	0.519823
CUFF.924.1	chrA01:6773869-6775205	632	114.061	6.72648
CUFF.925.1	chrA01:6811168-6814112	1763	129.716	7.67095
CUFF.926.1	chrA01:6814924-6818058	2316	86.9367	5.15669
CUFF.928.1	chrA01:6829817-6831514	1697	13.1474	0.772622
CUFF.927.1	chrA01:6297441-6299302	1110	6091.12	358.949
CUFF.929.1	chrA01:6846789-6849871	1519	1.61567	0.0952341
CUFF.929.2	chrA01:6846789-6849871	1519	9.59479	0.565555
CUFF.930.1	chrA01:6836981-6840540	2849	11.7076	0.69322
CUFF.931.1	chrA01:6839275-6840540	1087	68.6381	4.06415
CUFF.932.1	chrA01:6855990-6858328	1533	61.2174	3.62098
CUFF.932.2	chrA01:6856067-6858328	1703	12.875	0.761548
CUFF.933.1	chrA01:6862458-6863490	1032	26.3147	1.56707
CUFF.934.1	chrA01:6872423-6873818	1212	963.383	56.9987
CUFF.935.1	chrA01:6876147-6877693	855	27.0553	1.63023
CUFF.936.1	chrA01:6850680-6855042	2302	441.756	26.0953
CUFF.936.2	chrA01:6851550-6855042	1646	184.985	10.9274
CUFF.937.1	chrA01:6884115-6886862	1435	73.8437	4.36985
CUFF.938.1	chrA01:6877913-6880559	674	61.0453	3.60416
CUFF.938.2	chrA01:6877913-6880559	1714	135.728	8.01344
CUFF.939.1	chrA01:6905802-6907357	915	6.47542	0.38232
CUFF.940.1	chrA01:6907484-6908399	537	6.73043	0.392683
CUFF.941.1	chrA01:6908452-6909521	894	4.76465	0.278759
CUFF.942.1	chrA01:6919230-6919996	681	55.4531	3.26878
CUFF.943.1	chrA01:6886943-6895702	5818	110.743	6.55311
CUFF.944.1	chrA01:6886943-6887675	732	155.644	9.21007
CUFF.945.1	chrA01:6945118-6947492	1623	90.2838	5.34989
CUFF.945.2	chrA01:6945439-6946840	795	96.2877	5.70566
CUFF.946.1	chrA01:6958702-6960362	1078	116.669	6.89987
CUFF.947.1	chrA01:6962441-6963517	993	4.75004	0.280887
CUFF.948.1	chrA01:6972830-6973715	885	298.005	17.5945
CUFF.949.1	chrA01:6974180-6975597	1340	292.702	17.3131
CUFF.950.1	chrA01:6976084-6978199	1578	22.1961	1.30778
CUFF.951.1	chrA01:6978721-6980479	1375	86.308	5.11358
CUFF.952.1	chrA01:6964182-6968062	2641	426.739	25.1736
CUFF.953.1	chrA01:6991337-6991823	486	10.8943	0.648412
CUFF.954.1	chrA01:6994996-6995537	541	5.53076	0.323628
CUFF.955.1	chrA01:7013394-7014167	773	38.4423	2.26954
CUFF.956.1	chrA01:6996210-7001079	2505	62.5638	3.70951
CUFF.956.2	chrA01:6996210-6997685	723	63.3803	3.75793
CUFF.957.1	chrA01:7015725-7018900	2459	87.3605	5.17802
CUFF.958.1	chrA01:7031311-7032854	1543	10.8307	0.636269
CUFF.959.1	chrA01:7033279-7035853	1853	172.658	10.2224
CUFF.960.1	chrA01:7025799-7028258	1302	72.6041	4.29193
CUFF.961.1	chrA01:7048107-7049138	679	86.3801	5.10733
CUFF.962.1	chrA01:7047951-7051990	3416	31.0511	1.83593
CUFF.963.1	chrA01:7054813-7055723	910	7.03254	0.417011
CUFF.964.1	chrA01:7058522-7060295	965	4.34452	0.268511
CUFF.966.1	chrA01:7060764-7065053	2467	87.1411	5.14539
CUFF.967.1	chrA01:7065452-7067962	1981	62.0712	3.66775
CUFF.968.1	chrA01:7068582-7070329	568	12.6617	0.753021
CUFF.965.1	chrA01:7041541-7043869	1214	81.1494	4.79264
CUFF.969.1	chrA01:7044619-7047708	1985	246.624	14.6078
CUFF.969.2	chrA01:7044619-7047708	2111	50.9645	3.01868
CUFF.970.1	chrA01:7087487-7089638	2074	5.32518	0.317987
CUFF.970.2	chrA01:7087487-7089802	2027	15.2657	0.911572
CUFF.971.1	chrA01:7089859-7094932	2091	3.29147	0.196304
CUFF.972.1	chrA01:7099844-7101221	909	69.4942	4.10355
CUFF.973.1	chrA01:7101570-7103687	1388	23.2369	1.37257
CUFF.974.1	chrA01:7104270-7107744	2129	6.14516	0.365931
CUFF.974.2	chrA01:7104270-7107744	2128	28.7689	1.71313
CUFF.975.1	chrA01:7111350-7113838	1574	46.9166	2.76598
CUFF.976.1	chrA01:7077771-7080793	1389	236.3	13.9432
CUFF.977.1	chrA01:7080768-7086209	4032	41.3921	2.4424
CUFF.978.1	chrA01:7126401-7129650	1613	164.811	9.7326
CUFF.979.1	chrA01:7130814-7137338	4727	33.6832	1.99492
CUFF.979.2	chrA01:7130814-7137338	4604	5.77905	0.342271
CUFF.979.3	chrA01:7130814-7137338	4730	13.4253	0.795125
CUFF.980.1	chrA01:7145341-7145904	563	57.794	3.38687
CUFF.981.1	chrA01:7141828-7145196	2515	318.627	18.7695
CUFF.982.1	chrA01:7159281-7160632	848	140.755	8.34154
CUFF.983.1	chrA01:7153090-7154700	1610	25.8953	1.52171
CUFF.984.1	chrA01:7153324-7154700	513	64.6684	3.80018
CUFF.984.2	chrA01:7153324-7154700	1222	22.7616	1.33757
CUFF.985.1	chrA01:7161916-7163525	1296	93.1878	5.51708
CUFF.986.1	chrA01:7167227-7169813	1122	359.323	21.1394
CUFF.987.1	chrA01:7171428-7173657	1341	3.03956	0.181482
CUFF.987.2	chrA01:7171428-7173657	1341	26.9635	1.6099
CUFF.988.1	chrA01:7163952-7166921	1348	218.111	12.8804
CUFF.988.2	chrA01:7163952-7166921	1651	97.4893	5.75717
CUFF.988.3	chrA01:7163952-7166921	1637	144.862	8.55474
CUFF.989.1	chrA01:7182440-7184184	1425	28.0855	1.64713
CUFF.990.1	chrA01:7192531-7195044	2513	73.1363	4.322
CUFF.991.1	chrA01:7195133-7196073	940	140.999	8.36601
CUFF.992.1	chrA01:7177695-7179763	1124	1153.95	68.6694
CUFF.993.1	chrA01:7199941-7201878	976	79.2967	4.70768
CUFF.994.1	chrA01:7202199-7206618	2570	56.1035	3.30896
CUFF.995.1	chrA01:7213425-7216425	2225	98.5405	5.81619
CUFF.995.2	chrA01:7214532-7215879	802	92.1227	5.43739
CUFF.996.1	chrA01:7218149-7218980	534	13.4268	0.792514
CUFF.996.2	chrA01:7218149-7220090	1217	18.1017	1.06844
CUFF.996.3	chrA01:7219047-7220090	816	16.3414	0.964544
CUFF.997.1	chrA01:7196571-7198992	1445	313.065	18.4438
CUFF.998.1	chrA01:7228077-7229179	861	155.564	9.21408
CUFF.999.1	chrA01:7222179-7223209	459	1301.96	76.8309
CUFF.1000.1	chrA01:7233779-7235733	998	129.536	7.66651
CUFF.1001.1	chrA01:7236098-7237387	895	14.3187	0.851484
CUFF.1002.1	chrA01:7230459-7232698	1048	98.4378	5.8201
CUFF.1003.1	chrA01:7240944-7245321	2564	16.5955	0.978708
CUFF.1004.1	chrA01:7247147-7248978	1101	67.1742	4.04557
CUFF.1004.2	chrA01:7247152-7248978	1108	13.9169	0.838149
CUFF.1005.1	chrA01:7249863-7251439	944	83.2636	4.98111
CUFF.1006.1	chrA01:7259710-7260267	442	7.51147	0.444853
CUFF.1007.1	chrA01:7260965-7262880	1390	54.4652	3.21513
CUFF.1008.1	chrA01:7300448-7303124	1614	17.2089	1.01753
CUFF.1009.1	chrA01:7303487-7304781	957	2124.39	127.904
CUFF.1010.1	chrA01:7333872-7334727	855	28.1498	1.66496
CUFF.1011.1	chrA01:7333872-7336378	1521	31.0281	1.8352
CUFF.1012.1	chrA01:7339280-7341095	1559	89.5753	5.32011
CUFF.1013.1	chrA01:7343015-7345386	1197	43.6665	2.58607
CUFF.1014.1	chrA01:7348617-7349365	671	7.46606	0.440717
CUFF.1015.1	chrA01:7351260-7352585	1325	125.002	7.38834
CUFF.1016.1	chrA01:7359589-7359971	382	10.5815	0.631918
CUFF.1017.1	chrA01:7360398-7365247	3157	33.3051	1.97036
CUFF.1017.2	chrA01:7360398-7365247	3055	44.8368	2.65258
CUFF.1018.1	chrA01:7368260-7371084	2044	8.32484	0.487402
CUFF.1019.1	chrA01:7382771-7387779	3573	11.9592	0.704655
CUFF.1019.2	chrA01:7383990-7387779	3032	6.11318	0.360197
CUFF.1020.1	chrA01:7382771-7383791	1020	53.1254	3.13022
CUFF.1021.1	chrA01:7394228-7396393	1765	8.46297	0.501858
CUFF.1022.1	chrA01:7395123-7397100	1370	2.26422	0.134269
CUFF.1023.1	chrA01:7405151-7407336	1692	3.49627	0.207554
CUFF.1023.2	chrA01:7405151-7407336	1710	26.6121	1.57981
CUFF.1024.1	chrA01:7417475-7420328	1586	36.1476	2.12556
CUFF.1025.1	chrA01:7421610-7424480	2039	5.43559	0.320242
CUFF.1025.2	chrA01:7421617-7424480	2038	32.6859	1.92571
CUFF.1026.1	chrA01:7432554-7433345	791	11.0812	0.651275
CUFF.1027.1	chrA01:7448694-7451216	2011	12.4465	0.739397
CUFF.1027.2	chrA01:7448694-7451216	1824	43.3286	2.57397
CUFF.1028.1	chrA01:7452353-7455149	2028	83.261	4.92852
CUFF.1028.2	chrA01:7452353-7455149	1279	762.743	45.1495
CUFF.1029.1	chrA01:7469854-7472175	1331	2.74397	0.162376
CUFF.1029.2	chrA01:7470852-7473289	1801	5.68032	0.336136
CUFF.1029.3	chrA01:7471605-7472175	482	5.48354	0.324492
CUFF.1030.1	chrA01:7478722-7481121	800	10.4927	0.617364
CUFF.1030.2	chrA01:7478776-7481121	658	86.2074	5.07221
CUFF.1031.1	chrA01:7492093-7495670	2150	8.35181	0.496901
CUFF.1032.1	chrA01:7495795-7497677	1768	315.59	18.6826
CUFF.1033.1	chrA01:7495795-7497677	1882	44.7735	2.65055
CUFF.1034.1	chrA01:7502454-7504513	884	358.319	21.3917
CUFF.1035.1	chrA01:7505678-7508875	1761	15.968	0.941546
CUFF.1036.1	chrA01:7510014-7512259	1766	688.65	40.856
CUFF.1036.2	chrA01:7510469-7511935	1001	596.095	35.3649
CUFF.1037.1	chrA01:7514081-7519160	4602	181.394	10.6874
CUFF.1038.1	chrA01:7515071-7517505	1738	65.1931	3.84108
CUFF.1039.1	chrA01:7524667-7526659	1089	79.0349	4.73681
CUFF.1039.2	chrA01:7524667-7525702	344	64.3644	3.85757
CUFF.1040.1	chrA01:7528788-7531165	1181	249.355	14.7908
CUFF.1041.1	chrA01:7533996-7535475	843	197.727	11.6972
CUFF.1042.1	chrA01:7616008-7618859	2031	39.3712	2.34801
CUFF.1042.2	chrA01:7617200-7617825	475	27.6923	1.6515
CUFF.1043.1	chrA01:7620652-7621316	580	32.8849	2.00164
CUFF.1044.1	chrA01:7621855-7622428	573	35.4821	2.12636
CUFF.1045.1	chrA01:7632862-7633950	664	92.3029	5.73298
CUFF.1046.1	chrA01:7633517-7634115	598	60.6836	3.76909
CUFF.1047.1	chrA01:7655367-7658355	1105	6.54816	0.38238
CUFF.1047.2	chrA01:7657929-7658355	365	14.7914	0.863746
CUFF.1048.1	chrA01:7663723-7667732	2798	71.3022	4.23022
CUFF.1049.1	chrA01:7667973-7670218	1171	22.791	1.34713
CUFF.1049.2	chrA01:7667973-7675892	3830	54.5227	3.22274
CUFF.1050.1	chrA01:7689535-7691668	1244	388.329	22.874
CUFF.1050.2	chrA01:7689736-7691103	711	368.494	21.7057
CUFF.1051.1	chrA01:7698221-7700079	1604	191.921	11.3821
CUFF.1052.1	chrA01:7699971-7702724	1737	41.8712	2.48321
CUFF.1052.2	chrA01:7699971-7701379	876	66.2795	3.93077
CUFF.1053.1	chrA01:7705682-7711638	3840	54.4641	3.209
CUFF.1054.1	chrA01:7712609-7717540	2032	287.572	16.9923
CUFF.1055.1	chrA01:7742357-7749848	3569	5.19764	0.30923
CUFF.1055.2	chrA01:7742357-7746630	1867	13.0035	0.773636
CUFF.1055.3	chrA01:7745191-7749848	2355	18.4871	1.09988
CUFF.1056.1	chrA01:7778972-7779596	624	14.5844	0.869075
CUFF.1057.1	chrA01:7799160-7801328	1861	266.636	15.8917
CUFF.1058.1	chrA01:7809032-7811512	2480	2.27118	0.132114
CUFF.1059.1	chrA01:7811683-7812528	523	74.5876	4.42676
CUFF.1060.1	chrA01:7812727-7815237	2000	113.129	6.71686
CUFF.1061.1	chrA01:7825431-7827855	1204	179.021	10.5692
CUFF.1062.1	chrA01:7829813-7832482	2242	85.0888	5.06039
CUFF.1063.1	chrA01:7833671-7834998	1327	859.947	51.1427
CUFF.1064.1	chrA01:7838584-7840933	1502	9.34269	0.549605
CUFF.1065.1	chrA01:7841110-7842260	630	8.3115	0.493728
CUFF.1066.1	chrA01:7849442-7851441	1354	176.299	10.4373
CUFF.1067.1	chrA01:7857061-7858283	786	48.7079	2.85829
CUFF.1068.1	chrA01:7860731-7860877	146	137.787	8.07531
CUFF.1069.1	chrA01:7893940-7894775	560	362.175	21.2446
CUFF.1070.1	chrA01:7900150-7901565	563	240.187	14.2187
CUFF.1071.1	chrA01:7920978-7926152	3006	94.4439	5.5743
CUFF.1071.2	chrA01:7920978-7926524	3008	17.1603	1.01284
CUFF.1071.3	chrA01:7920978-7926147	3005	22.3379	1.31843
CUFF.1072.1	chrA01:7943332-7945178	1635	8.69893	0.513392
CUFF.1072.2	chrA01:7944301-7945178	695	9.91681	0.585269
CUFF.1073.1	chrA01:7946410-7948699	1262	681.079	40.4649
CUFF.1074.1	chrA01:7949301-7950810	1116	136.001	8.04684
CUFF.1075.1	chrA01:7950975-7952888	907	342.011	20.2815
CUFF.1076.1	chrA01:7965699-7967833	1221	26.2289	1.55013
CUFF.1076.2	chrA01:7965898-7967833	933	59.9264	3.54166
CUFF.1077.1	chrA01:7983800-7986630	2583	86.4162	5.10372
CUFF.1078.1	chrA01:7987027-7989147	2008	42.2633	2.52665
CUFF.1079.1	chrA01:8009418-8012741	2424	197.13	11.6573
CUFF.1080.1	chrA01:8012985-8016835	1498	284.81	16.7915
CUFF.1081.1	chrA01:8017330-8018663	980	3302.63	195.44
CUFF.1082.1	chrA01:8021046-8024840	3725	114.252	6.79152
CUFF.1083.1	chrA01:8035883-8037782	1031	55.998	3.2892
CUFF.1084.1	chrA01:8046742-8049240	1057	225.972	13.3684
CUFF.1085.1	chrA01:8061053-8064922	2220	34.1749	2.0114
CUFF.1086.1	chrA01:7285167-7286540	1373	117.866	6.94655
CUFF.1087.1	chrA01:7285167-7286305	568	886.371	52.2391
CUFF.1088.1	chrA01:7287543-7288147	502	6.75605	0.398851
CUFF.1089.1	chrA01:7288412-7290875	1191	4.78057	0.283894
CUFF.1090.1	chrA01:7291066-7294351	2435	226.384	13.4367
CUFF.1091.1	chrA01:7291066-7292235	1099	1329.82	78.9297
CUFF.1092.1	chrA01:7296768-7299950	955	9952.14	588.694
CUFF.1093.1	chrA01:8193747-8195038	1291	4.50744	0.263648
CUFF.1094.1	chrA01:8213766-8218364	4227	1.84844	0.10926
CUFF.1094.2	chrA01:8213766-8218364	4227	7.31946	0.432648
CUFF.1095.1	chrA01:8218655-8221304	1083	33.7009	1.99513
CUFF.1096.1	chrA01:8220767-8224070	1918	13.2368	0.783633
CUFF.1097.1	chrA01:8224380-8227366	1662	38.5835	2.28055
CUFF.1097.2	chrA01:8224380-8227366	1590	91.7064	5.42048
CUFF.1098.1	chrA01:8227738-8229859	1833	4.86075	0.283645
CUFF.1099.1	chrA01:8230169-8238179	6600	8.31531	0.488714
CUFF.1100.1	chrA01:8237658-8240175	1667	68.9997	4.05531
CUFF.1101.1	chrA01:8240377-8245982	3348	22.4475	1.32667
CUFF.1101.2	chrA01:8240377-8245982	3525	30.2978	1.79063
CUFF.1102.1	chrA01:8246213-8250037	2914	29.4396	1.74771
CUFF.1103.1	chrA01:8251121-8252222	599	636.933	37.6524
CUFF.1104.1	chrA01:8252750-8254973	1478	42.3983	2.51205
CUFF.1104.2	chrA01:8252750-8256392	2144	37.1258	2.19966
CUFF.1105.1	chrA01:8269590-8271178	618	441.197	26.0857
CUFF.1105.2	chrA01:8269880-8271178	414	323.755	19.142
CUFF.1106.1	chrA01:8307666-8311471	2572	12.3896	0.7296
CUFF.1106.2	chrA01:8307666-8311575	2536	5.29478	0.311798
CUFF.1107.1	chrA01:8313053-8313885	605	322.681	19.0476
CUFF.1108.1	chrA01:8313768-8314252	484	256.623	15.1482
CUFF.1109.1	chrA01:8318305-8321026	1488	10.8023	0.638822
CUFF.1109.2	chrA01:8318305-8320689	1464	17.462	1.03266
CUFF.1109.3	chrA01:8318305-8321026	1627	15.2462	0.901622
CUFF.1109.4	chrA01:8318305-8321063	1473	12.1763	0.720077
CUFF.1109.5	chrA01:8318305-8320723	1323	13.4686	0.7965
CUFF.1122.1	chrA01:8332749-8346643	4255	37.1882	2.19537
CUFF.1123.1	chrA01:8342556-8346867	4110	213.556	12.6071
CUFF.1125.1	chrA01:8334475-8335688	1213	7.44627	0.442302
CUFF.1129.1	chrA01:8349165-8350849	1445	16.1527	0.972674
CUFF.1134.1	chrA01:8410970-8411572	602	164.056	10.0148
CUFF.1137.1	chrA01:8418425-8421766	2592	188.808	11.1756
CUFF.1138.1	chrA01:8425355-8426481	1029	296.324	17.6572
CUFF.1139.1	chrA01:8428654-8430955	1133	136.331	8.11863
CUFF.1140.1	chrA01:8438775-8441931	2233	107.986	6.37292
CUFF.1141.1	chrA01:8442456-8444332	1117	30.2573	1.78767
CUFF.1142.1	chrA01:8446768-8447570	589	10.5079	0.628772
CUFF.1143.1	chrA01:8459998-8460831	551	144.894	8.53505
CUFF.1144.1	chrA01:8461274-8462906	1632	10.5702	0.627231
CUFF.1145.1	chrA01:8461587-8462906	1142	17.8104	1.05686
CUFF.1110.1	chrA01:8066568-8070760	3488	33.6748	1.99301
CUFF.1111.1	chrA01:8066642-8071872	4359	43.2833	2.56167
CUFF.1112.1	chrA01:8071972-8075890	2270	46.6175	2.74584
CUFF.1113.1	chrA01:8080199-8083318	1905	58.4736	3.45206
CUFF.1114.1	chrA01:8097129-8099268	1532	3.77826	0.223093
CUFF.1114.2	chrA01:8097495-8099268	1418	4.21001	0.248587
CUFF.1115.1	chrA01:8100325-8101532	682	459.95	27.1829
CUFF.1116.1	chrA01:8100325-8102390	1816	62.1256	3.67161
CUFF.1117.1	chrA01:8102681-8104837	1940	4.11711	0.243353
CUFF.1118.1	chrA01:8102681-8104409	1728	17.6729	1.0446
CUFF.1119.1	chrA01:8109991-8113159	2534	425.55	25.118
CUFF.1120.1	chrA01:8122733-8126309	2145	54.9585	3.24012
CUFF.1120.2	chrA01:8123111-8126309	1918	85.3619	5.03258
CUFF.1121.1	chrA01:8125689-8126681	992	58.2802	3.43596
CUFF.1124.1	chrA01:8145298-8147009	1196	60.4405	3.57501
CUFF.1124.2	chrA01:8145414-8147009	919	116.508	6.89138
CUFF.1127.1	chrA01:8150261-8152923	1386	102.44	6.13092
CUFF.1128.1	chrA01:8154569-8156116	973	3.19707	0.191972
CUFF.1130.1	chrA01:8159056-8160790	1255	96.0905	5.66727
CUFF.1131.1	chrA01:8166264-8167959	1290	4.74373	0.279718
CUFF.1132.1	chrA01:8169295-8171899	2504	4.19858	0.248842
CUFF.1133.1	chrA01:8171274-8172492	1005	3.43001	0.20329
CUFF.1133.2	chrA01:8171274-8172492	1012	10.1779	0.603227
CUFF.1135.1	chrA01:8172637-8173829	496	1076.63	63.9919
CUFF.1136.1	chrA01:8172728-8174190	1462	117.213	6.9668
CUFF.1146.1	chrA01:8179978-8182453	1876	1254.84	74.1015
CUFF.1147.1	chrA01:8186964-8188714	931	204.503	12.1014
CUFF.1148.1	chrA01:8493949-8495213	690	66.0224	3.8994
CUFF.1149.1	chrA01:8487404-8491992	3689	189.709	11.1857
CUFF.1150.1	chrA01:8519545-8521095	1134	50.0095	2.94486
CUFF.1151.1	chrA01:8531091-8533243	1039	12.4744	0.735577
CUFF.1151.2	chrA01:8531091-8533243	1115	2.56009	0.15096
CUFF.1152.1	chrA01:8536474-8538426	1038	54.7966	3.24194
CUFF.1153.1	chrA01:8544634-8546376	1071	3.3661	0.197183
CUFF.1154.1	chrA01:8553332-8556059	2228	20.1103	1.19068
CUFF.1155.1	chrA01:8559301-8559908	607	60.3936	3.57799
CUFF.1156.1	chrA01:8559960-8560735	775	85.9171	5.09011
CUFF.1157.1	chrA01:8561310-8562463	1067	212.145	12.5841
CUFF.1158.1	chrA01:8563867-8564632	765	29.0003	1.70037
CUFF.1159.1	chrA01:8568401-8569926	1007	33.0893	1.96838
CUFF.1160.1	chrA01:8573402-8576058	1394	168.679	9.9756
CUFF.1161.1	chrA01:8576252-8576993	741	136.814	8.10329
CUFF.1162.1	chrA01:8591159-8591480	321	24.1512	1.45928
CUFF.1163.1	chrA01:8592214-8594189	1502	148.468	8.8337
CUFF.1163.2	chrA01:8592214-8593631	869	168.198	10.0076
CUFF.1164.1	chrA01:8594535-8597049	1563	85.1304	5.05899
CUFF.1165.1	chrA01:8681729-8682416	599	236.737	13.9645
CUFF.1166.1	chrA01:8682851-8684450	817	69.6758	4.12637
CUFF.1166.2	chrA01:8682854-8684450	880	17.9358	1.0622
CUFF.1166.3	chrA01:8682854-8684450	914	15.7372	0.931995
CUFF.1167.1	chrA01:8684539-8686377	1125	66.031	3.91079
CUFF.1168.1	chrA01:8687188-8689948	1359	28.1974	1.66469
CUFF.1169.1	chrA01:8690526-8692787	1584	92.3881	5.4759
CUFF.1170.1	chrA01:8712104-8714396	1799	31.3814	1.83942
CUFF.1171.1	chrA01:8718233-8722367	2789	6.39574	0.378316
CUFF.1171.2	chrA01:8718233-8722367	2720	25.4987	1.50827
CUFF.1171.3	chrA01:8720847-8722367	1287	41.9755	2.4829
CUFF.1172.1	chrA01:8722659-8724341	1469	101.005	6.03206
CUFF.1173.1	chrA01:8736778-8740677	2641	20.5544	1.22615
CUFF.1173.2	chrA01:8736778-8740677	2775	13.8404	0.825633
CUFF.1174.1	chrA01:8495832-8497626	1403	2409.91	142.419
CUFF.1175.1	chrA01:8495832-8499652	3357	290.724	17.181
CUFF.1176.1	chrA01:8783615-8785764	1660	1.97147	0.117452
CUFF.1176.2	chrA01:8783615-8785935	1728	5.80413	0.345787
CUFF.1177.1	chrA01:8795049-8796074	1025	3.79219	0.221758
CUFF.1178.1	chrA01:8805575-8808770	1638	85.3943	5.05625
CUFF.1179.1	chrA01:8811844-8813168	1062	181.632	10.7232
CUFF.1180.1	chrA01:8813346-8814512	516	869.079	51.4062
CUFF.1181.1	chrA01:8814675-8817258	1617	5.87968	0.346842
CUFF.1181.2	chrA01:8814675-8817258	1622	11.0751	0.653319
CUFF.1181.3	chrA01:8814675-8817258	1612	36.0855	2.12868
CUFF.1182.1	chrA01:8829890-8830570	680	28	1.64935
CUFF.1183.1	chrA01:8838554-8839484	930	8.647	0.507391
CUFF.1184.1	chrA01:8848326-8848848	522	65.8476	3.89322
CUFF.1185.1	chrA01:8850095-8851017	922	12.6393	0.757441
CUFF.1186.1	chrA01:8854705-8855269	485	8.54553	0.497458
CUFF.1187.1	chrA01:8856843-8858188	1162	42.9466	2.54092
CUFF.1188.1	chrA01:8860573-8861686	1113	4.64431	0.276204
CUFF.1189.1	chrA01:8862104-8863049	945	315.984	18.7122
CUFF.1190.1	chrA01:8891212-8892210	718	11.0628	0.652414
CUFF.1191.1	chrA01:8904206-8906400	982	16.8595	0.999004
CUFF.1191.2	chrA01:8904206-8906228	1052	61.5607	3.64776
CUFF.1192.1	chrA01:8915838-8917258	925	16.22	0.97791
CUFF.1192.2	chrA01:8916548-8917466	398	82.4921	4.97349
CUFF.1193.1	chrA01:8918892-8919399	354	39.4254	2.32366
CUFF.1194.1	chrA01:8921361-8923896	2037	20.9884	1.24482
CUFF.1194.2	chrA01:8921361-8923896	1598	30.6542	1.81811
CUFF.1195.1	chrA01:8929483-8931361	1517	32.6595	1.95465
CUFF.1196.1	chrA01:8937116-8938174	1058	8.31653	0.500244
CUFF.1197.1	chrA01:8972327-8973332	1005	12.3485	0.738155
CUFF.1198.1	chrA01:8781026-8782517	803	2640.85	156.186
CUFF.1199.1	chrA01:9003477-9006669	2264	33.7243	1.98303
CUFF.1200.1	chrA01:9007475-9011544	2917	7.55778	0.447695
CUFF.1201.1	chrA01:9014786-9015231	445	72.7627	4.29356
CUFF.1202.1	chrA01:9021529-9024886	2154	11.6788	0.705158
CUFF.1203.1	chrA01:9044655-9045085	430	76.1663	4.61286
CUFF.1204.1	chrA01:9047329-9049708	1235	5.64612	0.333147
CUFF.1205.1	chrA01:9032718-9034722	2004	231.707	13.8563
CUFF.1206.1	chrA01:9100461-9101375	723	39.9613	2.34687
CUFF.1207.1	chrA01:9111965-9113140	1175	733.817	43.7113
CUFF.1208.1	chrA01:9131916-9132925	1009	3.8566	0.226031
CUFF.1209.1	chrA01:9128343-9131719	3285	5.58933	0.330287
CUFF.1209.2	chrA01:9128343-9131719	3278	3.18502	0.188211
CUFF.1210.1	chrA01:9128343-9131719	3376	1.23079	0.0727306
CUFF.1211.1	chrA01:9157752-9158104	288	503.383	29.8714
CUFF.1212.1	chrA01:9159273-9159948	675	235.032	13.8475
CUFF.1213.1	chrA01:9184179-9185436	878	3.20811	0.201272
CUFF.1214.1	chrA01:9198766-9200181	1415	40.9397	2.41952
CUFF.1215.1	chrA01:9201877-9204462	2585	58.567	3.46628
CUFF.1216.1	chrA01:9186572-9188791	1608	43.174	2.56688
CUFF.1216.2	chrA01:9187416-9188791	786	43.6695	2.59634
CUFF.1216.3	chrA01:9187814-9188791	534	28.4771	1.69309
CUFF.1217.1	chrA01:9190413-9190857	358	99.6081	5.97556
CUFF.1218.1	chrA01:9204862-9206807	1432	109.784	6.53303
CUFF.1219.1	chrA01:9220006-9221901	1318	20.7202	1.23425
CUFF.1219.2	chrA01:9220006-9221532	726	11.9165	0.709829
CUFF.1220.1	chrA01:9234986-9236228	1127	77.5428	4.58103
CUFF.1220.2	chrA01:9235412-9236228	626	89.9332	5.31302
CUFF.1221.1	chrA01:9222757-9231410	3589	24.7557	1.46659
CUFF.1222.1	chrA01:9231516-9234436	2229	36.8268	2.17136
CUFF.1223.1	chrA01:9259901-9260726	825	8.01457	0.480915
CUFF.1224.1	chrA01:9264349-9264870	371	15.9472	0.970658
CUFF.1225.1	chrA01:9237068-9238443	1157	25.48	1.51765
CUFF.1225.2	chrA01:9237068-9244453	2696	29.1563	1.73662
CUFF.1225.3	chrA01:9237068-9238443	1098	25.1956	1.50071
CUFF.1226.1	chrA01:9277288-9278129	841	6.90628	0.410369
CUFF.1227.1	chrA01:9277346-9278129	446	9.4607	0.562152
CUFF.1228.1	chrA01:9274273-9277145	2156	69.5392	4.11685
CUFF.1228.2	chrA01:9274273-9275498	973	73.1494	4.33058
CUFF.1229.1	chrA01:9289482-9289705	223	60.8213	3.70332
CUFF.1230.1	chrA01:9282578-9284282	867	223.873	13.2917
CUFF.1231.1	chrA01:9297145-9302050	2600	64.01	3.79159
CUFF.1231.2	chrA01:9301065-9302050	636	90.2357	5.34505
CUFF.1232.1	chrA01:9302586-9304580	1994	25.5429	1.50894
CUFF.1233.1	chrA01:9304702-9305500	798	3.87262	0.227264
CUFF.1234.1	chrA01:9305799-9306887	1088	45.4941	2.67671
CUFF.1235.1	chrA01:9310031-9313368	2026	207.735	12.2582
CUFF.1235.2	chrA01:9311047-9313368	1244	197.176	11.6352
CUFF.1236.1	chrA01:9341242-9343152	493	8.12837	0.484832
CUFF.1237.1	chrA01:9355170-9357918	1620	31.6926	1.86521
CUFF.1237.2	chrA01:9355170-9357918	1493	40.2589	2.36937
CUFF.1237.3	chrA01:9355170-9356683	1093	73.0321	4.29818
CUFF.1238.1	chrA01:9375803-9379334	2195	323.068	19.1018
CUFF.1239.1	chrA01:9379994-9381276	1003	7.50195	0.452354
CUFF.1239.2	chrA01:9380098-9381276	811	25.2903	1.52496
CUFF.1240.1	chrA01:9294871-9296986	1281	5953.76	352.353
CUFF.1241.1	chrA01:9390004-9391625	1054	64.3477	3.79757
CUFF.1241.2	chrA01:9390004-9396939	3320	146.132	8.6242
CUFF.1242.1	chrA01:9406595-9409404	2328	25.7864	1.52827
CUFF.1243.1	chrA01:9409640-9411655	1791	84.03	4.95847
CUFF.1244.1	chrA01:9428761-9429594	755	18.9886	1.11595
CUFF.1245.1	chrA01:9429217-9431744	1420	6.63226	0.389773
CUFF.1245.2	chrA01:9429217-9431744	1184	9.33998	0.548904
CUFF.1245.3	chrA01:9429463-9431744	1021	9.4987	0.558232
CUFF.1245.4	chrA01:9429463-9431744	1246	29.6957	1.74519
CUFF.1246.1	chrA01:9438366-9440595	2229	49.4943	2.91804
CUFF.1247.1	chrA01:9414280-9417115	1741	68.5793	4.05557
CUFF.1247.2	chrA01:9414280-9416354	1057	91.8867	5.4339
CUFF.1248.1	chrA01:9455474-9458141	2007	52.816	3.144
CUFF.1249.1	chrA01:9442631-9444181	826	167.872	9.90641
CUFF.1250.1	chrA01:9443912-9444558	646	365.753	21.5837
CUFF.1251.1	chrA01:9469922-9471213	1291	4.32968	0.253102
CUFF.1252.1	chrA01:9471063-9471620	431	9.52718	0.556935
CUFF.1253.1	chrA01:9466113-9467877	1116	111.29	6.57013
CUFF.1254.1	chrA01:9483750-9485899	1909	235.109	13.9074
CUFF.1255.1	chrA01:9499098-9501849	1306	47.3695	2.80952
CUFF.1256.1	chrA01:9502029-9503630	1601	50.7881	3.02276
CUFF.1257.1	chrA01:9478784-9480393	917	723.617	42.8508
CUFF.1258.1	chrA01:9507836-9510275	1051	327.544	19.2694
CUFF.1259.1	chrA01:9522710-9525865	1796	49.0935	2.90046
CUFF.1259.2	chrA01:9523458-9525865	1200	73.0217	4.31415
CUFF.1260.1	chrA01:9530423-9532165	755	103.328	6.1054
CUFF.1261.1	chrA01:9510523-9513641	1071	883.667	52.129
CUFF.1262.1	chrA01:9539890-9541715	1352	3.79801	0.224949
CUFF.1263.1	chrA01:9544362-9545082	720	270.387	16.0659
CUFF.1264.1	chrA01:9613843-9615620	1777	110.997	6.57256
CUFF.1265.1	chrA01:9554255-9555314	689	74.0707	4.35888
CUFF.1265.2	chrA01:9555607-9558552	2770	8.09142	0.47616
CUFF.1266.1	chrA01:9668548-9669330	782	10.6283	0.641547
CUFF.1267.1	chrA01:9681934-9682661	727	13.5047	0.812831
CUFF.1268.1	chrA01:9699439-9701502	1910	46.3634	2.75435
CUFF.1269.1	chrA01:9707337-9710170	2238	9.48906	0.558952
CUFF.1269.2	chrA01:9708220-9710170	1567	4.01781	0.236669
CUFF.1269.3	chrA01:9708220-9710170	1491	3.92593	0.231257
CUFF.1270.1	chrA01:9723220-9723745	430	14.0759	0.838701
CUFF.1271.1	chrA01:9733151-9733832	681	2113.48	124.447
CUFF.1272.1	chrA01:9741868-9745045	3177	39.3155	2.32829
CUFF.1273.1	chrA01:9743290-9744423	772	36.3641	2.15351
CUFF.1274.1	chrA01:9748727-9750317	1511	3.78448	0.223843
CUFF.1274.2	chrA01:9748727-9750317	1514	4.92816	0.291489
CUFF.1275.1	chrA01:9748727-9750317	1590	16.0759	0.950854
CUFF.1276.1	chrA01:9753969-9755546	1577	2.84166	0.167784
CUFF.1277.1	chrA01:9800657-9802223	1566	18.9336	1.11615
CUFF.1278.1	chrA01:9803784-9808266	1920	68.134	4.03201
CUFF.1279.1	chrA01:9818887-9823166	2802	43.6775	2.58479
CUFF.1280.1	chrA01:9824158-9827462	3304	18.1755	1.07356
CUFF.1281.1	chrA01:9655757-9659264	1967	412.863	24.678
CUFF.1282.1	chrA01:9831421-9832802	396	307.426	18.1656
CUFF.1283.1	chrA01:9833621-9835464	724	23.118	1.355
CUFF.1284.1	chrA01:9835990-9840301	2973	72.4415	4.28438
CUFF.1285.1	chrA01:9863516-9864314	798	223.845	13.276
CUFF.1286.1	chrA01:9860628-9862751	909	122.581	7.21935
CUFF.1287.1	chrA01:9952196-9953810	1614	54.6137	3.26101
CUFF.1288.1	chrA01:9984690-9986728	1157	122.113	7.21522
CUFF.1288.2	chrA01:9984700-9986728	1142	21.9799	1.29871
CUFF.1289.1	chrA01:9988608-9994844	3193	117.785	6.99217
CUFF.1290.1	chrA01:9994789-9996792	1336	62.704	3.72236
CUFF.1291.1	chrA01:9997241-9998684	1095	235.068	13.949
CUFF.1291.2	chrA01:9997241-9998684	1085	55.2562	3.27892
CUFF.1292.1	chrA01:9999092-10003711	2894	38.3457	2.25744
CUFF.1293.1	chrA01:10009891-10011682	1791	4.23692	0.251016
CUFF.1294.1	chrA01:10033576-10034992	1416	4.11644	0.246497
CUFF.1295.1	chrA01:10059470-10061705	1335	42.0721	2.48037
CUFF.1296.1	chrA01:10070499-10073098	2599	6.76778	0.402302
CUFF.1297.1	chrA01:10073156-10076291	2181	5.88971	0.345669
CUFF.1298.1	chrA01:10112694-10115021	2257	39.2881	2.32274
CUFF.1299.1	chrA01:10122490-10127018	1655	5.15305	0.303772
CUFF.1299.2	chrA01:10122752-10127018	1491	2.61881	0.154379
CUFF.1300.1	chrA01:10169532-10170593	977	3.3117	0.198788
CUFF.1301.1	chrA01:10169532-10170982	1450	9.06489	0.54413
CUFF.1302.1	chrA01:10171589-10172841	1252	3.39012	0.202187
CUFF.1303.1	chrA01:10175702-10177570	1868	75.0249	4.45819
CUFF.1304.1	chrA01:10177820-10178861	1041	24.787	1.48044
CUFF.1305.1	chrA01:10181445-10181744	299	17.772	1.04252
CUFF.1306.1	chrA01:10187318-10189696	1836	23.9115	1.414
CUFF.1306.2	chrA01:10189028-10189696	496	41.6901	2.46534
CUFF.1307.1	chrA01:10190012-10190925	913	3.76186	0.223627
CUFF.1308.1	chrA01:10213830-10217259	1958	22.1265	1.30521
CUFF.1308.2	chrA01:10213830-10221700	5265	7.69764	0.454073
CUFF.1309.1	chrA01:10221940-10224083	1996	4.22402	0.249214
CUFF.1310.1	chrA01:10221940-10224083	2143	4.18996	0.247204
CUFF.1311.1	chrA01:10251889-10253544	1201	17.6709	1.05893
CUFF.1311.2	chrA01:10251889-10253357	849	75.6416	4.53281
CUFF.1312.1	chrA01:10265001-10265734	655	7.22235	0.42409
CUFF.1312.2	chrA01:10265001-10265872	578	15.8922	0.933179
CUFF.1313.1	chrA01:9954083-9956139	1328	1252.65	73.9424
CUFF.1314.1	chrA01:10280239-10281327	923	5.50836	0.323056
CUFF.1315.1	chrA01:10266779-10270369	2638	148.836	8.78158
CUFF.1315.2	chrA01:10267045-10270369	2646	61.854	3.6495
CUFF.1316.1	chrA01:10337032-10337194	162	163.114	10.7736
CUFF.1317.1	chrA01:10348988-10349205	217	834.108	51.9737
CUFF.1318.1	chrA01:10299534-10301470	1499	13.9361	0.820082
CUFF.1318.2	chrA01:10299534-10301470	1622	8.88367	0.522767
CUFF.1318.3	chrA01:10299534-10301470	1689	28.4419	1.67369
CUFF.1318.4	chrA01:10299534-10301470	1492	20.6272	1.21382
CUFF.1319.1	chrA01:10350251-10352152	1825	11.3375	0.665188
CUFF.1319.2	chrA01:10350269-10352152	1735	63.8693	3.7473
CUFF.1320.1	chrA01:10374714-10375293	579	21.1263	1.25964
CUFF.1321.1	chrA01:10385854-10387325	657	194.993	11.5426
CUFF.1322.1	chrA01:10387535-10391543	2097	3.16067	0.187125
CUFF.1322.2	chrA01:10387535-10391543	2096	20.2972	1.20168
CUFF.1323.1	chrA01:10393194-10394698	1504	59.7468	3.53164
CUFF.1324.1	chrA01:10419789-10421883	1883	2.88117	0.168636
CUFF.1325.1	chrA01:10484936-10486628	758	18.381	1.08464
CUFF.1325.2	chrA01:10485047-10486628	756	32.3379	1.90823
CUFF.1326.1	chrA01:10503802-10507401	1586	27.9338	1.65694
CUFF.1326.2	chrA01:10503802-10507401	1583	5.66403	0.335971
CUFF.1327.1	chrA01:10606460-10609209	1384	21.6573	1.27785
CUFF.1327.2	chrA01:10608541-10609209	578	15.778	0.930954
CUFF.1328.1	chrA01:10352963-10356259	2080	849.846	50.2951
CUFF.1328.2	chrA01:10352963-10356259	2041	174.759	10.3425
CUFF.1329.1	chrA01:10355363-10357410	2047	254.796	15.0792
CUFF.1330.1	chrA01:10617219-10618281	670	114.936	6.80324
CUFF.1331.1	chrA01:10622376-10624034	1319	111.046	6.58882
CUFF.1332.1	chrA01:10633400-10636915	1576	4.60075	0.274334
CUFF.1333.1	chrA01:10633400-10634290	890	4.51386	0.269153
CUFF.1334.1	chrA01:10653349-10654703	737	215.434	12.7409
CUFF.1335.1	chrA01:10671634-10673923	2289	12.5485	0.746859
CUFF.1336.1	chrA01:10671634-10673923	2184	7.36254	0.438201
CUFF.1337.1	chrA01:10672483-10673305	659	31.0737	1.84943
CUFF.1338.1	chrA01:10683401-10685455	1705	29.5442	1.74668
CUFF.1338.2	chrA01:10683401-10685262	1651	28.5682	1.68897
CUFF.1338.3	chrA01:10683401-10685455	1696	21.48	1.26992
CUFF.1339.1	chrA01:10690314-10691586	1272	30.8069	1.81859
CUFF.1340.1	chrA01:10691672-10692652	980	4.96208	0.292762
CUFF.1341.1	chrA01:10738750-10741457	2707	5.41121	0.317839
CUFF.1342.1	chrA01:10747819-10749208	1389	51.1007	3.06594
CUFF.1343.1	chrA01:10761775-10763218	1443	112.656	6.74526
CUFF.1344.1	chrA01:10787600-10790020	1504	42.157	2.48385
CUFF.1344.2	chrA01:10788188-10792060	2563	49.6769	2.92691
CUFF.1345.1	chrA01:10812175-10813005	830	3.95601	0.23411
CUFF.1346.1	chrA01:10814128-10817567	2849	52.3754	3.09027
CUFF.1346.2	chrA01:10816604-10817567	703	45.8729	2.70661
CUFF.1347.1	chrA01:10816598-10820080	2668	19.536	1.15267
CUFF.1348.1	chrA01:10827153-10829623	1316	403.291	23.8566
CUFF.1348.2	chrA01:10827153-10829330	1163	590.784	34.9478
CUFF.1349.1	chrA01:10832811-10834973	1229	242.18	14.329
CUFF.1350.1	chrA01:10859067-10861274	2207	7.14765	0.425102
CUFF.1351.1	chrA01:10861748-10862892	711	19.8159	1.16362
CUFF.1352.1	chrA01:10861748-10862450	702	112.663	6.6157
CUFF.1353.1	chrA01:10864634-10868863	2891	24.2946	1.44276
CUFF.1353.2	chrA01:10864634-10868863	2894	36.5165	2.16857
CUFF.1354.1	chrA01:10875388-10877724	931	31.1688	1.88524
CUFF.1354.2	chrA01:10875388-10877724	808	80.4507	4.86604
CUFF.1355.1	chrA01:10880370-10881051	559	19.2893	1.15623
CUFF.1356.1	chrA01:10896260-10899395	3051	42.4796	2.50777
CUFF.1357.1	chrA01:10899998-10901256	1258	117.871	6.97745
CUFF.1358.1	chrA01:10901649-10903370	970	122.254	7.22623
CUFF.1359.1	chrA01:10904060-10904876	635	960.457	56.7737
CUFF.1360.1	chrA01:10905234-10905856	480	117.377	6.90457
CUFF.1361.1	chrA01:10915877-10920262	2095	78.3749	4.61882
CUFF.1362.1	chrA01:10927911-10929617	1590	73.3233	4.36044
CUFF.1363.1	chrA01:10927988-10929491	1263	658.693	39.1716
CUFF.1364.1	chrA01:10940685-10941609	924	52.3071	3.08459
CUFF.1365.1	chrA01:10944589-10946642	1648	32.3356	1.92567
CUFF.1365.2	chrA01:10944589-10946642	1712	98.5087	5.86646
CUFF.1365.3	chrA01:10944589-10946642	1696	94.1879	5.60915
CUFF.1366.1	chrA01:10979856-10982890	1466	58.2168	3.40351
CUFF.1367.1	chrA01:10984720-10985746	906	9.33225	0.548321
CUFF.1368.1	chrA01:10998399-10999984	755	33.4	1.97484
CUFF.1368.2	chrA01:10998399-10999961	1252	9.90906	0.585893
CUFF.1368.3	chrA01:10998399-10999937	905	10.0564	0.594606
CUFF.1368.4	chrA01:10998399-10999961	906	6.41906	0.37954
CUFF.1369.1	chrA01:11040924-11042688	1035	8.44091	0.493131
CUFF.1370.1	chrA01:11045862-11047049	1109	3.57051	0.212858
CUFF.1370.2	chrA01:11045862-11047241	1191	7.11751	0.424313
CUFF.1371.1	chrA01:11105821-11107142	1095	9.5457	0.568045
CUFF.1371.2	chrA01:11105821-11107142	1098	30.5815	1.81984
CUFF.1372.1	chrA01:11111261-11112728	1205	134.613	7.95491
CUFF.1373.1	chrA01:11177915-11179111	510	8.2069	0.495398
CUFF.1374.1	chrA01:11186786-11187944	1158	38.9406	2.33569
CUFF.1375.1	chrA01:11274064-11279583	3546	45.0917	2.66289
CUFF.1376.1	chrA01:11333233-11336422	3047	8.50325	0.506275
CUFF.1376.2	chrA01:11333233-11336422	3108	22.4723	1.33798
CUFF.1377.1	chrA01:11333233-11336422	3189	21.8045	1.29822
CUFF.1378.1	chrA01:11419253-11420354	943	130.986	7.69936
CUFF.1379.1	chrA01:11420490-11421012	522	55.6865	3.33826
CUFF.1380.1	chrA01:11483315-11484547	849	94.6459	5.62564
CUFF.1381.1	chrA01:11512424-11514464	2040	121.517	7.20069
CUFF.1382.1	chrA01:11551044-11551800	756	9.5108	0.557
CUFF.1383.1	chrA01:11552730-11554055	1325	6.95075	0.411477
CUFF.1384.1	chrA01:11551925-11554055	1254	2.25651	0.133583
CUFF.1385.1	chrA01:11552730-11555520	1268	4.31922	0.255693
CUFF.1386.1	chrA01:11556996-11557645	649	6.7489	0.41436
CUFF.1387.1	chrA01:11560525-11560922	397	11.5807	0.691812
CUFF.1388.1	chrA01:11570378-11571572	1194	16.9969	1.00164
CUFF.1389.1	chrA01:11570378-11576992	1895	26.3215	1.55115
CUFF.1389.2	chrA01:11570378-11572162	1232	27.4886	1.61992
CUFF.1390.1	chrA01:11599510-11602682	2511	15.5298	0.922546
CUFF.1390.2	chrA01:11599572-11602682	2660	18.113	1.076
CUFF.1391.1	chrA01:11627752-11629514	1245	2553.3	152.108
CUFF.1392.1	chrA01:11642309-11645365	2825	23.051	1.35605
CUFF.1393.1	chrA01:11642309-11645365	3056	23.1561	1.36223
CUFF.1394.1	chrA01:11653269-11654795	1526	14.6244	0.861964
CUFF.1395.1	chrA01:11673190-11674372	469	603.019	35.4427
CUFF.1396.1	chrA01:11766629-11767132	503	6.41572	0.379895
CUFF.1397.1	chrA01:11767968-11768483	515	52.688	3.12002
CUFF.1398.1	chrA01:11836869-11837822	799	5.15087	0.302531
CUFF.1399.1	chrA01:11839557-11840789	1232	2.8158	0.164277
CUFF.1400.1	chrA01:11839940-11841279	787	9.00545	0.525387
CUFF.1401.1	chrA01:11852737-11854557	1292	49.6145	2.91809
CUFF.1401.2	chrA01:11852917-11854557	1264	31.4327	1.84872
CUFF.1402.1	chrA01:11861359-11862169	545	1908.51	112.675
CUFF.1403.1	chrA01:11901937-11903087	967	38.2748	2.25423
CUFF.1404.1	chrA01:12163360-12167449	1737	110.201	6.49068
CUFF.1404.2	chrA01:12163360-12167334	1988	38.6883	2.27869
CUFF.1405.1	chrA01:12166905-12167734	829	106.653	6.28174
CUFF.1406.1	chrA01:12171804-12172137	333	18.9404	1.12606
CUFF.1407.1	chrA01:12184858-12187057	1921	58.5943	3.44056
CUFF.1408.1	chrA01:12191971-12194126	2088	122.427	7.23165
CUFF.1409.1	chrA01:12194601-12196834	1897	73.5381	4.34427
CUFF.1410.1	chrA01:12204624-12206789	1180	40.1206	2.36639
CUFF.1411.1	chrA01:12216879-12217781	902	719.052	42.5109
CUFF.1412.1	chrA01:11214753-11216259	1176	9430.95	558.951
CUFF.1413.1	chrA01:12296600-12297717	653	20.0728	1.18819
CUFF.1413.2	chrA01:12296600-12297717	836	81.3759	4.81695
CUFF.1414.1	chrA01:12305953-12309745	1821	58.8485	3.46432
CUFF.1415.1	chrA01:12316896-12317317	421	17.4531	1.03868
CUFF.1416.1	chrA01:12318135-12319346	1211	59.5439	3.51118
CUFF.1417.1	chrA01:12328151-12329205	1054	3.64258	0.214413
CUFF.1418.1	chrA01:12242609-12244978	2369	775.059	45.9492
CUFF.1419.1	chrA01:12242861-12244978	1862	129.354	7.6687
CUFF.1420.1	chrA01:12384554-12386731	1128	41.5086	2.45274
CUFF.1421.1	chrA01:12392922-12394500	1239	72.1898	4.26306
CUFF.1421.2	chrA01:12392922-12395653	2009	166.237	9.81686
CUFF.1422.1	chrA01:12395912-12397205	1208	46.3135	2.73888
CUFF.1423.1	chrA01:12402837-12406212	2415	4.09032	0.240161
CUFF.1424.1	chrA01:12402837-12405224	2387	5.19177	0.304832
CUFF.1425.1	chrA01:12405308-12406298	990	11.4261	0.670876
CUFF.1426.1	chrA01:12409772-12411204	1359	4.21185	0.248461
CUFF.1427.1	chrA01:12414230-12418370	2992	62.7029	3.6998
CUFF.1428.1	chrA01:12418652-12420036	733	45.4861	2.75732
CUFF.1428.2	chrA01:12419493-12420036	482	96.0537	5.82269
CUFF.1429.1	chrA01:12418763-12419351	588	26.7068	1.61894
CUFF.1430.1	chrA01:12441402-12445608	2016	1.76112	0.104719
CUFF.1430.2	chrA01:12441402-12445608	2021	8.0581	0.479146
CUFF.1430.3	chrA01:12442435-12445608	1559	3.62331	0.215447
CUFF.1431.1	chrA01:12330837-12333953	1296	1437.47	84.8065
CUFF.1432.1	chrA01:12445884-12447360	1476	49.0693	2.95078
CUFF.1433.1	chrA01:12472619-12474178	1559	84.1643	4.98017
CUFF.1434.1	chrA01:12463053-12463969	489	530.651	31.3148
CUFF.1435.1	chrA01:12474340-12475804	972	246.467	14.5565
CUFF.1436.1	chrA01:12476032-12477391	754	463.649	27.3488
CUFF.1437.1	chrA01:12477586-12480123	981	43.5263	2.58771
CUFF.1438.1	chrA01:12523189-12525357	2168	8.16677	0.480611
CUFF.1439.1	chrA01:12552221-12553313	736	19.8914	1.17852
CUFF.1440.1	chrA01:12559522-12561106	1082	47.2322	2.77889
CUFF.1441.1	chrA01:12561304-12561584	280	50.3182	3.04028
CUFF.1442.1	chrA01:12541627-12544526	1596	12.4126	0.735797
CUFF.1442.2	chrA01:12541748-12544526	1395	24.9793	1.48073
CUFF.1444.1	chrA01:12578221-12580680	1265	9.66534	0.567
CUFF.1444.2	chrA01:12578221-12580680	1756	9.39847	0.551344
CUFF.1444.3	chrA01:12578238-12580680	1089	11.6504	0.683451
CUFF.1444.4	chrA01:12578242-12580680	1102	7.86538	0.461408
CUFF.1443.1	chrA01:12607687-12611504	1824	5.04189	0.295891
CUFF.1445.1	chrA01:12614461-12616729	2268	74.8439	4.43292
CUFF.1446.1	chrA01:12645101-12647772	2312	9.99935	0.592538
CUFF.1446.2	chrA01:12645101-12647772	2202	48.2611	2.85984
CUFF.1447.1	chrA01:12692526-12693859	952	18.2073	1.07693
CUFF.1448.1	chrA01:12737299-12738872	966	16.5074	0.972333
CUFF.1448.2	chrA01:12737299-12738872	1120	6.76748	0.398623
CUFF.1448.3	chrA01:12737299-12738872	1201	4.31713	0.254291
CUFF.1448.4	chrA01:12737299-12738872	990	5.29796	0.312064
CUFF.1449.1	chrA01:12799409-12801995	1546	69.9418	4.13097
CUFF.1450.1	chrA01:12802511-12804393	1047	20.3032	1.21148
CUFF.1450.2	chrA01:12802511-12804393	1034	38.5235	2.29868
CUFF.1450.3	chrA01:12802511-12804393	1044	13.9043	0.829664
CUFF.1451.1	chrA01:12811157-12811910	753	17.5143	1.04153
CUFF.1452.1	chrA01:12828187-12829563	1155	4.50808	0.264471
CUFF.1452.2	chrA01:12828187-12829563	1187	6.14487	0.360495
CUFF.1453.1	chrA01:12852841-12853835	506	328.669	19.3949
CUFF.1454.1	chrA01:12866267-12866891	624	27.1954	1.5933
CUFF.1455.1	chrA01:12760052-12763472	1815	25.7011	1.51829
CUFF.1455.2	chrA01:12760052-12763472	3251	60.3873	3.56739
CUFF.1455.3	chrA01:12760052-12763472	1900	23.9342	1.41392
CUFF.1456.1	chrA01:12877379-12879053	1555	10.6023	0.626683
CUFF.1457.1	chrA01:12877379-12879168	1789	26.8644	1.58791
CUFF.1458.1	chrA01:12892397-12894746	2349	19.3021	1.14322
CUFF.1459.1	chrA01:12931192-12932300	877	19.0746	1.12538
CUFF.1460.1	chrA01:12934516-12935553	1037	29.4737	1.74357
CUFF.1461.1	chrA01:12883737-12885584	1540	320.135	18.9233
CUFF.1462.1	chrA01:12949900-12951717	1817	4.42953	0.268514
CUFF.1463.1	chrA01:12953482-12955446	1624	3.93016	0.233868
CUFF.1463.2	chrA01:12953482-12955446	1658	14.4837	0.861866
CUFF.1464.1	chrA01:12959318-12962597	2253	21.2209	1.25603
CUFF.1464.2	chrA01:12959318-12962597	2270	12.9342	0.765553
CUFF.1464.3	chrA01:12959318-12962597	2370	7.45601	0.441308
CUFF.1465.1	chrA01:12967649-12968865	1216	8.15054	0.486256
CUFF.1466.1	chrA01:12979757-12981334	1323	62.6284	3.69038
CUFF.1467.1	chrA01:12989064-12990842	1778	175.986	10.401
CUFF.1468.1	chrA01:13079270-13080105	835	6.01658	0.375297
CUFF.1469.1	chrA01:13082908-13083841	933	17.7169	1.04185
CUFF.1470.1	chrA01:12943031-12945498	1429	283.56	16.7352
CUFF.1470.2	chrA01:12943563-12945498	1047	441.996	26.0857
CUFF.1471.1	chrA01:13099806-13101251	702	752.131	44.3194
CUFF.1472.1	chrA01:13103277-13105921	1491	61.3586	3.61971
CUFF.1472.2	chrA01:13103277-13117533	9715	13.1514	0.775839
CUFF.1473.1	chrA01:13141175-13141999	629	4.30582	0.273455
CUFF.1474.1	chrA01:13142049-13143520	890	8.08819	0.478203
CUFF.1475.1	chrA01:13148631-13150489	1214	3.38248	0.198875
CUFF.1475.2	chrA01:13149018-13150489	1134	4.06134	0.238789
CUFF.1476.1	chrA01:13292165-13293444	812	178.4	10.5194
CUFF.1477.1	chrA01:13293953-13294668	715	78.9932	4.66669
CUFF.1478.1	chrA01:13305522-13307366	1447	163.938	9.66978
CUFF.1479.1	chrA01:13403019-13407105	1301	103.396	6.09384
CUFF.1480.1	chrA01:13408013-13410273	1856	97.3928	5.73775
CUFF.1480.2	chrA01:13409448-13410273	678	126.11	7.42959
CUFF.1481.1	chrA01:13433718-13435799	2008	3.17928	0.189178
CUFF.1482.1	chrA01:13637435-13638012	577	8.90561	0.534842
CUFF.1483.1	chrA01:13685332-13687108	868	111.512	6.65322
CUFF.1484.1	chrA01:13859717-13860843	1126	45.5021	2.71474
CUFF.1485.1	chrA01:13859891-13862710	1522	135.681	8.09498
CUFF.1485.2	chrA01:13859891-13861054	652	126.025	7.51887
CUFF.1486.1	chrA01:13876020-13878295	1508	50.0725	2.95696
CUFF.1486.2	chrA01:13876020-13877310	882	56.741	3.35076
CUFF.1487.1	chrA01:13889599-13891339	930	151.191	8.9535
CUFF.1488.1	chrA01:13984743-13986734	1901	11.624	0.69474
CUFF.1489.1	chrA01:13986909-13987641	732	4.15727	0.243766
CUFF.1490.1	chrA01:13987747-13988639	892	3.63387	0.213766
CUFF.1491.1	chrA01:13989116-13992834	2343	14.4548	0.853695
CUFF.1492.1	chrA01:13999867-14002568	641	10.7179	0.634193
CUFF.1493.1	chrA01:14003641-14012016	3228	9.64225	0.569237
CUFF.1493.2	chrA01:14011580-14012016	357	57.8349	3.41432
CUFF.1493.3	chrA01:14011580-14012591	632	50.1915	2.96309
CUFF.1493.4	chrA01:14011580-14012623	638	39.3874	2.32527
CUFF.1493.5	chrA01:14011580-14012596	616	52.8709	3.12127
CUFF.1494.1	chrA01:14017569-14019075	888	10.3663	0.611841
CUFF.1495.1	chrA01:14019331-14021055	1041	13.6509	0.802564
CUFF.1496.1	chrA01:14031557-14036747	4408	9.20389	0.543682
CUFF.1497.1	chrA01:14036894-14039114	1368	5.60697	0.33535
CUFF.1498.1	chrA01:14051777-14053814	1111	91.0406	5.38494
CUFF.1499.1	chrA01:14054130-14055583	1453	12.1163	0.708817
CUFF.1500.1	chrA01:14078667-14082498	1827	327.019	19.3112
CUFF.1501.1	chrA01:14121041-14122478	1289	21.6378	1.27562
CUFF.1501.2	chrA01:14121775-14122478	630	35.1566	2.0726
CUFF.1502.1	chrA01:14135471-14136995	1321	7.1741	0.426163
CUFF.1503.1	chrA01:14141680-14148035	4324	5.32245	0.316103
CUFF.1503.2	chrA01:14141680-14148035	4332	11.924	0.70817
CUFF.1504.1	chrA01:14146726-14148035	900	143.498	8.52242
CUFF.1505.1	chrA01:14158044-14162268	1461	100.869	5.94772
CUFF.1506.1	chrA01:14168956-14170784	1334	95.801	5.65378
CUFF.1507.1	chrA01:13235624-13236943	1043	6311.07	372.895
CUFF.1508.1	chrA01:14278402-14279426	1024	25.4544	1.4917
CUFF.1509.1	chrA01:14300137-14303674	2915	3.04723	0.179161
CUFF.1509.2	chrA01:14300137-14303674	3048	20.529	1.207
CUFF.1510.1	chrA01:14232932-14239602	2816	87.8718	5.187
CUFF.1511.1	chrA01:14335763-14337158	976	123.671	7.31897
CUFF.1512.1	chrA01:14338055-14338843	788	3.5998	0.211744
CUFF.1513.1	chrA01:14349710-14350196	486	65.2881	3.85233
CUFF.1514.1	chrA01:14358963-14365082	4004	21.8362	1.29123
CUFF.1514.2	chrA01:14358963-14365333	4137	6.13838	0.362977
CUFF.1515.1	chrA01:14321201-14330039	4252	32.1811	1.90051
CUFF.1515.2	chrA01:14324074-14329304	2731	10.0835	0.595503
CUFF.1516.1	chrA01:14411602-14411815	213	421.666	26.7923
CUFF.1517.1	chrA01:14423358-14424534	899	252.73	14.9811
CUFF.1518.1	chrA01:14439953-14440406	453	8.07837	0.469823
CUFF.1519.1	chrA01:14459887-14462607	1782	4.32882	0.255507
[truncated: 85,066 more rows]

## Sheet: S2-5
Table S2-5 The FPKM of genes of inoculated cotyledons(repeat1).
cuff_gene_id	Locus	FPKM
CUFF.2	chrA01:3102-5595	8.33437
CUFF.1	chrA01:141-509	147.122
CUFF.3	chrA01:812-2200	11.9316
CUFF.4	chrA01:1063-2419	3.94604
CUFF.5	chrA01:18209-19428	5.56385
CUFF.6	chrA01:24687-26277	5.93391
CUFF.7	chrA01:14492-15894	28.5595
CUFF.8	chrA01:30014-31809	4.66453
CUFF.9	chrA01:34268-37688	0.235592
CUFF.10	chrA01:40313-41191	0.746259
CUFF.11	chrA01:38094-39465	4.00031
CUFF.12	chrA01:44701-46420	0.843769
CUFF.13	chrA01:60699-61302	1.0013
CUFF.14	chrA01:64873-69545	15.5392
CUFF.15	chrA01:69775-71313	16.8181
CUFF.16	chrA01:74744-78257	38.8584
CUFF.17	chrA01:96027-96678	3.39459
CUFF.18	chrA01:106117-106881	1.13956
CUFF.19	chrA01:141995-144573	14.7269
CUFF.20	chrA01:168075-169398	1.39275
CUFF.21	chrA01:172853-175004	8.49909
CUFF.22	chrA01:178387-181305	1.88224
CUFF.23	chrA01:184483-185651	0.745124
CUFF.24	chrA01:184483-185640	0.378378
CUFF.25	chrA01:196799-198680	7.47242
CUFF.26	chrA01:212087-214605	15.5591
CUFF.27	chrA01:214893-217333	24.9117
CUFF.28	chrA01:220517-221679	11.5892
CUFF.29	chrA01:222289-223104	12.0764
CUFF.30	chrA01:228403-229835	42.7564
CUFF.31	chrA01:233352-235964	11.408
CUFF.32	chrA01:242840-249487	4.15215
CUFF.33	chrA01:251220-251953	0.441072
CUFF.34	chrA01:254253-255064	2.0286
CUFF.35	chrA01:256143-257718	3.50914
CUFF.36	chrA01:264499-266343	0.89048
CUFF.37	chrA01:278763-280807	0.960402
CUFF.38	chrA01:282681-284607	0.388536
CUFF.39	chrA01:305501-307818	0.750755
CUFF.40	chrA01:315242-317601	0.752591
CUFF.41	chrA01:326468-328205	32.0941
CUFF.42	chrA01:329651-332293	26.7612
CUFF.43	chrA01:332754-342029	39.6242
CUFF.44	chrA01:352187-352846	6.7254
CUFF.45	chrA01:353084-355565	6.68753
CUFF.46	chrA01:355882-359894	29.7935
CUFF.47	chrA01:380033-381909	3.93201
CUFF.48	chrA01:387744-389351	5.6701
CUFF.49	chrA01:396097-397214	1.53096
CUFF.50	chrA01:434606-435539	0.295928
CUFF.51	chrA01:444911-446806	0.980159
CUFF.52	chrA01:448926-452155	10.4345
CUFF.53	chrA01:456233-457182	29.451
CUFF.54	chrA01:458770-459962	20.086
CUFF.55	chrA01:460215-461339	48.6886
CUFF.56	chrA01:464338-466046	14.6142
CUFF.57	chrA01:485349-488163	3.98131
CUFF.58	chrA01:488646-490023	10.293
CUFF.59	chrA01:491768-494374	0.394827
CUFF.60	chrA01:496248-497977	3.15072
CUFF.61	chrA01:499087-501069	5.64722
CUFF.62	chrA01:501037-502623	14.799
CUFF.63	chrA01:511982-513429	3.61832
CUFF.64	chrA01:514746-516223	65.197
CUFF.65	chrA01:516414-518390	2.46446
CUFF.66	chrA01:529681-530439	0.776456
CUFF.67	chrA01:532458-538456	2.91773
CUFF.68	chrA01:535019-540523	10.6205
CUFF.69	chrA01:547584-550739	13.143
CUFF.70	chrA01:556910-558192	1.91529
CUFF.71	chrA01:559971-561681	41.912
CUFF.72	chrA01:562204-563622	23.9695
CUFF.73	chrA01:563486-565909	6.68505
CUFF.74	chrA01:568302-569867	21.3289
CUFF.75	chrA01:575139-579923	7.30106
CUFF.76	chrA01:594023-596371	11.174
CUFF.77	chrA01:597998-599745	1.92988
CUFF.78	chrA01:609993-613754	4.359
CUFF.79	chrA01:615189-616334	3.3774
CUFF.80	chrA01:617535-618603	5.46561
CUFF.81	chrA01:620904-622150	21.6998
CUFF.82	chrA01:630469-631903	2.71464
CUFF.83	chrA01:635844-640425	8.54631
CUFF.84	chrA01:640573-641174	20.1433
CUFF.85	chrA01:642165-644619	4.28979
CUFF.86	chrA01:642165-644805	6.33439
CUFF.87	chrA01:648372-651871	1.87707
CUFF.88	chrA01:658181-661387	3.36606
CUFF.89	chrA01:671793-672930	2.93463
CUFF.90	chrA01:681482-684830	34.4716
CUFF.91	chrA01:700018-705040	2.69305
CUFF.92	chrA01:709181-709974	0.381166
CUFF.93	chrA01:711026-715020	4.01003
CUFF.94	chrA01:724104-725778	0.680045
CUFF.95	chrA01:729505-730650	0.260389
CUFF.96	chrA01:733239-735478	3.64971
CUFF.97	chrA01:744028-746270	44.8277
CUFF.98	chrA01:750353-754281	5.26237
CUFF.99	chrA01:754844-757241	14.8459
CUFF.100	chrA01:758565-761421	0.330173
CUFF.101	chrA01:777294-781807	0.996016
CUFF.102	chrA01:782335-787192	0.953141
CUFF.103	chrA01:787817-789259	43.5723
CUFF.104	chrA01:797273-797925	0.574389
CUFF.105	chrA01:803600-805410	3.61293
CUFF.106	chrA01:809478-811713	0.302755
CUFF.107	chrA01:811858-813350	0.37917
CUFF.108	chrA01:813506-826561	1.16252
CUFF.109	chrA01:826621-830605	1.7554
CUFF.110	chrA01:832442-833358	142.617
CUFF.111	chrA01:839870-841186	12.7689
CUFF.112	chrA01:843532-845472	0.699793
CUFF.113	chrA01:845935-847470	2.32701
CUFF.114	chrA01:847647-848286	11.2042
CUFF.115	chrA01:847650-849903	1.16031
CUFF.116	chrA01:852897-854395	5.9532
CUFF.117	chrA01:857676-861273	1.4444
CUFF.118	chrA01:864242-866472	0.833673
CUFF.119	chrA01:874668-878111	7.13985
CUFF.120	chrA01:882626-883361	4.83089
CUFF.121	chrA01:884112-886767	0.651858
CUFF.122	chrA01:61509-64285	376.451
CUFF.123	chrA01:887883-890224	13.3394
CUFF.124	chrA01:889460-892966	6.06607
CUFF.125	chrA01:894510-895947	9.60464
CUFF.126	chrA01:914824-915026	7.69098
CUFF.127	chrA01:923087-924302	0.230842
CUFF.128	chrA01:924670-926658	1.88218
CUFF.129	chrA01:930172-931128	51.5334
CUFF.130	chrA01:931403-933599	14.6401
CUFF.131	chrA01:933958-935240	15.7201
CUFF.132	chrA01:935869-937858	0.681587
CUFF.133	chrA01:943463-944232	0.279226
CUFF.134	chrA01:952125-958031	5.65567
CUFF.135	chrA01:962240-962865	17.5552
CUFF.136	chrA01:963875-964471	4.62124
CUFF.137	chrA01:966182-967460	17.7666
CUFF.138	chrA01:970144-973252	1.1417
CUFF.139	chrA01:973415-975249	0.41948
CUFF.140	chrA01:976037-977514	0.363407
CUFF.141	chrA01:981196-983434	2.47405
CUFF.142	chrA01:987479-988676	3.6374
CUFF.143	chrA01:992322-995301	4.24276
CUFF.144	chrA01:997768-999689	73.3317
CUFF.145	chrA01:999900-1003404	18.6872
CUFF.146	chrA01:1008090-1009508	1.81497
CUFF.147	chrA01:898895-908407	106.658
CUFF.148	chrA01:1016221-1023366	3.24146
CUFF.149	chrA01:1028341-1029696	0.664623
CUFF.150	chrA01:1030101-1032679	2.14604
CUFF.151	chrA01:1025735-1028117	22.9933
CUFF.152	chrA01:1041426-1045052	5.66799
CUFF.153	chrA01:1045366-1048352	0.392651
CUFF.154	chrA01:1050328-1053199	0.995063
CUFF.155	chrA01:1060948-1066186	1.78131
CUFF.156	chrA01:1035222-1038443	51.779
CUFF.157	chrA01:1082478-1085834	3.06538
CUFF.158	chrA01:1087434-1090543	18.3736
CUFF.159	chrA01:1135289-1137839	0.426966
CUFF.160	chrA01:1139268-1141106	3.95752
CUFF.161	chrA01:1150555-1151700	3.59547
CUFF.162	chrA01:1067240-1070319	26.605
CUFF.163	chrA01:1157673-1159342	6.84708
CUFF.164	chrA01:1164192-1166766	8.16702
CUFF.165	chrA01:1184581-1186310	6.52174
CUFF.166	chrA01:1189263-1189956	0.936741
CUFF.167	chrA01:1196404-1199218	1.96355
CUFF.168	chrA01:1171134-1174831	1.77781
CUFF.169	chrA01:1173722-1181254	6.87583
CUFF.170	chrA01:1209847-1210603	3.22083
CUFF.171	chrA01:1232340-1233147	0.809305
CUFF.172	chrA01:1201347-1206914	14.0734
CUFF.173	chrA01:1234074-1237996	7.98697
CUFF.174	chrA01:1238123-1239414	101.334
CUFF.175	chrA01:1254500-1255923	2.79991
CUFF.176	chrA01:1257804-1259304	23.537
CUFF.177	chrA01:1259646-1262522	12.781
CUFF.178	chrA01:1265953-1269788	2.06712
CUFF.179	chrA01:1270144-1271755	71.5775
CUFF.180	chrA01:1247514-1251516	49.1238
CUFF.181	chrA01:1252083-1253412	7.25485
CUFF.182	chrA01:1274730-1275581	10.1045
CUFF.183	chrA01:1272022-1273171	52.777
CUFF.184	chrA01:1280298-1281612	8.11182
CUFF.185	chrA01:1300845-1301940	1.83796
CUFF.186	chrA01:1295460-1298520	4.95397
CUFF.187	chrA01:1304721-1305952	5.48642
CUFF.188	chrA01:1312822-1315785	0.839171
CUFF.189	chrA01:1306978-1308987	24.5619
CUFF.191	chrA01:1316198-1319114	22.876
CUFF.190	chrA01:1320199-1323409	20.2964
CUFF.192	chrA01:1323930-1326402	13.1103
CUFF.193	chrA01:1335346-1339217	3.78441
CUFF.194	chrA01:1342388-1343637	1.05247
CUFF.195	chrA01:1347252-1349325	4.98578
CUFF.196	chrA01:1356467-1359761	5.9338
CUFF.197	chrA01:1363763-1366756	8.04218
CUFF.198	chrA01:1369235-1372516	10.7113
CUFF.199	chrA01:1373164-1374467	1.71333
CUFF.200	chrA01:1374625-1380616	2.77796
CUFF.201	chrA01:1385672-1386882	15.4228
CUFF.202	chrA01:1387268-1391342	2.35098
CUFF.203	chrA01:1391518-1392778	5.29875
CUFF.204	chrA01:1326657-1331667	32.4671
CUFF.205	chrA01:1393350-1396380	6.16744
CUFF.206	chrA01:1394439-1396811	2.16407
CUFF.207	chrA01:1410742-1413849	13.5391
CUFF.208	chrA01:1416078-1417335	0.411887
CUFF.209	chrA01:1418667-1422238	2.89474
CUFF.210	chrA01:1424652-1427580	1.38124
CUFF.211	chrA01:1428099-1429826	4.93911
CUFF.212	chrA01:1431640-1434354	3.41182
CUFF.213	chrA01:1399109-1403300	23.1555
CUFF.214	chrA01:1450463-1452377	0.363334
CUFF.215	chrA01:1450924-1452377	0.324354
CUFF.216	chrA01:1452745-1454887	25.8068
CUFF.217	chrA01:1458432-1460161	14.2976
CUFF.218	chrA01:1460914-1462553	1.37455
CUFF.219	chrA01:1467640-1469540	1.07857
CUFF.220	chrA01:1434943-1436625	70.9294
CUFF.221	chrA01:1434943-1440019	15.8033
CUFF.222	chrA01:1474558-1479039	13.5419
CUFF.223	chrA01:1479494-1485833	0.661063
CUFF.224	chrA01:1490205-1491605	0.262806
CUFF.225	chrA01:1498661-1500564	0.757039
CUFF.226	chrA01:1499473-1500564	1.21374
CUFF.227	chrA01:1504959-1505812	1.51312
CUFF.228	chrA01:1508841-1511219	2.41677
CUFF.229	chrA01:1511676-1513109	4.09079
CUFF.230	chrA01:1513761-1514820	1.28548
CUFF.231	chrA01:1515232-1516031	81.9222
CUFF.232	chrA01:1548681-1549522	0.973241
CUFF.233	chrA01:1470181-1473486	50.8991
CUFF.234	chrA01:1553921-1557223	8.97913
CUFF.235	chrA01:1564708-1565410	0.675661
CUFF.238	chrA01:1559496-1561457	8.4805
CUFF.236	chrA01:1568969-1572395	6.92944
CUFF.237	chrA01:1571338-1573345	2.49519
CUFF.239	chrA01:1576709-1577122	33.6912
CUFF.240	chrA01:1577933-1578595	5.45421
CUFF.241	chrA01:1585864-1586521	40.7367
CUFF.242	chrA01:1587161-1589224	1.45925
CUFF.243	chrA01:1588393-1594119	0.709789
CUFF.244	chrA01:1595436-1597507	3.98632
CUFF.245	chrA01:1597629-1600450	3.74088
CUFF.246	chrA01:1579499-1584869	16.684
CUFF.247	chrA01:1601293-1605716	4.65683
CUFF.248	chrA01:1603777-1609316	2.55738
CUFF.249	chrA01:1609522-1610481	1.44699
CUFF.250	chrA01:1611025-1613901	20.6198
CUFF.251	chrA01:1617598-1619036	4.86376
CUFF.252	chrA01:1622848-1626369	3.18866
CUFF.253	chrA01:1629870-1632540	4.1293
CUFF.254	chrA01:1633886-1635670	3.21938
CUFF.255	chrA01:1639907-1642354	4.59895
CUFF.256	chrA01:1626932-1629728	13.0857
CUFF.257	chrA01:1643381-1646622	0.973077
CUFF.258	chrA01:1654785-1657425	0.186322
CUFF.259	chrA01:1663884-1666423	2.14692
CUFF.260	chrA01:1647551-1651157	12.8257
CUFF.261	chrA01:1667049-1669097	7.65481
CUFF.262	chrA01:1681554-1682355	0.318791
CUFF.263	chrA01:1675520-1678757	2.07574
CUFF.264	chrA01:1682959-1684622	21.3005
CUFF.265	chrA01:1698281-1703878	4.26822
CUFF.266	chrA01:1685542-1693129	3.51259
CUFF.267	chrA01:1718900-1720951	3.45514
CUFF.268	chrA01:1721210-1723274	0.202222
CUFF.270	chrA01:1724129-1725762	0.606722
CUFF.269	chrA01:1704326-1714834	2.11808
[truncated: 62,094 more rows]

## Sheet: S2-6
Table S2-6 The FPKM of isoforms of inoculated cotyledons(repeat1).
[truncated: 83,931 more rows]

[truncated: 10 more sheets: S2-7, S2-8, S2-9, S2-10, S2-11, S2-12, S2-13, S2-14, S2-15, S2-16]
