# Supplementary material for: The Alternative Splicing Landscape of Brassica napus Infected with Leptosphaeria maculans
Source: Genes (Basel). 2019 Apr 11;10(4):296. doi: 10.3390/genes10040296 (PMC6523698; doi:10.3390/genes10040296)
Supplement: Supplementary file 1 [file genes-10-00296-s001.zip › Table S3.xlsx]

## Sheet: S3-1
Table S3-1 The AS patterns of non-inoculated cotyledons
Seqname	start	end	strand	structure
chrC04	26258709	26258824	-	as_code "1^2- , 0"; transcript1_id "TCONS_00079551"; splice_chain1 "26258824,26258709"; transcript2_id "TCONS_00081950"; splice_chain2 "";
chrA03_random	4848883	4849032	+	as_code "1^2- , 0"; transcript1_id "TCONS_00016418"; splice_chain1 ""; transcript2_id "TCONS_00016417"; splice_chain2 "4848883,4849032";
chrA03_random	4703856	4704087	-	as_code "1^2- , 0"; transcript1_id "TCONS_00016656"; splice_chain1 "4704087,4703856"; transcript2_id "TCONS_00016657"; splice_chain2 "";
chrA03_random	4703856	4704003	-	as_code "1^2- , 0"; transcript1_id "TCONS_00016657"; splice_chain1 ""; transcript2_id "TCONS_00016658"; splice_chain2 "4704003,4703856";
chrA03_random	4704109	4704197	-	as_code "1^2- , 0"; transcript1_id "TCONS_00016657"; splice_chain1 ""; transcript2_id "TCONS_00016882"; splice_chain2 "4704197,4704109";
chrA03_random	4906353	4906435	-	as_code "1^2- , 0"; transcript1_id "TCONS_00016884"; splice_chain1 "4906435,4906353"; transcript2_id "TCONS_00016886"; splice_chain2 "";
chrA03_random	4906356	4906435	-	as_code "1^2- , 0"; transcript1_id "TCONS_00016885"; splice_chain1 "4906435,4906356"; transcript2_id "TCONS_00016886"; splice_chain2 "";
chrA03_random	4905954	4906019	-	as_code "1^2- , 0"; transcript1_id "TCONS_00016884"; splice_chain1 "4906019,4905954"; transcript2_id "TCONS_00016886"; splice_chain2 "";
chrA03_random	4904344	4904425	-	as_code "1^2- , 0"; transcript1_id "TCONS_00016884"; splice_chain1 "4904425,4904344"; transcript2_id "TCONS_00016661"; splice_chain2 "";
chrA03_random	4931760	4931837	-	as_code "1^2- , 0"; transcript1_id "TCONS_00016888"; splice_chain1 "4931837,4931760"; transcript2_id "TCONS_00016889"; splice_chain2 "";
chrA03_random	4931587	4931708	-	as_code "1^2- , 0"; transcript1_id "TCONS_00016887"; splice_chain1 ""; transcript2_id "TCONS_00016889"; splice_chain2 "4931708,4931587";
chrA03_random	4931775	4931912	-	as_code "1^2- , 0"; transcript1_id "TCONS_00016889"; splice_chain1 ""; transcript2_id "TCONS_00016891"; splice_chain2 "4931912,4931775";
chrA03_random	4931761	4931837	-	as_code "1^2- , 0"; transcript1_id "TCONS_00016889"; splice_chain1 ""; transcript2_id "TCONS_00016664"; splice_chain2 "4931837,4931761";
chrA03_random	5044055	5044405	-	as_code "1^2- , 0"; transcript1_id "TCONS_00016670"; splice_chain1 "5044405,5044055"; transcript2_id "TCONS_00016671"; splice_chain2 "";
chrC04	26203053	26203123	-	as_code "1^2- , 0"; transcript1_id "TCONS_00081949"; splice_chain1 ""; transcript2_id "TCONS_00079548"; splice_chain2 "26203123,26203053";
chrC04	25898572	25899702	-	as_code "1^2- , 0"; transcript1_id "TCONS_00079540"; splice_chain1 ""; transcript2_id "TCONS_00079541"; splice_chain2 "25899702,25898572";
chrC04	26094012	26094218	-	as_code "1^2- , 0"; transcript1_id "TCONS_00079542"; splice_chain1 ""; transcript2_id "TCONS_00079543"; splice_chain2 "26094218,26094012";
chrC04	26084122	26084201	+	as_code "1^2- , 0"; transcript1_id "TCONS_00077596"; splice_chain1 ""; transcript2_id "TCONS_00081108"; splice_chain2 "26084122,26084201";
chrA03_random	5059602	5059701	-	as_code "1^2- , 0"; transcript1_id "TCONS_00016672"; splice_chain1 ""; transcript2_id "TCONS_00016673"; splice_chain2 "5059701,5059602";
chrA03_random	5209956	5210309	+	as_code "1^2- , 0"; transcript1_id "TCONS_00016423"; splice_chain1 ""; transcript2_id "TCONS_00016424"; splice_chain2 "5209956,5210309";
chrA03_random	5304434	5304629	+	as_code "1^2- , 0"; transcript1_id "TCONS_00016427"; splice_chain1 "5304434,5304629"; transcript2_id "TCONS_00016797"; splice_chain2 "";
chrA03_random	5304434	5304768	+	as_code "1^2- , 0"; transcript1_id "TCONS_00016425"; splice_chain1 "5304434,5304768"; transcript2_id "TCONS_00016426"; splice_chain2 "";
chrA03_random	5304677	5304768	+	as_code "1^2- , 0"; transcript1_id "TCONS_00016426"; splice_chain1 ""; transcript2_id "TCONS_00016797"; splice_chain2 "5304677,5304768";
chrA03_random	5493943	5494034	-	as_code "1^2- , 0"; transcript1_id "TCONS_00016899"; splice_chain1 "5494034,5493943"; transcript2_id "TCONS_00016679"; splice_chain2 "";
chrA03_random	5492233	5492473	-	as_code "1^2- , 0"; transcript1_id "TCONS_00016897"; splice_chain1 ""; transcript2_id "TCONS_00016898"; splice_chain2 "5492473,5492233";
chrA03_random	5492929	5493085	-	as_code "1^2- , 0"; transcript1_id "TCONS_00016897"; splice_chain1 ""; transcript2_id "TCONS_00016676"; splice_chain2 "5493085,5492929";
chrA03_random	5492232	5492473	-	as_code "1^2- , 0"; transcript1_id "TCONS_00016897"; splice_chain1 ""; transcript2_id "TCONS_00016676"; splice_chain2 "5492473,5492232";
chrA03_random	5492769	5492856	-	as_code "1^2- , 0"; transcript1_id "TCONS_00016898"; splice_chain1 ""; transcript2_id "TCONS_00016676"; splice_chain2 "5492856,5492769";
chrA03_random	5491942	5492033	-	as_code "1^2- , 0"; transcript1_id "TCONS_00016897"; splice_chain1 "5492033,5491942"; transcript2_id "TCONS_00016898"; splice_chain2 "";
chrA03_random	5491769	5491850	-	as_code "1^2- , 0"; transcript1_id "TCONS_00016897"; splice_chain1 ""; transcript2_id "TCONS_00016676"; splice_chain2 "5491850,5491769";
chrA03_random	5387560	5387653	+	as_code "1^2- , 0"; transcript1_id "TCONS_00016428"; splice_chain1 ""; transcript2_id "TCONS_00016799"; splice_chain2 "5387560,5387653";
chrA03_random	5785993	5786755	-	as_code "1^2- , 0"; transcript1_id "TCONS_00016681"; splice_chain1 ""; transcript2_id "TCONS_00016900"; splice_chain2 "5786755,5785993";
chrA03_random	5904371	5904474	+	as_code "1^2- , 0"; transcript1_id "TCONS_00016800"; splice_chain1 ""; transcript2_id "TCONS_00016430"; splice_chain2 "5904371,5904474";
chrC04	25779411	25779544	+	as_code "1^2- , 0"; transcript1_id "TCONS_00077591"; splice_chain1 "25779411,25779544"; transcript2_id "TCONS_00077590"; splice_chain2 "";
chrC04	25800074	25800181	-	as_code "1^2- , 0"; transcript1_id "TCONS_00079537"; splice_chain1 ""; transcript2_id "TCONS_00079538"; splice_chain2 "25800181,25800074";
chrC04	25763784	25763874	+	as_code "1^2- , 0"; transcript1_id "TCONS_00077588"; splice_chain1 "25763784,25763874"; transcript2_id "TCONS_00081104"; splice_chain2 "";
chrC04	25709135	25709228	+	as_code "1^2- , 0"; transcript1_id "TCONS_00077585"; splice_chain1 "25709135,25709228"; transcript2_id "TCONS_00077584"; splice_chain2 "";
chrC04	25706645	25707281	+	as_code "1^2- , 0"; transcript1_id "TCONS_00081103"; splice_chain1 ""; transcript2_id "TCONS_00077582"; splice_chain2 "25706645,25707281";
chrC04	25706645	25707267	+	as_code "1^2- , 0"; transcript1_id "TCONS_00081103"; splice_chain1 ""; transcript2_id "TCONS_00077581"; splice_chain2 "25706645,25707267";
chrA02_random	28981	29070	-	as_code "1^2- , 0"; transcript1_id "TCONS_00008899"; splice_chain1 ""; transcript2_id "TCONS_00008900"; splice_chain2 "29070,28981";
chrA03_random	5984585	5984679	-	as_code "1^2- , 0"; transcript1_id "TCONS_00016905"; splice_chain1 ""; transcript2_id "TCONS_00016685"; splice_chain2 "5984679,5984585";
chrA03_random	5984580	5984679	-	as_code "1^2- , 0"; transcript1_id "TCONS_00016905"; splice_chain1 ""; transcript2_id "TCONS_00016684"; splice_chain2 "5984679,5984580";
chrA03_random	5983972	5984054	-	as_code "1^2- , 0"; transcript1_id "TCONS_00016905"; splice_chain1 "5984054,5983972"; transcript2_id "TCONS_00016685"; splice_chain2 "";
chrA03_random	5982924	5983005	-	as_code "1^2- , 0"; transcript1_id "TCONS_00016905"; splice_chain1 "5983005,5982924"; transcript2_id "TCONS_00016685"; splice_chain2 "";
chrA03_random	5985388	5985472	+	as_code "1^2- , 0"; transcript1_id "TCONS_00016434"; splice_chain1 ""; transcript2_id "TCONS_00016802"; splice_chain2 "5985388,5985472";
chrA03_random	5986387	5986467	+	as_code "1^2- , 0"; transcript1_id "TCONS_00016434"; splice_chain1 "5986387,5986467"; transcript2_id "TCONS_00016801"; splice_chain2 "";
chrA03_random	5981035	5981355	-	as_code "1^2- , 0"; transcript1_id "TCONS_00016682"; splice_chain1 ""; transcript2_id "TCONS_00016902"; splice_chain2 "5981355,5981035";
chrA03_random	5981035	5981360	-	as_code "1^2- , 0"; transcript1_id "TCONS_00016682"; splice_chain1 ""; transcript2_id "TCONS_00016903"; splice_chain2 "5981360,5981035";
chrA03_random	5967802	5967933	-	as_code "1^2- , 0"; transcript1_id "TCONS_00016902"; splice_chain1 ""; transcript2_id "TCONS_00016904"; splice_chain2 "5967933,5967802";
chrC04	25583126	25583379	+	as_code "1^2- , 0"; transcript1_id "TCONS_00077577"; splice_chain1 "25583126,25583379"; transcript2_id "TCONS_00077578"; splice_chain2 "";
chrC04	25471765	25471844	+	as_code "1^2- , 0"; transcript1_id "TCONS_00077573"; splice_chain1 "25471765,25471844"; transcript2_id "TCONS_00077574"; splice_chain2 "";
chrC04	25481934	25482032	-	as_code "1^2- , 0"; transcript1_id "TCONS_00079531"; splice_chain1 "25482032,25481934"; transcript2_id "TCONS_00079532"; splice_chain2 "";
chrC04	25521338	25521419	+	as_code "1^2- , 0"; transcript1_id "TCONS_00077575"; splice_chain1 ""; transcript2_id "TCONS_00081099"; splice_chain2 "25521338,25521419";
chrC04	25522433	25522518	+	as_code "1^2- , 0"; transcript1_id "TCONS_00077575"; splice_chain1 ""; transcript2_id "TCONS_00081100"; splice_chain2 "25522433,25522518";
chrA02_random	45434	45507	-	as_code "1^2- , 0"; transcript1_id "TCONS_00008907"; splice_chain1 ""; transcript2_id "TCONS_00008908"; splice_chain2 "45507,45434";
chrA02_random	48153	48236	-	as_code "1^2- , 0"; transcript1_id "TCONS_00008909"; splice_chain1 ""; transcript2_id "TCONS_00009046"; splice_chain2 "48236,48153";
chrC04	25474159	25474227	-	as_code "1^2- , 0"; transcript1_id "TCONS_00079530"; splice_chain1 "25474227,25474159"; transcript2_id "TCONS_00081943"; splice_chain2 "";
chrC04	25424887	25424969	+	as_code "1^2- , 0"; transcript1_id "TCONS_00077569"; splice_chain1 ""; transcript2_id "TCONS_00077570"; splice_chain2 "25424887,25424969";
chrC04	25368809	25368971	+	as_code "1^2- , 0"; transcript1_id "TCONS_00081095"; splice_chain1 "25368809,25368971"; transcript2_id "TCONS_00081097"; splice_chain2 "";
chrC04	25369854	25369938	+	as_code "1^2- , 0"; transcript1_id "TCONS_00081095"; splice_chain1 ""; transcript2_id "TCONS_00081097"; splice_chain2 "25369854,25369938";
chrC04	25370022	25370096	+	as_code "1^2- , 0"; transcript1_id "TCONS_00081095"; splice_chain1 "25370022,25370096"; transcript2_id "TCONS_00077566"; splice_chain2 "";
chrC04	25312611	25312813	-	as_code "1^2- , 0"; transcript1_id "TCONS_00079528"; splice_chain1 "25312813,25312611"; transcript2_id "TCONS_00079529"; splice_chain2 "";
chrC04	25311841	25311929	-	as_code "1^2- , 0"; transcript1_id "TCONS_00079528"; splice_chain1 "25311929,25311841"; transcript2_id "TCONS_00081941"; splice_chain2 "";
chrC04	25346093	25346199	+	as_code "1^2- , 0"; transcript1_id "TCONS_00077563"; splice_chain1 "25346093,25346199"; transcript2_id "TCONS_00077564"; splice_chain2 "";
chrC04	25305276	25305387	-	as_code "1^2- , 0"; transcript1_id "TCONS_00081939"; splice_chain1 "25305387,25305276"; transcript2_id "TCONS_00081940"; splice_chain2 "";
chrC04	25305276	25305391	-	as_code "1^2- , 0"; transcript1_id "TCONS_00081940"; splice_chain1 ""; transcript2_id "TCONS_00079526"; splice_chain2 "25305391,25305276";
chrC04	25302307	25302384	-	as_code "1^2- , 0"; transcript1_id "TCONS_00081939"; splice_chain1 "25302384,25302307"; transcript2_id "TCONS_00079525"; splice_chain2 "";
chrC04	25294206	25294525	+	as_code "1^2- , 0"; transcript1_id "TCONS_00081093"; splice_chain1 "25294206,25294525"; transcript2_id "TCONS_00077560"; splice_chain2 "";
chrA02_random	79509	79590	+	as_code "1^2- , 0"; transcript1_id "TCONS_00008815"; splice_chain1 ""; transcript2_id "TCONS_00009006"; splice_chain2 "79509,79590";
chrA02_random	108620	109444	+	as_code "1^2- , 0"; transcript1_id "TCONS_00009007"; splice_chain1 "108620,109444"; transcript2_id "TCONS_00009008"; splice_chain2 "";
chrA02_random	109749	109828	+	as_code "1^2- , 0"; transcript1_id "TCONS_00009007"; splice_chain1 "109749,109828"; transcript2_id "TCONS_00009008"; splice_chain2 "";
chrA02_random	108434	108515	+	as_code "1^2- , 0"; transcript1_id "TCONS_00009007"; splice_chain1 ""; transcript2_id "TCONS_00009009"; splice_chain2 "108434,108515";
chrA02_random	107882	108117	+	as_code "1^2- , 0"; transcript1_id "TCONS_00009007"; splice_chain1 ""; transcript2_id "TCONS_00009010"; splice_chain2 "107882,108117";
chrC04	25296167	25296241	-	as_code "1^2- , 0"; transcript1_id "TCONS_00081938"; splice_chain1 "25296241,25296167"; transcript2_id "TCONS_00079524"; splice_chain2 "";
chrC04	25223216	25225253	-	as_code "1^2- , 0"; transcript1_id "TCONS_00079521"; splice_chain1 ""; transcript2_id "TCONS_00079520"; splice_chain2 "25225253,25223216";
chrC04	25215424	25215510	+	as_code "1^2- , 0"; transcript1_id "TCONS_00077558"; splice_chain1 "25215424,25215510"; transcript2_id "TCONS_00081091"; splice_chain2 "";
chrC04	25218314	25218544	+	as_code "1^2- , 0"; transcript1_id "TCONS_00077558"; splice_chain1 ""; transcript2_id "TCONS_00081091"; splice_chain2 "25218314,25218544";
chrC04	25220752	25220840	+	as_code "1^2- , 0"; transcript1_id "TCONS_00077558"; splice_chain1 ""; transcript2_id "TCONS_00081092"; splice_chain2 "25220752,25220840";
chrC04	25270955	25271041	-	as_code "1^2- , 0"; transcript1_id "TCONS_00079523"; splice_chain1 "25271041,25270955"; transcript2_id "TCONS_00081937"; splice_chain2 "";
chrC04	25169918	25170117	+	as_code "1^2- , 0"; transcript1_id "TCONS_00077556"; splice_chain1 "25169918,25170117"; transcript2_id "TCONS_00081090"; splice_chain2 "";
chrC04	25169918	25170375	+	as_code "1^2- , 0"; transcript1_id "TCONS_00081090"; splice_chain1 ""; transcript2_id "TCONS_00077557"; splice_chain2 "25169918,25170375";
chrC04	25107044	25107158	-	as_code "1^2- , 0"; transcript1_id "TCONS_00081935"; splice_chain1 "25107158,25107044"; transcript2_id "TCONS_00079517"; splice_chain2 "";
chrC04	25106052	25106662	-	as_code "1^2- , 0"; transcript1_id "TCONS_00081935"; splice_chain1 ""; transcript2_id "TCONS_00079519"; splice_chain2 "25106662,25106052";
chrC04	25136829	25137069	+	as_code "1^2- , 0"; transcript1_id "TCONS_00077551"; splice_chain1 "25136829,25137069"; transcript2_id "TCONS_00081088"; splice_chain2 "";
chrC04	27253695	27253789	-	as_code "1^2- , 0"; transcript1_id "TCONS_00079582"; splice_chain1 ""; transcript2_id "TCONS_00079581"; splice_chain2 "27253789,27253695";
chrC04	27254879	27255003	-	as_code "1^2- , 0"; transcript1_id "TCONS_00079581"; splice_chain1 "27255003,27254879"; transcript2_id "TCONS_00081960"; splice_chain2 "";
chrC04	27118133	27118393	-	as_code "1^2- , 0"; transcript1_id "TCONS_00079577"; splice_chain1 ""; transcript2_id "TCONS_00079578"; splice_chain2 "27118393,27118133";
chrC04	27118133	27118366	-	as_code "1^2- , 0"; transcript1_id "TCONS_00079577"; splice_chain1 ""; transcript2_id "TCONS_00079579"; splice_chain2 "27118366,27118133";
chrC04	27118129	27118366	-	as_code "1^2- , 0"; transcript1_id "TCONS_00079577"; splice_chain1 ""; transcript2_id "TCONS_00081958"; splice_chain2 "27118366,27118129";
chrC04	27117655	27117771	-	as_code "1^2- , 0"; transcript1_id "TCONS_00079577"; splice_chain1 ""; transcript2_id "TCONS_00079578"; splice_chain2 "27117771,27117655";
chrC04	27116907	27116997	-	as_code "1^2- , 0"; transcript1_id "TCONS_00079577"; splice_chain1 ""; transcript2_id "TCONS_00079578"; splice_chain2 "27116997,27116907";
chrC04	27055212	27055298	-	as_code "1^2- , 0"; transcript1_id "TCONS_00081957"; splice_chain1 "27055298,27055212"; transcript2_id "TCONS_00079572"; splice_chain2 "";
chrC04	27049094	27049202	-	as_code "1^2- , 0"; transcript1_id "TCONS_00081954"; splice_chain1 "27049202,27049094"; transcript2_id "TCONS_00081955"; splice_chain2 "";
chrC04	27048141	27048276	-	as_code "1^2- , 0"; transcript1_id "TCONS_00081954"; splice_chain1 "27048276,27048141"; transcript2_id "TCONS_00079570"; splice_chain2 "";
chrC04	26962516	26963000	-	as_code "1^2- , 0"; transcript1_id "TCONS_00081951"; splice_chain1 ""; transcript2_id "TCONS_00081952"; splice_chain2 "26963000,26962516";
chrC04	26755371	26755440	+	as_code "1^2- , 0"; transcript1_id "TCONS_00077608"; splice_chain1 "26755371,26755440"; transcript2_id "TCONS_00081112"; splice_chain2 "";
chrC04	26757491	26757567	+	as_code "1^2- , 0"; transcript1_id "TCONS_00077608"; splice_chain1 "26757491,26757567"; transcript2_id "TCONS_00081112"; splice_chain2 "";
chrC04	26183332	26183416	+	as_code "1^2- , 0"; transcript1_id "TCONS_00081109"; splice_chain1 ""; transcript2_id "TCONS_00081110"; splice_chain2 "26183332,26183416";
chrC04	26185313	26185387	+	as_code "1^2- , 0"; transcript1_id "TCONS_00081109"; splice_chain1 ""; transcript2_id "TCONS_00081110"; splice_chain2 "26185313,26185387";
chrC04	26340358	26340443	-	as_code "1^2- , 0"; transcript1_id "TCONS_00079554"; splice_chain1 ""; transcript2_id "TCONS_00079553"; splice_chain2 "26340443,26340358";
chrC04	26590086	26590165	-	as_code "1^2- , 0"; transcript1_id "TCONS_00079561"; splice_chain1 ""; transcript2_id "TCONS_00079562"; splice_chain2 "26590165,26590086";
chrC07	21405797	21405875	+	as_code "1^2- , 0"; transcript1_id "TCONS_00095578"; splice_chain1 ""; transcript2_id "TCONS_00099339"; splice_chain2 "21405797,21405875";
chrC07	21406151	21406328	+	as_code "1^2- , 0"; transcript1_id "TCONS_00095578"; splice_chain1 "21406151,21406328"; transcript2_id "TCONS_00095579"; splice_chain2 "";
chrA08	18000695	18000790	-	as_code "1^2- , 0"; transcript1_id "TCONS_00038230"; splice_chain1 ""; transcript2_id "TCONS_00039428"; splice_chain2 "18000790,18000695";
chrA08	18000252	18000345	-	as_code "1^2- , 0"; transcript1_id "TCONS_00038230"; splice_chain1 ""; transcript2_id "TCONS_00039428"; splice_chain2 "18000345,18000252";
chrA08	17999972	18000057	-	as_code "1^2- , 0"; transcript1_id "TCONS_00038230"; splice_chain1 "18000057,17999972"; transcript2_id "TCONS_00039429"; splice_chain2 "";
chrC07	21402866	21402947	+	as_code "1^2- , 0"; transcript1_id "TCONS_00095577"; splice_chain1 "21402866,21402947"; transcript2_id "TCONS_00099336"; splice_chain2 "";
chrC07	21308087	21308167	+	as_code "1^2- , 0"; transcript1_id "TCONS_00099330"; splice_chain1 "21308087,21308167"; transcript2_id "TCONS_00095570"; splice_chain2 "";
chrC07	21308997	21309080	+	as_code "1^2- , 0"; transcript1_id "TCONS_00099330"; splice_chain1 "21308997,21309080"; transcript2_id "TCONS_00095570"; splice_chain2 "";
chrC07	21370400	21370479	+	as_code "1^2- , 0"; transcript1_id "TCONS_00099331"; splice_chain1 "21370400,21370479"; transcript2_id "TCONS_00099334"; splice_chain2 "";
chrC07	21371763	21371848	+	as_code "1^2- , 0"; transcript1_id "TCONS_00099334"; splice_chain1 ""; transcript2_id "TCONS_00099332"; splice_chain2 "21371763,21371848";
chrC07	21370277	21370401	+	as_code "1^2- , 0"; transcript1_id "TCONS_00099334"; splice_chain1 ""; transcript2_id "TCONS_00099333"; splice_chain2 "21370277,21370401";
chrC07	21370604	21370963	+	as_code "1^2- , 0"; transcript1_id "TCONS_00099333"; splice_chain1 "21370604,21370963"; transcript2_id "TCONS_00095574"; splice_chain2 "";
chrC07	21371473	21371542	+	as_code "1^2- , 0"; transcript1_id "TCONS_00095574"; splice_chain1 "21371473,21371542"; transcript2_id "TCONS_00099335"; splice_chain2 "";
chrC07	21689192	21689272	+	as_code "1^2- , 0"; transcript1_id "TCONS_00095589"; splice_chain1 ""; transcript2_id "TCONS_00095590"; splice_chain2 "21689192,21689272";
chrC07	21689037	21689116	+	as_code "1^2- , 0"; transcript1_id "TCONS_00099342"; splice_chain1 ""; transcript2_id "TCONS_00095590"; splice_chain2 "21689037,21689116";
chrC07	21689742	21689814	+	as_code "1^2- , 0"; transcript1_id "TCONS_00095589"; splice_chain1 ""; transcript2_id "TCONS_00099342"; splice_chain2 "21689742,21689814";
chrC07	21691083	21691166	+	as_code "1^2- , 0"; transcript1_id "TCONS_00095589"; splice_chain1 ""; transcript2_id "TCONS_00099342"; splice_chain2 "21691083,21691166";
chrC07	21683715	21683799	-	as_code "1^2- , 0"; transcript1_id "TCONS_00097599"; splice_chain1 ""; transcript2_id "TCONS_00100196"; splice_chain2 "21683799,21683715";
chrC07	21683260	21683327	-	as_code "1^2- , 0"; transcript1_id "TCONS_00097599"; splice_chain1 ""; transcript2_id "TCONS_00100197"; splice_chain2 "21683327,21683260";
chrC07	21669446	21669529	+	as_code "1^2- , 0"; transcript1_id "TCONS_00099341"; splice_chain1 "21669446,21669529"; transcript2_id "TCONS_00095587"; splice_chain2 "";
chrC07	21536075	21536236	+	as_code "1^2- , 0"; transcript1_id "TCONS_00095585"; splice_chain1 ""; transcript2_id "TCONS_00095584"; splice_chain2 "21536075,21536236";
chrC07	21585968	21586419	-	as_code "1^2- , 0"; transcript1_id "TCONS_00097596"; splice_chain1 "21586419,21585968"; transcript2_id "TCONS_00097597"; splice_chain2 "";
chrC07	21484548	21484683	+	as_code "1^2- , 0"; transcript1_id "TCONS_00095582"; splice_chain1 ""; transcript2_id "TCONS_00095580"; splice_chain2 "21484548,21484683";
chrC07	21485132	21485235	+	as_code "1^2- , 0"; transcript1_id "TCONS_00095581"; splice_chain1 "21485132,21485235"; transcript2_id "TCONS_00095580"; splice_chain2 "";
chrC07	21194159	21194252	-	as_code "1^2- , 0"; transcript1_id "TCONS_00097581"; splice_chain1 "21194252,21194159"; transcript2_id "TCONS_00097580"; splice_chain2 "";
chrC07	21194159	21194377	-	as_code "1^2- , 0"; transcript1_id "TCONS_00097582"; splice_chain1 "21194377,21194159"; transcript2_id "TCONS_00097580"; splice_chain2 "";
chrA08	18143239	18143326	+	as_code "1^2- , 0"; transcript1_id "TCONS_00036921"; splice_chain1 ""; transcript2_id "TCONS_00036922"; splice_chain2 "18143239,18143326";
chrC07	21199480	21199593	-	as_code "1^2- , 0"; transcript1_id "TCONS_00097583"; splice_chain1 "21199593,21199480"; transcript2_id "TCONS_00100190"; splice_chain2 "";
chrA08	18092429	18092519	-	as_code "1^2- , 0"; transcript1_id "TCONS_00038243"; splice_chain1 ""; transcript2_id "TCONS_00038244"; splice_chain2 "18092519,18092429";
chrC07	21257543	21257630	+	as_code "1^2- , 0"; transcript1_id "TCONS_00099329"; splice_chain1 "21257543,21257630"; transcript2_id "TCONS_00095560"; splice_chain2 "";
chrC07	21251288	21251727	+	as_code "1^2- , 0"; transcript1_id "TCONS_00099328"; splice_chain1 "21251288,21251727"; transcript2_id "TCONS_00095559"; splice_chain2 "";
chrA08	18039522	18039597	-	as_code "1^2- , 0"; transcript1_id "TCONS_00038234"; splice_chain1 ""; transcript2_id "TCONS_00039433"; splice_chain2 "18039597,18039522";
chrA08	18038470	18038550	-	as_code "1^2- , 0"; transcript1_id "TCONS_00038234"; splice_chain1 "18038550,18038470"; transcript2_id "TCONS_00039433"; splice_chain2 "";
chrA08	18041530	18041618	-	as_code "1^2- , 0"; transcript1_id "TCONS_00038234"; splice_chain1 "18041618,18041530"; transcript2_id "TCONS_00039434"; splice_chain2 "";
chrC07	21255552	21255676	-	as_code "1^2- , 0"; transcript1_id "TCONS_00097588"; splice_chain1 ""; transcript2_id "TCONS_00097590"; splice_chain2 "21255676,21255552";
chrC07	21255552	21255626	-	as_code "1^2- , 0"; transcript1_id "TCONS_00097588"; splice_chain1 ""; transcript2_id "TCONS_00100192"; splice_chain2 "21255626,21255552";
chrC07	21266688	21266778	+	as_code "1^2- , 0"; transcript1_id "TCONS_00095565"; splice_chain1 "21266688,21266778"; transcript2_id "TCONS_00095564"; splice_chain2 "";
chrC07	21266650	21266778	+	as_code "1^2- , 0"; transcript1_id "TCONS_00095564"; splice_chain1 ""; transcript2_id "TCONS_00095563"; splice_chain2 "21266650,21266778";
chrA08	18067089	18067166	-	as_code "1^2- , 0"; transcript1_id "TCONS_00038235"; splice_chain1 "18067166,18067089"; transcript2_id "TCONS_00039435"; splice_chain2 "";
chrA08	18013458	18013566	+	as_code "1^2- , 0"; transcript1_id "TCONS_00036912"; splice_chain1 ""; transcript2_id "TCONS_00036913"; splice_chain2 "18013458,18013566";
chrA08	18010729	18010811	-	as_code "1^2- , 0"; transcript1_id "TCONS_00039430"; splice_chain1 "18010811,18010729"; transcript2_id "TCONS_00039431"; splice_chain2 "";
chrA08	18008462	18008541	-	as_code "1^2- , 0"; transcript1_id "TCONS_00039430"; splice_chain1 ""; transcript2_id "TCONS_00038233"; splice_chain2 "18008541,18008462";
chrA08	18018168	18018279	+	as_code "1^2- , 0"; transcript1_id "TCONS_00038882"; splice_chain1 ""; transcript2_id "TCONS_00036914"; splice_chain2 "18018168,18018279";
chrA08	18028291	18028361	+	as_code "1^2- , 0"; transcript1_id "TCONS_00036916"; splice_chain1 "18028291,18028361"; transcript2_id "TCONS_00038884"; splice_chain2 "";
chrA08	17978854	17978946	+	as_code "1^2- , 0"; transcript1_id "TCONS_00036909"; splice_chain1 ""; transcript2_id "TCONS_00038881"; splice_chain2 "17978854,17978946";
chrA08	18146360	18146438	-	as_code "1^2- , 0"; transcript1_id "TCONS_00038247"; splice_chain1 "18146438,18146360"; transcript2_id "TCONS_00039438"; splice_chain2 "";
chrA08	18211550	18211644	+	as_code "1^2- , 0"; transcript1_id "TCONS_00038891"; splice_chain1 ""; transcript2_id "TCONS_00038892"; splice_chain2 "18211550,18211644";
chrA08	18211904	18212011	+	as_code "1^2- , 0"; transcript1_id "TCONS_00036938"; splice_chain1 "18211904,18212011"; transcript2_id "TCONS_00036939"; splice_chain2 "";
chrA08	18193232	18193377	+	as_code "1^2- , 0"; transcript1_id "TCONS_00036937"; splice_chain1 "18193232,18193377"; transcript2_id "TCONS_00038890"; splice_chain2 "";
chrA08	18201702	18201772	-	as_code "1^2- , 0"; transcript1_id "TCONS_00038252"; splice_chain1 "18201772,18201702"; transcript2_id "TCONS_00038253"; splice_chain2 "";
chrA08	18232685	18232765	-	as_code "1^2- , 0"; transcript1_id "TCONS_00038258"; splice_chain1 "18232765,18232685"; transcript2_id "TCONS_00039441"; splice_chain2 "";
chrA08	18232313	18232405	-	as_code "1^2- , 0"; transcript1_id "TCONS_00038258"; splice_chain1 "18232405,18232313"; transcript2_id "TCONS_00039441"; splice_chain2 "";
chrA08	18180315	18180415	+	as_code "1^2- , 0"; transcript1_id "TCONS_00036934"; splice_chain1 ""; transcript2_id "TCONS_00038889"; splice_chain2 "18180315,18180415";
chrA08	18164040	18164120	+	as_code "1^2- , 0"; transcript1_id "TCONS_00038887"; splice_chain1 "18164040,18164120"; transcript2_id "TCONS_00036931"; splice_chain2 "";
chrA08	18278423	18278508	+	as_code "1^2- , 0"; transcript1_id "TCONS_00038897"; splice_chain1 ""; transcript2_id "TCONS_00036950"; splice_chain2 "18278423,18278508";
chrA08	18308428	18308516	-	as_code "1^2- , 0"; transcript1_id "TCONS_00038268"; splice_chain1 "18308516,18308428"; transcript2_id "TCONS_00039445"; splice_chain2 "";
chrA08	18313633	18313698	+	as_code "1^2- , 0"; transcript1_id "TCONS_00036957"; splice_chain1 ""; transcript2_id "TCONS_00036956"; splice_chain2 "18313633,18313698";
chrA08	18314542	18314622	+	as_code "1^2- , 0"; transcript1_id "TCONS_00036957"; splice_chain1 ""; transcript2_id "TCONS_00038899"; splice_chain2 "18314542,18314622";
chrA08	18238686	18238762	-	as_code "1^2- , 0"; transcript1_id "TCONS_00038259"; splice_chain1 "18238762,18238686"; transcript2_id "TCONS_00038260"; splice_chain2 "";
chrA08	18237607	18237689	-	as_code "1^2- , 0"; transcript1_id "TCONS_00039442"; splice_chain1 "18237689,18237607"; transcript2_id "TCONS_00038259"; splice_chain2 "";
chrA08	18252742	18253009	+	as_code "1^2- , 0"; transcript1_id "TCONS_00036942"; splice_chain1 "18252742,18253009"; transcript2_id "TCONS_00036944"; splice_chain2 "";
chrA08	18252742	18253014	+	as_code "1^2- , 0"; transcript1_id "TCONS_00036943"; splice_chain1 "18252742,18253014"; transcript2_id "TCONS_00036944"; splice_chain2 "";
chrA08	18266079	18266168	+	as_code "1^2- , 0"; transcript1_id "TCONS_00036947"; splice_chain1 "18266079,18266168"; transcript2_id "TCONS_00036948"; splice_chain2 "";
chrA08	18266074	18266168	+	as_code "1^2- , 0"; transcript1_id "TCONS_00036948"; splice_chain1 ""; transcript2_id "TCONS_00038894"; splice_chain2 "18266074,18266168";
chrA08	18425738	18425830	-	as_code "1^2- , 0"; transcript1_id "TCONS_00038280"; splice_chain1 ""; transcript2_id "TCONS_00039448"; splice_chain2 "18425830,18425738";
chrA08	18390727	18390814	+	as_code "1^2- , 0"; transcript1_id "TCONS_00038902"; splice_chain1 "18390727,18390814"; transcript2_id "TCONS_00038903"; splice_chain2 "";
chrC03	4209195	4209270	-	as_code "1^2- , 0"; transcript1_id "TCONS_00070331"; splice_chain1 ""; transcript2_id "TCONS_00074576"; splice_chain2 "4209270,4209195";
chrC03	4230614	4230703	-	as_code "1^2- , 0"; transcript1_id "TCONS_00070333"; splice_chain1 ""; transcript2_id "TCONS_00070334"; splice_chain2 "4230703,4230614";
chrC03	4230962	4231057	-	as_code "1^2- , 0"; transcript1_id "TCONS_00070335"; splice_chain1 "4231057,4230962"; transcript2_id "TCONS_00074578"; splice_chain2 "";
chrC03	4138220	4138955	+	as_code "1^2- , 0"; transcript1_id "TCONS_00067448"; splice_chain1 "4138220,4138955"; transcript2_id "TCONS_00067449"; splice_chain2 "";
chrC03	4175964	4176040	-	as_code "1^2- , 0"; transcript1_id "TCONS_00074573"; splice_chain1 "4176040,4175964"; transcript2_id "TCONS_00070327"; splice_chain2 "";
chrC03	4175498	4175581	-	as_code "1^2- , 0"; transcript1_id "TCONS_00074573"; splice_chain1 "4175581,4175498"; transcript2_id "TCONS_00070327"; splice_chain2 "";
chrC03	4173814	4173891	-	as_code "1^2- , 0"; transcript1_id "TCONS_00074573"; splice_chain1 "4173891,4173814"; transcript2_id "TCONS_00070327"; splice_chain2 "";
chrA08	18354303	18354379	-	as_code "1^2- , 0"; transcript1_id "TCONS_00038272"; splice_chain1 "18354379,18354303"; transcript2_id "TCONS_00038273"; splice_chain2 "";
chrA08	18374363	18374616	-	as_code "1^2- , 0"; transcript1_id "TCONS_00039447"; splice_chain1 ""; transcript2_id "TCONS_00038274"; splice_chain2 "18374616,18374363";
chrA08	18321672	18321767	+	as_code "1^2- , 0"; transcript1_id "TCONS_00036959"; splice_chain1 "18321672,18321767"; transcript2_id "TCONS_00036960"; splice_chain2 "";
chrC07	22309163	22309233	+	as_code "1^2- , 0"; transcript1_id "TCONS_00099355"; splice_chain1 "22309163,22309233"; transcript2_id "TCONS_00099358"; splice_chain2 "";
chrC07	22309163	22309232	+	as_code "1^2- , 0"; transcript1_id "TCONS_00099357"; splice_chain1 "22309163,22309232"; transcript2_id "TCONS_00099358"; splice_chain2 "";
chrC07	22310836	22310916	+	as_code "1^2- , 0"; transcript1_id "TCONS_00099355"; splice_chain1 "22310836,22310916"; transcript2_id "TCONS_00099356"; splice_chain2 "";
chrC07	22311518	22311602	+	as_code "1^2- , 0"; transcript1_id "TCONS_00099355"; splice_chain1 ""; transcript2_id "TCONS_00099356"; splice_chain2 "22311518,22311602";
chrC07	22430200	22430298	-	as_code "1^2- , 0"; transcript1_id "TCONS_00097617"; splice_chain1 "22430298,22430200"; transcript2_id "TCONS_00097618"; splice_chain2 "";
chrC03	4114909	4114990	+	as_code "1^2- , 0"; transcript1_id "TCONS_00073302"; splice_chain1 "4114909,4114990"; transcript2_id "TCONS_00067440"; splice_chain2 "";
chrC03	4114909	4115090	+	as_code "1^2- , 0"; transcript1_id "TCONS_00067440"; splice_chain1 ""; transcript2_id "TCONS_00067441"; splice_chain2 "4114909,4115090";
chrC03	4114909	4115025	+	as_code "1^2- , 0"; transcript1_id "TCONS_00067440"; splice_chain1 ""; transcript2_id "TCONS_00067442"; splice_chain2 "4114909,4115025";
chrC07	22456538	22456601	-	as_code "1^2- , 0"; transcript1_id "TCONS_00100202"; splice_chain1 ""; transcript2_id "TCONS_00097621"; splice_chain2 "22456601,22456538";
chrC07	22456539	22456601	-	as_code "1^2- , 0"; transcript1_id "TCONS_00100202"; splice_chain1 ""; transcript2_id "TCONS_00097619"; splice_chain2 "22456601,22456539";
chrC07	22499865	22500279	-	as_code "1^2- , 0"; transcript1_id "TCONS_00097622"; splice_chain1 ""; transcript2_id "TCONS_00100203"; splice_chain2 "22500279,22499865";
chrC07	22499863	22500277	-	as_code "1^2- , 0"; transcript1_id "TCONS_00097622"; splice_chain1 ""; transcript2_id "TCONS_00097623"; splice_chain2 "22500277,22499863";
chrC03	4093463	4093543	+	as_code "1^2- , 0"; transcript1_id "TCONS_00073296"; splice_chain1 "4093463,4093543"; transcript2_id "TCONS_00073297"; splice_chain2 "";
chrC03	4093064	4093149	+	as_code "1^2- , 0"; transcript1_id "TCONS_00073296"; splice_chain1 ""; transcript2_id "TCONS_00067433"; splice_chain2 "4093064,4093149";
chrC03	4093256	4093341	+	as_code "1^2- , 0"; transcript1_id "TCONS_00073297"; splice_chain1 "4093256,4093341"; transcript2_id "TCONS_00067432"; splice_chain2 "";
chrC03	4098586	4098687	+	as_code "1^2- , 0"; transcript1_id "TCONS_00067435"; splice_chain1 "4098586,4098687"; transcript2_id "TCONS_00067434"; splice_chain2 "";
chrC03	4111593	4111675	+	as_code "1^2- , 0"; transcript1_id "TCONS_00067438"; splice_chain1 "4111593,4111675"; transcript2_id "TCONS_00073300"; splice_chain2 "";
chrC03	4111593	4111677	+	as_code "1^2- , 0"; transcript1_id "TCONS_00067439"; splice_chain1 "4111593,4111677"; transcript2_id "TCONS_00073300"; splice_chain2 "";
chrC03	4111593	4111676	+	as_code "1^2- , 0"; transcript1_id "TCONS_00067437"; splice_chain1 "4111593,4111676"; transcript2_id "TCONS_00073300"; splice_chain2 "";
chrC03	4112562	4112652	+	as_code "1^2- , 0"; transcript1_id "TCONS_00067438"; splice_chain1 "4112562,4112652"; transcript2_id "TCONS_00067439"; splice_chain2 "";
chrC03	4104448	4104737	+	as_code "1^2- , 0"; transcript1_id "TCONS_00067436"; splice_chain1 ""; transcript2_id "TCONS_00073299"; splice_chain2 "4104448,4104737";
chrC03	4083389	4083452	-	as_code "1^2- , 0"; transcript1_id "TCONS_00074571"; splice_chain1 "4083452,4083389"; transcript2_id "TCONS_00070319"; splice_chain2 "";
chrC07	22481052	22481123	+	as_code "1^2- , 0"; transcript1_id "TCONS_00095628"; splice_chain1 ""; transcript2_id "TCONS_00099359"; splice_chain2 "22481052,22481123";
chrC03	4064055	4064179	-	as_code "1^2- , 0"; transcript1_id "TCONS_00070314"; splice_chain1 ""; transcript2_id "TCONS_00070315"; splice_chain2 "4064179,4064055";
chrC07	22530727	22530862	-	as_code "1^2- , 0"; transcript1_id "TCONS_00100205"; splice_chain1 ""; transcript2_id "TCONS_00097630"; splice_chain2 "22530862,22530727";
chrC07	22673361	22673482	+	as_code "1^2- , 0"; transcript1_id "TCONS_00095633"; splice_chain1 "22673361,22673482"; transcript2_id "TCONS_00095634"; splice_chain2 "";
chrC07	22673876	22673973	+	as_code "1^2- , 0"; transcript1_id "TCONS_00095633"; splice_chain1 "22673876,22673973"; transcript2_id "TCONS_00095634"; splice_chain2 "";
chrC07	22674626	22674763	+	as_code "1^2- , 0"; transcript1_id "TCONS_00095633"; splice_chain1 "22674626,22674763"; transcript2_id "TCONS_00095634"; splice_chain2 "";
chrC07	22698637	22698744	+	as_code "1^2- , 0"; transcript1_id "TCONS_00099360"; splice_chain1 "22698637,22698744"; transcript2_id "TCONS_00095637"; splice_chain2 "";
chrC03	4002224	4002290	+	as_code "1^2- , 0"; transcript1_id "TCONS_00073293"; splice_chain1 ""; transcript2_id "TCONS_00067426"; splice_chain2 "4002224,4002290";
chrC03	4002228	4002290	+	as_code "1^2- , 0"; transcript1_id "TCONS_00073293"; splice_chain1 ""; transcript2_id "TCONS_00067427"; splice_chain2 "4002228,4002290";
chrC03	4002486	4002567	+	as_code "1^2- , 0"; transcript1_id "TCONS_00073294"; splice_chain1 ""; transcript2_id "TCONS_00067426"; splice_chain2 "4002486,4002567";
chrC03	4002597	4003242	+	as_code "1^2- , 0"; transcript1_id "TCONS_00073294"; splice_chain1 "4002597,4003242"; transcript2_id "TCONS_00073295"; splice_chain2 "";
chrC03	4004473	4004602	+	as_code "1^2- , 0"; transcript1_id "TCONS_00067425"; splice_chain1 "4004473,4004602"; transcript2_id "TCONS_00067428"; splice_chain2 "";
chrC03	4004293	4004427	+	as_code "1^2- , 0"; transcript1_id "TCONS_00067428"; splice_chain1 "4004293,4004427"; transcript2_id "TCONS_00067427"; splice_chain2 "";
chrC03	4021839	4021962	-	as_code "1^2- , 0"; transcript1_id "TCONS_00070307"; splice_chain1 "4021962,4021839"; transcript2_id "TCONS_00070308"; splice_chain2 "";
chrA08	18432837	18432928	-	as_code "1^2- , 0"; transcript1_id "TCONS_00038282"; splice_chain1 "18432928,18432837"; transcript2_id "TCONS_00038283"; splice_chain2 "";
chrA08	18441541	18441620	-	as_code "1^2- , 0"; transcript1_id "TCONS_00038284"; splice_chain1 "18441620,18441541"; transcript2_id "TCONS_00038285"; splice_chain2 "";
chrC03	4058226	4058341	-	as_code "1^2- , 0"; transcript1_id "TCONS_00070312"; splice_chain1 ""; transcript2_id "TCONS_00070313"; splice_chain2 "4058341,4058226";
chrC03	4056733	4056961	-	as_code "1^2- , 0"; transcript1_id "TCONS_00070312"; splice_chain1 "4056961,4056733"; transcript2_id "TCONS_00074569"; splice_chain2 "";
chrC07	22700219	22700301	+	as_code "1^2- , 0"; transcript1_id "TCONS_00099361"; splice_chain1 "22700219,22700301"; transcript2_id "TCONS_00095639"; splice_chain2 "";
chrC07	22157067	22157178	+	as_code "1^2- , 0"; transcript1_id "TCONS_00095614"; splice_chain1 "22157067,22157178"; transcript2_id "TCONS_00099352"; splice_chain2 "";
chrC07	22111630	22111703	+	as_code "1^2- , 0"; transcript1_id "TCONS_00099351"; splice_chain1 "22111630,22111703"; transcript2_id "TCONS_00095610"; splice_chain2 "";
chrC07	22178262	22178389	+	as_code "1^2- , 0"; transcript1_id "TCONS_00095615"; splice_chain1 "22178262,22178389"; transcript2_id "TCONS_00099353"; splice_chain2 "";
chrC07	22260295	22260380	+	as_code "1^2- , 0"; transcript1_id "TCONS_00095624"; splice_chain1 "22260295,22260380"; transcript2_id "TCONS_00095623"; splice_chain2 "";
chrC07	22260298	22260380	+	as_code "1^2- , 0"; transcript1_id "TCONS_00095623"; splice_chain1 ""; transcript2_id "TCONS_00095622"; splice_chain2 "22260298,22260380";
chrC07	22242010	22242185	+	as_code "1^2- , 0"; transcript1_id "TCONS_00095621"; splice_chain1 ""; transcript2_id "TCONS_00095620"; splice_chain2 "22242010,22242185";
chrC07	21819387	21819502	+	as_code "1^2- , 0"; transcript1_id "TCONS_00095593"; splice_chain1 "21819387,21819502"; transcript2_id "TCONS_00095592"; splice_chain2 "";
chrC07	21819303	21819419	-	as_code "1^2- , 0"; transcript1_id "TCONS_00100199"; splice_chain1 ""; transcript2_id "TCONS_00100200"; splice_chain2 "21819419,21819303";
chrC07	21804245	21804316	-	as_code "1^2- , 0"; transcript1_id "TCONS_00097603"; splice_chain1 ""; transcript2_id "TCONS_00100198"; splice_chain2 "21804316,21804245";
chrC07	21803194	21803275	-	as_code "1^2- , 0"; transcript1_id "TCONS_00097603"; splice_chain1 "21803275,21803194"; transcript2_id "TCONS_00097604"; splice_chain2 "";
chrC07	21803195	21803276	-	as_code "1^2- , 0"; transcript1_id "TCONS_00097604"; splice_chain1 ""; transcript2_id "TCONS_00097605"; splice_chain2 "21803276,21803195";
chrC07	21850098	21850174	+	as_code "1^2- , 0"; transcript1_id "TCONS_00095594"; splice_chain1 "21850098,21850174"; transcript2_id "TCONS_00099343"; splice_chain2 "";
chrC07	21850098	21850170	+	as_code "1^2- , 0"; transcript1_id "TCONS_00099343"; splice_chain1 ""; transcript2_id "TCONS_00099344"; splice_chain2 "21850098,21850170";
chrC07	21905993	21906075	-	as_code "1^2- , 0"; transcript1_id "TCONS_00097607"; splice_chain1 "21906075,21905993"; transcript2_id "TCONS_00100201"; splice_chain2 "";
chrC07	22105664	22105790	+	as_code "1^2- , 0"; transcript1_id "TCONS_00095606"; splice_chain1 ""; transcript2_id "TCONS_00095608"; splice_chain2 "22105664,22105790";
chrC04	28231424	28231510	+	as_code "1^2- , 0"; transcript1_id "TCONS_00077675"; splice_chain1 ""; transcript2_id "TCONS_00077676"; splice_chain2 "28231424,28231510";
chrC03	4619045	4619137	+	as_code "1^2- , 0"; transcript1_id "TCONS_00073317"; splice_chain1 "4619045,4619137"; transcript2_id "TCONS_00067482"; splice_chain2 "";
chrC04	28163654	28163733	-	as_code "1^2- , 0"; transcript1_id "TCONS_00079614"; splice_chain1 "28163733,28163654"; transcript2_id "TCONS_00079615"; splice_chain2 "";
chrC03	4610810	4610883	-	as_code "1^2- , 0"; transcript1_id "TCONS_00070358"; splice_chain1 ""; transcript2_id "TCONS_00074587"; splice_chain2 "4610883,4610810";
chrC03	4611224	4611336	-	as_code "1^2- , 0"; transcript1_id "TCONS_00070359"; splice_chain1 "4611336,4611224"; transcript2_id "TCONS_00074588"; splice_chain2 "";
chrC03	4609215	4609296	-	as_code "1^2- , 0"; transcript1_id "TCONS_00070358"; splice_chain1 ""; transcript2_id "TCONS_00070359"; splice_chain2 "4609296,4609215";
chrC03	4593871	4593943	-	as_code "1^2- , 0"; transcript1_id "TCONS_00070356"; splice_chain1 "4593943,4593871"; transcript2_id "TCONS_00070357"; splice_chain2 "";
chrC03	4654482	4654576	-	as_code "1^2- , 0"; transcript1_id "TCONS_00074590"; splice_chain1 ""; transcript2_id "TCONS_00074589"; splice_chain2 "4654576,4654482";
chrC03	4654481	4654575	-	as_code "1^2- , 0"; transcript1_id "TCONS_00074590"; splice_chain1 ""; transcript2_id "TCONS_00070366"; splice_chain2 "4654575,4654481";
chrC04	28126991	28127109	-	as_code "1^2- , 0"; transcript1_id "TCONS_00079613"; splice_chain1 "28127109,28126991"; transcript2_id "TCONS_00079612"; splice_chain2 "";
chrC04	28084552	28084848	+	as_code "1^2- , 0"; transcript1_id "TCONS_00077664"; splice_chain1 ""; transcript2_id "TCONS_00077663"; splice_chain2 "28084552,28084848";
chrC04	28085072	28085159	+	as_code "1^2- , 0"; transcript1_id "TCONS_00077662"; splice_chain1 "28085072,28085159"; transcript2_id "TCONS_00077663"; splice_chain2 "";
chrC04	28080144	28080224	+	as_code "1^2- , 0"; transcript1_id "TCONS_00077660"; splice_chain1 "28080144,28080224"; transcript2_id "TCONS_00081139"; splice_chain2 "";
chrC04	28080200	28080353	+	as_code "1^2- , 0"; transcript1_id "TCONS_00077661"; splice_chain1 ""; transcript2_id "TCONS_00077659"; splice_chain2 "28080200,28080353";
chrC04	28080302	28080380	+	as_code "1^2- , 0"; transcript1_id "TCONS_00077661"; splice_chain1 ""; transcript2_id "TCONS_00081139"; splice_chain2 "28080302,28080380";
chrC03	4701836	4702000	+	as_code "1^2- , 0"; transcript1_id "TCONS_00067489"; splice_chain1 ""; transcript2_id "TCONS_00067490"; splice_chain2 "4701836,4702000";
chrC03	4701840	4702000	+	as_code "1^2- , 0"; transcript1_id "TCONS_00067489"; splice_chain1 ""; transcript2_id "TCONS_00073320"; splice_chain2 "4701840,4702000";
chrC03	4694986	4695065	-	as_code "1^2- , 0"; transcript1_id "TCONS_00070373"; splice_chain1 "4695065,4694986"; transcript2_id "TCONS_00070374"; splice_chain2 "";
chrC03	4693740	4693825	-	as_code "1^2- , 0"; transcript1_id "TCONS_00070373"; splice_chain1 "4693825,4693740"; transcript2_id "TCONS_00074595"; splice_chain2 "";
chrC03	4692040	4692114	-	as_code "1^2- , 0"; transcript1_id "TCONS_00070373"; splice_chain1 "4692114,4692040"; transcript2_id "TCONS_00074595"; splice_chain2 "";
chrC03	4671920	4672002	+	as_code "1^2- , 0"; transcript1_id "TCONS_00067484"; splice_chain1 ""; transcript2_id "TCONS_00073318"; splice_chain2 "4671920,4672002";
chrC03	4672197	4672288	+	as_code "1^2- , 0"; transcript1_id "TCONS_00067484"; splice_chain1 ""; transcript2_id "TCONS_00073318"; splice_chain2 "4672197,4672288";
chrC03	4674442	4674533	+	as_code "1^2- , 0"; transcript1_id "TCONS_00067484"; splice_chain1 "4674442,4674533"; transcript2_id "TCONS_00067485"; splice_chain2 "";
chrC04	28118966	28119063	+	as_code "1^2- , 0"; transcript1_id "TCONS_00077667"; splice_chain1 ""; transcript2_id "TCONS_00077668"; splice_chain2 "28118966,28119063";
chrC04	28118966	28119067	+	as_code "1^2- , 0"; transcript1_id "TCONS_00077667"; splice_chain1 ""; transcript2_id "TCONS_00081141"; splice_chain2 "28118966,28119067";
chrC04	28119538	28119661	+	as_code "1^2- , 0"; transcript1_id "TCONS_00077667"; splice_chain1 "28119538,28119661"; transcript2_id "TCONS_00081140"; splice_chain2 "";
chrC03	4679531	4679620	+	as_code "1^2- , 0"; transcript1_id "TCONS_00067486"; splice_chain1 ""; transcript2_id "TCONS_00073319"; splice_chain2 "4679531,4679620";
chrC03	4668199	4668277	-	as_code "1^2- , 0"; transcript1_id "TCONS_00070369"; splice_chain1 "4668277,4668199"; transcript2_id "TCONS_00070370"; splice_chain2 "";
chrC04	28600559	28600664	+	as_code "1^2- , 0"; transcript1_id "TCONS_00077688"; splice_chain1 ""; transcript2_id "TCONS_00077689"; splice_chain2 "28600559,28600664";
chrC04	28561502	28561591	-	as_code "1^2- , 0"; transcript1_id "TCONS_00081980"; splice_chain1 "28561591,28561502"; transcript2_id "TCONS_00081981"; splice_chain2 "";
chrC04	28561116	28561205	-	as_code "1^2- , 0"; transcript1_id "TCONS_00081980"; splice_chain1 "28561205,28561116"; transcript2_id "TCONS_00079629"; splice_chain2 "";
chrC04	28560193	28560281	-	as_code "1^2- , 0"; transcript1_id "TCONS_00081980"; splice_chain1 "28560281,28560193"; transcript2_id "TCONS_00081981"; splice_chain2 "";
chrC04	28502524	28502623	+	as_code "1^2- , 0"; transcript1_id "TCONS_00077683"; splice_chain1 ""; transcript2_id "TCONS_00081146"; splice_chain2 "28502524,28502623";
chrC04	28503572	28503687	+	as_code "1^2- , 0"; transcript1_id "TCONS_00077683"; splice_chain1 ""; transcript2_id "TCONS_00077685"; splice_chain2 "28503572,28503687";
chrC04	28504144	28504358	+	as_code "1^2- , 0"; transcript1_id "TCONS_00077683"; splice_chain1 ""; transcript2_id "TCONS_00081145"; splice_chain2 "28504144,28504358";
chrC04	28504608	28504691	+	as_code "1^2- , 0"; transcript1_id "TCONS_00077683"; splice_chain1 ""; transcript2_id "TCONS_00081145"; splice_chain2 "28504608,28504691";
chrC04	28500651	28500792	-	as_code "1^2- , 0"; transcript1_id "TCONS_00079625"; splice_chain1 "28500792,28500651"; transcript2_id "TCONS_00081979"; splice_chain2 "";
chrC04	28464426	28464514	+	as_code "1^2- , 0"; transcript1_id "TCONS_00081144"; splice_chain1 ""; transcript2_id "TCONS_00077681"; splice_chain2 "28464426,28464514";
chrC04	28282525	28282607	+	as_code "1^2- , 0"; transcript1_id "TCONS_00077678"; splice_chain1 "28282525,28282607"; transcript2_id "TCONS_00081143"; splice_chain2 "";
chrC03	4255001	4255091	-	as_code "1^2- , 0"; transcript1_id "TCONS_00070339"; splice_chain1 "4255091,4255001"; transcript2_id "TCONS_00074581"; splice_chain2 "";
chrC03	4251225	4251322	-	as_code "1^2- , 0"; transcript1_id "TCONS_00070337"; splice_chain1 "4251322,4251225"; transcript2_id "TCONS_00070338"; splice_chain2 "";
chrC04	27657083	27657216	+	as_code "1^2- , 0"; transcript1_id "TCONS_00077632"; splice_chain1 "27657083,27657216"; transcript2_id "TCONS_00077633"; splice_chain2 "";
chrC04	27685308	27685379	+	as_code "1^2- , 0"; transcript1_id "TCONS_00077638"; splice_chain1 ""; transcript2_id "TCONS_00081126"; splice_chain2 "27685308,27685379";
chrC04	27697997	27698079	+	as_code "1^2- , 0"; transcript1_id "TCONS_00081127"; splice_chain1 "27697997,27698079"; transcript2_id "TCONS_00081128"; splice_chain2 "";
chrC04	27699793	27700045	+	as_code "1^2- , 0"; transcript1_id "TCONS_00081129"; splice_chain1 "27699793,27700045"; transcript2_id "TCONS_00077640"; splice_chain2 "";
chrC04	27667386	27667462	+	as_code "1^2- , 0"; transcript1_id "TCONS_00077636"; splice_chain1 "27667386,27667462"; transcript2_id "TCONS_00081122"; splice_chain2 "";
chrC04	27667386	27667485	+	as_code "1^2- , 0"; transcript1_id "TCONS_00077635"; splice_chain1 ""; transcript2_id "TCONS_00077634"; splice_chain2 "27667386,27667485";
chrC04	27678903	27678996	+	as_code "1^2- , 0"; transcript1_id "TCONS_00077637"; splice_chain1 "27678903,27678996"; transcript2_id "TCONS_00081124"; splice_chain2 "";
chrC03	4296004	4296120	+	as_code "1^2- , 0"; transcript1_id "TCONS_00067455"; splice_chain1 "4296004,4296120"; transcript2_id "TCONS_00067456"; splice_chain2 "";
chrC04	27557867	27557962	+	as_code "1^2- , 0"; transcript1_id "TCONS_00077629"; splice_chain1 ""; transcript2_id "TCONS_00081120"; splice_chain2 "27557867,27557962";
chrC03	4314873	4314959	+	as_code "1^2- , 0"; transcript1_id "TCONS_00067457"; splice_chain1 "4314873,4314959"; transcript2_id "TCONS_00073306"; splice_chain2 "";
chrC03	4315870	4315953	+	as_code "1^2- , 0"; transcript1_id "TCONS_00067457"; splice_chain1 ""; transcript2_id "TCONS_00073306"; splice_chain2 "4315870,4315953";
chrC04	27298519	27298901	+	as_code "1^2- , 0"; transcript1_id "TCONS_00077620"; splice_chain1 "27298519,27298901"; transcript2_id "TCONS_00077621"; splice_chain2 "";
chrC04	27336293	27336424	-	as_code "1^2- , 0"; transcript1_id "TCONS_00081961"; splice_chain1 "27336424,27336293"; transcript2_id "TCONS_00079588"; splice_chain2 "";
chrC04	27469825	27469903	+	as_code "1^2- , 0"; transcript1_id "TCONS_00077623"; splice_chain1 "27469825,27469903"; transcript2_id "TCONS_00081116"; splice_chain2 "";
chrC04	27542893	27542977	+	as_code "1^2- , 0"; transcript1_id "TCONS_00077624"; splice_chain1 "27542893,27542977"; transcript2_id "TCONS_00081117"; splice_chain2 "";
chrC04	27545789	27545873	+	as_code "1^2- , 0"; transcript1_id "TCONS_00077624"; splice_chain1 "27545789,27545873"; transcript2_id "TCONS_00081117"; splice_chain2 "";
chrC04	27511488	27511606	-	as_code "1^2- , 0"; transcript1_id "TCONS_00081965"; splice_chain1 "27511606,27511488"; transcript2_id "TCONS_00081964"; splice_chain2 "";
chrC04	27511474	27511606	-	as_code "1^2- , 0"; transcript1_id "TCONS_00081964"; splice_chain1 ""; transcript2_id "TCONS_00079592"; splice_chain2 "27511606,27511474";
chrC04	28020074	28020168	-	as_code "1^2- , 0"; transcript1_id "TCONS_00079605"; splice_chain1 ""; transcript2_id "TCONS_00079606"; splice_chain2 "28020168,28020074";
chrC04	28019343	28019431	-	as_code "1^2- , 0"; transcript1_id "TCONS_00079605"; splice_chain1 "28019431,28019343"; transcript2_id "TCONS_00081969"; splice_chain2 "";
chrC04	28018880	28018948	-	as_code "1^2- , 0"; transcript1_id "TCONS_00079605"; splice_chain1 "28018948,28018880"; transcript2_id "TCONS_00081969"; splice_chain2 "";
chrC03	4478334	4478398	+	as_code "1^2- , 0"; transcript1_id "TCONS_00067463"; splice_chain1 ""; transcript2_id "TCONS_00073311"; splice_chain2 "4478334,4478398";
chrC03	4465748	4465833	+	as_code "1^2- , 0"; transcript1_id "TCONS_00067462"; splice_chain1 "4465748,4465833"; transcript2_id "TCONS_00073309"; splice_chain2 "";
chrC04	27919687	27919802	-	as_code "1^2- , 0"; transcript1_id "TCONS_00081967"; splice_chain1 "27919802,27919687"; transcript2_id "TCONS_00079601"; splice_chain2 "";
chrC03	4510707	4510792	+	as_code "1^2- , 0"; transcript1_id "TCONS_00067469"; splice_chain1 ""; transcript2_id "TCONS_00067470"; splice_chain2 "4510707,4510792";
chrC04	27873389	27873478	+	as_code "1^2- , 0"; transcript1_id "TCONS_00081136"; splice_chain1 ""; transcript2_id "TCONS_00077651"; splice_chain2 "27873389,27873478";
chrC04	27874022	27874090	+	as_code "1^2- , 0"; transcript1_id "TCONS_00081136"; splice_chain1 ""; transcript2_id "TCONS_00077651"; splice_chain2 "27874022,27874090";
chrC04	27872882	27872990	+	as_code "1^2- , 0"; transcript1_id "TCONS_00081136"; splice_chain1 ""; transcript2_id "TCONS_00081137"; splice_chain2 "27872882,27872990";
chrC04	27749625	27749714	+	as_code "1^2- , 0"; transcript1_id "TCONS_00077646"; splice_chain1 ""; transcript2_id "TCONS_00081135"; splice_chain2 "27749625,27749714";
chrC03	4515878	4516211	+	as_code "1^2- , 0"; transcript1_id "TCONS_00067472"; splice_chain1 "4515878,4516211"; transcript2_id "TCONS_00067471"; splice_chain2 "";
chrC03	4523624	4523923	+	as_code "1^2- , 0"; transcript1_id "TCONS_00067474"; splice_chain1 "4523624,4523923"; transcript2_id "TCONS_00067475"; splice_chain2 "";
chrC03	4522777	4522877	-	as_code "1^2- , 0"; transcript1_id "TCONS_00070355"; splice_chain1 ""; transcript2_id "TCONS_00074585"; splice_chain2 "4522877,4522777";
chrC03	4527716	4527807	+	as_code "1^2- , 0"; transcript1_id "TCONS_00067476"; splice_chain1 ""; transcript2_id "TCONS_00073313"; splice_chain2 "4527716,4527807";
chrC03	4528272	4528358	+	as_code "1^2- , 0"; transcript1_id "TCONS_00067476"; splice_chain1 ""; transcript2_id "TCONS_00067477"; splice_chain2 "4528272,4528358";
chrC03	4599459	4599566	+	as_code "1^2- , 0"; transcript1_id "TCONS_00067479"; splice_chain1 ""; transcript2_id "TCONS_00073316"; splice_chain2 "4599459,4599566";
chrC03	4601131	4601259	+	as_code "1^2- , 0"; transcript1_id "TCONS_00067479"; splice_chain1 "4601131,4601259"; transcript2_id "TCONS_00067480"; splice_chain2 "";
chrC03	4601377	4601462	+	as_code "1^2- , 0"; transcript1_id "TCONS_00067479"; splice_chain1 ""; transcript2_id "TCONS_00073315"; splice_chain2 "4601377,4601462";
chrC04	27732818	27732898	+	as_code "1^2- , 0"; transcript1_id "TCONS_00081131"; splice_chain1 "27732818,27732898"; transcript2_id "TCONS_00081132"; splice_chain2 "";
chrC04	27735002	27735091	+	as_code "1^2- , 0"; transcript1_id "TCONS_00081131"; splice_chain1 ""; transcript2_id "TCONS_00077642"; splice_chain2 "27735002,27735091";
chrC04	27732798	27732938	+	as_code "1^2- , 0"; transcript1_id "TCONS_00081132"; splice_chain1 ""; transcript2_id "TCONS_00077643"; splice_chain2 "27732798,27732938";
chrC04	27732818	27732938	+	as_code "1^2- , 0"; transcript1_id "TCONS_00081132"; splice_chain1 ""; transcript2_id "TCONS_00077645"; splice_chain2 "27732818,27732938";
chrC04	27733384	27733567	+	as_code "1^2- , 0"; transcript1_id "TCONS_00077642"; splice_chain1 "27733384,27733567"; transcript2_id "TCONS_00077645"; splice_chain2 "";
chrC04	27733385	27733567	+	as_code "1^2- , 0"; transcript1_id "TCONS_00077643"; splice_chain1 "27733385,27733567"; transcript2_id "TCONS_00077645"; splice_chain2 "";
chrC04	28910526	28910619	-	as_code "1^2- , 0"; transcript1_id "TCONS_00079638"; splice_chain1 "28910619,28910526"; transcript2_id "TCONS_00079639"; splice_chain2 "";
chrC04	28909693	28909769	-	as_code "1^2- , 0"; transcript1_id "TCONS_00079638"; splice_chain1 "28909769,28909693"; transcript2_id "TCONS_00079640"; splice_chain2 "";
chrC04	28933867	28933953	+	as_code "1^2- , 0"; transcript1_id "TCONS_00077697"; splice_chain1 "28933867,28933953"; transcript2_id "TCONS_00077698"; splice_chain2 "";
chrC04	28934536	28934664	+	as_code "1^2- , 0"; transcript1_id "TCONS_00077697"; splice_chain1 ""; transcript2_id "TCONS_00077696"; splice_chain2 "28934536,28934664";
chrC04	29165604	29165694	-	as_code "1^2- , 0"; transcript1_id "TCONS_00081986"; splice_chain1 "29165694,29165604"; transcript2_id "TCONS_00079644"; splice_chain2 "";
chrC04	29259374	29259466	-	as_code "1^2- , 0"; transcript1_id "TCONS_00081987"; splice_chain1 "29259466,29259374"; transcript2_id "TCONS_00079648"; splice_chain2 "";
chrC04	29197962	29198072	-	as_code "1^2- , 0"; transcript1_id "TCONS_00079645"; splice_chain1 ""; transcript2_id "TCONS_00079646"; splice_chain2 "29198072,29197962";
chrC04	28711627	28712186	-	as_code "1^2- , 0"; transcript1_id "TCONS_00079632"; splice_chain1 "28712186,28711627"; transcript2_id "TCONS_00079631"; splice_chain2 "";
chrC04	28702698	28702781	+	as_code "1^2- , 0"; transcript1_id "TCONS_00077691"; splice_chain1 ""; transcript2_id "TCONS_00081149"; splice_chain2 "28702698,28702781";
chrC04	28886306	28886396	-	as_code "1^2- , 0"; transcript1_id "TCONS_00081983"; splice_chain1 "28886396,28886306"; transcript2_id "TCONS_00079635"; splice_chain2 "";
chrC04	28886282	28886396	-	as_code "1^2- , 0"; transcript1_id "TCONS_00079635"; splice_chain1 ""; transcript2_id "TCONS_00079636"; splice_chain2 "28886396,28886282";
chrC04	28850929	28851708	-	as_code "1^2- , 0"; transcript1_id "TCONS_00081982"; splice_chain1 "28851708,28850929"; transcript2_id "TCONS_00079633"; splice_chain2 "";
chrA08	17365453	17365541	-	as_code "1^2- , 0"; transcript1_id "TCONS_00038169"; splice_chain1 ""; transcript2_id "TCONS_00039396"; splice_chain2 "17365541,17365453";
chrA08	17355899	17355969	-	as_code "1^2- , 0"; transcript1_id "TCONS_00038166"; splice_chain1 "17355969,17355899"; transcript2_id "TCONS_00038167"; splice_chain2 "";
chrA08	17356087	17356155	-	as_code "1^2- , 0"; transcript1_id "TCONS_00039395"; splice_chain1 ""; transcript2_id "TCONS_00038167"; splice_chain2 "17356155,17356087";
chrA08	17351782	17351857	-	as_code "1^2- , 0"; transcript1_id "TCONS_00039393"; splice_chain1 ""; transcript2_id "TCONS_00038165"; splice_chain2 "17351857,17351782";
chrA08	17350822	17350911	-	as_code "1^2- , 0"; transcript1_id "TCONS_00038164"; splice_chain1 ""; transcript2_id "TCONS_00039393"; splice_chain2 "17350911,17350822";
chrA08	17353493	17353581	+	as_code "1^2- , 0"; transcript1_id "TCONS_00036832"; splice_chain1 ""; transcript2_id "TCONS_00038849"; splice_chain2 "17353493,17353581";
chrA08	17347467	17347542	+	as_code "1^2- , 0"; transcript1_id "TCONS_00038848"; splice_chain1 ""; transcript2_id "TCONS_00036831"; splice_chain2 "17347467,17347542";
chrA08	17347467	17347564	+	as_code "1^2- , 0"; transcript1_id "TCONS_00038848"; splice_chain1 ""; transcript2_id "TCONS_00036830"; splice_chain2 "17347467,17347564";
chrA08	17347912	17347978	+	as_code "1^2- , 0"; transcript1_id "TCONS_00038848"; splice_chain1 ""; transcript2_id "TCONS_00036831"; splice_chain2 "17347912,17347978";
chrA08	17347912	17347990	+	as_code "1^2- , 0"; transcript1_id "TCONS_00038848"; splice_chain1 ""; transcript2_id "TCONS_00036830"; splice_chain2 "17347912,17347990";
chrC07	19143157	19143250	+	as_code "1^2- , 0"; transcript1_id "TCONS_00095490"; splice_chain1 ""; transcript2_id "TCONS_00099294"; splice_chain2 "19143157,19143250";
chrC07	19143145	19143250	+	as_code "1^2- , 0"; transcript1_id "TCONS_00095490"; splice_chain1 ""; transcript2_id "TCONS_00099295"; splice_chain2 "19143145,19143250";
chrC07	19140406	19140502	-	as_code "1^2- , 0"; transcript1_id "TCONS_00100165"; splice_chain1 "19140502,19140406"; transcript2_id "TCONS_00097501"; splice_chain2 "";
chrC07	19105345	19105631	+	as_code "1^2- , 0"; transcript1_id "TCONS_00099293"; splice_chain1 ""; transcript2_id "TCONS_00095488"; splice_chain2 "19105345,19105631";
chrC07	19366898	19366984	+	as_code "1^2- , 0"; transcript1_id "TCONS_00095499"; splice_chain1 "19366898,19366984"; transcript2_id "TCONS_00095501"; splice_chain2 "";
chrC07	19367225	19367582	+	as_code "1^2- , 0"; transcript1_id "TCONS_00095499"; splice_chain1 ""; transcript2_id "TCONS_00099296"; splice_chain2 "19367225,19367582";
chrC07	19366898	19367031	+	as_code "1^2- , 0"; transcript1_id "TCONS_00095500"; splice_chain1 "19366898,19367031"; transcript2_id "TCONS_00095501"; splice_chain2 "";
chrC07	19367078	19367582	+	as_code "1^2- , 0"; transcript1_id "TCONS_00095500"; splice_chain1 ""; transcript2_id "TCONS_00099297"; splice_chain2 "19367078,19367582";
chrC07	19201940	19202020	+	as_code "1^2- , 0"; transcript1_id "TCONS_00095494"; splice_chain1 "19201940,19202020"; transcript2_id "TCONS_00095495"; splice_chain2 "";
chrA08	17677509	17677866	+	as_code "1^2- , 0"; transcript1_id "TCONS_00036868"; splice_chain1 ""; transcript2_id "TCONS_00036867"; splice_chain2 "17677509,17677866";
chrA08	17662820	17662897	+	as_code "1^2- , 0"; transcript1_id "TCONS_00038862"; splice_chain1 "17662820,17662897"; transcript2_id "TCONS_00036864"; splice_chain2 "";
chrA08	17624573	17624634	-	as_code "1^2- , 0"; transcript1_id "TCONS_00038197"; splice_chain1 "17624634,17624573"; transcript2_id "TCONS_00039414"; splice_chain2 "";
chrA08	17619002	17619075	-	as_code "1^2- , 0"; transcript1_id "TCONS_00038194"; splice_chain1 "17619075,17619002"; transcript2_id "TCONS_00039411"; splice_chain2 "";
chrA08	17620458	17620602	-	as_code "1^2- , 0"; transcript1_id "TCONS_00039411"; splice_chain1 ""; transcript2_id "TCONS_00039412"; splice_chain2 "17620602,17620458";
chrA08	17577910	17577981	-	as_code "1^2- , 0"; transcript1_id "TCONS_00038192"; splice_chain1 "17577981,17577910"; transcript2_id "TCONS_00039408"; splice_chain2 "";
chrA08	17576728	17576804	-	as_code "1^2- , 0"; transcript1_id "TCONS_00038192"; splice_chain1 "17576804,17576728"; transcript2_id "TCONS_00039409"; splice_chain2 "";
chrA08	17571321	17571409	+	as_code "1^2- , 0"; transcript1_id "TCONS_00038859"; splice_chain1 "17571321,17571409"; transcript2_id "TCONS_00036854"; splice_chain2 "";
chrA08	17561316	17561398	+	as_code "1^2- , 0"; transcript1_id "TCONS_00038855"; splice_chain1 "17561316,17561398"; transcript2_id "TCONS_00036852"; splice_chain2 "";
chrA08	17562890	17562972	+	as_code "1^2- , 0"; transcript1_id "TCONS_00038855"; splice_chain1 "17562890,17562972"; transcript2_id "TCONS_00036852"; splice_chain2 "";
chrA08	17567356	17567437	+	as_code "1^2- , 0"; transcript1_id "TCONS_00038855"; splice_chain1 "17567356,17567437"; transcript2_id "TCONS_00036852"; splice_chain2 "";
chrA08	17535485	17535554	+	as_code "1^2- , 0"; transcript1_id "TCONS_00036846"; splice_chain1 ""; transcript2_id "TCONS_00036847"; splice_chain2 "17535485,17535554";
chrA08	17449519	17449588	-	as_code "1^2- , 0"; transcript1_id "TCONS_00039405"; splice_chain1 ""; transcript2_id "TCONS_00038185"; splice_chain2 "17449588,17449519";
chrA08	17449314	17449395	-	as_code "1^2- , 0"; transcript1_id "TCONS_00039405"; splice_chain1 "17449395,17449314"; transcript2_id "TCONS_00038186"; splice_chain2 "";
chrA08	17395346	17395517	+	as_code "1^2- , 0"; transcript1_id "TCONS_00036840"; splice_chain1 "17395346,17395517"; transcript2_id "TCONS_00036842"; splice_chain2 "";
chrA08	17395346	17395501	+	as_code "1^2- , 0"; transcript1_id "TCONS_00036841"; splice_chain1 "17395346,17395501"; transcript2_id "TCONS_00036842"; splice_chain2 "";
chrA08	17416872	17416950	-	as_code "1^2- , 0"; transcript1_id "TCONS_00039401"; splice_chain1 "17416950,17416872"; transcript2_id "TCONS_00038182"; splice_chain2 "";
chrA08	17446720	17446805	-	as_code "1^2- , 0"; transcript1_id "TCONS_00038184"; splice_chain1 "17446805,17446720"; transcript2_id "TCONS_00039402"; splice_chain2 "";
chrA08	17446176	17446250	-	as_code "1^2- , 0"; transcript1_id "TCONS_00038184"; splice_chain1 "17446250,17446176"; transcript2_id "TCONS_00038183"; splice_chain2 "";
chrA08	17385787	17385889	-	as_code "1^2- , 0"; transcript1_id "TCONS_00038173"; splice_chain1 "17385889,17385787"; transcript2_id "TCONS_00038174"; splice_chain2 "";
chrA08	17385830	17385889	-	as_code "1^2- , 0"; transcript1_id "TCONS_00038174"; splice_chain1 ""; transcript2_id "TCONS_00038175"; splice_chain2 "17385889,17385830";
chrA08	17385604	17385696	-	as_code "1^2- , 0"; transcript1_id "TCONS_00038174"; splice_chain1 "17385696,17385604"; transcript2_id "TCONS_00039399"; splice_chain2 "";
chrC03	4997308	4997400	-	as_code "1^2- , 0"; transcript1_id "TCONS_00074608"; splice_chain1 ""; transcript2_id "TCONS_00070401"; splice_chain2 "4997400,4997308";
chrC03	4996201	4996285	-	as_code "1^2- , 0"; transcript1_id "TCONS_00074608"; splice_chain1 ""; transcript2_id "TCONS_00070401"; splice_chain2 "4996285,4996201";
chrC03	4984044	4984122	-	as_code "1^2- , 0"; transcript1_id "TCONS_00074604"; splice_chain1 ""; transcript2_id "TCONS_00070397"; splice_chain2 "4984122,4984044";
chrC03	4988887	4989528	-	as_code "1^2- , 0"; transcript1_id "TCONS_00074606"; splice_chain1 ""; transcript2_id "TCONS_00070398"; splice_chain2 "4989528,4988887";
chrA08	17826859	17826949	-	as_code "1^2- , 0"; transcript1_id "TCONS_00038212"; splice_chain1 "17826949,17826859"; transcript2_id "TCONS_00039420"; splice_chain2 "";
chrC07	20330242	20330375	-	as_code "1^2- , 0"; transcript1_id "TCONS_00097547"; splice_chain1 "20330375,20330242"; transcript2_id "TCONS_00097545"; splice_chain2 "";
chrC03	4878071	4878167	-	as_code "1^2- , 0"; transcript1_id "TCONS_00070386"; splice_chain1 ""; transcript2_id "TCONS_00074601"; splice_chain2 "4878167,4878071";
chrC03	4876452	4876533	-	as_code "1^2- , 0"; transcript1_id "TCONS_00070386"; splice_chain1 "4876533,4876452"; transcript2_id "TCONS_00074600"; splice_chain2 "";
chrC03	4870854	4870941	-	as_code "1^2- , 0"; transcript1_id "TCONS_00070386"; splice_chain1 "4870941,4870854"; transcript2_id "TCONS_00074600"; splice_chain2 "";
chrC03	4885260	4885339	+	as_code "1^2- , 0"; transcript1_id "TCONS_00073325"; splice_chain1 "4885260,4885339"; transcript2_id "TCONS_00067509"; splice_chain2 "";
chrC03	4888269	4888341	+	as_code "1^2- , 0"; transcript1_id "TCONS_00073325"; splice_chain1 "4888269,4888341"; transcript2_id "TCONS_00067509"; splice_chain2 "";
chrC07	20627431	20627518	-	as_code "1^2- , 0"; transcript1_id "TCONS_00097554"; splice_chain1 "20627518,20627431"; transcript2_id "TCONS_00097553"; splice_chain2 "";
chrC07	20541591	20541686	+	as_code "1^2- , 0"; transcript1_id "TCONS_00095530"; splice_chain1 "20541591,20541686"; transcript2_id "TCONS_00099315"; splice_chain2 "";
chrC07	20739043	20739446	+	as_code "1^2- , 0"; transcript1_id "TCONS_00095531"; splice_chain1 "20739043,20739446"; transcript2_id "TCONS_00095532"; splice_chain2 "";
chrC07	20737288	20737359	-	as_code "1^2- , 0"; transcript1_id "TCONS_00097556"; splice_chain1 "20737359,20737288"; transcript2_id "TCONS_00097557"; splice_chain2 "";
chrA08	17803684	17803762	+	as_code "1^2- , 0"; transcript1_id "TCONS_00036890"; splice_chain1 ""; transcript2_id "TCONS_00038875"; splice_chain2 "17803684,17803762";
chrA08	17814892	17814967	+	as_code "1^2- , 0"; transcript1_id "TCONS_00038876"; splice_chain1 "17814892,17814967"; transcript2_id "TCONS_00036894"; splice_chain2 "";
chrC07	20766297	20766366	-	as_code "1^2- , 0"; transcript1_id "TCONS_00097558"; splice_chain1 ""; transcript2_id "TCONS_00100182"; splice_chain2 "20766366,20766297";
chrC07	20775557	20775636	-	as_code "1^2- , 0"; transcript1_id "TCONS_00100183"; splice_chain1 "20775636,20775557"; transcript2_id "TCONS_00097561"; splice_chain2 "";
chrC07	20775328	20775466	-	as_code "1^2- , 0"; transcript1_id "TCONS_00100184"; splice_chain1 ""; transcript2_id "TCONS_00097561"; splice_chain2 "20775466,20775328";
chrA08	17729391	17729462	+	as_code "1^2- , 0"; transcript1_id "TCONS_00036875"; splice_chain1 ""; transcript2_id "TCONS_00038867"; splice_chain2 "17729391,17729462";
chrC03	5079554	5079629	+	as_code "1^2- , 0"; transcript1_id "TCONS_00067517"; splice_chain1 ""; transcript2_id "TCONS_00073328"; splice_chain2 "5079554,5079629";
chrC03	5080854	5080944	+	as_code "1^2- , 0"; transcript1_id "TCONS_00067517"; splice_chain1 "5080854,5080944"; transcript2_id "TCONS_00073329"; splice_chain2 "";
chrC03	5085070	5085148	+	as_code "1^2- , 0"; transcript1_id "TCONS_00067519"; splice_chain1 ""; transcript2_id "TCONS_00067520"; splice_chain2 "5085070,5085148";
chrA08	17761276	17761434	+	as_code "1^2- , 0"; transcript1_id "TCONS_00038869"; splice_chain1 "17761276,17761434"; transcript2_id "TCONS_00036881"; splice_chain2 "";
chrA08	17761508	17761660	+	as_code "1^2- , 0"; transcript1_id "TCONS_00038869"; splice_chain1 ""; transcript2_id "TCONS_00036882"; splice_chain2 "17761508,17761660";
chrA08	17762058	17762126	+	as_code "1^2- , 0"; transcript1_id "TCONS_00038869"; splice_chain1 ""; transcript2_id "TCONS_00036881"; splice_chain2 "17762058,17762126";
chrA08	17762058	17762129	+	as_code "1^2- , 0"; transcript1_id "TCONS_00038869"; splice_chain1 ""; transcript2_id "TCONS_00036879"; splice_chain2 "17762058,17762129";
chrA08	17761908	17761988	+	as_code "1^2- , 0"; transcript1_id "TCONS_00036881"; splice_chain1 ""; transcript2_id "TCONS_00038870"; splice_chain2 "17761908,17761988";
chrC07	20768856	20768942	+	as_code "1^2- , 0"; transcript1_id "TCONS_00099316"; splice_chain1 ""; transcript2_id "TCONS_00095534"; splice_chain2 "20768856,20768942";
chrC07	20768856	20768941	+	as_code "1^2- , 0"; transcript1_id "TCONS_00099316"; splice_chain1 ""; transcript2_id "TCONS_00095535"; splice_chain2 "20768856,20768941";
chrA08	17773881	17774000	+	as_code "1^2- , 0"; transcript1_id "TCONS_00036884"; splice_chain1 ""; transcript2_id "TCONS_00036883"; splice_chain2 "17773881,17774000";
chrC07	20934177	20934258	+	as_code "1^2- , 0"; transcript1_id "TCONS_00099317"; splice_chain1 ""; transcript2_id "TCONS_00095536"; splice_chain2 "20934177,20934258";
chrC07	20936509	20936587	+	as_code "1^2- , 0"; transcript1_id "TCONS_00099317"; splice_chain1 "20936509,20936587"; transcript2_id "TCONS_00095536"; splice_chain2 "";
chrA08	17778596	17778672	+	as_code "1^2- , 0"; transcript1_id "TCONS_00036885"; splice_chain1 "17778596,17778672"; transcript2_id "TCONS_00038871"; splice_chain2 "";
chrC07	20862406	20862915	-	as_code "1^2- , 0"; transcript1_id "TCONS_00097566"; splice_chain1 ""; transcript2_id "TCONS_00097565"; splice_chain2 "20862915,20862406";
chrA08	17784489	17784574	+	as_code "1^2- , 0"; transcript1_id "TCONS_00036886"; splice_chain1 "17784489,17784574"; transcript2_id "TCONS_00038873"; splice_chain2 "";
chrC07	20921342	20921428	-	as_code "1^2- , 0"; transcript1_id "TCONS_00100185"; splice_chain1 "20921428,20921342"; transcript2_id "TCONS_00100188"; splice_chain2 "";
chrC07	20922066	20922132	-	as_code "1^2- , 0"; transcript1_id "TCONS_00100185"; splice_chain1 "20922132,20922066"; transcript2_id "TCONS_00097568"; splice_chain2 "";
chrC07	20921370	20921428	-	as_code "1^2- , 0"; transcript1_id "TCONS_00100188"; splice_chain1 ""; transcript2_id "TCONS_00097569"; splice_chain2 "20921428,20921370";
chrC04	29297724	29298651	-	as_code "1^2- , 0"; transcript1_id "TCONS_00081989"; splice_chain1 ""; transcript2_id "TCONS_00079651"; splice_chain2 "29298651,29297724";
chrC04	29298199	29298651	-	as_code "1^2- , 0"; transcript1_id "TCONS_00081989"; splice_chain1 ""; transcript2_id "TCONS_00081990"; splice_chain2 "29298651,29298199";
chrC04	29297188	29297279	-	as_code "1^2- , 0"; transcript1_id "TCONS_00081989"; splice_chain1 "29297279,29297188"; transcript2_id "TCONS_00079651"; splice_chain2 "";
chrC04	29451994	29452069	+	as_code "1^2- , 0"; transcript1_id "TCONS_00081154"; splice_chain1 ""; transcript2_id "TCONS_00077703"; splice_chain2 "29451994,29452069";
chrC04	29453512	29453610	+	as_code "1^2- , 0"; transcript1_id "TCONS_00081154"; splice_chain1 ""; transcript2_id "TCONS_00077703"; splice_chain2 "29453512,29453610";
chrC03	5017990	5018066	-	as_code "1^2- , 0"; transcript1_id "TCONS_00074611"; splice_chain1 "5018066,5017990"; transcript2_id "TCONS_00074612"; splice_chain2 "";
chrC07	20923003	20923212	-	as_code "1^2- , 0"; transcript1_id "TCONS_00097572"; splice_chain1 "20923212,20923003"; transcript2_id "TCONS_00097570"; splice_chain2 "";
chrC07	20923104	20923212	-	as_code "1^2- , 0"; transcript1_id "TCONS_00097570"; splice_chain1 ""; transcript2_id "TCONS_00097571"; splice_chain2 "20923212,20923104";
chrC07	20923013	20923212	-	as_code "1^2- , 0"; transcript1_id "TCONS_00097570"; splice_chain1 ""; transcript2_id "TCONS_00100189"; splice_chain2 "20923212,20923013";
chrC03	5014783	5015040	-	as_code "1^2- , 0"; transcript1_id "TCONS_00070404"; splice_chain1 "5015040,5014783"; transcript2_id "TCONS_00074610"; splice_chain2 "";
chrA08	17685187	17685271	-	as_code "1^2- , 0"; transcript1_id "TCONS_00039417"; splice_chain1 "17685271,17685187"; transcript2_id "TCONS_00038200"; splice_chain2 "";
chrC03	5008357	5008488	+	as_code "1^2- , 0"; transcript1_id "TCONS_00073327"; splice_chain1 ""; transcript2_id "TCONS_00067514"; splice_chain2 "5008357,5008488";
chrC07	21063254	21063358	+	as_code "1^2- , 0"; transcript1_id "TCONS_00099323"; splice_chain1 ""; transcript2_id "TCONS_00095548"; splice_chain2 "21063254,21063358";
chrA08	17690796	17690880	+	as_code "1^2- , 0"; transcript1_id "TCONS_00036870"; splice_chain1 ""; transcript2_id "TCONS_00038865"; splice_chain2 "17690796,17690880";
chrA08	17690035	17690880	+	as_code "1^2- , 0"; transcript1_id "TCONS_00036870"; splice_chain1 ""; transcript2_id "TCONS_00038866"; splice_chain2 "17690035,17690880";
chrA08	17690035	17690770	+	as_code "1^2- , 0"; transcript1_id "TCONS_00038864"; splice_chain1 "17690035,17690770"; transcript2_id "TCONS_00038865"; splice_chain2 "";
chrC07	21117329	21117427	+	as_code "1^2- , 0"; transcript1_id "TCONS_00095550"; splice_chain1 ""; transcript2_id "TCONS_00095551"; splice_chain2 "21117329,21117427";
chrC07	21117329	21117570	+	as_code "1^2- , 0"; transcript1_id "TCONS_00095550"; splice_chain1 ""; transcript2_id "TCONS_00099326"; splice_chain2 "21117329,21117570";
chrC07	21117068	21117167	+	as_code "1^2- , 0"; transcript1_id "TCONS_00095551"; splice_chain1 ""; transcript2_id "TCONS_00095553"; splice_chain2 "21117068,21117167";
chrC07	21117484	21117570	+	as_code "1^2- , 0"; transcript1_id "TCONS_00095551"; splice_chain1 ""; transcript2_id "TCONS_00095553"; splice_chain2 "21117484,21117570";
chrC07	21117068	21117134	+	as_code "1^2- , 0"; transcript1_id "TCONS_00095551"; splice_chain1 ""; transcript2_id "TCONS_00099325"; splice_chain2 "21117068,21117134";
chrC07	21036122	21036207	+	as_code "1^2- , 0"; transcript1_id "TCONS_00095546"; splice_chain1 "21036122,21036207"; transcript2_id "TCONS_00099321"; splice_chain2 "";
chrC07	21037063	21037276	+	as_code "1^2- , 0"; transcript1_id "TCONS_00095546"; splice_chain1 "21037063,21037276"; transcript2_id "TCONS_00095545"; splice_chain2 "";
chrC07	21036933	21036997	+	as_code "1^2- , 0"; transcript1_id "TCONS_00095546"; splice_chain1 "21036933,21036997"; transcript2_id "TCONS_00095544"; splice_chain2 "";
chrC04	29686229	29686301	+	as_code "1^2- , 0"; transcript1_id "TCONS_00081156"; splice_chain1 "29686229,29686301"; transcript2_id "TCONS_00077711"; splice_chain2 "";
chrC04	29659134	29659247	-	as_code "1^2- , 0"; transcript1_id "TCONS_00079655"; splice_chain1 ""; transcript2_id "TCONS_00079657"; splice_chain2 "29659247,29659134";
chrC04	29738553	29738638	-	as_code "1^2- , 0"; transcript1_id "TCONS_00079662"; splice_chain1 ""; transcript2_id "TCONS_00079661"; splice_chain2 "29738638,29738553";
chrC04	29737565	29737636	-	as_code "1^2- , 0"; transcript1_id "TCONS_00079662"; splice_chain1 ""; transcript2_id "TCONS_00081992"; splice_chain2 "29737636,29737565";
chrC04	29738308	29738370	-	as_code "1^2- , 0"; transcript1_id "TCONS_00079661"; splice_chain1 ""; transcript2_id "TCONS_00081992"; splice_chain2 "29738370,29738308";
chrC04	29739622	29739702	-	as_code "1^2- , 0"; transcript1_id "TCONS_00079661"; splice_chain1 "29739702,29739622"; transcript2_id "TCONS_00081993"; splice_chain2 "";
chrC07	19482536	19482638	+	as_code "1^2- , 0"; transcript1_id "TCONS_00099298"; splice_chain1 "19482536,19482638"; transcript2_id "TCONS_00099299"; splice_chain2 "";
chrC07	19598132	19598207	+	as_code "1^2- , 0"; transcript1_id "TCONS_00095507"; splice_chain1 ""; transcript2_id "TCONS_00099301"; splice_chain2 "19598132,19598207";
chrC07	19496100	19496175	+	as_code "1^2- , 0"; transcript1_id "TCONS_00095506"; splice_chain1 ""; transcript2_id "TCONS_00095505"; splice_chain2 "19496100,19496175";
chrC07	19496100	19496152	+	as_code "1^2- , 0"; transcript1_id "TCONS_00095506"; splice_chain1 ""; transcript2_id "TCONS_00099300"; splice_chain2 "19496100,19496152";
chrC07	19619458	19619543	-	as_code "1^2- , 0"; transcript1_id "TCONS_00097512"; splice_chain1 "19619543,19619458"; transcript2_id "TCONS_00100166"; splice_chain2 "";
chrC07	19620391	19620765	-	as_code "1^2- , 0"; transcript1_id "TCONS_00097512"; splice_chain1 "19620765,19620391"; transcript2_id "TCONS_00097513"; splice_chain2 "";
chrC07	19619994	19620108	-	as_code "1^2- , 0"; transcript1_id "TCONS_00100166"; splice_chain1 ""; transcript2_id "TCONS_00097514"; splice_chain2 "19620108,19619994";
chrC07	19618672	19618759	-	as_code "1^2- , 0"; transcript1_id "TCONS_00097512"; splice_chain1 ""; transcript2_id "TCONS_00100166"; splice_chain2 "19618759,19618672";
chrC07	19735787	19735866	+	as_code "1^2- , 0"; transcript1_id "TCONS_00095512"; splice_chain1 "19735787,19735866"; transcript2_id "TCONS_00099305"; splice_chain2 "";
chrC07	19865980	19866056	-	as_code "1^2- , 0"; transcript1_id "TCONS_00097519"; splice_chain1 "19866056,19865980"; transcript2_id "TCONS_00097518"; splice_chain2 "";
chrC07	19953649	19953745	+	as_code "1^2- , 0"; transcript1_id "TCONS_00095517"; splice_chain1 "19953649,19953745"; transcript2_id "TCONS_00099307"; splice_chain2 "";
chrC07	19890663	19890975	-	as_code "1^2- , 0"; transcript1_id "TCONS_00097521"; splice_chain1 ""; transcript2_id "TCONS_00097522"; splice_chain2 "19890975,19890663";
chrC03	4745109	4745191	-	as_code "1^2- , 0"; transcript1_id "TCONS_00074596"; splice_chain1 "4745191,4745109"; transcript2_id "TCONS_00070380"; splice_chain2 "";
chrC03	4759338	4759414	+	as_code "1^2- , 0"; transcript1_id "TCONS_00073323"; splice_chain1 ""; transcript2_id "TCONS_00067501"; splice_chain2 "4759338,4759414";
chrC07	20152779	20152849	-	as_code "1^2- , 0"; transcript1_id "TCONS_00100172"; splice_chain1 ""; transcript2_id "TCONS_00097530"; splice_chain2 "20152849,20152779";
chrC07	20145091	20145182	-	as_code "1^2- , 0"; transcript1_id "TCONS_00100171"; splice_chain1 "20145182,20145091"; transcript2_id "TCONS_00097527"; splice_chain2 "";
chrC07	20037885	20037973	+	as_code "1^2- , 0"; transcript1_id "TCONS_00099308"; splice_chain1 ""; transcript2_id "TCONS_00095518"; splice_chain2 "20037885,20037973";
chrC07	20038366	20038447	+	as_code "1^2- , 0"; transcript1_id "TCONS_00099308"; splice_chain1 ""; transcript2_id "TCONS_00095518"; splice_chain2 "20038366,20038447";
chrC07	20304144	20304325	-	as_code "1^2- , 0"; transcript1_id "TCONS_00097539"; splice_chain1 ""; transcript2_id "TCONS_00100177"; splice_chain2 "20304325,20304144";
chrC07	20309505	20309540	-	as_code "1^2- , 0"; transcript1_id "TCONS_00100177"; splice_chain1 ""; transcript2_id "TCONS_00100176"; splice_chain2 "20309540,20309505";
chrC07	20308999	20309196	-	as_code "1^2- , 0"; transcript1_id "TCONS_00100177"; splice_chain1 ""; transcript2_id "TCONS_00097540"; splice_chain2 "20309196,20308999";
chrC07	20314386	20314494	-	as_code "1^2- , 0"; transcript1_id "TCONS_00100177"; splice_chain1 "20314494,20314386"; transcript2_id "TCONS_00097541"; splice_chain2 "";
chrC07	20313927	20314038	-	as_code "1^2- , 0"; transcript1_id "TCONS_00100177"; splice_chain1 "20314038,20313927"; transcript2_id "TCONS_00100178"; splice_chain2 "";
chrC07	20309000	20309197	-	as_code "1^2- , 0"; transcript1_id "TCONS_00097541"; splice_chain1 ""; transcript2_id "TCONS_00097542"; splice_chain2 "20309197,20309000";
chrC07	20220196	20220346	-	as_code "1^2- , 0"; transcript1_id "TCONS_00097534"; splice_chain1 ""; transcript2_id "TCONS_00097536"; splice_chain2 "20220346,20220196";
chrC07	20220183	20220346	-	as_code "1^2- , 0"; transcript1_id "TCONS_00097534"; splice_chain1 ""; transcript2_id "TCONS_00097538"; splice_chain2 "20220346,20220183";
chrC07	20219685	20219781	-	as_code "1^2- , 0"; transcript1_id "TCONS_00097534"; splice_chain1 "20219781,20219685"; transcript2_id "TCONS_00097535"; splice_chain2 "";
chrC07	20161164	20161250	-	as_code "1^2- , 0"; transcript1_id "TCONS_00097532"; splice_chain1 "20161250,20161164"; transcript2_id "TCONS_00100175"; splice_chain2 "";
chrC07	20160003	20160101	-	as_code "1^2- , 0"; transcript1_id "TCONS_00097532"; splice_chain1 ""; transcript2_id "TCONS_00100174"; splice_chain2 "20160101,20160003";
chrA08	17918796	17918864	-	as_code "1^2- , 0"; transcript1_id "TCONS_00039423"; splice_chain1 "17918864,17918796"; transcript2_id "TCONS_00038219"; splice_chain2 "";
chrC03	4737127	4737212	+	as_code "1^2- , 0"; transcript1_id "TCONS_00067496"; splice_chain1 ""; transcript2_id "TCONS_00073322"; splice_chain2 "4737127,4737212";
chrA08	17929684	17929776	+	as_code "1^2- , 0"; transcript1_id "TCONS_00038878"; splice_chain1 ""; transcript2_id "TCONS_00038879"; splice_chain2 "17929684,17929776";
chrA08	17930250	17930343	+	as_code "1^2- , 0"; transcript1_id "TCONS_00038878"; splice_chain1 ""; transcript2_id "TCONS_00038879"; splice_chain2 "17930250,17930343";
chrC07	20387959	20388058	+	as_code "1^2- , 0"; transcript1_id "TCONS_00099309"; splice_chain1 "20387959,20388058"; transcript2_id "TCONS_00099312"; splice_chain2 "";
chrC07	20387955	20388054	+	as_code "1^2- , 0"; transcript1_id "TCONS_00099310"; splice_chain1 "20387955,20388054"; transcript2_id "TCONS_00095522"; splice_chain2 "";
chrC07	20387759	20387873	+	as_code "1^2- , 0"; transcript1_id "TCONS_00099310"; splice_chain1 "20387759,20387873"; transcript2_id "TCONS_00099313"; splice_chain2 "";
chrC07	20388547	20388663	+	as_code "1^2- , 0"; transcript1_id "TCONS_00099310"; splice_chain1 "20388547,20388663"; transcript2_id "TCONS_00095524"; splice_chain2 "";
chrC07	20388539	20388663	+	as_code "1^2- , 0"; transcript1_id "TCONS_00099312"; splice_chain1 ""; transcript2_id "TCONS_00099311"; splice_chain2 "20388539,20388663";
chrC07	20390135	20390355	+	as_code "1^2- , 0"; transcript1_id "TCONS_00099309"; splice_chain1 ""; transcript2_id "TCONS_00099310"; splice_chain2 "20390135,20390355";
chrC07	20390135	20390212	+	as_code "1^2- , 0"; transcript1_id "TCONS_00099309"; splice_chain1 ""; transcript2_id "TCONS_00099312"; splice_chain2 "20390135,20390212";
chrC07	20390135	20390359	+	as_code "1^2- , 0"; transcript1_id "TCONS_00099309"; splice_chain1 ""; transcript2_id "TCONS_00099313"; splice_chain2 "20390135,20390359";
chrC07	18772509	18772678	+	as_code "1^2- , 0"; transcript1_id "TCONS_00095479"; splice_chain1 "18772509,18772678"; transcript2_id "TCONS_00099290"; splice_chain2 "";
chrC07	18772509	18772620	+	as_code "1^2- , 0"; transcript1_id "TCONS_00095480"; splice_chain1 "18772509,18772620"; transcript2_id "TCONS_00099290"; splice_chain2 "";
chrC07	18977938	18978018	-	as_code "1^2- , 0"; transcript1_id "TCONS_00097496"; splice_chain1 "18978018,18977938"; transcript2_id "TCONS_00097497"; splice_chain2 "";
chrC07	18904187	18904282	+	as_code "1^2- , 0"; transcript1_id "TCONS_00095486"; splice_chain1 ""; transcript2_id "TCONS_00099292"; splice_chain2 "18904187,18904282";
chrC07	18972925	18973623	-	as_code "1^2- , 0"; transcript1_id "TCONS_00097493"; splice_chain1 ""; transcript2_id "TCONS_00097495"; splice_chain2 "18973623,18972925";
chrC07	18972925	18973624	-	as_code "1^2- , 0"; transcript1_id "TCONS_00097493"; splice_chain1 ""; transcript2_id "TCONS_00097494"; splice_chain2 "18973624,18972925";
chrC07	18852091	18852403	+	as_code "1^2- , 0"; transcript1_id "TCONS_00095482"; splice_chain1 "18852091,18852403"; transcript2_id "TCONS_00095483"; splice_chain2 "";
chrC07	18573259	18573335	+	as_code "1^2- , 0"; transcript1_id "TCONS_00095473"; splice_chain1 ""; transcript2_id "TCONS_00099288"; splice_chain2 "18573259,18573335";
chrC07	18572864	18572969	+	as_code "1^2- , 0"; transcript1_id "TCONS_00099286"; splice_chain1 "18572864,18572969"; transcript2_id "TCONS_00099287"; splice_chain2 "";
chrC07	18572901	18573037	+	as_code "1^2- , 0"; transcript1_id "TCONS_00099287"; splice_chain1 ""; transcript2_id "TCONS_00099288"; splice_chain2 "18572901,18573037";
chrC07	18575893	18576001	+	as_code "1^2- , 0"; transcript1_id "TCONS_00095473"; splice_chain1 ""; transcript2_id "TCONS_00099286"; splice_chain2 "18575893,18576001";
chrC07	18575864	18575943	+	as_code "1^2- , 0"; transcript1_id "TCONS_00095473"; splice_chain1 ""; transcript2_id "TCONS_00099288"; splice_chain2 "18575864,18575943";
chrC07	18570300	18570381	-	as_code "1^2- , 0"; transcript1_id "TCONS_00097481"; splice_chain1 ""; transcript2_id "TCONS_00097482"; splice_chain2 "18570381,18570300";
chrC07	18652963	18654139	-	as_code "1^2- , 0"; transcript1_id "TCONS_00097487"; splice_chain1 ""; transcript2_id "TCONS_00097486"; splice_chain2 "18654139,18652963";
chrC07	18652232	18652295	-	as_code "1^2- , 0"; transcript1_id "TCONS_00100161"; splice_chain1 ""; transcript2_id "TCONS_00097485"; splice_chain2 "18652295,18652232";
chrC07	18649701	18649785	-	as_code "1^2- , 0"; transcript1_id "TCONS_00100161"; splice_chain1 "18649785,18649701"; transcript2_id "TCONS_00097485"; splice_chain2 "";
chrC07	18758488	18758564	-	as_code "1^2- , 0"; transcript1_id "TCONS_00097488"; splice_chain1 ""; transcript2_id "TCONS_00097489"; splice_chain2 "18758564,18758488";
chrC07	18758762	18758838	-	as_code "1^2- , 0"; transcript1_id "TCONS_00100162"; splice_chain1 "18758838,18758762"; transcript2_id "TCONS_00097489"; splice_chain2 "";
chrC02_random	556370	556451	-	as_code "1^2- , 0"; transcript1_id "TCONS_00066665"; splice_chain1 "556451,556370"; transcript2_id "TCONS_00066666"; splice_chain2 "";
chrC02_random	556213	556342	-	as_code "1^2- , 0"; transcript1_id "TCONS_00066664"; splice_chain1 ""; transcript2_id "TCONS_00066981"; splice_chain2 "556342,556213";
chrC02_random	556376	556458	-	as_code "1^2- , 0"; transcript1_id "TCONS_00066666"; splice_chain1 ""; transcript2_id "TCONS_00066982"; splice_chain2 "556458,556376";
chrC02_random	556369	556451	-	as_code "1^2- , 0"; transcript1_id "TCONS_00066666"; splice_chain1 ""; transcript2_id "TCONS_00066981"; splice_chain2 "556451,556369";
chrC02_random	430200	430282	-	as_code "1^2- , 0"; transcript1_id "TCONS_00066979"; splice_chain1 ""; transcript2_id "TCONS_00066661"; splice_chain2 "430282,430200";
chrC02_random	354566	354653	-	as_code "1^2- , 0"; transcript1_id "TCONS_00066656"; splice_chain1 ""; transcript2_id "TCONS_00066975"; splice_chain2 "354653,354566";
chrC02_random	353766	353869	-	as_code "1^2- , 0"; transcript1_id "TCONS_00066657"; splice_chain1 ""; transcript2_id "TCONS_00066658"; splice_chain2 "353869,353766";
chrC02_random	641314	641400	-	as_code "1^2- , 0"; transcript1_id "TCONS_00066673"; splice_chain1 "641400,641314"; transcript2_id "TCONS_00066983"; splice_chain2 "";
chrC02_random	639260	639433	-	as_code "1^2- , 0"; transcript1_id "TCONS_00066670"; splice_chain1 ""; transcript2_id "TCONS_00066672"; splice_chain2 "639433,639260";
chrC02_random	639267	639433	-	as_code "1^2- , 0"; transcript1_id "TCONS_00066670"; splice_chain1 ""; transcript2_id "TCONS_00066671"; splice_chain2 "639433,639267";
chrC02_random	614774	614867	+	as_code "1^2- , 0"; transcript1_id "TCONS_00066490"; splice_chain1 "614774,614867"; transcript2_id "TCONS_00066879"; splice_chain2 "";
chrC02_random	546623	546804	+	as_code "1^2- , 0"; transcript1_id "TCONS_00066489"; splice_chain1 ""; transcript2_id "TCONS_00066488"; splice_chain2 "546623,546804";
chrC02_random	546623	546785	+	as_code "1^2- , 0"; transcript1_id "TCONS_00066489"; splice_chain1 ""; transcript2_id "TCONS_00066878"; splice_chain2 "546623,546785";
chrC02_random	565728	565815	-	as_code "1^2- , 0"; transcript1_id "TCONS_00066667"; splice_chain1 "565815,565728"; transcript2_id "TCONS_00066668"; splice_chain2 "";
chrC02_random	733950	734023	+	as_code "1^2- , 0"; transcript1_id "TCONS_00066885"; splice_chain1 ""; transcript2_id "TCONS_00066496"; splice_chain2 "733950,734023";
chrC02_random	733723	733795	+	as_code "1^2- , 0"; transcript1_id "TCONS_00066496"; splice_chain1 ""; transcript2_id "TCONS_00066497"; splice_chain2 "733723,733795";
chrC02_random	829116	829207	-	as_code "1^2- , 0"; transcript1_id "TCONS_00066987"; splice_chain1 "829207,829116"; transcript2_id "TCONS_00066683"; splice_chain2 "";
chrC02_random	694386	694457	+	as_code "1^2- , 0"; transcript1_id "TCONS_00066492"; splice_chain1 ""; transcript2_id "TCONS_00066881"; splice_chain2 "694386,694457";
chrC02_random	696727	696816	+	as_code "1^2- , 0"; transcript1_id "TCONS_00066492"; splice_chain1 "696727,696816"; transcript2_id "TCONS_00066882"; splice_chain2 "";
chrC02_random	701262	701347	-	as_code "1^2- , 0"; transcript1_id "TCONS_00066676"; splice_chain1 ""; transcript2_id "TCONS_00066679"; splice_chain2 "701347,701262";
chrC02_random	702294	702526	-	as_code "1^2- , 0"; transcript1_id "TCONS_00066679"; splice_chain1 ""; transcript2_id "TCONS_00066677"; splice_chain2 "702526,702294";
chrC02_random	701604	701902	-	as_code "1^2- , 0"; transcript1_id "TCONS_00066677"; splice_chain1 "701902,701604"; transcript2_id "TCONS_00066678"; splice_chain2 "";
chrC02_random	726281	726356	+	as_code "1^2- , 0"; transcript1_id "TCONS_00066495"; splice_chain1 ""; transcript2_id "TCONS_00066884"; splice_chain2 "726281,726356";
chrC02_random	1614285	1614369	-	as_code "1^2- , 0"; transcript1_id "TCONS_00066724"; splice_chain1 "1614369,1614285"; transcript2_id "TCONS_00067014"; splice_chain2 "";
chrC02_random	1611944	1612027	-	as_code "1^2- , 0"; transcript1_id "TCONS_00066724"; splice_chain1 "1612027,1611944"; transcript2_id "TCONS_00067014"; splice_chain2 "";
chrC02_random	1610291	1610377	-	as_code "1^2- , 0"; transcript1_id "TCONS_00066724"; splice_chain1 "1610377,1610291"; transcript2_id "TCONS_00067014"; splice_chain2 "";
chrC02_random	1752485	1752570	-	as_code "1^2- , 0"; transcript1_id "TCONS_00066728"; splice_chain1 ""; transcript2_id "TCONS_00066729"; splice_chain2 "1752570,1752485";
chrC02_random	1627409	1627615	+	as_code "1^2- , 0"; transcript1_id "TCONS_00066540"; splice_chain1 "1627409,1627615"; transcript2_id "TCONS_00066538"; splice_chain2 "";
chrC02_random	1627895	1628021	+	as_code "1^2- , 0"; transcript1_id "TCONS_00066540"; splice_chain1 "1627895,1628021"; transcript2_id "TCONS_00066539"; splice_chain2 "";
chrC02_random	1831102	1831429	-	as_code "1^2- , 0"; transcript1_id "TCONS_00066736"; splice_chain1 "1831429,1831102"; transcript2_id "TCONS_00066734"; splice_chain2 "";
chrC02_random	1438538	1438634	+	as_code "1^2- , 0"; transcript1_id "TCONS_00066901"; splice_chain1 "1438538,1438634"; transcript2_id "TCONS_00066532"; splice_chain2 "";
chrC02_random	1509144	1509217	+	as_code "1^2- , 0"; transcript1_id "TCONS_00066533"; splice_chain1 ""; transcript2_id "TCONS_00066902"; splice_chain2 "1509144,1509217";
chrC02_random	1543384	1543464	-	as_code "1^2- , 0"; transcript1_id "TCONS_00067010"; splice_chain1 "1543464,1543384"; transcript2_id "TCONS_00066720"; splice_chain2 "";
chrC02_random	1539851	1540259	+	as_code "1^2- , 0"; transcript1_id "TCONS_00066534"; splice_chain1 "1539851,1540259"; transcript2_id "TCONS_00066535"; splice_chain2 "";
chrC02_random	1559514	1559607	+	as_code "1^2- , 0"; transcript1_id "TCONS_00066536"; splice_chain1 "1559514,1559607"; transcript2_id "TCONS_00066537"; splice_chain2 "";
chrC02_random	1560486	1560575	+	as_code "1^2- , 0"; transcript1_id "TCONS_00066536"; splice_chain1 ""; transcript2_id "TCONS_00066537"; splice_chain2 "1560486,1560575";
chrC02_random	1881514	1881599	-	as_code "1^2- , 0"; transcript1_id "TCONS_00066737"; splice_chain1 ""; transcript2_id "TCONS_00067022"; splice_chain2 "1881599,1881514";
chrC02_random	1881514	1881595	-	as_code "1^2- , 0"; transcript1_id "TCONS_00066737"; splice_chain1 ""; transcript2_id "TCONS_00067021"; splice_chain2 "1881595,1881514";
chrC02_random	1787587	1787668	+	as_code "1^2- , 0"; transcript1_id "TCONS_00066905"; splice_chain1 ""; transcript2_id "TCONS_00066543"; splice_chain2 "1787587,1787668";
chrC02_random	2092817	2092900	+	as_code "1^2- , 0"; transcript1_id "TCONS_00066550"; splice_chain1 ""; transcript2_id "TCONS_00066912"; splice_chain2 "2092817,2092900";
chrC02_random	1965690	1965815	+	as_code "1^2- , 0"; transcript1_id "TCONS_00066548"; splice_chain1 "1965690,1965815"; transcript2_id "TCONS_00066547"; splice_chain2 "";
chrC02_random	1928962	1929097	-	as_code "1^2- , 0"; transcript1_id "TCONS_00066740"; splice_chain1 "1929097,1928962"; transcript2_id "TCONS_00066742"; splice_chain2 "";
chrC02_random	973184	973361	-	as_code "1^2- , 0"; transcript1_id "TCONS_00066994"; splice_chain1 ""; transcript2_id "TCONS_00066696"; splice_chain2 "973361,973184";
chrC02_random	1046462	1046560	+	as_code "1^2- , 0"; transcript1_id "TCONS_00066511"; splice_chain1 "1046462,1046560"; transcript2_id "TCONS_00066894"; splice_chain2 "";
chrC02_random	1046797	1046908	+	as_code "1^2- , 0"; transcript1_id "TCONS_00066511"; splice_chain1 ""; transcript2_id "TCONS_00066512"; splice_chain2 "1046797,1046908";
chrC02_random	1040210	1040350	+	as_code "1^2- , 0"; transcript1_id "TCONS_00066508"; splice_chain1 "1040210,1040350"; transcript2_id "TCONS_00066509"; splice_chain2 "";
chrC02_random	1059007	1059088	+	as_code "1^2- , 0"; transcript1_id "TCONS_00066896"; splice_chain1 ""; transcript2_id "TCONS_00066515"; splice_chain2 "1059007,1059088";
chrC02_random	1060481	1060573	+	as_code "1^2- , 0"; transcript1_id "TCONS_00066896"; splice_chain1 ""; transcript2_id "TCONS_00066517"; splice_chain2 "1060481,1060573";
chrC02_random	841564	841805	+	as_code "1^2- , 0"; transcript1_id "TCONS_00066498"; splice_chain1 ""; transcript2_id "TCONS_00066889"; splice_chain2 "841564,841805";
chrC02_random	841959	842050	+	as_code "1^2- , 0"; transcript1_id "TCONS_00066888"; splice_chain1 ""; transcript2_id "TCONS_00066889"; splice_chain2 "841959,842050";
chrC02_random	897558	897628	-	as_code "1^2- , 0"; transcript1_id "TCONS_00066989"; splice_chain1 "897628,897558"; transcript2_id "TCONS_00066991"; splice_chain2 "";
chrC02_random	897386	897463	-	as_code "1^2- , 0"; transcript1_id "TCONS_00066990"; splice_chain1 ""; transcript2_id "TCONS_00066686"; splice_chain2 "897463,897386";
chrC02_random	897556	897626	-	as_code "1^2- , 0"; transcript1_id "TCONS_00066991"; splice_chain1 ""; transcript2_id "TCONS_00066686"; splice_chain2 "897626,897556";
chrC02_random	896778	896866	-	as_code "1^2- , 0"; transcript1_id "TCONS_00066989"; splice_chain1 "896866,896778"; transcript2_id "TCONS_00066686"; splice_chain2 "";
chrC02_random	879532	879616	+	as_code "1^2- , 0"; transcript1_id "TCONS_00066890"; splice_chain1 "879532,879616"; transcript2_id "TCONS_00066891"; splice_chain2 "";
chrC02_random	879532	879614	+	as_code "1^2- , 0"; transcript1_id "TCONS_00066500"; splice_chain1 "879532,879614"; transcript2_id "TCONS_00066891"; splice_chain2 "";
chrC02_random	880805	880874	+	as_code "1^2- , 0"; transcript1_id "TCONS_00066891"; splice_chain1 ""; transcript2_id "TCONS_00066503"; splice_chain2 "880805,880874";
chrC02_random	885299	885378	+	as_code "1^2- , 0"; transcript1_id "TCONS_00066891"; splice_chain1 "885299,885378"; transcript2_id "TCONS_00066503"; splice_chain2 "";
chrC02_random	912273	912359	-	as_code "1^2- , 0"; transcript1_id "TCONS_00066691"; splice_chain1 ""; transcript2_id "TCONS_00066692"; splice_chain2 "912359,912273";
chrC02_random	1418544	1418687	+	as_code "1^2- , 0"; transcript1_id "TCONS_00066531"; splice_chain1 ""; transcript2_id "TCONS_00066530"; splice_chain2 "1418544,1418687";
chrC02_random	1418544	1418695	+	as_code "1^2- , 0"; transcript1_id "TCONS_00066531"; splice_chain1 ""; transcript2_id "TCONS_00066529"; splice_chain2 "1418544,1418695";
chrC02_random	1298647	1298735	+	as_code "1^2- , 0"; transcript1_id "TCONS_00066526"; splice_chain1 "1298647,1298735"; transcript2_id "TCONS_00066527"; splice_chain2 "";
chrC02_random	1372235	1372305	-	as_code "1^2- , 0"; transcript1_id "TCONS_00066715"; splice_chain1 "1372305,1372235"; transcript2_id "TCONS_00067004"; splice_chain2 "";
chrC02_random	1371677	1371770	-	as_code "1^2- , 0"; transcript1_id "TCONS_00066715"; splice_chain1 ""; transcript2_id "TCONS_00067004"; splice_chain2 "1371770,1371677";
chrC02_random	1299809	1299888	-	as_code "1^2- , 0"; transcript1_id "TCONS_00067000"; splice_chain1 "1299888,1299809"; transcript2_id "TCONS_00067001"; splice_chain2 "";
chrC02_random	1299671	1299753	-	as_code "1^2- , 0"; transcript1_id "TCONS_00067000"; splice_chain1 "1299753,1299671"; transcript2_id "TCONS_00066711"; splice_chain2 "";
chrC02_random	1299969	1300082	-	as_code "1^2- , 0"; transcript1_id "TCONS_00067002"; splice_chain1 ""; transcript2_id "TCONS_00067001"; splice_chain2 "1300082,1299969";
chrC02_random	1300214	1300295	-	as_code "1^2- , 0"; transcript1_id "TCONS_00067002"; splice_chain1 "1300295,1300214"; transcript2_id "TCONS_00066713"; splice_chain2 "";
chrC02_random	1367649	1367744	-	as_code "1^2- , 0"; transcript1_id "TCONS_00066714"; splice_chain1 "1367744,1367649"; transcript2_id "TCONS_00067003"; splice_chain2 "";
chrC02_random	1366498	1366578	-	as_code "1^2- , 0"; transcript1_id "TCONS_00066714"; splice_chain1 "1366578,1366498"; transcript2_id "TCONS_00067003"; splice_chain2 "";
chrC02_random	1182167	1182237	-	as_code "1^2- , 0"; transcript1_id "TCONS_00066997"; splice_chain1 ""; transcript2_id "TCONS_00066702"; splice_chain2 "1182237,1182167";
chrC02_random	1182372	1182452	-	as_code "1^2- , 0"; transcript1_id "TCONS_00066702"; splice_chain1 "1182452,1182372"; transcript2_id "TCONS_00066703"; splice_chain2 "";
chrC02_random	1181646	1181726	-	as_code "1^2- , 0"; transcript1_id "TCONS_00066997"; splice_chain1 "1181726,1181646"; transcript2_id "TCONS_00066702"; splice_chain2 "";
chrC02_random	1217163	1217265	-	as_code "1^2- , 0"; transcript1_id "TCONS_00066705"; splice_chain1 "1217265,1217163"; transcript2_id "TCONS_00066704"; splice_chain2 "";
chrC02_random	1217166	1217265	-	as_code "1^2- , 0"; transcript1_id "TCONS_00066704"; splice_chain1 ""; transcript2_id "TCONS_00066999"; splice_chain2 "1217265,1217166";
chrC02_random	1215554	1215637	-	as_code "1^2- , 0"; transcript1_id "TCONS_00066705"; splice_chain1 ""; transcript2_id "TCONS_00066706"; splice_chain2 "1215637,1215554";
chrC02_random	1070437	1070535	+	as_code "1^2- , 0"; transcript1_id "TCONS_00066521"; splice_chain1 ""; transcript2_id "TCONS_00066899"; splice_chain2 "1070437,1070535";
chrC07	17591116	17591231	-	as_code "1^2- , 0"; transcript1_id "TCONS_00100146"; splice_chain1 "17591231,17591116"; transcript2_id "TCONS_00097451"; splice_chain2 "";
chrC07	17590695	17590786	-	as_code "1^2- , 0"; transcript1_id "TCONS_00100146"; splice_chain1 "17590786,17590695"; transcript2_id "TCONS_00097450"; splice_chain2 "";
chrC07	17407397	17407465	+	as_code "1^2- , 0"; transcript1_id "TCONS_00095431"; splice_chain1 ""; transcript2_id "TCONS_00099272"; splice_chain2 "17407397,17407465";
chrC07	17549177	17549382	-	as_code "1^2- , 0"; transcript1_id "TCONS_00100141"; splice_chain1 "17549382,17549177"; transcript2_id "TCONS_00100142"; splice_chain2 "";
chrC07	17548106	17548314	-	as_code "1^2- , 0"; transcript1_id "TCONS_00100141"; splice_chain1 ""; transcript2_id "TCONS_00100142"; splice_chain2 "17548314,17548106";
chrC07	17548138	17548314	-	as_code "1^2- , 0"; transcript1_id "TCONS_00100141"; splice_chain1 ""; transcript2_id "TCONS_00097447"; splice_chain2 "17548314,17548138";
chrC07	17585152	17585238	-	as_code "1^2- , 0"; transcript1_id "TCONS_00100143"; splice_chain1 "17585238,17585152"; transcript2_id "TCONS_00097449"; splice_chain2 "";
chrC07	17583602	17583698	-	as_code "1^2- , 0"; transcript1_id "TCONS_00100143"; splice_chain1 ""; transcript2_id "TCONS_00097449"; splice_chain2 "17583698,17583602";
chrC07	17392834	17392912	-	as_code "1^2- , 0"; transcript1_id "TCONS_00097444"; splice_chain1 "17392912,17392834"; transcript2_id "TCONS_00100139"; splice_chain2 "";
chrC07	17384346	17384414	-	as_code "1^2- , 0"; transcript1_id "TCONS_00100137"; splice_chain1 ""; transcript2_id "TCONS_00097441"; splice_chain2 "17384414,17384346";
chrC07	17384899	17384979	-	as_code "1^2- , 0"; transcript1_id "TCONS_00100137"; splice_chain1 "17384979,17384899"; transcript2_id "TCONS_00097442"; splice_chain2 "";
chrC07	17385768	17385840	-	as_code "1^2- , 0"; transcript1_id "TCONS_00100138"; splice_chain1 ""; transcript2_id "TCONS_00097442"; splice_chain2 "17385840,17385768";
chrC07	17816145	17816245	+	as_code "1^2- , 0"; transcript1_id "TCONS_00095435"; splice_chain1 "17816145,17816245"; transcript2_id "TCONS_00099274"; splice_chain2 "";
chrC07	17816128	17816245	+	as_code "1^2- , 0"; transcript1_id "TCONS_00099273"; splice_chain1 "17816128,17816245"; transcript2_id "TCONS_00099274"; splice_chain2 "";
chrC07	17617786	17617869	-	as_code "1^2- , 0"; transcript1_id "TCONS_00097454"; splice_chain1 "17617869,17617786"; transcript2_id "TCONS_00097456"; splice_chain2 "";
chrC07	17609035	17609207	-	as_code "1^2- , 0"; transcript1_id "TCONS_00100147"; splice_chain1 "17609207,17609035"; transcript2_id "TCONS_00097453"; splice_chain2 "";
chrC07	17145746	17145831	+	as_code "1^2- , 0"; transcript1_id "TCONS_00095424"; splice_chain1 ""; transcript2_id "TCONS_00099264"; splice_chain2 "17145746,17145831";
chrC07	17147114	17147253	+	as_code "1^2- , 0"; transcript1_id "TCONS_00095424"; splice_chain1 ""; transcript2_id "TCONS_00095423"; splice_chain2 "17147114,17147253";
chrC07	17146220	17146327	+	as_code "1^2- , 0"; transcript1_id "TCONS_00095424"; splice_chain1 "17146220,17146327"; transcript2_id "TCONS_00099264"; splice_chain2 "";
chrC07	17116586	17116710	+	as_code "1^2- , 0"; transcript1_id "TCONS_00095420"; splice_chain1 ""; transcript2_id "TCONS_00099263"; splice_chain2 "17116586,17116710";
chrC07	17222727	17222877	+	as_code "1^2- , 0"; transcript1_id "TCONS_00099269"; splice_chain1 "17222727,17222877"; transcript2_id "TCONS_00095426"; splice_chain2 "";
chrC07	17273615	17273687	+	as_code "1^2- , 0"; transcript1_id "TCONS_00099270"; splice_chain1 ""; transcript2_id "TCONS_00095428"; splice_chain2 "17273615,17273687";
chrC07	17205721	17205792	-	as_code "1^2- , 0"; transcript1_id "TCONS_00100132"; splice_chain1 "17205792,17205721"; transcript2_id "TCONS_00097431"; splice_chain2 "";
chrC07	17217333	17217424	-	as_code "1^2- , 0"; transcript1_id "TCONS_00097433"; splice_chain1 ""; transcript2_id "TCONS_00100133"; splice_chain2 "17217424,17217333";
chrC07	17217068	17217137	-	as_code "1^2- , 0"; transcript1_id "TCONS_00097433"; splice_chain1 ""; transcript2_id "TCONS_00100133"; splice_chain2 "17217137,17217068";
chrC07	17216744	17216811	-	as_code "1^2- , 0"; transcript1_id "TCONS_00097433"; splice_chain1 ""; transcript2_id "TCONS_00100134"; splice_chain2 "17216811,17216744";
chrC07	17216490	17216588	-	as_code "1^2- , 0"; transcript1_id "TCONS_00097434"; splice_chain1 "17216588,17216490"; transcript2_id "TCONS_00100134"; splice_chain2 "";
chrC07	17198929	17199176	+	as_code "1^2- , 0"; transcript1_id "TCONS_00099268"; splice_chain1 "17198929,17199176"; transcript2_id "TCONS_00099267"; splice_chain2 "";
chrC07	18414940	18415058	+	as_code "1^2- , 0"; transcript1_id "TCONS_00095466"; splice_chain1 "18414940,18415058"; transcript2_id "TCONS_00095467"; splice_chain2 "";
chrC07	18391997	18392555	+	as_code "1^2- , 0"; transcript1_id "TCONS_00095461"; splice_chain1 "18391997,18392555"; transcript2_id "TCONS_00095460"; splice_chain2 "";
chrC07	18393267	18393330	+	as_code "1^2- , 0"; transcript1_id "TCONS_00095461"; splice_chain1 "18393267,18393330"; transcript2_id "TCONS_00099281"; splice_chain2 "";
chrC07	18393268	18393330	+	as_code "1^2- , 0"; transcript1_id "TCONS_00099281"; splice_chain1 ""; transcript2_id "TCONS_00099282"; splice_chain2 "18393268,18393330";
chrC07	18394001	18394080	+	as_code "1^2- , 0"; transcript1_id "TCONS_00095461"; splice_chain1 "18394001,18394080"; transcript2_id "TCONS_00099281"; splice_chain2 "";
chrC07	18394719	18394797	+	as_code "1^2- , 0"; transcript1_id "TCONS_00095461"; splice_chain1 ""; transcript2_id "TCONS_00099281"; splice_chain2 "18394719,18394797";
chrC07	18395048	18395141	+	as_code "1^2- , 0"; transcript1_id "TCONS_00095461"; splice_chain1 ""; transcript2_id "TCONS_00099281"; splice_chain2 "18395048,18395141";
chrC07	18326237	18326616	-	as_code "1^2- , 0"; transcript1_id "TCONS_00100157"; splice_chain1 "18326616,18326237"; transcript2_id "TCONS_00100155"; splice_chain2 "";
chrC07	18326204	18326346	-	as_code "1^2- , 0"; transcript1_id "TCONS_00100156"; splice_chain1 "18326346,18326204"; transcript2_id "TCONS_00100155"; splice_chain2 "";
chrC07	18326204	18326616	-	as_code "1^2- , 0"; transcript1_id "TCONS_00100155"; splice_chain1 ""; transcript2_id "TCONS_00100154"; splice_chain2 "18326616,18326204";
chrC07	18325131	18325418	-	as_code "1^2- , 0"; transcript1_id "TCONS_00100156"; splice_chain1 ""; transcript2_id "TCONS_00100155"; splice_chain2 "18325418,18325131";
chrC07	18325134	18325418	-	as_code "1^2- , 0"; transcript1_id "TCONS_00100156"; splice_chain1 ""; transcript2_id "TCONS_00097469"; splice_chain2 "18325418,18325134";
chrC07	18324863	18324941	-	as_code "1^2- , 0"; transcript1_id "TCONS_00097469"; splice_chain1 "18324941,18324863"; transcript2_id "TCONS_00097470"; splice_chain2 "";
chrC07	18324864	18324942	-	as_code "1^2- , 0"; transcript1_id "TCONS_00097470"; splice_chain1 ""; transcript2_id "TCONS_00097471"; splice_chain2 "18324942,18324864";
chrC07	18517565	18517646	-	as_code "1^2- , 0"; transcript1_id "TCONS_00097477"; splice_chain1 ""; transcript2_id "TCONS_00100159"; splice_chain2 "18517646,18517565";
chrC07	18485038	18485143	-	as_code "1^2- , 0"; transcript1_id "TCONS_00097475"; splice_chain1 ""; transcript2_id "TCONS_00097476"; splice_chain2 "18485143,18485038";
chrC07	17865199	17865273	+	as_code "1^2- , 0"; transcript1_id "TCONS_00095441"; splice_chain1 ""; transcript2_id "TCONS_00099276"; splice_chain2 "17865199,17865273";
chrC07	18221474	18221575	+	as_code "1^2- , 0"; transcript1_id "TCONS_00095455"; splice_chain1 ""; transcript2_id "TCONS_00095456"; splice_chain2 "18221474,18221575";
chrC07	18109049	18109116	+	as_code "1^2- , 0"; transcript1_id "TCONS_00095447"; splice_chain1 ""; transcript2_id "TCONS_00095448"; splice_chain2 "18109049,18109116";
chrC07	18214315	18214449	+	as_code "1^2- , 0"; transcript1_id "TCONS_00095451"; splice_chain1 "18214315,18214449"; transcript2_id "TCONS_00095450"; splice_chain2 "";
chrC07	18218988	18219114	+	as_code "1^2- , 0"; transcript1_id "TCONS_00095452"; splice_chain1 ""; transcript2_id "TCONS_00095453"; splice_chain2 "18218988,18219114";
chrC07	18218988	18219110	+	as_code "1^2- , 0"; transcript1_id "TCONS_00095452"; splice_chain1 ""; transcript2_id "TCONS_00099279"; splice_chain2 "18218988,18219110";
chrC07	18219738	18219821	+	as_code "1^2- , 0"; transcript1_id "TCONS_00095452"; splice_chain1 ""; transcript2_id "TCONS_00095454"; splice_chain2 "18219738,18219821";
chrC07	18218802	18218922	+	as_code "1^2- , 0"; transcript1_id "TCONS_00095453"; splice_chain1 ""; transcript2_id "TCONS_00099278"; splice_chain2 "18218802,18218922";
chrC07	16880855	16881185	-	as_code "1^2- , 0"; transcript1_id "TCONS_00100124"; splice_chain1 ""; transcript2_id "TCONS_00097408"; splice_chain2 "16881185,16880855";
chrC07	16881268	16881359	-	as_code "1^2- , 0"; transcript1_id "TCONS_00097408"; splice_chain1 ""; transcript2_id "TCONS_00100125"; splice_chain2 "16881359,16881268";
chrC07	16811856	16811936	+	as_code "1^2- , 0"; transcript1_id "TCONS_00095397"; splice_chain1 ""; transcript2_id "TCONS_00099257"; splice_chain2 "16811856,16811936";
chrC07	16630779	16630853	+	as_code "1^2- , 0"; transcript1_id "TCONS_00099253"; splice_chain1 ""; transcript2_id "TCONS_00095392"; splice_chain2 "16630779,16630853";
chrC07	16604848	16605320	-	as_code "1^2- , 0"; transcript1_id "TCONS_00097398"; splice_chain1 "16605320,16604848"; transcript2_id "TCONS_00100121"; splice_chain2 "";
chrC07	16605477	16605554	-	as_code "1^2- , 0"; transcript1_id "TCONS_00097398"; splice_chain1 "16605554,16605477"; transcript2_id "TCONS_00100122"; splice_chain2 "";
chrC07	16466837	16466968	+	as_code "1^2- , 0"; transcript1_id "TCONS_00095388"; splice_chain1 "16466837,16466968"; transcript2_id "TCONS_00095387"; splice_chain2 "";
chrC07	16467257	16467724	+	as_code "1^2- , 0"; transcript1_id "TCONS_00095388"; splice_chain1 ""; transcript2_id "TCONS_00099248"; splice_chain2 "16467257,16467724";
chrC07	16467027	16467098	+	as_code "1^2- , 0"; transcript1_id "TCONS_00099248"; splice_chain1 ""; transcript2_id "TCONS_00095389"; splice_chain2 "16467027,16467098";
chrC07	16333163	16333239	+	as_code "1^2- , 0"; transcript1_id "TCONS_00095384"; splice_chain1 "16333163,16333239"; transcript2_id "TCONS_00095385"; splice_chain2 "";
chrC07	17019962	17020044	+	as_code "1^2- , 0"; transcript1_id "TCONS_00095415"; splice_chain1 "17019962,17020044"; transcript2_id "TCONS_00095414"; splice_chain2 "";
chrC07	17020534	17020653	+	as_code "1^2- , 0"; transcript1_id "TCONS_00095415"; splice_chain1 "17020534,17020653"; transcript2_id "TCONS_00095414"; splice_chain2 "";
chrC07	17041054	17041151	-	as_code "1^2- , 0"; transcript1_id "TCONS_00097424"; splice_chain1 "17041151,17041054"; transcript2_id "TCONS_00097425"; splice_chain2 "";
chrC07	17057537	17057621	+	as_code "1^2- , 0"; transcript1_id "TCONS_00099261"; splice_chain1 ""; transcript2_id "TCONS_00095416"; splice_chain2 "17057537,17057621";
chrC07	17023061	17023918	-	as_code "1^2- , 0"; transcript1_id "TCONS_00097419"; splice_chain1 ""; transcript2_id "TCONS_00097421"; splice_chain2 "17023918,17023061";
chrC07	17023338	17023918	-	as_code "1^2- , 0"; transcript1_id "TCONS_00097419"; splice_chain1 ""; transcript2_id "TCONS_00100130"; splice_chain2 "17023918,17023338";
chrC07	17023028	17023121	-	as_code "1^2- , 0"; transcript1_id "TCONS_00097420"; splice_chain1 "17023121,17023028"; transcript2_id "TCONS_00100130"; splice_chain2 "";
chrC07	17022066	17022154	-	as_code "1^2- , 0"; transcript1_id "TCONS_00097418"; splice_chain1 "17022154,17022066"; transcript2_id "TCONS_00097420"; splice_chain2 "";
chrC07	17021734	17021821	-	as_code "1^2- , 0"; transcript1_id "TCONS_00097418"; splice_chain1 ""; transcript2_id "TCONS_00100130"; splice_chain2 "17021821,17021734";
chrC07	17008175	17008278	+	as_code "1^2- , 0"; transcript1_id "TCONS_00099259"; splice_chain1 "17008175,17008278"; transcript2_id "TCONS_00095413"; splice_chain2 "";
chrC07	16911010	16911092	-	as_code "1^2- , 0"; transcript1_id "TCONS_00100128"; splice_chain1 ""; transcript2_id "TCONS_00097412"; splice_chain2 "16911092,16911010";
chrC07	16911186	16911260	-	as_code "1^2- , 0"; transcript1_id "TCONS_00100128"; splice_chain1 "16911260,16911186"; transcript2_id "TCONS_00097413"; splice_chain2 "";
chrC07	16994634	16994860	+	as_code "1^2- , 0"; transcript1_id "TCONS_00095406"; splice_chain1 "16994634,16994860"; transcript2_id "TCONS_00095407"; splice_chain2 "";
chrC07	16917465	16917601	+	as_code "1^2- , 0"; transcript1_id "TCONS_00095404"; splice_chain1 ""; transcript2_id "TCONS_00095405"; splice_chain2 "16917465,16917601";
chrC07	17001217	17001276	+	as_code "1^2- , 0"; transcript1_id "TCONS_00095410"; splice_chain1 ""; transcript2_id "TCONS_00095411"; splice_chain2 "17001217,17001276";
chrC07	16905131	16905226	+	as_code "1^2- , 0"; transcript1_id "TCONS_00095401"; splice_chain1 "16905131,16905226"; transcript2_id "TCONS_00095402"; splice_chain2 "";
chrC07	16906995	16907084	+	as_code "1^2- , 0"; transcript1_id "TCONS_00095401"; splice_chain1 ""; transcript2_id "TCONS_00099258"; splice_chain2 "16906995,16907084";
chrC07	16886104	16886189	-	as_code "1^2- , 0"; transcript1_id "TCONS_00097409"; splice_chain1 "16886189,16886104"; transcript2_id "TCONS_00097411"; splice_chain2 "";
chrC07	16885968	16886073	-	as_code "1^2- , 0"; transcript1_id "TCONS_00097410"; splice_chain1 ""; transcript2_id "TCONS_00097411"; splice_chain2 "16886073,16885968";
chrC04	23477672	23477837	-	as_code "1^2- , 0"; transcript1_id "TCONS_00081913"; splice_chain1 ""; transcript2_id "TCONS_00081914"; splice_chain2 "23477837,23477672";
chrC04	23615587	23615715	-	as_code "1^2- , 0"; transcript1_id "TCONS_00079468"; splice_chain1 ""; transcript2_id "TCONS_00081916"; splice_chain2 "23615715,23615587";
chrC04	23655333	23655480	+	as_code "1^2- , 0"; transcript1_id "TCONS_00077493"; splice_chain1 "23655333,23655480"; transcript2_id "TCONS_00081050"; splice_chain2 "";
chrC04	23656169	23656330	+	as_code "1^2- , 0"; transcript1_id "TCONS_00077493"; splice_chain1 ""; transcript2_id "TCONS_00081048"; splice_chain2 "23656169,23656330";
chrC04	23655858	23656140	+	as_code "1^2- , 0"; transcript1_id "TCONS_00077493"; splice_chain1 ""; transcript2_id "TCONS_00081051"; splice_chain2 "23655858,23656140";
chrC04	23656531	23656643	+	as_code "1^2- , 0"; transcript1_id "TCONS_00081048"; splice_chain1 ""; transcript2_id "TCONS_00081049"; splice_chain2 "23656531,23656643";
chrC04	23603417	23603533	+	as_code "1^2- , 0"; transcript1_id "TCONS_00077491"; splice_chain1 "23603417,23603533"; transcript2_id "TCONS_00077492"; splice_chain2 "";
chrC04	23669135	23669675	+	as_code "1^2- , 0"; transcript1_id "TCONS_00077496"; splice_chain1 ""; transcript2_id "TCONS_00077497"; splice_chain2 "23669135,23669675";
chrC04	23669135	23669700	+	as_code "1^2- , 0"; transcript1_id "TCONS_00077496"; splice_chain1 ""; transcript2_id "TCONS_00077498"; splice_chain2 "23669135,23669700";
chrC04	23342459	23342578	-	as_code "1^2- , 0"; transcript1_id "TCONS_00079454"; splice_chain1 "23342578,23342459"; transcript2_id "TCONS_00079455"; splice_chain2 "";
chrC04	23438631	23438709	-	as_code "1^2- , 0"; transcript1_id "TCONS_00079461"; splice_chain1 "23438709,23438631"; transcript2_id "TCONS_00079462"; splice_chain2 "";
chrC04	23438768	23438880	-	as_code "1^2- , 0"; transcript1_id "TCONS_00079461"; splice_chain1 ""; transcript2_id "TCONS_00079463"; splice_chain2 "23438880,23438768";
chrC04	23438631	23438875	-	as_code "1^2- , 0"; transcript1_id "TCONS_00079462"; splice_chain1 ""; transcript2_id "TCONS_00079464"; splice_chain2 "23438875,23438631";
chrC04	23381492	23381565	-	as_code "1^2- , 0"; transcript1_id "TCONS_00079458"; splice_chain1 "23381565,23381492"; transcript2_id "TCONS_00079459"; splice_chain2 "";
chrC04	23381083	23381207	-	as_code "1^2- , 0"; transcript1_id "TCONS_00079458"; splice_chain1 ""; transcript2_id "TCONS_00079460"; splice_chain2 "23381207,23381083";
chrC04	23499616	23499699	+	as_code "1^2- , 0"; transcript1_id "TCONS_00081043"; splice_chain1 ""; transcript2_id "TCONS_00077486"; splice_chain2 "23499616,23499699";
chrC04	23499617	23499699	+	as_code "1^2- , 0"; transcript1_id "TCONS_00081043"; splice_chain1 ""; transcript2_id "TCONS_00081045"; splice_chain2 "23499617,23499699";
chrC04	23500112	23500200	+	as_code "1^2- , 0"; transcript1_id "TCONS_00081043"; splice_chain1 ""; transcript2_id "TCONS_00081044"; splice_chain2 "23500112,23500200";
chrC04	23500722	23500800	+	as_code "1^2- , 0"; transcript1_id "TCONS_00081043"; splice_chain1 ""; transcript2_id "TCONS_00081044"; splice_chain2 "23500722,23500800";
chrC04	23500721	23500800	+	as_code "1^2- , 0"; transcript1_id "TCONS_00081043"; splice_chain1 ""; transcript2_id "TCONS_00077487"; splice_chain2 "23500721,23500800";
chrC04	23501174	23501254	+	as_code "1^2- , 0"; transcript1_id "TCONS_00081043"; splice_chain1 ""; transcript2_id "TCONS_00077486"; splice_chain2 "23501174,23501254";
chrC04	23370235	23370300	+	as_code "1^2- , 0"; transcript1_id "TCONS_00077483"; splice_chain1 "23370235,23370300"; transcript2_id "TCONS_00081041"; splice_chain2 "";
chrC04	23371611	23371701	+	as_code "1^2- , 0"; transcript1_id "TCONS_00077483"; splice_chain1 ""; transcript2_id "TCONS_00077484"; splice_chain2 "23371611,23371701";
chrC04	23371611	23371695	+	as_code "1^2- , 0"; transcript1_id "TCONS_00077483"; splice_chain1 ""; transcript2_id "TCONS_00077485"; splice_chain2 "23371611,23371695";
chrC04	23503143	23503221	+	as_code "1^2- , 0"; transcript1_id "TCONS_00077488"; splice_chain1 "23503143,23503221"; transcript2_id "TCONS_00081046"; splice_chain2 "";
chrC04	23970205	23970322	+	as_code "1^2- , 0"; transcript1_id "TCONS_00081059"; splice_chain1 "23970205,23970322"; transcript2_id "TCONS_00077503"; splice_chain2 "";
chrC04	23970205	23970291	+	as_code "1^2- , 0"; transcript1_id "TCONS_00077503"; splice_chain1 ""; transcript2_id "TCONS_00077504"; splice_chain2 "23970205,23970291";
chrC04	24057824	24057907	-	as_code "1^2- , 0"; transcript1_id "TCONS_00079474"; splice_chain1 ""; transcript2_id "TCONS_00079473"; splice_chain2 "24057907,24057824";
chrC04	24057403	24057527	-	as_code "1^2- , 0"; transcript1_id "TCONS_00079474"; splice_chain1 ""; transcript2_id "TCONS_00079473"; splice_chain2 "24057527,24057403";
chrC04	24056696	24056767	-	as_code "1^2- , 0"; transcript1_id "TCONS_00079474"; splice_chain1 ""; transcript2_id "TCONS_00081919"; splice_chain2 "24056767,24056696";
chrC04	24056875	24056961	-	as_code "1^2- , 0"; transcript1_id "TCONS_00079473"; splice_chain1 "24056961,24056875"; transcript2_id "TCONS_00081918"; splice_chain2 "";
chrC04	23783261	23783513	+	as_code "1^2- , 0"; transcript1_id "TCONS_00077500"; splice_chain1 "23783261,23783513"; transcript2_id "TCONS_00077501"; splice_chain2 "";
chrC04	23909273	23909521	+	as_code "1^2- , 0"; transcript1_id "TCONS_00077502"; splice_chain1 "23909273,23909521"; transcript2_id "TCONS_00081056"; splice_chain2 "";
chrC04	23910004	23910102	+	as_code "1^2- , 0"; transcript1_id "TCONS_00077502"; splice_chain1 "23910004,23910102"; transcript2_id "TCONS_00081054"; splice_chain2 "";
chrC04	23909579	23909804	+	as_code "1^2- , 0"; transcript1_id "TCONS_00081056"; splice_chain1 "23909579,23909804"; transcript2_id "TCONS_00081055"; splice_chain2 "";
chrC04	23909701	23909804	+	as_code "1^2- , 0"; transcript1_id "TCONS_00081057"; splice_chain1 ""; transcript2_id "TCONS_00081054"; splice_chain2 "23909701,23909804";
chrC04	24339419	24339544	+	as_code "1^2- , 0"; transcript1_id "TCONS_00081070"; splice_chain1 ""; transcript2_id "TCONS_00077515"; splice_chain2 "24339419,24339544";
chrC04	24339909	24339982	+	as_code "1^2- , 0"; transcript1_id "TCONS_00081070"; splice_chain1 "24339909,24339982"; transcript2_id "TCONS_00077516"; splice_chain2 "";
chrC04	24341380	24341489	+	as_code "1^2- , 0"; transcript1_id "TCONS_00081071"; splice_chain1 ""; transcript2_id "TCONS_00081072"; splice_chain2 "24341380,24341489";
chrC04	24342743	24342823	+	as_code "1^2- , 0"; transcript1_id "TCONS_00081071"; splice_chain1 ""; transcript2_id "TCONS_00081073"; splice_chain2 "24342743,24342823";
chrC04	24343186	24343279	+	as_code "1^2- , 0"; transcript1_id "TCONS_00081072"; splice_chain1 ""; transcript2_id "TCONS_00077517"; splice_chain2 "24343186,24343279";
chrC04	24373252	24373325	+	as_code "1^2- , 0"; transcript1_id "TCONS_00081074"; splice_chain1 ""; transcript2_id "TCONS_00077519"; splice_chain2 "24373252,24373325";
chrC04	24353997	24354074	-	as_code "1^2- , 0"; transcript1_id "TCONS_00079488"; splice_chain1 "24354074,24353997"; transcript2_id "TCONS_00079490"; splice_chain2 "";
chrC04	24354104	24354189	-	as_code "1^2- , 0"; transcript1_id "TCONS_00079489"; splice_chain1 ""; transcript2_id "TCONS_00079490"; splice_chain2 "24354189,24354104";
chrC04	24354073	24354189	-	as_code "1^2- , 0"; transcript1_id "TCONS_00079489"; splice_chain1 ""; transcript2_id "TCONS_00081922"; splice_chain2 "24354189,24354073";
chrC04	24352519	24352609	-	as_code "1^2- , 0"; transcript1_id "TCONS_00079488"; splice_chain1 "24352609,24352519"; transcript2_id "TCONS_00079491"; splice_chain2 "";
chrC04	24353340	24353641	-	as_code "1^2- , 0"; transcript1_id "TCONS_00079489"; splice_chain1 ""; transcript2_id "TCONS_00079490"; splice_chain2 "24353641,24353340";
chrC04	24353134	24353279	-	as_code "1^2- , 0"; transcript1_id "TCONS_00079489"; splice_chain1 "24353279,24353134"; transcript2_id "TCONS_00079491"; splice_chain2 "";
chrC04	24351903	24352129	-	as_code "1^2- , 0"; transcript1_id "TCONS_00079488"; splice_chain1 "24352129,24351903"; transcript2_id "TCONS_00079490"; splice_chain2 "";
chrC04	24351903	24352033	-	as_code "1^2- , 0"; transcript1_id "TCONS_00079489"; splice_chain1 "24352033,24351903"; transcript2_id "TCONS_00079490"; splice_chain2 "";
chrC04	24380695	24380796	-	as_code "1^2- , 0"; transcript1_id "TCONS_00079492"; splice_chain1 ""; transcript2_id "TCONS_00079493"; splice_chain2 "24380796,24380695";
chrC04	24312926	24313053	+	as_code "1^2- , 0"; transcript1_id "TCONS_00081067"; splice_chain1 "24312926,24313053"; transcript2_id "TCONS_00081068"; splice_chain2 "";
chrC04	24312717	24312793	+	as_code "1^2- , 0"; transcript1_id "TCONS_00081067"; splice_chain1 ""; transcript2_id "TCONS_00077514"; splice_chain2 "24312717,24312793";
chrC04	24312926	24313059	+	as_code "1^2- , 0"; transcript1_id "TCONS_00081068"; splice_chain1 ""; transcript2_id "TCONS_00081069"; splice_chain2 "24312926,24313059";
chrA08	18531079	18531145	-	as_code "1^2- , 0"; transcript1_id "TCONS_00038298"; splice_chain1 "18531145,18531079"; transcript2_id "TCONS_00039456"; splice_chain2 "";
chrA08	18519261	18519341	+	as_code "1^2- , 0"; transcript1_id "TCONS_00036974"; splice_chain1 "18519261,18519341"; transcript2_id "TCONS_00038906"; splice_chain2 "";
chrA08	18550394	18550570	-	as_code "1^2- , 0"; transcript1_id "TCONS_00038302"; splice_chain1 "18550570,18550394"; transcript2_id "TCONS_00039457"; splice_chain2 "";
chrA08	18503864	18504141	+	as_code "1^2- , 0"; transcript1_id "TCONS_00036973"; splice_chain1 "18503864,18504141"; transcript2_id "TCONS_00038905"; splice_chain2 "";
chrA08	18523879	18523960	-	as_code "1^2- , 0"; transcript1_id "TCONS_00038294"; splice_chain1 "18523960,18523879"; transcript2_id "TCONS_00039455"; splice_chain2 "";
chrA08	18521387	18521473	-	as_code "1^2- , 0"; transcript1_id "TCONS_00038292"; splice_chain1 "18521473,18521387"; transcript2_id "TCONS_00038293"; splice_chain2 "";
chrC04	24215772	24215994	-	as_code "1^2- , 0"; transcript1_id "TCONS_00079481"; splice_chain1 "24215994,24215772"; transcript2_id "TCONS_00079483"; splice_chain2 "";
chrC04	24605431	24605516	+	as_code "1^2- , 0"; transcript1_id "TCONS_00081078"; splice_chain1 ""; transcript2_id "TCONS_00077529"; splice_chain2 "24605431,24605516";
chrC04	24515168	24515246	-	as_code "1^2- , 0"; transcript1_id "TCONS_00079501"; splice_chain1 "24515246,24515168"; transcript2_id "TCONS_00081927"; splice_chain2 "";
chrC04	24509574	24509653	-	as_code "1^2- , 0"; transcript1_id "TCONS_00079499"; splice_chain1 "24509653,24509574"; transcript2_id "TCONS_00079500"; splice_chain2 "";
chrC04	24496824	24497060	-	as_code "1^2- , 0"; transcript1_id "TCONS_00079497"; splice_chain1 ""; transcript2_id "TCONS_00079498"; splice_chain2 "24497060,24496824";
chrC04	24967750	24967874	-	as_code "1^2- , 0"; transcript1_id "TCONS_00079514"; splice_chain1 ""; transcript2_id "TCONS_00081933"; splice_chain2 "24967874,24967750";
chrC04	24945880	24945970	+	as_code "1^2- , 0"; transcript1_id "TCONS_00077534"; splice_chain1 ""; transcript2_id "TCONS_00081082"; splice_chain2 "24945880,24945970";
chrC04	24946433	24946515	+	as_code "1^2- , 0"; transcript1_id "TCONS_00077534"; splice_chain1 "24946433,24946515"; transcript2_id "TCONS_00081082"; splice_chain2 "";
chrC04	24940576	24940686	-	as_code "1^2- , 0"; transcript1_id "TCONS_00081932"; splice_chain1 "24940686,24940576"; transcript2_id "TCONS_00079513"; splice_chain2 "";
chrC04	25001846	25001917	+	as_code "1^2- , 0"; transcript1_id "TCONS_00081085"; splice_chain1 ""; transcript2_id "TCONS_00077540"; splice_chain2 "25001846,25001917";
chrC04	24993923	24994078	+	as_code "1^2- , 0"; transcript1_id "TCONS_00077537"; splice_chain1 "24993923,24994078"; transcript2_id "TCONS_00077538"; splice_chain2 "";
chrC04	24799275	24799345	-	as_code "1^2- , 0"; transcript1_id "TCONS_00081930"; splice_chain1 ""; transcript2_id "TCONS_00079510"; splice_chain2 "24799345,24799275";
chrC02_random	98505	98604	-	as_code "1^2- , 0"; transcript1_id "TCONS_00066647"; splice_chain1 "98604,98505"; transcript2_id "TCONS_00066971"; splice_chain2 "";
chrC02_random	78777	78850	+	as_code "1^2- , 0"; transcript1_id "TCONS_00066874"; splice_chain1 "78777,78850"; transcript2_id "TCONS_00066479"; splice_chain2 "";
chrC02_random	75025	75121	+	as_code "1^2- , 0"; transcript1_id "TCONS_00066874"; splice_chain1 ""; transcript2_id "TCONS_00066875"; splice_chain2 "75025,75121";
chrC02_random	75948	76013	+	as_code "1^2- , 0"; transcript1_id "TCONS_00066874"; splice_chain1 ""; transcript2_id "TCONS_00066875"; splice_chain2 "75948,76013";
chrC02_random	78177	78244	+	as_code "1^2- , 0"; transcript1_id "TCONS_00066874"; splice_chain1 ""; transcript2_id "TCONS_00066481"; splice_chain2 "78177,78244";
chrC02_random	78177	78268	+	as_code "1^2- , 0"; transcript1_id "TCONS_00066874"; splice_chain1 ""; transcript2_id "TCONS_00066482"; splice_chain2 "78177,78268";
chrC02_random	78777	78853	+	as_code "1^2- , 0"; transcript1_id "TCONS_00066479"; splice_chain1 ""; transcript2_id "TCONS_00066482"; splice_chain2 "78777,78853";
chrC02_random	31980	32078	+	as_code "1^2- , 0"; transcript1_id "TCONS_00066477"; splice_chain1 "31980,32078"; transcript2_id "TCONS_00066872"; splice_chain2 "";
chrA08	18958676	18958828	+	as_code "1^2- , 0"; transcript1_id "TCONS_00037017"; splice_chain1 ""; transcript2_id "TCONS_00037016"; splice_chain2 "18958676,18958828";
chrA08	18901303	18901375	+	as_code "1^2- , 0"; transcript1_id "TCONS_00038925"; splice_chain1 "18901303,18901375"; transcript2_id "TCONS_00037011"; splice_chain2 "";
chrA08	18903552	18903629	+	as_code "1^2- , 0"; transcript1_id "TCONS_00038925"; splice_chain1 "18903552,18903629"; transcript2_id "TCONS_00037010"; splice_chain2 "";
chrA08	18868637	18868716	+	as_code "1^2- , 0"; transcript1_id "TCONS_00037008"; splice_chain1 ""; transcript2_id "TCONS_00038924"; splice_chain2 "18868637,18868716";
chrA08	18851475	18851548	-	as_code "1^2- , 0"; transcript1_id "TCONS_00038334"; splice_chain1 "18851548,18851475"; transcript2_id "TCONS_00039468"; splice_chain2 "";
chrA08	18811425	18811568	+	as_code "1^2- , 0"; transcript1_id "TCONS_00037002"; splice_chain1 ""; transcript2_id "TCONS_00037003"; splice_chain2 "18811425,18811568";
chrA08	18787683	18787753	-	as_code "1^2- , 0"; transcript1_id "TCONS_00039463"; splice_chain1 ""; transcript2_id "TCONS_00039464"; splice_chain2 "18787753,18787683";
chrA08	18796368	18796446	+	as_code "1^2- , 0"; transcript1_id "TCONS_00036999"; splice_chain1 "18796368,18796446"; transcript2_id "TCONS_00036998"; splice_chain2 "";
chrA08	18778003	18778109	+	as_code "1^2- , 0"; transcript1_id "TCONS_00036997"; splice_chain1 "18778003,18778109"; transcript2_id "TCONS_00038919"; splice_chain2 "";
chrA08	18711540	18711607	+	as_code "1^2- , 0"; transcript1_id "TCONS_00036986"; splice_chain1 ""; transcript2_id "TCONS_00036987"; splice_chain2 "18711540,18711607";
chrA08	18729966	18730059	+	as_code "1^2- , 0"; transcript1_id "TCONS_00036992"; splice_chain1 "18729966,18730059"; transcript2_id "TCONS_00038913"; splice_chain2 "";
chrA08	18728048	18728133	+	as_code "1^2- , 0"; transcript1_id "TCONS_00036990"; splice_chain1 "18728048,18728133"; transcript2_id "TCONS_00036991"; splice_chain2 "";
chrA08	18734610	18734700	+	as_code "1^2- , 0"; transcript1_id "TCONS_00038914"; splice_chain1 ""; transcript2_id "TCONS_00036994"; splice_chain2 "18734610,18734700";
chrA08	18735311	18735393	+	as_code "1^2- , 0"; transcript1_id "TCONS_00038914"; splice_chain1 "18735311,18735393"; transcript2_id "TCONS_00038916"; splice_chain2 "";
chrA08	18649810	18649893	+	as_code "1^2- , 0"; transcript1_id "TCONS_00038909"; splice_chain1 ""; transcript2_id "TCONS_00036979"; splice_chain2 "18649810,18649893";
chrA08	18650307	18650385	+	as_code "1^2- , 0"; transcript1_id "TCONS_00038909"; splice_chain1 ""; transcript2_id "TCONS_00036979"; splice_chain2 "18650307,18650385";
chrA08	18556896	18556972	-	as_code "1^2- , 0"; transcript1_id "TCONS_00039458"; splice_chain1 "18556972,18556896"; transcript2_id "TCONS_00039459"; splice_chain2 "";
chrA08	18553292	18553360	+	as_code "1^2- , 0"; transcript1_id "TCONS_00038908"; splice_chain1 "18553292,18553360"; transcript2_id "TCONS_00036975"; splice_chain2 "";
chrA08	18616049	18616132	-	as_code "1^2- , 0"; transcript1_id "TCONS_00039461"; splice_chain1 "18616132,18616049"; transcript2_id "TCONS_00038310"; splice_chain2 "";
chrC07	15213847	15213956	-	as_code "1^2- , 0"; transcript1_id "TCONS_00097357"; splice_chain1 "15213956,15213847"; transcript2_id "TCONS_00097356"; splice_chain2 "";
chrC07	15196586	15196677	-	as_code "1^2- , 0"; transcript1_id "TCONS_00097355"; splice_chain1 "15196677,15196586"; transcript2_id "TCONS_00100091"; splice_chain2 "";
chrC07	15197380	15197473	-	as_code "1^2- , 0"; transcript1_id "TCONS_00100092"; splice_chain1 ""; transcript2_id "TCONS_00100093"; splice_chain2 "15197473,15197380";
chrC07	15127926	15128029	-	as_code "1^2- , 0"; transcript1_id "TCONS_00097353"; splice_chain1 "15128029,15127926"; transcript2_id "TCONS_00097354"; splice_chain2 "";
chrC07	14991960	14992923	-	as_code "1^2- , 0"; transcript1_id "TCONS_00097351"; splice_chain1 "14992923,14991960"; transcript2_id "TCONS_00097350"; splice_chain2 "";
chrC07	15038864	15038943	+	as_code "1^2- , 0"; transcript1_id "TCONS_00095343"; splice_chain1 ""; transcript2_id "TCONS_00099230"; splice_chain2 "15038864,15038943";
chrC07	15038864	15039153	+	as_code "1^2- , 0"; transcript1_id "TCONS_00095344"; splice_chain1 "15038864,15039153"; transcript2_id "TCONS_00099231"; splice_chain2 "";
chrC07	15281070	15281165	+	as_code "1^2- , 0"; transcript1_id "TCONS_00099235"; splice_chain1 "15281070,15281165"; transcript2_id "TCONS_00095355"; splice_chain2 "";
chrC07	15276456	15276540	-	as_code "1^2- , 0"; transcript1_id "TCONS_00100098"; splice_chain1 ""; transcript2_id "TCONS_00097363"; splice_chain2 "15276540,15276456";
chrC07	15275035	15275430	+	as_code "1^2- , 0"; transcript1_id "TCONS_00095354"; splice_chain1 ""; transcript2_id "TCONS_00095353"; splice_chain2 "15275035,15275430";
chrC07	15280098	15280175	-	as_code "1^2- , 0"; transcript1_id "TCONS_00097364"; splice_chain1 "15280175,15280098"; transcript2_id "TCONS_00097365"; splice_chain2 "";
chrC07	15280098	15280505	-	as_code "1^2- , 0"; transcript1_id "TCONS_00097365"; splice_chain1 ""; transcript2_id "TCONS_00097366"; splice_chain2 "15280505,15280098";
chrC07	15241627	15241719	-	as_code "1^2- , 0"; transcript1_id "TCONS_00097359"; splice_chain1 "15241719,15241627"; transcript2_id "TCONS_00097358"; splice_chain2 "";
chrC07	15242139	15242206	-	as_code "1^2- , 0"; transcript1_id "TCONS_00097359"; splice_chain1 "15242206,15242139"; transcript2_id "TCONS_00100094"; splice_chain2 "";
chrC07	15244983	15245066	-	as_code "1^2- , 0"; transcript1_id "TCONS_00097359"; splice_chain1 "15245066,15244983"; transcript2_id "TCONS_00100097"; splice_chain2 "";
chrC07	15244970	15245066	-	as_code "1^2- , 0"; transcript1_id "TCONS_00100096"; splice_chain1 "15245066,15244970"; transcript2_id "TCONS_00100097"; splice_chain2 "";
chrC07	15588570	15588644	-	as_code "1^2- , 0"; transcript1_id "TCONS_00100102"; splice_chain1 ""; transcript2_id "TCONS_00100103"; splice_chain2 "15588644,15588570";
chrC07	15289607	15289679	-	as_code "1^2- , 0"; transcript1_id "TCONS_00097368"; splice_chain1 "15289679,15289607"; transcript2_id "TCONS_00100099"; splice_chain2 "";
chrC07	15870572	15870678	+	as_code "1^2- , 0"; transcript1_id "TCONS_00095367"; splice_chain1 ""; transcript2_id "TCONS_00095366"; splice_chain2 "15870572,15870678";
chrC07	15870810	15870904	+	as_code "1^2- , 0"; transcript1_id "TCONS_00095367"; splice_chain1 ""; transcript2_id "TCONS_00099241"; splice_chain2 "15870810,15870904";
chrC07	15894033	15894114	-	as_code "1^2- , 0"; transcript1_id "TCONS_00097382"; splice_chain1 ""; transcript2_id "TCONS_00100107"; splice_chain2 "15894114,15894033";
chrC07	15893831	15893946	-	as_code "1^2- , 0"; transcript1_id "TCONS_00097382"; splice_chain1 ""; transcript2_id "TCONS_00100108"; splice_chain2 "15893946,15893831";
chrC07	15763670	15763765	+	as_code "1^2- , 0"; transcript1_id "TCONS_00095362"; splice_chain1 ""; transcript2_id "TCONS_00099239"; splice_chain2 "15763670,15763765";
chrC07	15764784	15764855	+	as_code "1^2- , 0"; transcript1_id "TCONS_00095364"; splice_chain1 "15764784,15764855"; transcript2_id "TCONS_00095365"; splice_chain2 "";
chrC07	15775455	15775527	-	as_code "1^2- , 0"; transcript1_id "TCONS_00097379"; splice_chain1 ""; transcript2_id "TCONS_00100106"; splice_chain2 "15775527,15775455";
chrC07	16195374	16195477	+	as_code "1^2- , 0"; transcript1_id "TCONS_00095376"; splice_chain1 ""; transcript2_id "TCONS_00099242"; splice_chain2 "16195374,16195477";
chrC07	16195374	16195456	+	as_code "1^2- , 0"; transcript1_id "TCONS_00095376"; splice_chain1 ""; transcript2_id "TCONS_00095377"; splice_chain2 "16195374,16195456";
chrC07	16195680	16195829	+	as_code "1^2- , 0"; transcript1_id "TCONS_00099243"; splice_chain1 ""; transcript2_id "TCONS_00095377"; splice_chain2 "16195680,16195829";
chrC07	16096832	16096921	-	as_code "1^2- , 0"; transcript1_id "TCONS_00097387"; splice_chain1 ""; transcript2_id "TCONS_00097389"; splice_chain2 "16096921,16096832";
chrC07	16096830	16096919	-	as_code "1^2- , 0"; transcript1_id "TCONS_00097387"; splice_chain1 ""; transcript2_id "TCONS_00097388"; splice_chain2 "16096919,16096830";
chrC07	16096302	16096456	-	as_code "1^2- , 0"; transcript1_id "TCONS_00097387"; splice_chain1 "16096456,16096302"; transcript2_id "TCONS_00097389"; splice_chain2 "";
chrC07	16095059	16095571	-	as_code "1^2- , 0"; transcript1_id "TCONS_00097387"; splice_chain1 "16095571,16095059"; transcript2_id "TCONS_00100110"; splice_chain2 "";
chrC07	16095632	16095732	-	as_code "1^2- , 0"; transcript1_id "TCONS_00097389"; splice_chain1 ""; transcript2_id "TCONS_00100110"; splice_chain2 "16095732,16095632";
chrC07	16312248	16312407	-	as_code "1^2- , 0"; transcript1_id "TCONS_00100116"; splice_chain1 "16312407,16312248"; transcript2_id "TCONS_00100117"; splice_chain2 "";
chrC07	16312248	16312430	-	as_code "1^2- , 0"; transcript1_id "TCONS_00097392"; splice_chain1 "16312430,16312248"; transcript2_id "TCONS_00100117"; splice_chain2 "";
chrC07	16312248	16312416	-	as_code "1^2- , 0"; transcript1_id "TCONS_00100117"; splice_chain1 ""; transcript2_id "TCONS_00100119"; splice_chain2 "16312416,16312248";
chrC02_random	340063	340320	-	as_code "1^2- , 0"; transcript1_id "TCONS_00066653"; splice_chain1 ""; transcript2_id "TCONS_00066654"; splice_chain2 "340320,340063";
chrC07	16276217	16276308	+	as_code "1^2- , 0"; transcript1_id "TCONS_00099244"; splice_chain1 "16276217,16276308"; transcript2_id "TCONS_00095379"; splice_chain2 "";
chrC07	16276865	16276951	+	as_code "1^2- , 0"; transcript1_id "TCONS_00099244"; splice_chain1 "16276865,16276951"; transcript2_id "TCONS_00095379"; splice_chain2 "";
chrC07	16256073	16256143	-	as_code "1^2- , 0"; transcript1_id "TCONS_00097390"; splice_chain1 "16256143,16256073"; transcript2_id "TCONS_00100113"; splice_chain2 "";
chrC07	16254841	16255138	-	as_code "1^2- , 0"; transcript1_id "TCONS_00097390"; splice_chain1 "16255138,16254841"; transcript2_id "TCONS_00097391"; splice_chain2 "";
chrC02_random	4464342	4464440	+	as_code "1^2- , 0"; transcript1_id "TCONS_00066615"; splice_chain1 ""; transcript2_id "TCONS_00066952"; splice_chain2 "4464342,4464440";
chrC02_random	4619726	4619802	+	as_code "1^2- , 0"; transcript1_id "TCONS_00066619"; splice_chain1 "4619726,4619802"; transcript2_id "TCONS_00066620"; splice_chain2 "";
chrC02_random	4656409	4656494	+	as_code "1^2- , 0"; transcript1_id "TCONS_00066621"; splice_chain1 "4656409,4656494"; transcript2_id "TCONS_00066958"; splice_chain2 "";
chrC02_random	4856451	4856543	-	as_code "1^2- , 0"; transcript1_id "TCONS_00067057"; splice_chain1 "4856543,4856451"; transcript2_id "TCONS_00066830"; splice_chain2 "";
chrC02_random	4908670	4908768	-	as_code "1^2- , 0"; transcript1_id "TCONS_00067058"; splice_chain1 ""; transcript2_id "TCONS_00067059"; splice_chain2 "4908768,4908670";
chrC02_random	4990401	4990490	+	as_code "1^2- , 0"; transcript1_id "TCONS_00066635"; splice_chain1 "4990401,4990490"; transcript2_id "TCONS_00066960"; splice_chain2 "";
chrC02_random	4663727	4663803	+	as_code "1^2- , 0"; transcript1_id "TCONS_00066622"; splice_chain1 ""; transcript2_id "TCONS_00066959"; splice_chain2 "4663727,4663803";
chrC02_random	4745918	4746088	+	as_code "1^2- , 0"; transcript1_id "TCONS_00066626"; splice_chain1 "4745918,4746088"; transcript2_id "TCONS_00066627"; splice_chain2 "";
chrC02_random	4717810	4717981	-	as_code "1^2- , 0"; transcript1_id "TCONS_00066826"; splice_chain1 "4717981,4717810"; transcript2_id "TCONS_00066824"; splice_chain2 "";
chrC02_random	4854091	4854194	-	as_code "1^2- , 0"; transcript1_id "TCONS_00066828"; splice_chain1 ""; transcript2_id "TCONS_00066829"; splice_chain2 "4854194,4854091";
chrC05_random	29102	29196	+	as_code "1^2- , 0"; transcript1_id "TCONS_00089269"; splice_chain1 "29102,29196"; transcript2_id "TCONS_00089270"; splice_chain2 "";
chrC05_random	66410	67010	-	as_code "1^2- , 0"; transcript1_id "TCONS_00089380"; splice_chain1 ""; transcript2_id "TCONS_00089575"; splice_chain2 "67010,66410";
chrC05_random	56795	57557	+	as_code "1^2- , 0"; transcript1_id "TCONS_00089525"; splice_chain1 "56795,57557"; transcript2_id "TCONS_00089275"; splice_chain2 "";
chrC05_random	57391	57557	+	as_code "1^2- , 0"; transcript1_id "TCONS_00089526"; splice_chain1 "57391,57557"; transcript2_id "TCONS_00089275"; splice_chain2 "";
chrC05_random	58427	58517	+	as_code "1^2- , 0"; transcript1_id "TCONS_00089525"; splice_chain1 "58427,58517"; transcript2_id "TCONS_00089274"; splice_chain2 "";
chrC02_random	5011372	5011451	+	as_code "1^2- , 0"; transcript1_id "TCONS_00066962"; splice_chain1 "5011372,5011451"; transcript2_id "TCONS_00066963"; splice_chain2 "";
chrC02_random	5012063	5012150	+	as_code "1^2- , 0"; transcript1_id "TCONS_00066962"; splice_chain1 "5012063,5012150"; transcript2_id "TCONS_00066637"; splice_chain2 "";
chrC02_random	5012065	5012152	+	as_code "1^2- , 0"; transcript1_id "TCONS_00066963"; splice_chain1 "5012065,5012152"; transcript2_id "TCONS_00066637"; splice_chain2 "";
chrC05_random	184635	184714	-	as_code "1^2- , 0"; transcript1_id "TCONS_00089390"; splice_chain1 "184714,184635"; transcript2_id "TCONS_00089391"; splice_chain2 "";
chrC05_random	218930	219235	+	as_code "1^2- , 0"; transcript1_id "TCONS_00089287"; splice_chain1 ""; transcript2_id "TCONS_00089530"; splice_chain2 "218930,219235";
chrC05_random	227650	227751	+	as_code "1^2- , 0"; transcript1_id "TCONS_00089290"; splice_chain1 ""; transcript2_id "TCONS_00089289"; splice_chain2 "227650,227751";
chrC05_random	213508	213612	-	as_code "1^2- , 0"; transcript1_id "TCONS_00089392"; splice_chain1 "213612,213508"; transcript2_id "TCONS_00089393"; splice_chain2 "";
chrC05_random	336139	336225	-	as_code "1^2- , 0"; transcript1_id "TCONS_00089396"; splice_chain1 "336225,336139"; transcript2_id "TCONS_00089579"; splice_chain2 "";
chrC05_random	335816	335923	-	as_code "1^2- , 0"; transcript1_id "TCONS_00089396"; splice_chain1 "335923,335816"; transcript2_id "TCONS_00089395"; splice_chain2 "";
chrC05_random	355387	355458	-	as_code "1^2- , 0"; transcript1_id "TCONS_00089398"; splice_chain1 "355458,355387"; transcript2_id "TCONS_00089581"; splice_chain2 "";
chrC05_random	108772	108864	+	as_code "1^2- , 0"; transcript1_id "TCONS_00089277"; splice_chain1 "108772,108864"; transcript2_id "TCONS_00089278"; splice_chain2 "";
chrC05_random	179433	179511	+	as_code "1^2- , 0"; transcript1_id "TCONS_00089283"; splice_chain1 ""; transcript2_id "TCONS_00089284"; splice_chain2 "179433,179511";
chrC05_random	179580	180196	+	as_code "1^2- , 0"; transcript1_id "TCONS_00089284"; splice_chain1 ""; transcript2_id "TCONS_00089529"; splice_chain2 "179580,180196";
chrC05_random	173498	173581	+	as_code "1^2- , 0"; transcript1_id "TCONS_00089281"; splice_chain1 "173498,173581"; transcript2_id "TCONS_00089528"; splice_chain2 "";
chrC05_random	173701	173788	+	as_code "1^2- , 0"; transcript1_id "TCONS_00089281"; splice_chain1 ""; transcript2_id "TCONS_00089282"; splice_chain2 "173701,173788";
chrC05_random	174505	174586	+	as_code "1^2- , 0"; transcript1_id "TCONS_00089528"; splice_chain1 ""; transcript2_id "TCONS_00089282"; splice_chain2 "174505,174586";
chrC05_random	174824	174914	+	as_code "1^2- , 0"; transcript1_id "TCONS_00089528"; splice_chain1 ""; transcript2_id "TCONS_00089282"; splice_chain2 "174824,174914";
chrC05_random	175183	175256	+	as_code "1^2- , 0"; transcript1_id "TCONS_00089281"; splice_chain1 ""; transcript2_id "TCONS_00089282"; splice_chain2 "175183,175256";
chrC05_random	136033	136111	+	as_code "1^2- , 0"; transcript1_id "TCONS_00089279"; splice_chain1 "136033,136111"; transcript2_id "TCONS_00089280"; splice_chain2 "";
chrC07	14785050	14785126	+	as_code "1^2- , 0"; transcript1_id "TCONS_00095328"; splice_chain1 "14785050,14785126"; transcript2_id "TCONS_00099224"; splice_chain2 "";
chrC07	14787619	14787724	+	as_code "1^2- , 0"; transcript1_id "TCONS_00095328"; splice_chain1 "14787619,14787724"; transcript2_id "TCONS_00099224"; splice_chain2 "";
chrC07	14788739	14788803	+	as_code "1^2- , 0"; transcript1_id "TCONS_00095328"; splice_chain1 "14788739,14788803"; transcript2_id "TCONS_00099224"; splice_chain2 "";
chrC07	14718971	14719054	+	as_code "1^2- , 0"; transcript1_id "TCONS_00099223"; splice_chain1 "14718971,14719054"; transcript2_id "TCONS_00095326"; splice_chain2 "";
chrC07	14718811	14718891	+	as_code "1^2- , 0"; transcript1_id "TCONS_00099223"; splice_chain1 ""; transcript2_id "TCONS_00095327"; splice_chain2 "14718811,14718891";
chrC07	14699448	14699541	+	as_code "1^2- , 0"; transcript1_id "TCONS_00099222"; splice_chain1 ""; transcript2_id "TCONS_00095325"; splice_chain2 "14699448,14699541";
chrC07	14950892	14951174	-	as_code "1^2- , 0"; transcript1_id "TCONS_00097348"; splice_chain1 "14951174,14950892"; transcript2_id "TCONS_00100089"; splice_chain2 "";
chrC07	14950298	14950577	-	as_code "1^2- , 0"; transcript1_id "TCONS_00097348"; splice_chain1 ""; transcript2_id "TCONS_00097347"; splice_chain2 "14950577,14950298";
chrC07	14950132	14950259	-	as_code "1^2- , 0"; transcript1_id "TCONS_00097349"; splice_chain1 "14950259,14950132"; transcript2_id "TCONS_00097347"; splice_chain2 "";
chrC07	14987930	14988021	+	as_code "1^2- , 0"; transcript1_id "TCONS_00095340"; splice_chain1 ""; transcript2_id "TCONS_00099228"; splice_chain2 "14987930,14988021";
chrC07	14989147	14989250	+	as_code "1^2- , 0"; transcript1_id "TCONS_00095340"; splice_chain1 "14989147,14989250"; transcript2_id "TCONS_00095341"; splice_chain2 "";
chrC07	14969600	14969679	+	as_code "1^2- , 0"; transcript1_id "TCONS_00095337"; splice_chain1 ""; transcript2_id "TCONS_00095338"; splice_chain2 "14969600,14969679";
chrC07	14147618	14147726	-	as_code "1^2- , 0"; transcript1_id "TCONS_00097325"; splice_chain1 ""; transcript2_id "TCONS_00100083"; splice_chain2 "14147726,14147618";
chrC07	14219768	14219840	-	as_code "1^2- , 0"; transcript1_id "TCONS_00100084"; splice_chain1 ""; transcript2_id "TCONS_00097326"; splice_chain2 "14219840,14219768";
chrC07	14355901	14355995	-	as_code "1^2- , 0"; transcript1_id "TCONS_00100086"; splice_chain1 ""; transcript2_id "TCONS_00097331"; splice_chain2 "14355995,14355901";
chrC07	14355738	14355812	-	as_code "1^2- , 0"; transcript1_id "TCONS_00100086"; splice_chain1 "14355812,14355738"; transcript2_id "TCONS_00097329"; splice_chain2 "";
chrC07	14356235	14356304	-	as_code "1^2- , 0"; transcript1_id "TCONS_00097331"; splice_chain1 ""; transcript2_id "TCONS_00097330"; splice_chain2 "14356304,14356235";
chrC07	14593740	14593798	-	as_code "1^2- , 0"; transcript1_id "TCONS_00100087"; splice_chain1 "14593798,14593740"; transcript2_id "TCONS_00097339"; splice_chain2 "";
chrC07	14593727	14593798	-	as_code "1^2- , 0"; transcript1_id "TCONS_00097340"; splice_chain1 "14593798,14593727"; transcript2_id "TCONS_00097339"; splice_chain2 "";
chrC07	14634291	14634913	+	as_code "1^2- , 0"; transcript1_id "TCONS_00095322"; splice_chain1 "14634291,14634913"; transcript2_id "TCONS_00095321"; splice_chain2 "";
chrC07	13715799	13715866	-	as_code "1^2- , 0"; transcript1_id "TCONS_00100074"; splice_chain1 "13715866,13715799"; transcript2_id "TCONS_00100075"; splice_chain2 "";
chrC07	13715653	13715722	-	as_code "1^2- , 0"; transcript1_id "TCONS_00100074"; splice_chain1 "13715722,13715653"; transcript2_id "TCONS_00097316"; splice_chain2 "";
chrC07	13968385	13968470	+	as_code "1^2- , 0"; transcript1_id "TCONS_00095308"; splice_chain1 ""; transcript2_id "TCONS_00099214"; splice_chain2 "13968385,13968470";
chrC07	13969468	13969566	+	as_code "1^2- , 0"; transcript1_id "TCONS_00095308"; splice_chain1 "13969468,13969566"; transcript2_id "TCONS_00095309"; splice_chain2 "";
chrC07	14004237	14004315	+	as_code "1^2- , 0"; transcript1_id "TCONS_00095310"; splice_chain1 "14004237,14004315"; transcript2_id "TCONS_00099217"; splice_chain2 "";
chrC07	13793825	13793916	+	as_code "1^2- , 0"; transcript1_id "TCONS_00099213"; splice_chain1 ""; transcript2_id "TCONS_00095306"; splice_chain2 "13793825,13793916";
chrC07	14038714	14038907	+	as_code "1^2- , 0"; transcript1_id "TCONS_00095312"; splice_chain1 "14038714,14038907"; transcript2_id "TCONS_00095313"; splice_chain2 "";
chrC07	14038714	14038921	+	as_code "1^2- , 0"; transcript1_id "TCONS_00095313"; splice_chain1 ""; transcript2_id "TCONS_00099218"; splice_chain2 "14038714,14038921";
chrC07	13416915	13417089	+	as_code "1^2- , 0"; transcript1_id "TCONS_00095300"; splice_chain1 "13416915,13417089"; transcript2_id "TCONS_00099211"; splice_chain2 "";
chrC07	13412022	13412098	+	as_code "1^2- , 0"; transcript1_id "TCONS_00095299"; splice_chain1 ""; transcript2_id "TCONS_00095296"; splice_chain2 "13412022,13412098";
chrC07	13673494	13673576	+	as_code "1^2- , 0"; transcript1_id "TCONS_00095303"; splice_chain1 ""; transcript2_id "TCONS_00099212"; splice_chain2 "13673494,13673576";
chrC07	13674257	13674346	+	as_code "1^2- , 0"; transcript1_id "TCONS_00095303"; splice_chain1 ""; transcript2_id "TCONS_00099212"; splice_chain2 "13674257,13674346";
chrC07	13333017	13333131	-	as_code "1^2- , 0"; transcript1_id "TCONS_00097309"; splice_chain1 "13333131,13333017"; transcript2_id "TCONS_00097308"; splice_chain2 "";
chrC07	13333018	13333131	-	as_code "1^2- , 0"; transcript1_id "TCONS_00097308"; splice_chain1 ""; transcript2_id "TCONS_00097307"; splice_chain2 "13333131,13333018";
chrC07	13191617	13191692	+	as_code "1^2- , 0"; transcript1_id "TCONS_00095290"; splice_chain1 ""; transcript2_id "TCONS_00095291"; splice_chain2 "13191617,13191692";
chrC07	13186040	13186129	+	as_code "1^2- , 0"; transcript1_id "TCONS_00095288"; splice_chain1 "13186040,13186129"; transcript2_id "TCONS_00099206"; splice_chain2 "";
chrC07	13186826	13186904	+	as_code "1^2- , 0"; transcript1_id "TCONS_00095288"; splice_chain1 ""; transcript2_id "TCONS_00099206"; splice_chain2 "13186826,13186904";
chrC07	13295751	13295841	+	as_code "1^2- , 0"; transcript1_id "TCONS_00095292"; splice_chain1 "13295751,13295841"; transcript2_id "TCONS_00095293"; splice_chain2 "";
chrC07	12910145	12910230	-	as_code "1^2- , 0"; transcript1_id "TCONS_00097290"; splice_chain1 "12910230,12910145"; transcript2_id "TCONS_00097291"; splice_chain2 "";
chrC07	12910432	12910497	-	as_code "1^2- , 0"; transcript1_id "TCONS_00097290"; splice_chain1 ""; transcript2_id "TCONS_00100065"; splice_chain2 "12910497,12910432";
chrC07	12910570	12910788	-	as_code "1^2- , 0"; transcript1_id "TCONS_00097292"; splice_chain1 ""; transcript2_id "TCONS_00100065"; splice_chain2 "12910788,12910570";
chrC07	13098259	13098335	-	as_code "1^2- , 0"; transcript1_id "TCONS_00097296"; splice_chain1 ""; transcript2_id "TCONS_00100066"; splice_chain2 "13098335,13098259";
chrC03	8119964	8120040	+	as_code "1^2- , 0"; transcript1_id "TCONS_00067729"; splice_chain1 ""; transcript2_id "TCONS_00067730"; splice_chain2 "8119964,8120040";
chrC03	8147427	8147647	+	as_code "1^2- , 0"; transcript1_id "TCONS_00067732"; splice_chain1 "8147427,8147647"; transcript2_id "TCONS_00073413"; splice_chain2 "";
chrC03	8086858	8086990	+	as_code "1^2- , 0"; transcript1_id "TCONS_00067727"; splice_chain1 "8086858,8086990"; transcript2_id "TCONS_00067726"; splice_chain2 "";
chrC03	8088527	8088628	+	as_code "1^2- , 0"; transcript1_id "TCONS_00067727"; splice_chain1 "8088527,8088628"; transcript2_id "TCONS_00073409"; splice_chain2 "";
chrC03	8089108	8089183	+	as_code "1^2- , 0"; transcript1_id "TCONS_00067727"; splice_chain1 "8089108,8089183"; transcript2_id "TCONS_00067728"; splice_chain2 "";
chrC03	8089108	8089178	+	as_code "1^2- , 0"; transcript1_id "TCONS_00067728"; splice_chain1 ""; transcript2_id "TCONS_00073410"; splice_chain2 "8089108,8089178";
chrC03	8117858	8117962	-	as_code "1^2- , 0"; transcript1_id "TCONS_00070643"; splice_chain1 "8117962,8117858"; transcript2_id "TCONS_00074700"; splice_chain2 "";
chrC03	8117848	8117962	-	as_code "1^2- , 0"; transcript1_id "TCONS_00070644"; splice_chain1 "8117962,8117848"; transcript2_id "TCONS_00074700"; splice_chain2 "";
chrC03	8117840	8117962	-	as_code "1^2- , 0"; transcript1_id "TCONS_00070642"; splice_chain1 "8117962,8117840"; transcript2_id "TCONS_00074700"; splice_chain2 "";
chrC03	8116830	8116907	-	as_code "1^2- , 0"; transcript1_id "TCONS_00070643"; splice_chain1 ""; transcript2_id "TCONS_00074700"; splice_chain2 "8116907,8116830";
chrC07	13122347	13122429	-	as_code "1^2- , 0"; transcript1_id "TCONS_00097300"; splice_chain1 ""; transcript2_id "TCONS_00100069"; splice_chain2 "13122429,13122347";
chrC07	12770963	12771191	-	as_code "1^2- , 0"; transcript1_id "TCONS_00100060"; splice_chain1 "12771191,12770963"; transcript2_id "TCONS_00097284"; splice_chain2 "";
chrC07	12763696	12763827	-	as_code "1^2- , 0"; transcript1_id "TCONS_00100060"; splice_chain1 "12763827,12763696"; transcript2_id "TCONS_00097284"; splice_chain2 "";
chrC07	12763677	12763827	-	as_code "1^2- , 0"; transcript1_id "TCONS_00097284"; splice_chain1 ""; transcript2_id "TCONS_00097282"; splice_chain2 "12763827,12763677";
chrC03	8244017	8244101	+	as_code "1^2- , 0"; transcript1_id "TCONS_00067736"; splice_chain1 ""; transcript2_id "TCONS_00067737"; splice_chain2 "8244017,8244101";
chrC03	8209414	8209515	-	as_code "1^2- , 0"; transcript1_id "TCONS_00070653"; splice_chain1 "8209515,8209414"; transcript2_id "TCONS_00070654"; splice_chain2 "";
chrC07	12810946	12811043	-	as_code "1^2- , 0"; transcript1_id "TCONS_00100062"; splice_chain1 "12811043,12810946"; transcript2_id "TCONS_00100063"; splice_chain2 "";
chrC07	12809668	12809738	-	as_code "1^2- , 0"; transcript1_id "TCONS_00100062"; splice_chain1 "12809738,12809668"; transcript2_id "TCONS_00097289"; splice_chain2 "";
chrC07	12891839	12891924	+	as_code "1^2- , 0"; transcript1_id "TCONS_00095285"; splice_chain1 ""; transcript2_id "TCONS_00095286"; splice_chain2 "12891839,12891924";
chrC03	7921389	7921592	-	as_code "1^2- , 0"; transcript1_id "TCONS_00070630"; splice_chain1 "7921592,7921389"; transcript2_id "TCONS_00070631"; splice_chain2 "";
chrC03	7990274	7990497	-	as_code "1^2- , 0"; transcript1_id "TCONS_00070634"; splice_chain1 "7990497,7990274"; transcript2_id "TCONS_00070633"; splice_chain2 "";
chrC03	7830899	7830962	+	as_code "1^2- , 0"; transcript1_id "TCONS_00067708"; splice_chain1 ""; transcript2_id "TCONS_00073405"; splice_chain2 "7830899,7830962";
chrC03	7831592	7832102	+	as_code "1^2- , 0"; transcript1_id "TCONS_00067709"; splice_chain1 "7831592,7832102"; transcript2_id "TCONS_00067710"; splice_chain2 "";
chrC03	8076514	8077158	+	as_code "1^2- , 0"; transcript1_id "TCONS_00067721"; splice_chain1 "8076514,8077158"; transcript2_id "TCONS_00067722"; splice_chain2 "";
chrC03	8076514	8076617	+	as_code "1^2- , 0"; transcript1_id "TCONS_00067722"; splice_chain1 ""; transcript2_id "TCONS_00067723"; splice_chain2 "8076514,8076617";
chrC03	8076689	8076796	+	as_code "1^2- , 0"; transcript1_id "TCONS_00073408"; splice_chain1 "8076689,8076796"; transcript2_id "TCONS_00067723"; splice_chain2 "";
chrC03	8085143	8085744	+	as_code "1^2- , 0"; transcript1_id "TCONS_00067724"; splice_chain1 "8085143,8085744"; transcript2_id "TCONS_00067725"; splice_chain2 "";
chrC03	8043896	8044165	+	as_code "1^2- , 0"; transcript1_id "TCONS_00067717"; splice_chain1 "8043896,8044165"; transcript2_id "TCONS_00067719"; splice_chain2 "";
chrC03	8043937	8044165	+	as_code "1^2- , 0"; transcript1_id "TCONS_00067718"; splice_chain1 "8043937,8044165"; transcript2_id "TCONS_00067719"; splice_chain2 "";
chrC03	7655990	7656063	+	as_code "1^2- , 0"; transcript1_id "TCONS_00073401"; splice_chain1 ""; transcript2_id "TCONS_00067698"; splice_chain2 "7655990,7656063";
chrC03	7661045	7661134	-	as_code "1^2- , 0"; transcript1_id "TCONS_00070611"; splice_chain1 "7661134,7661045"; transcript2_id "TCONS_00074688"; splice_chain2 "";
chrC03	7660045	7660159	-	as_code "1^2- , 0"; transcript1_id "TCONS_00070611"; splice_chain1 ""; transcript2_id "TCONS_00070610"; splice_chain2 "7660159,7660045";
chrC03	7660449	7660514	-	as_code "1^2- , 0"; transcript1_id "TCONS_00070610"; splice_chain1 "7660514,7660449"; transcript2_id "TCONS_00074688"; splice_chain2 "";
chrC03	7712416	7712498	+	as_code "1^2- , 0"; transcript1_id "TCONS_00067700"; splice_chain1 ""; transcript2_id "TCONS_00073403"; splice_chain2 "7712416,7712498";
chrC03	7712416	7712495	+	as_code "1^2- , 0"; transcript1_id "TCONS_00067700"; splice_chain1 ""; transcript2_id "TCONS_00073402"; splice_chain2 "7712416,7712495";
chrC03	7712798	7712881	+	as_code "1^2- , 0"; transcript1_id "TCONS_00067700"; splice_chain1 ""; transcript2_id "TCONS_00073403"; splice_chain2 "7712798,7712881";
chrC03	7712940	7713033	+	as_code "1^2- , 0"; transcript1_id "TCONS_00073403"; splice_chain1 "7712940,7713033"; transcript2_id "TCONS_00073402"; splice_chain2 "";
chrC03	7699412	7699477	-	as_code "1^2- , 0"; transcript1_id "TCONS_00070613"; splice_chain1 "7699477,7699412"; transcript2_id "TCONS_00074690"; splice_chain2 "";
chrC03	7698896	7698995	-	as_code "1^2- , 0"; transcript1_id "TCONS_00070613"; splice_chain1 "7698995,7698896"; transcript2_id "TCONS_00074690"; splice_chain2 "";
chrC03	7795118	7795188	-	as_code "1^2- , 0"; transcript1_id "TCONS_00074693"; splice_chain1 "7795188,7795118"; transcript2_id "TCONS_00070619"; splice_chain2 "";
chrC03	7767481	7767605	-	as_code "1^2- , 0"; transcript1_id "TCONS_00070617"; splice_chain1 "7767605,7767481"; transcript2_id "TCONS_00070616"; splice_chain2 "";
chrC03	7865074	7865743	-	as_code "1^2- , 0"; transcript1_id "TCONS_00070627"; splice_chain1 "7865743,7865074"; transcript2_id "TCONS_00070626"; splice_chain2 "";
chrC03	7818722	7820064	+	as_code "1^2- , 0"; transcript1_id "TCONS_00067707"; splice_chain1 "7818722,7820064"; transcript2_id "TCONS_00073404"; splice_chain2 "";
chrC03	7880439	7880529	-	as_code "1^2- , 0"; transcript1_id "TCONS_00070628"; splice_chain1 "7880529,7880439"; transcript2_id "TCONS_00074697"; splice_chain2 "";
chrC05_random	365125	365199	-	as_code "1^2- , 0"; transcript1_id "TCONS_00089399"; splice_chain1 ""; transcript2_id "TCONS_00089582"; splice_chain2 "365199,365125";
chrC05_random	388148	388241	-	as_code "1^2- , 0"; transcript1_id "TCONS_00089583"; splice_chain1 ""; transcript2_id "TCONS_00089584"; splice_chain2 "388241,388148";
chrC05_random	387845	387961	-	as_code "1^2- , 0"; transcript1_id "TCONS_00089583"; splice_chain1 ""; transcript2_id "TCONS_00089401"; splice_chain2 "387961,387845";
chrC05_random	387361	387460	-	as_code "1^2- , 0"; transcript1_id "TCONS_00089583"; splice_chain1 ""; transcript2_id "TCONS_00089401"; splice_chain2 "387460,387361";
chrC05_random	386798	386873	-	as_code "1^2- , 0"; transcript1_id "TCONS_00089583"; splice_chain1 "386873,386798"; transcript2_id "TCONS_00089401"; splice_chain2 "";
chrC05_random	393646	393742	+	as_code "1^2- , 0"; transcript1_id "TCONS_00089296"; splice_chain1 "393646,393742"; transcript2_id "TCONS_00089299"; splice_chain2 "";
chrC05_random	393650	393742	+	as_code "1^2- , 0"; transcript1_id "TCONS_00089298"; splice_chain1 "393650,393742"; transcript2_id "TCONS_00089299"; splice_chain2 "";
chrC05_random	393646	393750	+	as_code "1^2- , 0"; transcript1_id "TCONS_00089299"; splice_chain1 ""; transcript2_id "TCONS_00089295"; splice_chain2 "393646,393750";
chrC05_random	394198	394281	+	as_code "1^2- , 0"; transcript1_id "TCONS_00089296"; splice_chain1 ""; transcript2_id "TCONS_00089297"; splice_chain2 "394198,394281";
chrC05_random	395103	395359	+	as_code "1^2- , 0"; transcript1_id "TCONS_00089296"; splice_chain1 "395103,395359"; transcript2_id "TCONS_00089297"; splice_chain2 "";
chrC03	7484387	7484494	-	as_code "1^2- , 0"; transcript1_id "TCONS_00070597"; splice_chain1 "7484494,7484387"; transcript2_id "TCONS_00070598"; splice_chain2 "";
chrC05_random	425130	425205	+	as_code "1^2- , 0"; transcript1_id "TCONS_00089302"; splice_chain1 ""; transcript2_id "TCONS_00089303"; splice_chain2 "425130,425205";
chrC03	7469256	7469347	-	as_code "1^2- , 0"; transcript1_id "TCONS_00070593"; splice_chain1 ""; transcript2_id "TCONS_00074680"; splice_chain2 "7469347,7469256";
chrC03	7468432	7468502	-	as_code "1^2- , 0"; transcript1_id "TCONS_00070593"; splice_chain1 "7468502,7468432"; transcript2_id "TCONS_00074681"; splice_chain2 "";
chrC03	7468564	7468622	-	as_code "1^2- , 0"; transcript1_id "TCONS_00070593"; splice_chain1 ""; transcript2_id "TCONS_00070594"; splice_chain2 "7468622,7468564";
chrC05_random	576784	576875	-	as_code "1^2- , 0"; transcript1_id "TCONS_00089410"; splice_chain1 ""; transcript2_id "TCONS_00089411"; splice_chain2 "576875,576784";
chrC05_random	576785	576875	-	as_code "1^2- , 0"; transcript1_id "TCONS_00089410"; splice_chain1 ""; transcript2_id "TCONS_00089412"; splice_chain2 "576875,576785";
chrC05_random	472707	472929	+	as_code "1^2- , 0"; transcript1_id "TCONS_00089308"; splice_chain1 "472707,472929"; transcript2_id "TCONS_00089309"; splice_chain2 "";
chrC03	7592162	7592236	+	as_code "1^2- , 0"; transcript1_id "TCONS_00073398"; splice_chain1 "7592162,7592236"; transcript2_id "TCONS_00067693"; splice_chain2 "";
chrC03	7592882	7592955	+	as_code "1^2- , 0"; transcript1_id "TCONS_00073398"; splice_chain1 "7592882,7592955"; transcript2_id "TCONS_00067693"; splice_chain2 "";
chrC03	7592881	7592954	+	as_code "1^2- , 0"; transcript1_id "TCONS_00073399"; splice_chain1 "7592881,7592954"; transcript2_id "TCONS_00067693"; splice_chain2 "";
chrC03	7592881	7592953	+	as_code "1^2- , 0"; transcript1_id "TCONS_00067693"; splice_chain1 ""; transcript2_id "TCONS_00067694"; splice_chain2 "7592881,7592953";
chrC05_random	600096	600170	+	as_code "1^2- , 0"; transcript1_id "TCONS_00089315"; splice_chain1 ""; transcript2_id "TCONS_00089535"; splice_chain2 "600096,600170";
chrC03	7631493	7631615	-	as_code "1^2- , 0"; transcript1_id "TCONS_00074683"; splice_chain1 "7631615,7631493"; transcript2_id "TCONS_00074684"; splice_chain2 "";
chrC03	7631639	7631713	-	as_code "1^2- , 0"; transcript1_id "TCONS_00074683"; splice_chain1 ""; transcript2_id "TCONS_00074685"; splice_chain2 "7631713,7631639";
chrC03	7631507	7631615	-	as_code "1^2- , 0"; transcript1_id "TCONS_00074685"; splice_chain1 "7631615,7631507"; transcript2_id "TCONS_00074686"; splice_chain2 "";
chrC03	7631048	7631148	-	as_code "1^2- , 0"; transcript1_id "TCONS_00074683"; splice_chain1 ""; transcript2_id "TCONS_00074684"; splice_chain2 "7631148,7631048";
chrC03	7630103	7630868	-	as_code "1^2- , 0"; transcript1_id "TCONS_00074684"; splice_chain1 ""; transcript2_id "TCONS_00074686"; splice_chain2 "7630868,7630103";
chrC03	7630106	7630868	-	as_code "1^2- , 0"; transcript1_id "TCONS_00074684"; splice_chain1 ""; transcript2_id "TCONS_00070608"; splice_chain2 "7630868,7630106";
chrC03	7535167	7535262	+	as_code "1^2- , 0"; transcript1_id "TCONS_00067687"; splice_chain1 "7535167,7535262"; transcript2_id "TCONS_00067689"; splice_chain2 "";
chrC03	7535167	7535263	+	as_code "1^2- , 0"; transcript1_id "TCONS_00067688"; splice_chain1 "7535167,7535263"; transcript2_id "TCONS_00067689"; splice_chain2 "";
chrC03	7085656	7085733	+	as_code "1^2- , 0"; transcript1_id "TCONS_00073390"; splice_chain1 "7085656,7085733"; transcript2_id "TCONS_00067676"; splice_chain2 "";
chrC03	7149658	7149751	-	as_code "1^2- , 0"; transcript1_id "TCONS_00070583"; splice_chain1 "7149751,7149658"; transcript2_id "TCONS_00070584"; splice_chain2 "";
chrC03	7144658	7144742	+	as_code "1^2- , 0"; transcript1_id "TCONS_00073392"; splice_chain1 "7144658,7144742"; transcript2_id "TCONS_00073393"; splice_chain2 "";
chrC05_random	662401	662490	-	as_code "1^2- , 0"; transcript1_id "TCONS_00089420"; splice_chain1 ""; transcript2_id "TCONS_00089421"; splice_chain2 "662490,662401";
chrC05_random	662343	662490	-	as_code "1^2- , 0"; transcript1_id "TCONS_00089420"; splice_chain1 ""; transcript2_id "TCONS_00089419"; splice_chain2 "662490,662343";
chrC05_random	637341	637440	-	as_code "1^2- , 0"; transcript1_id "TCONS_00089414"; splice_chain1 "637440,637341"; transcript2_id "TCONS_00089415"; splice_chain2 "";
chrC05_random	637345	637440	-	as_code "1^2- , 0"; transcript1_id "TCONS_00089590"; splice_chain1 "637440,637345"; transcript2_id "TCONS_00089415"; splice_chain2 "";
chrC05_random	632016	632099	-	as_code "1^2- , 0"; transcript1_id "TCONS_00089413"; splice_chain1 "632099,632016"; transcript2_id "TCONS_00089414"; splice_chain2 "";
chrC03	7224294	7224387	+	as_code "1^2- , 0"; transcript1_id "TCONS_00067681"; splice_chain1 ""; transcript2_id "TCONS_00073394"; splice_chain2 "7224294,7224387";
chrC03	7261924	7261987	-	as_code "1^2- , 0"; transcript1_id "TCONS_00070587"; splice_chain1 "7261987,7261924"; transcript2_id "TCONS_00074679"; splice_chain2 "";
chrC02_random	2115470	2115551	+	as_code "1^2- , 0"; transcript1_id "TCONS_00066551"; splice_chain1 "2115470,2115551"; transcript2_id "TCONS_00066914"; splice_chain2 "";
chrC02_random	2117404	2117580	+	as_code "1^2- , 0"; transcript1_id "TCONS_00066551"; splice_chain1 "2117404,2117580"; transcript2_id "TCONS_00066914"; splice_chain2 "";
chrC02_random	2148911	2149008	-	as_code "1^2- , 0"; transcript1_id "TCONS_00066744"; splice_chain1 ""; transcript2_id "TCONS_00066745"; splice_chain2 "2149008,2148911";
chrC02_random	2174783	2174856	+	as_code "1^2- , 0"; transcript1_id "TCONS_00066553"; splice_chain1 "2174783,2174856"; transcript2_id "TCONS_00066916"; splice_chain2 "";
chrC02_random	2174916	2174987	+	as_code "1^2- , 0"; transcript1_id "TCONS_00066553"; splice_chain1 ""; transcript2_id "TCONS_00066554"; splice_chain2 "2174916,2174987";
chrC02_random	2174783	2174987	+	as_code "1^2- , 0"; transcript1_id "TCONS_00066917"; splice_chain1 "2174783,2174987"; transcript2_id "TCONS_00066916"; splice_chain2 "";
chrC02_random	2179409	2179523	-	as_code "1^2- , 0"; transcript1_id "TCONS_00067027"; splice_chain1 ""; transcript2_id "TCONS_00066749"; splice_chain2 "2179523,2179409";
chrC02_random	2210476	2210738	+	as_code "1^2- , 0"; transcript1_id "TCONS_00066555"; splice_chain1 ""; transcript2_id "TCONS_00066556"; splice_chain2 "2210476,2210738";
chrC02_random	2232446	2232530	+	as_code "1^2- , 0"; transcript1_id "TCONS_00066557"; splice_chain1 "2232446,2232530"; transcript2_id "TCONS_00066919"; splice_chain2 "";
chrC02_random	2288871	2288936	+	as_code "1^2- , 0"; transcript1_id "TCONS_00066558"; splice_chain1 "2288871,2288936"; transcript2_id "TCONS_00066920"; splice_chain2 "";
chrC02_random	2889465	2889558	-	as_code "1^2- , 0"; transcript1_id "TCONS_00066770"; splice_chain1 ""; transcript2_id "TCONS_00066772"; splice_chain2 "2889558,2889465";
chrC02_random	2888861	2888950	-	as_code "1^2- , 0"; transcript1_id "TCONS_00066770"; splice_chain1 ""; transcript2_id "TCONS_00066772"; splice_chain2 "2888950,2888861";
chrC02_random	2888545	2888624	-	as_code "1^2- , 0"; transcript1_id "TCONS_00066771"; splice_chain1 "2888624,2888545"; transcript2_id "TCONS_00067032"; splice_chain2 "";
chrC02_random	2935096	2935186	-	as_code "1^2- , 0"; transcript1_id "TCONS_00066776"; splice_chain1 "2935186,2935096"; transcript2_id "TCONS_00067035"; splice_chain2 "";
chrC02_random	2902968	2903090	-	as_code "1^2- , 0"; transcript1_id "TCONS_00066774"; splice_chain1 ""; transcript2_id "TCONS_00067034"; splice_chain2 "2903090,2902968";
chrC02_random	2965811	2965898	-	as_code "1^2- , 0"; transcript1_id "TCONS_00066779"; splice_chain1 ""; transcript2_id "TCONS_00066778"; splice_chain2 "2965898,2965811";
chrC02_random	2608272	2608372	+	as_code "1^2- , 0"; transcript1_id "TCONS_00066578"; splice_chain1 "2608272,2608372"; transcript2_id "TCONS_00066577"; splice_chain2 "";
chrC02_random	2733531	2733621	-	as_code "1^2- , 0"; transcript1_id "TCONS_00066759"; splice_chain1 "2733621,2733531"; transcript2_id "TCONS_00067030"; splice_chain2 "";
chrC02_random	2757844	2757929	+	as_code "1^2- , 0"; transcript1_id "TCONS_00066930"; splice_chain1 ""; transcript2_id "TCONS_00066581"; splice_chain2 "2757844,2757929";
chrC02_random	2368043	2368184	+	as_code "1^2- , 0"; transcript1_id "TCONS_00066568"; splice_chain1 "2368043,2368184"; transcript2_id "TCONS_00066567"; splice_chain2 "";
chrC02_random	2514004	2514088	+	as_code "1^2- , 0"; transcript1_id "TCONS_00066574"; splice_chain1 ""; transcript2_id "TCONS_00066575"; splice_chain2 "2514004,2514088";
chrC02_random	2517234	2517308	+	as_code "1^2- , 0"; transcript1_id "TCONS_00066574"; splice_chain1 "2517234,2517308"; transcript2_id "TCONS_00066928"; splice_chain2 "";
chrC02_random	2517072	2517150	+	as_code "1^2- , 0"; transcript1_id "TCONS_00066574"; splice_chain1 ""; transcript2_id "TCONS_00066929"; splice_chain2 "2517072,2517150";
chrC02_random	2468092	2468172	+	as_code "1^2- , 0"; transcript1_id "TCONS_00066572"; splice_chain1 ""; transcript2_id "TCONS_00066573"; splice_chain2 "2468092,2468172";
chrC02_random	2453033	2453108	+	as_code "1^2- , 0"; transcript1_id "TCONS_00066926"; splice_chain1 "2453033,2453108"; transcript2_id "TCONS_00066570"; splice_chain2 "";
chrC02_random	2294606	2294697	-	as_code "1^2- , 0"; transcript1_id "TCONS_00066750"; splice_chain1 "2294697,2294606"; transcript2_id "TCONS_00067029"; splice_chain2 "";
chrC02_random	2317056	2317156	+	as_code "1^2- , 0"; transcript1_id "TCONS_00066560"; splice_chain1 ""; transcript2_id "TCONS_00066561"; splice_chain2 "2317056,2317156";
chrC02_random	2318165	2318248	+	as_code "1^2- , 0"; transcript1_id "TCONS_00066560"; splice_chain1 "2318165,2318248"; transcript2_id "TCONS_00066562"; splice_chain2 "";
chrC02_random	2318529	2318618	+	as_code "1^2- , 0"; transcript1_id "TCONS_00066560"; splice_chain1 "2318529,2318618"; transcript2_id "TCONS_00066562"; splice_chain2 "";
chrC07	11613164	11613250	-	as_code "1^2- , 0"; transcript1_id "TCONS_00097239"; splice_chain1 ""; transcript2_id "TCONS_00100044"; splice_chain2 "11613250,11613164";
chrC07	11720047	11720129	-	as_code "1^2- , 0"; transcript1_id "TCONS_00097246"; splice_chain1 ""; transcript2_id "TCONS_00097247"; splice_chain2 "11720129,11720047";
chrC07	11641509	11641738	-	as_code "1^2- , 0"; transcript1_id "TCONS_00097244"; splice_chain1 "11641738,11641509"; transcript2_id "TCONS_00097245"; splice_chain2 "";
chrC07	11640032	11640159	-	as_code "1^2- , 0"; transcript1_id "TCONS_00097244"; splice_chain1 ""; transcript2_id "TCONS_00100045"; splice_chain2 "11640159,11640032";
chrC07	11639217	11639294	-	as_code "1^2- , 0"; transcript1_id "TCONS_00097244"; splice_chain1 ""; transcript2_id "TCONS_00100045"; splice_chain2 "11639294,11639217";
chrC07	11640565	11640646	-	as_code "1^2- , 0"; transcript1_id "TCONS_00097244"; splice_chain1 ""; transcript2_id "TCONS_00100046"; splice_chain2 "11640646,11640565";
chrC07	11833761	11833832	-	as_code "1^2- , 0"; transcript1_id "TCONS_00100048"; splice_chain1 ""; transcript2_id "TCONS_00097248"; splice_chain2 "11833832,11833761";
chrC07	11626159	11626255	+	as_code "1^2- , 0"; transcript1_id "TCONS_00099196"; splice_chain1 ""; transcript2_id "TCONS_00095264"; splice_chain2 "11626159,11626255";
chrC07	11626898	11626971	+	as_code "1^2- , 0"; transcript1_id "TCONS_00095265"; splice_chain1 "11626898,11626971"; transcript2_id "TCONS_00099197"; splice_chain2 "";
chrC07	11940790	11940918	-	as_code "1^2- , 0"; transcript1_id "TCONS_00097253"; splice_chain1 ""; transcript2_id "TCONS_00097252"; splice_chain2 "11940918,11940790";
chrC07	12038142	12038215	-	as_code "1^2- , 0"; transcript1_id "TCONS_00097258"; splice_chain1 "12038215,12038142"; transcript2_id "TCONS_00097257"; splice_chain2 "";
chrC07	12037854	12037999	-	as_code "1^2- , 0"; transcript1_id "TCONS_00097257"; splice_chain1 "12037999,12037854"; transcript2_id "TCONS_00097255"; splice_chain2 "";
chrC07	12037775	12037999	-	as_code "1^2- , 0"; transcript1_id "TCONS_00097255"; splice_chain1 ""; transcript2_id "TCONS_00100053"; splice_chain2 "12037999,12037775";
chrC07	12037424	12037520	-	as_code "1^2- , 0"; transcript1_id "TCONS_00097258"; splice_chain1 ""; transcript2_id "TCONS_00100053"; splice_chain2 "12037520,12037424";
chrC07	12040648	12040748	-	as_code "1^2- , 0"; transcript1_id "TCONS_00097259"; splice_chain1 ""; transcript2_id "TCONS_00100055"; splice_chain2 "12040748,12040648";
chrC07	12063898	12063993	-	as_code "1^2- , 0"; transcript1_id "TCONS_00097263"; splice_chain1 ""; transcript2_id "TCONS_00097264"; splice_chain2 "12063993,12063898";
chrC07	12063893	12063993	-	as_code "1^2- , 0"; transcript1_id "TCONS_00097263"; splice_chain1 ""; transcript2_id "TCONS_00100057"; splice_chain2 "12063993,12063893";
chrC07	12063249	12063321	-	as_code "1^2- , 0"; transcript1_id "TCONS_00097263"; splice_chain1 "12063321,12063249"; transcript2_id "TCONS_00100057"; splice_chain2 "";
chrC07	12063247	12063321	-	as_code "1^2- , 0"; transcript1_id "TCONS_00097264"; splice_chain1 "12063321,12063247"; transcript2_id "TCONS_00100057"; splice_chain2 "";
chrC07	12059324	12059400	+	as_code "1^2- , 0"; transcript1_id "TCONS_00095268"; splice_chain1 "12059324,12059400"; transcript2_id "TCONS_00099198"; splice_chain2 "";
chrC07	12142269	12142328	-	as_code "1^2- , 0"; transcript1_id "TCONS_00097265"; splice_chain1 "12142328,12142269"; transcript2_id "TCONS_00097266"; splice_chain2 "";
chrC07	12183386	12183823	+	as_code "1^2- , 0"; transcript1_id "TCONS_00095273"; splice_chain1 "12183386,12183823"; transcript2_id "TCONS_00095274"; splice_chain2 "";
chrC07	12506094	12506169	+	as_code "1^2- , 0"; transcript1_id "TCONS_00095277"; splice_chain1 ""; transcript2_id "TCONS_00095278"; splice_chain2 "12506094,12506169";
chrC07	12506691	12506763	+	as_code "1^2- , 0"; transcript1_id "TCONS_00095277"; splice_chain1 ""; transcript2_id "TCONS_00099202"; splice_chain2 "12506691,12506763";
chrC07	12742226	12742310	-	as_code "1^2- , 0"; transcript1_id "TCONS_00100059"; splice_chain1 "12742310,12742226"; transcript2_id "TCONS_00097278"; splice_chain2 "";
chrC07	12509461	12509525	+	as_code "1^2- , 0"; transcript1_id "TCONS_00099203"; splice_chain1 "12509461,12509525"; transcript2_id "TCONS_00095279"; splice_chain2 "";
chrC07	12509836	12509912	+	as_code "1^2- , 0"; transcript1_id "TCONS_00099203"; splice_chain1 ""; transcript2_id "TCONS_00095280"; splice_chain2 "12509836,12509912";
chrC07	12509996	12510085	+	as_code "1^2- , 0"; transcript1_id "TCONS_00095279"; splice_chain1 ""; transcript2_id "TCONS_00095280"; splice_chain2 "12509996,12510085";
chrC07	10792822	10792907	+	as_code "1^2- , 0"; transcript1_id "TCONS_00095248"; splice_chain1 "10792822,10792907"; transcript2_id "TCONS_00095246"; splice_chain2 "";
chrC07	10793373	10793515	+	as_code "1^2- , 0"; transcript1_id "TCONS_00095248"; splice_chain1 ""; transcript2_id "TCONS_00095246"; splice_chain2 "10793373,10793515";
chrC07	11143025	11143111	-	as_code "1^2- , 0"; transcript1_id "TCONS_00097208"; splice_chain1 "11143111,11143025"; transcript2_id "TCONS_00097209"; splice_chain2 "";
chrC07	11142746	11142959	-	as_code "1^2- , 0"; transcript1_id "TCONS_00097211"; splice_chain1 ""; transcript2_id "TCONS_00097210"; splice_chain2 "11142959,11142746";
chrC07	11070195	11070288	-	as_code "1^2- , 0"; transcript1_id "TCONS_00100030"; splice_chain1 "11070288,11070195"; transcript2_id "TCONS_00097206"; splice_chain2 "";
chrC07	11067667	11067828	-	as_code "1^2- , 0"; transcript1_id "TCONS_00100030"; splice_chain1 "11067828,11067667"; transcript2_id "TCONS_00097204"; splice_chain2 "";
chrC07	11067668	11067829	-	as_code "1^2- , 0"; transcript1_id "TCONS_00097204"; splice_chain1 ""; transcript2_id "TCONS_00097205"; splice_chain2 "11067829,11067668";
chrC07	10989314	10989402	+	as_code "1^2- , 0"; transcript1_id "TCONS_00095252"; splice_chain1 ""; transcript2_id "TCONS_00099193"; splice_chain2 "10989314,10989402";
chrC07	11334579	11334646	-	as_code "1^2- , 0"; transcript1_id "TCONS_00100040"; splice_chain1 ""; transcript2_id "TCONS_00097229"; splice_chain2 "11334646,11334579";
chrC07	11333262	11333356	-	as_code "1^2- , 0"; transcript1_id "TCONS_00100040"; splice_chain1 ""; transcript2_id "TCONS_00097228"; splice_chain2 "11333356,11333262";
chrC07	11221359	11221438	-	as_code "1^2- , 0"; transcript1_id "TCONS_00100032"; splice_chain1 "11221438,11221359"; transcript2_id "TCONS_00097214"; splice_chain2 "";
chrC07	11220972	11221049	-	as_code "1^2- , 0"; transcript1_id "TCONS_00100032"; splice_chain1 "11221049,11220972"; transcript2_id "TCONS_00097215"; splice_chain2 "";
chrC07	11228105	11228222	-	as_code "1^2- , 0"; transcript1_id "TCONS_00097218"; splice_chain1 ""; transcript2_id "TCONS_00097219"; splice_chain2 "11228222,11228105";
chrC07	11228374	11228509	-	as_code "1^2- , 0"; transcript1_id "TCONS_00097218"; splice_chain1 "11228509,11228374"; transcript2_id "TCONS_00097220"; splice_chain2 "";
chrC07	11228398	11228509	-	as_code "1^2- , 0"; transcript1_id "TCONS_00097219"; splice_chain1 "11228509,11228398"; transcript2_id "TCONS_00097220"; splice_chain2 "";
chrC07	11226585	11226663	-	as_code "1^2- , 0"; transcript1_id "TCONS_00097217"; splice_chain1 "11226663,11226585"; transcript2_id "TCONS_00100037"; splice_chain2 "";
chrC07	11226585	11226674	-	as_code "1^2- , 0"; transcript1_id "TCONS_00097218"; splice_chain1 "11226674,11226585"; transcript2_id "TCONS_00100037"; splice_chain2 "";
chrC07	11267520	11267589	-	as_code "1^2- , 0"; transcript1_id "TCONS_00097221"; splice_chain1 ""; transcript2_id "TCONS_00097223"; splice_chain2 "11267589,11267520";
chrC07	11267536	11267605	-	as_code "1^2- , 0"; transcript1_id "TCONS_00097221"; splice_chain1 ""; transcript2_id "TCONS_00100038"; splice_chain2 "11267605,11267536";
chrC07	11267486	11267589	-	as_code "1^2- , 0"; transcript1_id "TCONS_00097221"; splice_chain1 ""; transcript2_id "TCONS_00097224"; splice_chain2 "11267589,11267486";
chrC07	11267356	11267465	-	as_code "1^2- , 0"; transcript1_id "TCONS_00097223"; splice_chain1 ""; transcript2_id "TCONS_00097222"; splice_chain2 "11267465,11267356";
chrC07	11016059	11016149	+	as_code "1^2- , 0"; transcript1_id "TCONS_00095255"; splice_chain1 "11016059,11016149"; transcript2_id "TCONS_00095256"; splice_chain2 "";
chrC07	11290225	11290293	-	as_code "1^2- , 0"; transcript1_id "TCONS_00097225"; splice_chain1 "11290293,11290225"; transcript2_id "TCONS_00097226"; splice_chain2 "";
chrC07	11198607	11198738	-	as_code "1^2- , 0"; transcript1_id "TCONS_00097212"; splice_chain1 ""; transcript2_id "TCONS_00097213"; splice_chain2 "11198738,11198607";
chrC07	11531504	11531600	+	as_code "1^2- , 0"; transcript1_id "TCONS_00099194"; splice_chain1 ""; transcript2_id "TCONS_00095262"; splice_chain2 "11531504,11531600";
chrC07	11531882	11531967	+	as_code "1^2- , 0"; transcript1_id "TCONS_00099194"; splice_chain1 ""; transcript2_id "TCONS_00095262"; splice_chain2 "11531882,11531967";
chrC07	11532756	11532840	+	as_code "1^2- , 0"; transcript1_id "TCONS_00099194"; splice_chain1 ""; transcript2_id "TCONS_00095262"; splice_chain2 "11532756,11532840";
chrC07	11347140	11347223	-	as_code "1^2- , 0"; transcript1_id "TCONS_00097231"; splice_chain1 ""; transcript2_id "TCONS_00100042"; splice_chain2 "11347223,11347140";
chrC07	11607953	11608065	-	as_code "1^2- , 0"; transcript1_id "TCONS_00097236"; splice_chain1 ""; transcript2_id "TCONS_00097237"; splice_chain2 "11608065,11607953";
chrC07	10395058	10395140	+	as_code "1^2- , 0"; transcript1_id "TCONS_00095240"; splice_chain1 "10395058,10395140"; transcript2_id "TCONS_00099191"; splice_chain2 "";
chrC07	10395058	10395136	+	as_code "1^2- , 0"; transcript1_id "TCONS_00099189"; splice_chain1 "10395058,10395136"; transcript2_id "TCONS_00099191"; splice_chain2 "";
chrC07	10020081	10020151	-	as_code "1^2- , 0"; transcript1_id "TCONS_00097187"; splice_chain1 "10020151,10020081"; transcript2_id "TCONS_00097186"; splice_chain2 "";
chrC07	9964700	9965099	-	as_code "1^2- , 0"; transcript1_id "TCONS_00097185"; splice_chain1 "9965099,9964700"; transcript2_id "TCONS_00097184"; splice_chain2 "";
chrC07	9964700	9965276	-	as_code "1^2- , 0"; transcript1_id "TCONS_00097184"; splice_chain1 ""; transcript2_id "TCONS_00097183"; splice_chain2 "9965276,9964700";
chrC07	9962030	9962135	-	as_code "1^2- , 0"; transcript1_id "TCONS_00097185"; splice_chain1 ""; transcript2_id "TCONS_00097184"; splice_chain2 "9962135,9962030";
chrC03	8921673	8921767	+	as_code "1^2- , 0"; transcript1_id "TCONS_00067780"; splice_chain1 ""; transcript2_id "TCONS_00067781"; splice_chain2 "8921673,8921767";
chrC03	8922094	8922183	+	as_code "1^2- , 0"; transcript1_id "TCONS_00073432"; splice_chain1 ""; transcript2_id "TCONS_00067780"; splice_chain2 "8922094,8922183";
chrC03	8922453	8922538	+	as_code "1^2- , 0"; transcript1_id "TCONS_00073432"; splice_chain1 "8922453,8922538"; transcript2_id "TCONS_00067780"; splice_chain2 "";
chrC03	8935164	8935258	-	as_code "1^2- , 0"; transcript1_id "TCONS_00070705"; splice_chain1 "8935258,8935164"; transcript2_id "TCONS_00070706"; splice_chain2 "";
chrC03	8967478	8967556	-	as_code "1^2- , 0"; transcript1_id "TCONS_00070713"; splice_chain1 ""; transcript2_id "TCONS_00074723"; splice_chain2 "8967556,8967478";
chrC03	8967711	8967795	-	as_code "1^2- , 0"; transcript1_id "TCONS_00074722"; splice_chain1 "8967795,8967711"; transcript2_id "TCONS_00074723"; splice_chain2 "";
chrC03	8984928	8985001	-	as_code "1^2- , 0"; transcript1_id "TCONS_00074726"; splice_chain1 "8985001,8984928"; transcript2_id "TCONS_00070717"; splice_chain2 "";
chrC03	8983782	8983901	+	as_code "1^2- , 0"; transcript1_id "TCONS_00073434"; splice_chain1 "8983782,8983901"; transcript2_id "TCONS_00067786"; splice_chain2 "";
chrC03	9082180	9082263	-	as_code "1^2- , 0"; transcript1_id "TCONS_00070725"; splice_chain1 ""; transcript2_id "TCONS_00070726"; splice_chain2 "9082263,9082180";
chrC03	9081708	9081787	-	as_code "1^2- , 0"; transcript1_id "TCONS_00070725"; splice_chain1 ""; transcript2_id "TCONS_00070726"; splice_chain2 "9081787,9081708";
chrC03	9081711	9081787	-	as_code "1^2- , 0"; transcript1_id "TCONS_00070725"; splice_chain1 ""; transcript2_id "TCONS_00070727"; splice_chain2 "9081787,9081711";
chrC03	9091808	9091908	-	as_code "1^2- , 0"; transcript1_id "TCONS_00070728"; splice_chain1 ""; transcript2_id "TCONS_00074729"; splice_chain2 "9091908,9091808";
chrC03	9075748	9075843	+	as_code "1^2- , 0"; transcript1_id "TCONS_00067793"; splice_chain1 "9075748,9075843"; transcript2_id "TCONS_00073437"; splice_chain2 "";
chrC03	9076120	9076222	+	as_code "1^2- , 0"; transcript1_id "TCONS_00067793"; splice_chain1 "9076120,9076222"; transcript2_id "TCONS_00073437"; splice_chain2 "";
chrC03	9019044	9019132	+	as_code "1^2- , 0"; transcript1_id "TCONS_00067789"; splice_chain1 "9019044,9019132"; transcript2_id "TCONS_00067790"; splice_chain2 "";
chrC03	9232299	9232373	-	as_code "1^2- , 0"; transcript1_id "TCONS_00074734"; splice_chain1 ""; transcript2_id "TCONS_00070744"; splice_chain2 "9232373,9232299";
chrC03	9231849	9231931	-	as_code "1^2- , 0"; transcript1_id "TCONS_00074734"; splice_chain1 "9231931,9231849"; transcript2_id "TCONS_00070744"; splice_chain2 "";
chrC03	9146435	9146515	-	as_code "1^2- , 0"; transcript1_id "TCONS_00070738"; splice_chain1 "9146515,9146435"; transcript2_id "TCONS_00074733"; splice_chain2 "";
chrC03	9114539	9114618	+	as_code "1^2- , 0"; transcript1_id "TCONS_00067794"; splice_chain1 "9114539,9114618"; transcript2_id "TCONS_00073438"; splice_chain2 "";
chrC03	9136470	9136538	-	as_code "1^2- , 0"; transcript1_id "TCONS_00070736"; splice_chain1 "9136538,9136470"; transcript2_id "TCONS_00074732"; splice_chain2 "";
chrC03	9106997	9107091	-	as_code "1^2- , 0"; transcript1_id "TCONS_00070732"; splice_chain1 ""; transcript2_id "TCONS_00070733"; splice_chain2 "9107091,9106997";
chrC03	9105347	9105476	-	as_code "1^2- , 0"; transcript1_id "TCONS_00070731"; splice_chain1 "9105476,9105347"; transcript2_id "TCONS_00070733"; splice_chain2 "";
chrC02_random	3827720	3827804	+	as_code "1^2- , 0"; transcript1_id "TCONS_00066603"; splice_chain1 "3827720,3827804"; transcript2_id "TCONS_00066604"; splice_chain2 "";
chrC03	8524261	8524339	-	as_code "1^2- , 0"; transcript1_id "TCONS_00070675"; splice_chain1 "8524339,8524261"; transcript2_id "TCONS_00074711"; splice_chain2 "";
chrC03	8522762	8522859	-	as_code "1^2- , 0"; transcript1_id "TCONS_00074708"; splice_chain1 ""; transcript2_id "TCONS_00074709"; splice_chain2 "8522859,8522762";
chrC03	8497410	8497491	-	as_code "1^2- , 0"; transcript1_id "TCONS_00070670"; splice_chain1 ""; transcript2_id "TCONS_00074707"; splice_chain2 "8497491,8497410";
chrC02_random	3528041	3528137	+	as_code "1^2- , 0"; transcript1_id "TCONS_00066600"; splice_chain1 "3528041,3528137"; transcript2_id "TCONS_00066597"; splice_chain2 "";
chrC02_random	3528041	3528114	+	as_code "1^2- , 0"; transcript1_id "TCONS_00066597"; splice_chain1 ""; transcript2_id "TCONS_00066599"; splice_chain2 "3528041,3528114";
chrC03	8550495	8550577	-	as_code "1^2- , 0"; transcript1_id "TCONS_00070677"; splice_chain1 "8550577,8550495"; transcript2_id "TCONS_00074712"; splice_chain2 "";
chrC02_random	3686393	3686491	-	as_code "1^2- , 0"; transcript1_id "TCONS_00066800"; splice_chain1 "3686491,3686393"; transcript2_id "TCONS_00066799"; splice_chain2 "";
chrC02_random	3686393	3686570	-	as_code "1^2- , 0"; transcript1_id "TCONS_00066799"; splice_chain1 ""; transcript2_id "TCONS_00067045"; splice_chain2 "3686570,3686393";
chrC02_random	3685360	3685508	-	as_code "1^2- , 0"; transcript1_id "TCONS_00066800"; splice_chain1 ""; transcript2_id "TCONS_00066799"; splice_chain2 "3685508,3685360";
chrC02_random	3822127	3822199	-	as_code "1^2- , 0"; transcript1_id "TCONS_00067047"; splice_chain1 "3822199,3822127"; transcript2_id "TCONS_00066803"; splice_chain2 "";
chrC03	8616603	8616679	-	as_code "1^2- , 0"; transcript1_id "TCONS_00070683"; splice_chain1 "8616679,8616603"; transcript2_id "TCONS_00070685"; splice_chain2 "";
chrC02_random	4128212	4128279	-	as_code "1^2- , 0"; transcript1_id "TCONS_00066811"; splice_chain1 ""; transcript2_id "TCONS_00067051"; splice_chain2 "4128279,4128212";
chrC02_random	4127196	4127270	-	as_code "1^2- , 0"; transcript1_id "TCONS_00066811"; splice_chain1 "4127270,4127196"; transcript2_id "TCONS_00067051"; splice_chain2 "";
chrC02_random	3961699	3961765	+	as_code "1^2- , 0"; transcript1_id "TCONS_00066949"; splice_chain1 ""; transcript2_id "TCONS_00066610"; splice_chain2 "3961699,3961765";
chrC02_random	3961699	3961784	+	as_code "1^2- , 0"; transcript1_id "TCONS_00066949"; splice_chain1 ""; transcript2_id "TCONS_00066611"; splice_chain2 "3961699,3961784";
chrC02_random	3961699	3961771	+	as_code "1^2- , 0"; transcript1_id "TCONS_00066949"; splice_chain1 ""; transcript2_id "TCONS_00066950"; splice_chain2 "3961699,3961771";
chrC02_random	3993407	3993476	-	as_code "1^2- , 0"; transcript1_id "TCONS_00067048"; splice_chain1 "3993476,3993407"; transcript2_id "TCONS_00067049"; splice_chain2 "";
chrC03	8692726	8692823	+	as_code "1^2- , 0"; transcript1_id "TCONS_00073426"; splice_chain1 "8692726,8692823"; transcript2_id "TCONS_00067760"; splice_chain2 "";
chrC03	8685196	8685282	-	as_code "1^2- , 0"; transcript1_id "TCONS_00070694"; splice_chain1 "8685282,8685196"; transcript2_id "TCONS_00070695"; splice_chain2 "";
chrC03	8729968	8730096	+	as_code "1^2- , 0"; transcript1_id "TCONS_00067764"; splice_chain1 ""; transcript2_id "TCONS_00073427"; splice_chain2 "8729968,8730096";
chrC03	8730350	8730432	+	as_code "1^2- , 0"; transcript1_id "TCONS_00067764"; splice_chain1 "8730350,8730432"; transcript2_id "TCONS_00073428"; splice_chain2 "";
chrC02_random	3054080	3054167	+	as_code "1^2- , 0"; transcript1_id "TCONS_00066590"; splice_chain1 "3054080,3054167"; transcript2_id "TCONS_00066591"; splice_chain2 "";
chrC02_random	3012320	3012396	+	as_code "1^2- , 0"; transcript1_id "TCONS_00066932"; splice_chain1 ""; transcript2_id "TCONS_00066933"; splice_chain2 "3012320,3012396";
chrC02_random	3012585	3012713	+	as_code "1^2- , 0"; transcript1_id "TCONS_00066586"; splice_chain1 ""; transcript2_id "TCONS_00066588"; splice_chain2 "3012585,3012713";
chrC02_random	3012585	3012735	+	as_code "1^2- , 0"; transcript1_id "TCONS_00066586"; splice_chain1 ""; transcript2_id "TCONS_00066933"; splice_chain2 "3012585,3012735";
chrC02_random	3538657	3538734	-	as_code "1^2- , 0"; transcript1_id "TCONS_00066791"; splice_chain1 "3538734,3538657"; transcript2_id "TCONS_00066792"; splice_chain2 "";
chrC03	8766410	8766529	+	as_code "1^2- , 0"; transcript1_id "TCONS_00067772"; splice_chain1 "8766410,8766529"; transcript2_id "TCONS_00067771"; splice_chain2 "";
chrC03	8743415	8743500	-	as_code "1^2- , 0"; transcript1_id "TCONS_00070698"; splice_chain1 "8743500,8743415"; transcript2_id "TCONS_00074719"; splice_chain2 "";
chrC03	8743435	8743500	-	as_code "1^2- , 0"; transcript1_id "TCONS_00070699"; splice_chain1 "8743500,8743435"; transcript2_id "TCONS_00074719"; splice_chain2 "";
chrC02_random	3210194	3210263	+	as_code "1^2- , 0"; transcript1_id "TCONS_00066939"; splice_chain1 "3210194,3210263"; transcript2_id "TCONS_00066593"; splice_chain2 "";
chrC02_random	3211728	3211812	+	as_code "1^2- , 0"; transcript1_id "TCONS_00066939"; splice_chain1 "3211728,3211812"; transcript2_id "TCONS_00066593"; splice_chain2 "";
chrC02_random	3313325	3313436	+	as_code "1^2- , 0"; transcript1_id "TCONS_00066596"; splice_chain1 "3313325,3313436"; transcript2_id "TCONS_00066595"; splice_chain2 "";
chrC03	8778605	8778682	+	as_code "1^2- , 0"; transcript1_id "TCONS_00073431"; splice_chain1 ""; transcript2_id "TCONS_00067773"; splice_chain2 "8778605,8778682";
chrC02_random	3422366	3422924	-	as_code "1^2- , 0"; transcript1_id "TCONS_00067042"; splice_chain1 "3422924,3422366"; transcript2_id "TCONS_00066788"; splice_chain2 "";
chrC02_random	3422366	3422929	-	as_code "1^2- , 0"; transcript1_id "TCONS_00066787"; splice_chain1 "3422929,3422366"; transcript2_id "TCONS_00066788"; splice_chain2 "";
chrC02_random	3422329	3422929	-	as_code "1^2- , 0"; transcript1_id "TCONS_00066788"; splice_chain1 ""; transcript2_id "TCONS_00066789"; splice_chain2 "3422929,3422329";
chrC02_random	3380297	3380384	-	as_code "1^2- , 0"; transcript1_id "TCONS_00067039"; splice_chain1 "3380384,3380297"; transcript2_id "TCONS_00067041"; splice_chain2 "";
chrC03	8366910	8366988	+	as_code "1^2- , 0"; transcript1_id "TCONS_00067744"; splice_chain1 ""; transcript2_id "TCONS_00067743"; splice_chain2 "8366910,8366988";
chrC03	8367452	8367546	+	as_code "1^2- , 0"; transcript1_id "TCONS_00067744"; splice_chain1 "8367452,8367546"; transcript2_id "TCONS_00067743"; splice_chain2 "";
chrC03	8339825	8339906	-	as_code "1^2- , 0"; transcript1_id "TCONS_00070665"; splice_chain1 ""; transcript2_id "TCONS_00074705"; splice_chain2 "8339906,8339825";
chrC03	8338469	8338558	-	as_code "1^2- , 0"; transcript1_id "TCONS_00070665"; splice_chain1 "8338558,8338469"; transcript2_id "TCONS_00074705"; splice_chain2 "";
chrC03	8337694	8337772	-	as_code "1^2- , 0"; transcript1_id "TCONS_00070664"; splice_chain1 "8337772,8337694"; transcript2_id "TCONS_00070665"; splice_chain2 "";
chrC02_random	4303362	4303447	-	as_code "1^2- , 0"; transcript1_id "TCONS_00067052"; splice_chain1 ""; transcript2_id "TCONS_00066816"; splice_chain2 "4303447,4303362";
chrC02_random	4301799	4301864	-	as_code "1^2- , 0"; transcript1_id "TCONS_00067052"; splice_chain1 ""; transcript2_id "TCONS_00066815"; splice_chain2 "4301864,4301799";
chrC03	8260154	8260245	+	as_code "1^2- , 0"; transcript1_id "TCONS_00067738"; splice_chain1 "8260154,8260245"; transcript2_id "TCONS_00073415"; splice_chain2 "";
chrC03	8260155	8260246	+	as_code "1^2- , 0"; transcript1_id "TCONS_00073416"; splice_chain1 "8260155,8260246"; transcript2_id "TCONS_00073415"; splice_chain2 "";
chrC03	8404081	8404248	+	as_code "1^2- , 0"; transcript1_id "TCONS_00073421"; splice_chain1 "8404081,8404248"; transcript2_id "TCONS_00073423"; splice_chain2 "";
chrC03	8404081	8404184	+	as_code "1^2- , 0"; transcript1_id "TCONS_00067746"; splice_chain1 "8404081,8404184"; transcript2_id "TCONS_00073423"; splice_chain2 "";
chrA01_random	624260	624501	+	as_code "1^2- , 0"; transcript1_id "TCONS_00004300"; splice_chain1 "624260,624501"; transcript2_id "TCONS_00004510"; splice_chain2 "";
chrA01_random	621040	621197	+	as_code "1^2- , 0"; transcript1_id "TCONS_00004299"; splice_chain1 ""; transcript2_id "TCONS_00004298"; splice_chain2 "621040,621197";
chrA01_random	578630	578781	+	as_code "1^2- , 0"; transcript1_id "TCONS_00004293"; splice_chain1 ""; transcript2_id "TCONS_00004294"; splice_chain2 "578630,578781";
chrA01_random	588362	588434	-	as_code "1^2- , 0"; transcript1_id "TCONS_00004428"; splice_chain1 "588434,588362"; transcript2_id "TCONS_00004429"; splice_chain2 "";
chrA01_random	547768	547963	-	as_code "1^2- , 0"; transcript1_id "TCONS_00004423"; splice_chain1 ""; transcript2_id "TCONS_00004543"; splice_chain2 "547963,547768";
chrA01_random	545852	545943	-	as_code "1^2- , 0"; transcript1_id "TCONS_00004423"; splice_chain1 ""; transcript2_id "TCONS_00004543"; splice_chain2 "545943,545852";
chrC07	9579402	9579517	-	as_code "1^2- , 0"; transcript1_id "TCONS_00097177"; splice_chain1 ""; transcript2_id "TCONS_00100023"; splice_chain2 "9579517,9579402";
chrC07	9655770	9655853	-	as_code "1^2- , 0"; transcript1_id "TCONS_00100024"; splice_chain1 ""; transcript2_id "TCONS_00097178"; splice_chain2 "9655853,9655770";
chrC07	9655616	9655687	-	as_code "1^2- , 0"; transcript1_id "TCONS_00097179"; splice_chain1 "9655687,9655616"; transcript2_id "TCONS_00097178"; splice_chain2 "";
chrC07	9518205	9518293	-	as_code "1^2- , 0"; transcript1_id "TCONS_00097170"; splice_chain1 ""; transcript2_id "TCONS_00097172"; splice_chain2 "9518293,9518205";
chrC07	9518925	9519113	-	as_code "1^2- , 0"; transcript1_id "TCONS_00097172"; splice_chain1 "9519113,9518925"; transcript2_id "TCONS_00097171"; splice_chain2 "";
chrA01_random	851113	851214	+	as_code "1^2- , 0"; transcript1_id "TCONS_00004305"; splice_chain1 "851113,851214"; transcript2_id "TCONS_00004304"; splice_chain2 "";
chrC07	9968369	9968589	+	as_code "1^2- , 0"; transcript1_id "TCONS_00099183"; splice_chain1 "9968369,9968589"; transcript2_id "TCONS_00095226"; splice_chain2 "";
chrC07	9969450	9969685	+	as_code "1^2- , 0"; transcript1_id "TCONS_00099183"; splice_chain1 ""; transcript2_id "TCONS_00095227"; splice_chain2 "9969450,9969685";
chrA01_random	873969	874062	+	as_code "1^2- , 0"; transcript1_id "TCONS_00004306"; splice_chain1 ""; transcript2_id "TCONS_00004514"; splice_chain2 "873969,874062";
chrC07	10002997	10003074	+	as_code "1^2- , 0"; transcript1_id "TCONS_00095230"; splice_chain1 ""; transcript2_id "TCONS_00099186"; splice_chain2 "10002997,10003074";
chrC07	10002796	10002920	+	as_code "1^2- , 0"; transcript1_id "TCONS_00095230"; splice_chain1 ""; transcript2_id "TCONS_00099185"; splice_chain2 "10002796,10002920";
chrC07	10003463	10003561	+	as_code "1^2- , 0"; transcript1_id "TCONS_00095230"; splice_chain1 "10003463,10003561"; transcript2_id "TCONS_00099186"; splice_chain2 "";
chrC07	10003466	10003561	+	as_code "1^2- , 0"; transcript1_id "TCONS_00099186"; splice_chain1 ""; transcript2_id "TCONS_00099185"; splice_chain2 "10003466,10003561";
chrC07	10004048	10004152	+	as_code "1^2- , 0"; transcript1_id "TCONS_00095230"; splice_chain1 ""; transcript2_id "TCONS_00099184"; splice_chain2 "10004048,10004152";
chrC07	10004204	10004308	+	as_code "1^2- , 0"; transcript1_id "TCONS_00095230"; splice_chain1 "10004204,10004308"; transcript2_id "TCONS_00099186"; splice_chain2 "";
chrC07	10003933	10004152	+	as_code "1^2- , 0"; transcript1_id "TCONS_00095230"; splice_chain1 ""; transcript2_id "TCONS_00099185"; splice_chain2 "10003933,10004152";
chrC07	10003885	10004152	+	as_code "1^2- , 0"; transcript1_id "TCONS_00095230"; splice_chain1 ""; transcript2_id "TCONS_00099187"; splice_chain2 "10003885,10004152";
chrC07	10004360	10004483	+	as_code "1^2- , 0"; transcript1_id "TCONS_00095230"; splice_chain1 "10004360,10004483"; transcript2_id "TCONS_00095231"; splice_chain2 "";
chrC07	10004211	10004315	+	as_code "1^2- , 0"; transcript1_id "TCONS_00095229"; splice_chain1 "10004211,10004315"; transcript2_id "TCONS_00099186"; splice_chain2 "";
chrC07	10004919	10005065	+	as_code "1^2- , 0"; transcript1_id "TCONS_00095230"; splice_chain1 "10004919,10005065"; transcript2_id "TCONS_00099184"; splice_chain2 "";
chrA01_random	701136	701490	+	as_code "1^2- , 0"; transcript1_id "TCONS_00004302"; splice_chain1 "701136,701490"; transcript2_id "TCONS_00004512"; splice_chain2 "";
chrA01_random	701116	701490	+	as_code "1^2- , 0"; transcript1_id "TCONS_00004303"; splice_chain1 "701116,701490"; transcript2_id "TCONS_00004512"; splice_chain2 "";
chrA01_random	312089	312184	-	as_code "1^2- , 0"; transcript1_id "TCONS_00004400"; splice_chain1 "312184,312089"; transcript2_id "TCONS_00004402"; splice_chain2 "";
chrA01_random	312088	312184	-	as_code "1^2- , 0"; transcript1_id "TCONS_00004401"; splice_chain1 "312184,312088"; transcript2_id "TCONS_00004402"; splice_chain2 "";
chrA01_random	311543	311621	-	as_code "1^2- , 0"; transcript1_id "TCONS_00004400"; splice_chain1 "311621,311543"; transcript2_id "TCONS_00004402"; splice_chain2 "";
chrA01_random	311545	311621	-	as_code "1^2- , 0"; transcript1_id "TCONS_00004401"; splice_chain1 "311621,311545"; transcript2_id "TCONS_00004402"; splice_chain2 "";
chrA01_random	308899	308990	-	as_code "1^2- , 0"; transcript1_id "TCONS_00004400"; splice_chain1 "308990,308899"; transcript2_id "TCONS_00004402"; splice_chain2 "";
chrA01_random	308529	308629	-	as_code "1^2- , 0"; transcript1_id "TCONS_00004400"; splice_chain1 "308629,308529"; transcript2_id "TCONS_00004402"; splice_chain2 "";
chrA01_random	308529	308628	-	as_code "1^2- , 0"; transcript1_id "TCONS_00004401"; splice_chain1 "308628,308529"; transcript2_id "TCONS_00004402"; splice_chain2 "";
chrA01_random	130709	130811	-	as_code "1^2- , 0"; transcript1_id "TCONS_00004390"; splice_chain1 "130811,130709"; transcript2_id "TCONS_00004392"; splice_chain2 "";
chrA01_random	108343	108441	-	as_code "1^2- , 0"; transcript1_id "TCONS_00004537"; splice_chain1 "108441,108343"; transcript2_id "TCONS_00004386"; splice_chain2 "";
chrA01_random	469987	470070	+	as_code "1^2- , 0"; transcript1_id "TCONS_00004508"; splice_chain1 ""; transcript2_id "TCONS_00004290"; splice_chain2 "469987,470070";
chrA01_random	445880	446045	-	as_code "1^2- , 0"; transcript1_id "TCONS_00004414"; splice_chain1 ""; transcript2_id "TCONS_00004413"; splice_chain2 "446045,445880";
chrA01_random	430087	430318	+	as_code "1^2- , 0"; transcript1_id "TCONS_00004284"; splice_chain1 "430087,430318"; transcript2_id "TCONS_00004506"; splice_chain2 "";
chrA01_random	418760	418828	+	as_code "1^2- , 0"; transcript1_id "TCONS_00004280"; splice_chain1 "418760,418828"; transcript2_id "TCONS_00004504"; splice_chain2 "";
chrA01_random	420888	420960	+	as_code "1^2- , 0"; transcript1_id "TCONS_00004281"; splice_chain1 "420888,420960"; transcript2_id "TCONS_00004505"; splice_chain2 "";
chrA01_random	421212	421304	+	as_code "1^2- , 0"; transcript1_id "TCONS_00004281"; splice_chain1 "421212,421304"; transcript2_id "TCONS_00004505"; splice_chain2 "";
chrA01_random	423288	423371	+	as_code "1^2- , 0"; transcript1_id "TCONS_00004281"; splice_chain1 "423288,423371"; transcript2_id "TCONS_00004505"; splice_chain2 "";
chrA01_random	424118	424212	+	as_code "1^2- , 0"; transcript1_id "TCONS_00004281"; splice_chain1 ""; transcript2_id "TCONS_00004505"; splice_chain2 "424118,424212";
chrA01_random	426477	426570	+	as_code "1^2- , 0"; transcript1_id "TCONS_00004281"; splice_chain1 ""; transcript2_id "TCONS_00004282"; splice_chain2 "426477,426570";
chrA01_random	426921	427000	+	as_code "1^2- , 0"; transcript1_id "TCONS_00004281"; splice_chain1 ""; transcript2_id "TCONS_00004282"; splice_chain2 "426921,427000";
chrC03	5517303	5517417	-	as_code "1^2- , 0"; transcript1_id "TCONS_00070439"; splice_chain1 ""; transcript2_id "TCONS_00070438"; splice_chain2 "5517417,5517303";
chrC07	6618229	6618745	-	as_code "1^2- , 0"; transcript1_id "TCONS_00099997"; splice_chain1 "6618745,6618229"; transcript2_id "TCONS_00097122"; splice_chain2 "";
chrC07	6618314	6618745	-	as_code "1^2- , 0"; transcript1_id "TCONS_00097122"; splice_chain1 ""; transcript2_id "TCONS_00097121"; splice_chain2 "6618745,6618314";
chrC07	7036119	7036218	+	as_code "1^2- , 0"; transcript1_id "TCONS_00099163"; splice_chain1 "7036119,7036218"; transcript2_id "TCONS_00095183"; splice_chain2 "";
chrC07	7036900	7036994	+	as_code "1^2- , 0"; transcript1_id "TCONS_00099163"; splice_chain1 "7036900,7036994"; transcript2_id "TCONS_00095183"; splice_chain2 "";
chrC07	7174460	7174548	+	as_code "1^2- , 0"; transcript1_id "TCONS_00095186"; splice_chain1 ""; transcript2_id "TCONS_00099165"; splice_chain2 "7174460,7174548";
chrC07	7174427	7174548	+	as_code "1^2- , 0"; transcript1_id "TCONS_00095186"; splice_chain1 ""; transcript2_id "TCONS_00099167"; splice_chain2 "7174427,7174548";
chrC07	7188388	7188462	+	as_code "1^2- , 0"; transcript1_id "TCONS_00095186"; splice_chain1 "7188388,7188462"; transcript2_id "TCONS_00099165"; splice_chain2 "";
chrC05_random	3662842	3663351	-	as_code "1^2- , 0"; transcript1_id "TCONS_00089508"; splice_chain1 "3663351,3662842"; transcript2_id "TCONS_00089635"; splice_chain2 "";
chrC05_random	3660135	3660223	-	as_code "1^2- , 0"; transcript1_id "TCONS_00089507"; splice_chain1 "3660223,3660135"; transcript2_id "TCONS_00089636"; splice_chain2 "";
chrC05_random	3659950	3660042	-	as_code "1^2- , 0"; transcript1_id "TCONS_00089508"; splice_chain1 ""; transcript2_id "TCONS_00089636"; splice_chain2 "3660042,3659950";
chrC03	5439046	5439147	+	as_code "1^2- , 0"; transcript1_id "TCONS_00067539"; splice_chain1 ""; transcript2_id "TCONS_00067541"; splice_chain2 "5439046,5439147";
chrC03	5439852	5439917	+	as_code "1^2- , 0"; transcript1_id "TCONS_00067539"; splice_chain1 ""; transcript2_id "TCONS_00073338"; splice_chain2 "5439852,5439917";
chrC03	5441957	5442026	+	as_code "1^2- , 0"; transcript1_id "TCONS_00067541"; splice_chain1 "5441957,5442026"; transcript2_id "TCONS_00073338"; splice_chain2 "";
chrC03	5441957	5442024	+	as_code "1^2- , 0"; transcript1_id "TCONS_00067540"; splice_chain1 "5441957,5442024"; transcript2_id "TCONS_00073338"; splice_chain2 "";
chrC03	5489941	5490054	-	as_code "1^2- , 0"; transcript1_id "TCONS_00074630"; splice_chain1 "5490054,5489941"; transcript2_id "TCONS_00070436"; splice_chain2 "";
chrC05_random	3711762	3711841	+	as_code "1^2- , 0"; transcript1_id "TCONS_00089377"; splice_chain1 ""; transcript2_id "TCONS_00089571"; splice_chain2 "3711762,3711841";
chrC05_random	3703202	3703293	+	as_code "1^2- , 0"; transcript1_id "TCONS_00089569"; splice_chain1 ""; transcript2_id "TCONS_00089375"; splice_chain2 "3703202,3703293";
chrC03	5397421	5397488	+	as_code "1^2- , 0"; transcript1_id "TCONS_00067536"; splice_chain1 ""; transcript2_id "TCONS_00073336"; splice_chain2 "5397421,5397488";
chrC03	5373724	5373809	+	as_code "1^2- , 0"; transcript1_id "TCONS_00073333"; splice_chain1 "5373724,5373809"; transcript2_id "TCONS_00073335"; splice_chain2 "";
chrC07	7615912	7616097	-	as_code "1^2- , 0"; transcript1_id "TCONS_00100000"; splice_chain1 ""; transcript2_id "TCONS_00097128"; splice_chain2 "7616097,7615912";
chrC07	7616802	7616869	-	as_code "1^2- , 0"; transcript1_id "TCONS_00097126"; splice_chain1 "7616869,7616802"; transcript2_id "TCONS_00097127"; splice_chain2 "";
chrC07	7616145	7616524	-	as_code "1^2- , 0"; transcript1_id "TCONS_00097128"; splice_chain1 "7616524,7616145"; transcript2_id "TCONS_00100001"; splice_chain2 "";
chrC07	7616802	7616979	-	as_code "1^2- , 0"; transcript1_id "TCONS_00097127"; splice_chain1 ""; transcript2_id "TCONS_00100001"; splice_chain2 "7616979,7616802";
chrC07	7608669	7608747	+	as_code "1^2- , 0"; transcript1_id "TCONS_00095189"; splice_chain1 "7608669,7608747"; transcript2_id "TCONS_00099170"; splice_chain2 "";
chrC07	7610011	7610092	+	as_code "1^2- , 0"; transcript1_id "TCONS_00095189"; splice_chain1 ""; transcript2_id "TCONS_00095190"; splice_chain2 "7610011,7610092";
chrC07	7609881	7609971	+	as_code "1^2- , 0"; transcript1_id "TCONS_00099170"; splice_chain1 ""; transcript2_id "TCONS_00095190"; splice_chain2 "7609881,7609971";
chrC03	5308441	5308520	-	as_code "1^2- , 0"; transcript1_id "TCONS_00070432"; splice_chain1 ""; transcript2_id "TCONS_00074628"; splice_chain2 "5308520,5308441";
chrC07	5634307	5634430	+	as_code "1^2- , 0"; transcript1_id "TCONS_00095158"; splice_chain1 ""; transcript2_id "TCONS_00099155"; splice_chain2 "5634307,5634430";
chrC07	5718323	5718517	+	as_code "1^2- , 0"; transcript1_id "TCONS_00095161"; splice_chain1 ""; transcript2_id "TCONS_00095160"; splice_chain2 "5718323,5718517";
chrC07	5718637	5719047	+	as_code "1^2- , 0"; transcript1_id "TCONS_00095161"; splice_chain1 "5718637,5719047"; transcript2_id "TCONS_00095163"; splice_chain2 "";
chrC07	5718637	5719058	+	as_code "1^2- , 0"; transcript1_id "TCONS_00095162"; splice_chain1 "5718637,5719058"; transcript2_id "TCONS_00095163"; splice_chain2 "";
chrC07	5738257	5738558	+	as_code "1^2- , 0"; transcript1_id "TCONS_00095164"; splice_chain1 "5738257,5738558"; transcript2_id "TCONS_00095165"; splice_chain2 "";
chrC07	5738257	5738565	+	as_code "1^2- , 0"; transcript1_id "TCONS_00095165"; splice_chain1 ""; transcript2_id "TCONS_00095166"; splice_chain2 "5738257,5738565";
chrA01_random	43437	43517	+	as_code "1^2- , 0"; transcript1_id "TCONS_00004500"; splice_chain1 "43437,43517"; transcript2_id "TCONS_00004267"; splice_chain2 "";
chrC07	5618156	5618280	+	as_code "1^2- , 0"; transcript1_id "TCONS_00099154"; splice_chain1 ""; transcript2_id "TCONS_00095155"; splice_chain2 "5618156,5618280";
chrC07	5618656	5618738	+	as_code "1^2- , 0"; transcript1_id "TCONS_00099154"; splice_chain1 ""; transcript2_id "TCONS_00095156"; splice_chain2 "5618656,5618738";
chrA01_random	62868	62956	-	as_code "1^2- , 0"; transcript1_id "TCONS_00004381"; splice_chain1 "62956,62868"; transcript2_id "TCONS_00004536"; splice_chain2 "";
chrC07	5742427	5742499	+	as_code "1^2- , 0"; transcript1_id "TCONS_00095167"; splice_chain1 "5742427,5742499"; transcript2_id "TCONS_00095168"; splice_chain2 "";
chrC07	5742380	5742499	+	as_code "1^2- , 0"; transcript1_id "TCONS_00095168"; splice_chain1 ""; transcript2_id "TCONS_00095169"; splice_chain2 "5742380,5742499";
chrC03	5237176	5237264	-	as_code "1^2- , 0"; transcript1_id "TCONS_00070422"; splice_chain1 "5237264,5237176"; transcript2_id "TCONS_00070423"; splice_chain2 "";
chrC03	5236707	5236974	-	as_code "1^2- , 0"; transcript1_id "TCONS_00070422"; splice_chain1 "5236974,5236707"; transcript2_id "TCONS_00074621"; splice_chain2 "";
chrC03	5236707	5237169	-	as_code "1^2- , 0"; transcript1_id "TCONS_00074620"; splice_chain1 "5237169,5236707"; transcript2_id "TCONS_00074621"; splice_chain2 "";
chrC03	5242291	5242376	-	as_code "1^2- , 0"; transcript1_id "TCONS_00070425"; splice_chain1 ""; transcript2_id "TCONS_00074623"; splice_chain2 "5242376,5242291";
chrC03	5197839	5197917	-	as_code "1^2- , 0"; transcript1_id "TCONS_00074618"; splice_chain1 "5197917,5197839"; transcript2_id "TCONS_00070420"; splice_chain2 "";
chrC03	5181089	5181267	-	as_code "1^2- , 0"; transcript1_id "TCONS_00070416"; splice_chain1 ""; transcript2_id "TCONS_00070417"; splice_chain2 "5181267,5181089";
chrC07	6202009	6202091	+	as_code "1^2- , 0"; transcript1_id "TCONS_00095174"; splice_chain1 ""; transcript2_id "TCONS_00099161"; splice_chain2 "6202009,6202091";
chrC05_random	3716201	3716270	+	as_code "1^2- , 0"; transcript1_id "TCONS_00089378"; splice_chain1 "3716201,3716270"; transcript2_id "TCONS_00089573"; splice_chain2 "";
chrA01_random	22540	22606	+	as_code "1^2- , 0"; transcript1_id "TCONS_00004264"; splice_chain1 ""; transcript2_id "TCONS_00004498"; splice_chain2 "22540,22606";
chrA01_random	22701	22768	+	as_code "1^2- , 0"; transcript1_id "TCONS_00004264"; splice_chain1 "22701,22768"; transcript2_id "TCONS_00004499"; splice_chain2 "";
chrC03	5117279	5117364	-	as_code "1^2- , 0"; transcript1_id "TCONS_00074616"; splice_chain1 ""; transcript2_id "TCONS_00070414"; splice_chain2 "5117364,5117279";
chrC07	8976551	8976650	-	as_code "1^2- , 0"; transcript1_id "TCONS_00100014"; splice_chain1 ""; transcript2_id "TCONS_00097155"; splice_chain2 "8976650,8976551";
chrC07	8977017	8977117	-	as_code "1^2- , 0"; transcript1_id "TCONS_00100014"; splice_chain1 ""; transcript2_id "TCONS_00100015"; splice_chain2 "8977117,8977017";
chrC07	8976759	8976826	-	as_code "1^2- , 0"; transcript1_id "TCONS_00097155"; splice_chain1 "8976826,8976759"; transcript2_id "TCONS_00097156"; splice_chain2 "";
chrC07	8976173	8976253	-	as_code "1^2- , 0"; transcript1_id "TCONS_00100014"; splice_chain1 ""; transcript2_id "TCONS_00097155"; splice_chain2 "8976253,8976173";
chrC07	8974297	8974394	-	as_code "1^2- , 0"; transcript1_id "TCONS_00100014"; splice_chain1 "8974394,8974297"; transcript2_id "TCONS_00097155"; splice_chain2 "";
chrC07	8812144	8812651	+	as_code "1^2- , 0"; transcript1_id "TCONS_00099175"; splice_chain1 "8812144,8812651"; transcript2_id "TCONS_00099176"; splice_chain2 "";
chrC07	8812734	8813382	+	as_code "1^2- , 0"; transcript1_id "TCONS_00099176"; splice_chain1 "8812734,8813382"; transcript2_id "TCONS_00095210"; splice_chain2 "";
chrC07	8812811	8813382	+	as_code "1^2- , 0"; transcript1_id "TCONS_00095210"; splice_chain1 ""; transcript2_id "TCONS_00099177"; splice_chain2 "8812811,8813382";
chrC07	8812144	8813382	+	as_code "1^2- , 0"; transcript1_id "TCONS_00095210"; splice_chain1 ""; transcript2_id "TCONS_00099178"; splice_chain2 "8812144,8813382";
chrC07	8987647	8987911	-	as_code "1^2- , 0"; transcript1_id "TCONS_00097160"; splice_chain1 ""; transcript2_id "TCONS_00100017"; splice_chain2 "8987911,8987647";
chrC07	8988043	8988167	-	as_code "1^2- , 0"; transcript1_id "TCONS_00097160"; splice_chain1 "8988167,8988043"; transcript2_id "TCONS_00097157"; splice_chain2 "";
chrC07	8987845	8987911	-	as_code "1^2- , 0"; transcript1_id "TCONS_00097160"; splice_chain1 ""; transcript2_id "TCONS_00097159"; splice_chain2 "8987911,8987845";
chrC07	9144569	9144659	-	as_code "1^2- , 0"; transcript1_id "TCONS_00097161"; splice_chain1 ""; transcript2_id "TCONS_00100018"; splice_chain2 "9144659,9144569";
chrC07	8269690	8269785	-	as_code "1^2- , 0"; transcript1_id "TCONS_00097139"; splice_chain1 "8269785,8269690"; transcript2_id "TCONS_00100006"; splice_chain2 "";
chrC07	8185704	8186016	-	as_code "1^2- , 0"; transcript1_id "TCONS_00097134"; splice_chain1 ""; transcript2_id "TCONS_00097135"; splice_chain2 "8186016,8185704";
chrC07	8038745	8038825	+	as_code "1^2- , 0"; transcript1_id "TCONS_00095198"; splice_chain1 "8038745,8038825"; transcript2_id "TCONS_00095199"; splice_chain2 "";
chrC07	8591951	8592039	-	as_code "1^2- , 0"; transcript1_id "TCONS_00100010"; splice_chain1 "8592039,8591951"; transcript2_id "TCONS_00097150"; splice_chain2 "";
chrC07	8535449	8535765	-	as_code "1^2- , 0"; transcript1_id "TCONS_00097145"; splice_chain1 "8535765,8535449"; transcript2_id "TCONS_00097146"; splice_chain2 "";
chrC07	8429619	8429780	-	as_code "1^2- , 0"; transcript1_id "TCONS_00100009"; splice_chain1 "8429780,8429619"; transcript2_id "TCONS_00100008"; splice_chain2 "";
chrC07	8429619	8429860	-	as_code "1^2- , 0"; transcript1_id "TCONS_00100007"; splice_chain1 "8429860,8429619"; transcript2_id "TCONS_00100008"; splice_chain2 "";
chrC07	8428751	8428858	-	as_code "1^2- , 0"; transcript1_id "TCONS_00100009"; splice_chain1 "8428858,8428751"; transcript2_id "TCONS_00097143"; splice_chain2 "";
chrC07	8428751	8428855	-	as_code "1^2- , 0"; transcript1_id "TCONS_00100007"; splice_chain1 ""; transcript2_id "TCONS_00097142"; splice_chain2 "8428855,8428751";
chrC07	8429071	8429134	-	as_code "1^2- , 0"; transcript1_id "TCONS_00100007"; splice_chain1 "8429134,8429071"; transcript2_id "TCONS_00097143"; splice_chain2 "";
chrC07	8191924	8191998	+	as_code "1^2- , 0"; transcript1_id "TCONS_00099172"; splice_chain1 "8191924,8191998"; transcript2_id "TCONS_00095203"; splice_chain2 "";
chrC03	5689611	5689985	-	as_code "1^2- , 0"; transcript1_id "TCONS_00070454"; splice_chain1 ""; transcript2_id "TCONS_00070455"; splice_chain2 "5689985,5689611";
chrC03	5722205	5722301	+	as_code "1^2- , 0"; transcript1_id "TCONS_00067560"; splice_chain1 ""; transcript2_id "TCONS_00067561"; splice_chain2 "5722205,5722301";
chrC03	5722674	5722741	+	as_code "1^2- , 0"; transcript1_id "TCONS_00067560"; splice_chain1 ""; transcript2_id "TCONS_00073346"; splice_chain2 "5722674,5722741";
chrC03	5734802	5734882	+	as_code "1^2- , 0"; transcript1_id "TCONS_00067562"; splice_chain1 ""; transcript2_id "TCONS_00067563"; splice_chain2 "5734802,5734882";
chrC03	5779906	5779976	+	as_code "1^2- , 0"; transcript1_id "TCONS_00073351"; splice_chain1 "5779906,5779976"; transcript2_id "TCONS_00067576"; splice_chain2 "";
chrC03	5739986	5740146	+	as_code "1^2- , 0"; transcript1_id "TCONS_00067565"; splice_chain1 ""; transcript2_id "TCONS_00067567"; splice_chain2 "5739986,5740146";
chrC03	5740924	5741006	+	as_code "1^2- , 0"; transcript1_id "TCONS_00067566"; splice_chain1 ""; transcript2_id "TCONS_00067567"; splice_chain2 "5740924,5741006";
chrC03	5743582	5743668	+	as_code "1^2- , 0"; transcript1_id "TCONS_00073350"; splice_chain1 ""; transcript2_id "TCONS_00067569"; splice_chain2 "5743582,5743668";
chrC03	5781409	5781494	+	as_code "1^2- , 0"; transcript1_id "TCONS_00067579"; splice_chain1 ""; transcript2_id "TCONS_00067578"; splice_chain2 "5781409,5781494";
chrC03	5781147	5781328	+	as_code "1^2- , 0"; transcript1_id "TCONS_00067579"; splice_chain1 "5781147,5781328"; transcript2_id "TCONS_00073352"; splice_chain2 "";
chrC03	5707500	5707568	-	as_code "1^2- , 0"; transcript1_id "TCONS_00074637"; splice_chain1 ""; transcript2_id "TCONS_00070459"; splice_chain2 "5707568,5707500";
chrC03	5531989	5532141	-	as_code "1^2- , 0"; transcript1_id "TCONS_00070441"; splice_chain1 ""; transcript2_id "TCONS_00074631"; splice_chain2 "5532141,5531989";
chrC03	5572232	5572329	+	as_code "1^2- , 0"; transcript1_id "TCONS_00067547"; splice_chain1 "5572232,5572329"; transcript2_id "TCONS_00067548"; splice_chain2 "";
chrC03	5636473	5636550	+	as_code "1^2- , 0"; transcript1_id "TCONS_00067551"; splice_chain1 "5636473,5636550"; transcript2_id "TCONS_00073342"; splice_chain2 "";
chrC03	5643897	5643987	+	as_code "1^2- , 0"; transcript1_id "TCONS_00067552"; splice_chain1 ""; transcript2_id "TCONS_00067553"; splice_chain2 "5643897,5643987";
chrC03	5643865	5643987	+	as_code "1^2- , 0"; transcript1_id "TCONS_00067552"; splice_chain1 ""; transcript2_id "TCONS_00067554"; splice_chain2 "5643865,5643987";
chrC03	5662197	5662285	-	as_code "1^2- , 0"; transcript1_id "TCONS_00070451"; splice_chain1 "5662285,5662197"; transcript2_id "TCONS_00074634"; splice_chain2 "";
chrC03	5650106	5650203	+	as_code "1^2- , 0"; transcript1_id "TCONS_00067556"; splice_chain1 ""; transcript2_id "TCONS_00073344"; splice_chain2 "5650106,5650203";
chrC03	5948593	5948733	+	as_code "1^2- , 0"; transcript1_id "TCONS_00067591"; splice_chain1 "5948593,5948733"; transcript2_id "TCONS_00067593"; splice_chain2 "";
chrC03	5948288	5948733	+	as_code "1^2- , 0"; transcript1_id "TCONS_00067592"; splice_chain1 "5948288,5948733"; transcript2_id "TCONS_00067593"; splice_chain2 "";
chrC03	5985942	5986026	+	as_code "1^2- , 0"; transcript1_id "TCONS_00067597"; splice_chain1 "5985942,5986026"; transcript2_id "TCONS_00073359"; splice_chain2 "";
chrC03	5985942	5986029	+	as_code "1^2- , 0"; transcript1_id "TCONS_00067598"; splice_chain1 "5985942,5986029"; transcript2_id "TCONS_00073359"; splice_chain2 "";
chrC03	6018763	6018843	-	as_code "1^2- , 0"; transcript1_id "TCONS_00070479"; splice_chain1 ""; transcript2_id "TCONS_00070480"; splice_chain2 "6018843,6018763";
chrC03	6037537	6037669	-	as_code "1^2- , 0"; transcript1_id "TCONS_00070489"; splice_chain1 ""; transcript2_id "TCONS_00070490"; splice_chain2 "6037669,6037537";
chrC03	6037579	6037669	-	as_code "1^2- , 0"; transcript1_id "TCONS_00070489"; splice_chain1 ""; transcript2_id "TCONS_00074645"; splice_chain2 "6037669,6037579";
chrC03	6035023	6035097	-	as_code "1^2- , 0"; transcript1_id "TCONS_00070487"; splice_chain1 ""; transcript2_id "TCONS_00074642"; splice_chain2 "6035097,6035023";
chrC03	6026439	6026542	-	as_code "1^2- , 0"; transcript1_id "TCONS_00070482"; splice_chain1 ""; transcript2_id "TCONS_00070483"; splice_chain2 "6026542,6026439";
chrC03	6029448	6029527	-	as_code "1^2- , 0"; transcript1_id "TCONS_00070483"; splice_chain1 "6029527,6029448"; transcript2_id "TCONS_00074641"; splice_chain2 "";
chrC03	6026785	6026867	-	as_code "1^2- , 0"; transcript1_id "TCONS_00070483"; splice_chain1 "6026867,6026785"; transcript2_id "TCONS_00070484"; splice_chain2 "";
chrC03	6026786	6026867	-	as_code "1^2- , 0"; transcript1_id "TCONS_00070484"; splice_chain1 ""; transcript2_id "TCONS_00070485"; splice_chain2 "6026867,6026786";
chrC03	5826980	5827071	-	as_code "1^2- , 0"; transcript1_id "TCONS_00070464"; splice_chain1 "5827071,5826980"; transcript2_id "TCONS_00070465"; splice_chain2 "";
chrC03	5811905	5811977	-	as_code "1^2- , 0"; transcript1_id "TCONS_00070463"; splice_chain1 ""; transcript2_id "TCONS_00074638"; splice_chain2 "5811977,5811905";
chrC03	5789256	5789352	+	as_code "1^2- , 0"; transcript1_id "TCONS_00067580"; splice_chain1 ""; transcript2_id "TCONS_00067581"; splice_chain2 "5789256,5789352";
chrC03	5848117	5848223	+	as_code "1^2- , 0"; transcript1_id "TCONS_00073353"; splice_chain1 "5848117,5848223"; transcript2_id "TCONS_00073355"; splice_chain2 "";
chrC03	5848117	5848227	+	as_code "1^2- , 0"; transcript1_id "TCONS_00073354"; splice_chain1 "5848117,5848227"; transcript2_id "TCONS_00073355"; splice_chain2 "";
chrC03	5848147	5848223	+	as_code "1^2- , 0"; transcript1_id "TCONS_00073355"; splice_chain1 ""; transcript2_id "TCONS_00067583"; splice_chain2 "5848147,5848223";
chrC03	5848760	5848850	+	as_code "1^2- , 0"; transcript1_id "TCONS_00073353"; splice_chain1 "5848760,5848850"; transcript2_id "TCONS_00073354"; splice_chain2 "";
chrC03	5886154	5886322	+	as_code "1^2- , 0"; transcript1_id "TCONS_00067584"; splice_chain1 "5886154,5886322"; transcript2_id "TCONS_00067585"; splice_chain2 "";
chrC03	5923351	5923490	+	as_code "1^2- , 0"; transcript1_id "TCONS_00067588"; splice_chain1 "5923351,5923490"; transcript2_id "TCONS_00073358"; splice_chain2 "";
chrC03	5909164	5909278	-	as_code "1^2- , 0"; transcript1_id "TCONS_00070471"; splice_chain1 "5909278,5909164"; transcript2_id "TCONS_00074639"; splice_chain2 "";
chrC05_random	3278747	3278844	-	as_code "1^2- , 0"; transcript1_id "TCONS_00089492"; splice_chain1 ""; transcript2_id "TCONS_00089491"; splice_chain2 "3278844,3278747";
chrC05_random	3291846	3291920	-	as_code "1^2- , 0"; transcript1_id "TCONS_00089494"; splice_chain1 ""; transcript2_id "TCONS_00089493"; splice_chain2 "3291920,3291846";
chrC05_random	3290660	3291072	-	as_code "1^2- , 0"; transcript1_id "TCONS_00089494"; splice_chain1 "3291072,3290660"; transcript2_id "TCONS_00089493"; splice_chain2 "";
chrC05_random	3455264	3455715	+	as_code "1^2- , 0"; transcript1_id "TCONS_00089365"; splice_chain1 ""; transcript2_id "TCONS_00089366"; splice_chain2 "3455264,3455715";
chrC05_random	3422604	3422694	-	as_code "1^2- , 0"; transcript1_id "TCONS_00089496"; splice_chain1 ""; transcript2_id "TCONS_00089495"; splice_chain2 "3422694,3422604";
chrC05_random	2360384	2360467	+	as_code "1^2- , 0"; transcript1_id "TCONS_00089357"; splice_chain1 "2360384,2360467"; transcript2_id "TCONS_00089563"; splice_chain2 "";
chrC05_random	3048474	3048570	-	as_code "1^2- , 0"; transcript1_id "TCONS_00089484"; splice_chain1 "3048570,3048474"; transcript2_id "TCONS_00089485"; splice_chain2 "";
chrC05_random	2561644	2561710	-	as_code "1^2- , 0"; transcript1_id "TCONS_00089483"; splice_chain1 "2561710,2561644"; transcript2_id "TCONS_00089624"; splice_chain2 "";
chrC05_random	2171131	2171237	+	as_code "1^2- , 0"; transcript1_id "TCONS_00089354"; splice_chain1 ""; transcript2_id "TCONS_00089355"; splice_chain2 "2171131,2171237";
chrC05_random	2171953	2172065	+	as_code "1^2- , 0"; transcript1_id "TCONS_00089354"; splice_chain1 ""; transcript2_id "TCONS_00089560"; splice_chain2 "2171953,2172065";
chrC05_random	2221414	2221482	-	as_code "1^2- , 0"; transcript1_id "TCONS_00089620"; splice_chain1 ""; transcript2_id "TCONS_00089477"; splice_chain2 "2221482,2221414";
chrC05_random	2072717	2072800	-	as_code "1^2- , 0"; transcript1_id "TCONS_00089618"; splice_chain1 "2072800,2072717"; transcript2_id "TCONS_00089473"; splice_chain2 "";
chrC05_random	2078248	2078332	-	as_code "1^2- , 0"; transcript1_id "TCONS_00089618"; splice_chain1 ""; transcript2_id "TCONS_00089474"; splice_chain2 "2078332,2078248";
chrC05_random	2159279	2159370	-	as_code "1^2- , 0"; transcript1_id "TCONS_00089619"; splice_chain1 ""; transcript2_id "TCONS_00089475"; splice_chain2 "2159370,2159279";
chrC05_random	2013521	2013666	-	as_code "1^2- , 0"; transcript1_id "TCONS_00089617"; splice_chain1 ""; transcript2_id "TCONS_00089471"; splice_chain2 "2013666,2013521";
chrC05_random	2013521	2013628	-	as_code "1^2- , 0"; transcript1_id "TCONS_00089617"; splice_chain1 ""; transcript2_id "TCONS_00089470"; splice_chain2 "2013628,2013521";
chrC05_random	1952336	1952460	-	as_code "1^2- , 0"; transcript1_id "TCONS_00089469"; splice_chain1 ""; transcript2_id "TCONS_00089616"; splice_chain2 "1952460,1952336";
chrC05_random	1932506	1932785	-	as_code "1^2- , 0"; transcript1_id "TCONS_00089613"; splice_chain1 ""; transcript2_id "TCONS_00089612"; splice_chain2 "1932785,1932506";
chrC05_random	1943718	1943814	-	as_code "1^2- , 0"; transcript1_id "TCONS_00089467"; splice_chain1 "1943814,1943718"; transcript2_id "TCONS_00089615"; splice_chain2 "";
chrC05_random	1943719	1943815	-	as_code "1^2- , 0"; transcript1_id "TCONS_00089468"; splice_chain1 "1943815,1943719"; transcript2_id "TCONS_00089615"; splice_chain2 "";
chrC05_random	1852774	1852847	+	as_code "1^2- , 0"; transcript1_id "TCONS_00089555"; splice_chain1 ""; transcript2_id "TCONS_00089554"; splice_chain2 "1852774,1852847";
chrC05_random	1847417	1847591	-	as_code "1^2- , 0"; transcript1_id "TCONS_00089608"; splice_chain1 "1847591,1847417"; transcript2_id "TCONS_00089460"; splice_chain2 "";
chrC05_random	1846421	1846584	-	as_code "1^2- , 0"; transcript1_id "TCONS_00089608"; splice_chain1 ""; transcript2_id "TCONS_00089462"; splice_chain2 "1846584,1846421";
chrC05_random	1846296	1846382	-	as_code "1^2- , 0"; transcript1_id "TCONS_00089460"; splice_chain1 "1846382,1846296"; transcript2_id "TCONS_00089461"; splice_chain2 "";
chrC05_random	1917971	1918074	-	as_code "1^2- , 0"; transcript1_id "TCONS_00089610"; splice_chain1 ""; transcript2_id "TCONS_00089464"; splice_chain2 "1918074,1917971";
chrC05_random	1923377	1923529	-	as_code "1^2- , 0"; transcript1_id "TCONS_00089519"; splice_chain1 ""; transcript2_id "TCONS_00089611"; splice_chain2 "1923529,1923377";
chrC05_random	1690126	1690204	+	as_code "1^2- , 0"; transcript1_id "TCONS_00089549"; splice_chain1 ""; transcript2_id "TCONS_00089344"; splice_chain2 "1690126,1690204";
chrC05_random	1690657	1690733	+	as_code "1^2- , 0"; transcript1_id "TCONS_00089549"; splice_chain1 ""; transcript2_id "TCONS_00089344"; splice_chain2 "1690657,1690733";
chrC05_random	1728850	1729074	-	as_code "1^2- , 0"; transcript1_id "TCONS_00089640"; splice_chain1 ""; transcript2_id "TCONS_00089456"; splice_chain2 "1729074,1728850";
chrC05_random	1838147	1838241	+	as_code "1^2- , 0"; transcript1_id "TCONS_00089552"; splice_chain1 "1838147,1838241"; transcript2_id "TCONS_00089346"; splice_chain2 "";
chrC05_random	1640083	1640181	-	as_code "1^2- , 0"; transcript1_id "TCONS_00089606"; splice_chain1 "1640181,1640083"; transcript2_id "TCONS_00089452"; splice_chain2 "";
chrC05_random	1645717	1645809	+	as_code "1^2- , 0"; transcript1_id "TCONS_00089342"; splice_chain1 ""; transcript2_id "TCONS_00089343"; splice_chain2 "1645717,1645809";
chrC05_random	1554987	1555574	-	as_code "1^2- , 0"; transcript1_id "TCONS_00089445"; splice_chain1 "1555574,1554987"; transcript2_id "TCONS_00089446"; splice_chain2 "";
chrC05_random	1469108	1469176	+	as_code "1^2- , 0"; transcript1_id "TCONS_00089546"; splice_chain1 "1469108,1469176"; transcript2_id "TCONS_00089334"; splice_chain2 "";
chrC05_random	1473488	1473569	+	as_code "1^2- , 0"; transcript1_id "TCONS_00089546"; splice_chain1 "1473488,1473569"; transcript2_id "TCONS_00089334"; splice_chain2 "";
chrC05_random	1483808	1483882	+	as_code "1^2- , 0"; transcript1_id "TCONS_00089546"; splice_chain1 "1483808,1483882"; transcript2_id "TCONS_00089334"; splice_chain2 "";
chrC05_random	1484184	1484271	+	as_code "1^2- , 0"; transcript1_id "TCONS_00089546"; splice_chain1 ""; transcript2_id "TCONS_00089336"; splice_chain2 "1484184,1484271";
chrC05_random	1484490	1484578	+	as_code "1^2- , 0"; transcript1_id "TCONS_00089546"; splice_chain1 ""; transcript2_id "TCONS_00089334"; splice_chain2 "1484490,1484578";
chrC05_random	1107875	1107912	-	as_code "1^2- , 0"; transcript1_id "TCONS_00089602"; splice_chain1 ""; transcript2_id "TCONS_00089603"; splice_chain2 "1107912,1107875";
chrC05_random	1029861	1029941	+	as_code "1^2- , 0"; transcript1_id "TCONS_00089330"; splice_chain1 ""; transcript2_id "TCONS_00089331"; splice_chain2 "1029861,1029941";
chrC05_random	1017105	1017196	-	as_code "1^2- , 0"; transcript1_id "TCONS_00089439"; splice_chain1 "1017196,1017105"; transcript2_id "TCONS_00089440"; splice_chain2 "";
chrC05_random	1016265	1016356	-	as_code "1^2- , 0"; transcript1_id "TCONS_00089600"; splice_chain1 ""; transcript2_id "TCONS_00089439"; splice_chain2 "1016356,1016265";
chrC05_random	1010918	1011006	-	as_code "1^2- , 0"; transcript1_id "TCONS_00089598"; splice_chain1 ""; transcript2_id "TCONS_00089438"; splice_chain2 "1011006,1010918";
chrC05_random	947950	948069	+	as_code "1^2- , 0"; transcript1_id "TCONS_00089326"; splice_chain1 ""; transcript2_id "TCONS_00089544"; splice_chain2 "947950,948069";
chrC03	6204151	6204227	+	as_code "1^2- , 0"; transcript1_id "TCONS_00067616"; splice_chain1 "6204151,6204227"; transcript2_id "TCONS_00067617"; splice_chain2 "";
chrC03	6147376	6147810	+	as_code "1^2- , 0"; transcript1_id "TCONS_00067612"; splice_chain1 "6147376,6147810"; transcript2_id "TCONS_00073364"; splice_chain2 "";
chrC05_random	767330	767401	+	as_code "1^2- , 0"; transcript1_id "TCONS_00089541"; splice_chain1 ""; transcript2_id "TCONS_00089325"; splice_chain2 "767330,767401";
chrC05_random	824206	824292	-	as_code "1^2- , 0"; transcript1_id "TCONS_00089434"; splice_chain1 "824292,824206"; transcript2_id "TCONS_00089597"; splice_chain2 "";
chrC05_random	824215	824292	-	as_code "1^2- , 0"; transcript1_id "TCONS_00089597"; splice_chain1 ""; transcript2_id "TCONS_00089435"; splice_chain2 "824292,824215";
chrC05_random	715223	715315	-	as_code "1^2- , 0"; transcript1_id "TCONS_00089427"; splice_chain1 ""; transcript2_id "TCONS_00089426"; splice_chain2 "715315,715223";
chrC05_random	699854	699942	+	as_code "1^2- , 0"; transcript1_id "TCONS_00089323"; splice_chain1 ""; transcript2_id "TCONS_00089539"; splice_chain2 "699854,699942";
chrC03	6080512	6080614	-	as_code "1^2- , 0"; transcript1_id "TCONS_00070501"; splice_chain1 "6080614,6080512"; transcript2_id "TCONS_00074652"; splice_chain2 "";
chrC03	6054053	6054162	-	as_code "1^2- , 0"; transcript1_id "TCONS_00070493"; splice_chain1 ""; transcript2_id "TCONS_00070494"; splice_chain2 "6054162,6054053";
chrC03	6054766	6054841	-	as_code "1^2- , 0"; transcript1_id "TCONS_00070494"; splice_chain1 "6054841,6054766"; transcript2_id "TCONS_00074648"; splice_chain2 "";
chrC03	6048273	6048374	-	as_code "1^2- , 0"; transcript1_id "TCONS_00070491"; splice_chain1 "6048374,6048273"; transcript2_id "TCONS_00074647"; splice_chain2 "";
chrC03	6448028	6448102	-	as_code "1^2- , 0"; transcript1_id "TCONS_00070526"; splice_chain1 ""; transcript2_id "TCONS_00070527"; splice_chain2 "6448102,6448028";
chrC03	6330932	6331021	-	as_code "1^2- , 0"; transcript1_id "TCONS_00074655"; splice_chain1 ""; transcript2_id "TCONS_00070517"; splice_chain2 "6331021,6330932";
chrC03	6330476	6330549	-	as_code "1^2- , 0"; transcript1_id "TCONS_00074655"; splice_chain1 ""; transcript2_id "TCONS_00070518"; splice_chain2 "6330549,6330476";
chrC03	6330338	6330413	-	as_code "1^2- , 0"; transcript1_id "TCONS_00070517"; splice_chain1 ""; transcript2_id "TCONS_00070518"; splice_chain2 "6330413,6330338";
chrC03	6349641	6349799	-	as_code "1^2- , 0"; transcript1_id "TCONS_00070520"; splice_chain1 ""; transcript2_id "TCONS_00070519"; splice_chain2 "6349799,6349641";
chrC03	6389007	6389183	-	as_code "1^2- , 0"; transcript1_id "TCONS_00070524"; splice_chain1 ""; transcript2_id "TCONS_00070525"; splice_chain2 "6389183,6389007";
chrC03	6387521	6387751	-	as_code "1^2- , 0"; transcript1_id "TCONS_00070524"; splice_chain1 "6387751,6387521"; transcript2_id "TCONS_00070525"; splice_chain2 "";
chrC03	6341679	6341760	+	as_code "1^2- , 0"; transcript1_id "TCONS_00067630"; splice_chain1 ""; transcript2_id "TCONS_00067631"; splice_chain2 "6341679,6341760";
chrC03	6509729	6509805	-	as_code "1^2- , 0"; transcript1_id "TCONS_00074659"; splice_chain1 "6509805,6509729"; transcript2_id "TCONS_00070533"; splice_chain2 "";
chrC03	6509391	6509472	-	as_code "1^2- , 0"; transcript1_id "TCONS_00074659"; splice_chain1 ""; transcript2_id "TCONS_00070532"; splice_chain2 "6509472,6509391";
chrC03	6509212	6509299	-	as_code "1^2- , 0"; transcript1_id "TCONS_00070532"; splice_chain1 "6509299,6509212"; transcript2_id "TCONS_00070533"; splice_chain2 "";
chrC03	6485339	6485461	+	as_code "1^2- , 0"; transcript1_id "TCONS_00067640"; splice_chain1 "6485339,6485461"; transcript2_id "TCONS_00073372"; splice_chain2 "";
chrC03	6487673	6487841	-	as_code "1^2- , 0"; transcript1_id "TCONS_00070531"; splice_chain1 "6487841,6487673"; transcript2_id "TCONS_00074658"; splice_chain2 "";
chrC03	6566366	6566445	+	as_code "1^2- , 0"; transcript1_id "TCONS_00073376"; splice_chain1 ""; transcript2_id "TCONS_00067646"; splice_chain2 "6566366,6566445";
chrC03	6599214	6599314	-	as_code "1^2- , 0"; transcript1_id "TCONS_00070538"; splice_chain1 "6599314,6599214"; transcript2_id "TCONS_00074662"; splice_chain2 "";
chrC03	6528574	6528686	+	as_code "1^2- , 0"; transcript1_id "TCONS_00067642"; splice_chain1 ""; transcript2_id "TCONS_00067643"; splice_chain2 "6528574,6528686";
chrC03	6558349	6558449	+	as_code "1^2- , 0"; transcript1_id "TCONS_00067645"; splice_chain1 "6558349,6558449"; transcript2_id "TCONS_00073375"; splice_chain2 "";
chrC03	6622183	6622248	-	as_code "1^2- , 0"; transcript1_id "TCONS_00070539"; splice_chain1 "6622248,6622183"; transcript2_id "TCONS_00074663"; splice_chain2 "";
chrA07_random	42718	42809	-	as_code "1^2- , 0"; transcript1_id "TCONS_00035419"; splice_chain1 "42809,42718"; transcript2_id "TCONS_00035420"; splice_chain2 "";
chrA07_random	42374	42451	-	as_code "1^2- , 0"; transcript1_id "TCONS_00035419"; splice_chain1 "42451,42374"; transcript2_id "TCONS_00035420"; splice_chain2 "";
chrA07_random	41541	41633	-	as_code "1^2- , 0"; transcript1_id "TCONS_00035419"; splice_chain1 "41633,41541"; transcript2_id "TCONS_00035662"; splice_chain2 "";
chrC03	6720830	6720937	-	as_code "1^2- , 0"; transcript1_id "TCONS_00070551"; splice_chain1 ""; transcript2_id "TCONS_00070553"; splice_chain2 "6720937,6720830";
chrC03	6721209	6721280	-	as_code "1^2- , 0"; transcript1_id "TCONS_00070553"; splice_chain1 "6721280,6721209"; transcript2_id "TCONS_00070552"; splice_chain2 "";
chrC03	6707083	6707171	+	as_code "1^2- , 0"; transcript1_id "TCONS_00067655"; splice_chain1 ""; transcript2_id "TCONS_00067656"; splice_chain2 "6707083,6707171";
chrA07_random	24664	24784	-	as_code "1^2- , 0"; transcript1_id "TCONS_00035414"; splice_chain1 ""; transcript2_id "TCONS_00035658"; splice_chain2 "24784,24664";
chrA07_random	24098	24329	-	as_code "1^2- , 0"; transcript1_id "TCONS_00035414"; splice_chain1 ""; transcript2_id "TCONS_00035413"; splice_chain2 "24329,24098";
chrA07_random	24068	24329	-	as_code "1^2- , 0"; transcript1_id "TCONS_00035414"; splice_chain1 ""; transcript2_id "TCONS_00035412"; splice_chain2 "24329,24068";
chrC03	6748240	6748332	-	as_code "1^2- , 0"; transcript1_id "TCONS_00070557"; splice_chain1 ""; transcript2_id "TCONS_00070558"; splice_chain2 "6748332,6748240";
chrC03	6747743	6747823	-	as_code "1^2- , 0"; transcript1_id "TCONS_00070557"; splice_chain1 "6747823,6747743"; transcript2_id "TCONS_00074671"; splice_chain2 "";
chrC03	6745253	6745324	+	as_code "1^2- , 0"; transcript1_id "TCONS_00073382"; splice_chain1 ""; transcript2_id "TCONS_00067658"; splice_chain2 "6745253,6745324";
chrC03	6817251	6817337	+	as_code "1^2- , 0"; transcript1_id "TCONS_00067660"; splice_chain1 ""; transcript2_id "TCONS_00067661"; splice_chain2 "6817251,6817337";
chrC03	6892438	6892525	-	as_code "1^2- , 0"; transcript1_id "TCONS_00070569"; splice_chain1 "6892525,6892438"; transcript2_id "TCONS_00074674"; splice_chain2 "";
chrC03	6871949	6872098	+	as_code "1^2- , 0"; transcript1_id "TCONS_00067665"; splice_chain1 ""; transcript2_id "TCONS_00067666"; splice_chain2 "6871949,6872098";
chrC03	6942277	6942373	-	as_code "1^2- , 0"; transcript1_id "TCONS_00070573"; splice_chain1 ""; transcript2_id "TCONS_00070572"; splice_chain2 "6942373,6942277";
chrC03	6924046	6924133	-	as_code "1^2- , 0"; transcript1_id "TCONS_00074675"; splice_chain1 "6924133,6924046"; transcript2_id "TCONS_00070570"; splice_chain2 "";
chrC03	6922858	6922955	-	as_code "1^2- , 0"; transcript1_id "TCONS_00074675"; splice_chain1 ""; transcript2_id "TCONS_00070571"; splice_chain2 "6922955,6922858";
chrC03	6922400	6922475	-	as_code "1^2- , 0"; transcript1_id "TCONS_00074675"; splice_chain1 ""; transcript2_id "TCONS_00070571"; splice_chain2 "6922475,6922400";
chrC03	6922225	6922306	-	as_code "1^2- , 0"; transcript1_id "TCONS_00070570"; splice_chain1 ""; transcript2_id "TCONS_00070571"; splice_chain2 "6922306,6922225";
chrC03	7003545	7003621	+	as_code "1^2- , 0"; transcript1_id "TCONS_00067670"; splice_chain1 ""; transcript2_id "TCONS_00067671"; splice_chain2 "7003545,7003621";
chrC03	7003689	7003768	+	as_code "1^2- , 0"; transcript1_id "TCONS_00067670"; splice_chain1 "7003689,7003768"; transcript2_id "TCONS_00073388"; splice_chain2 "";
chrC03	6994649	6994854	-	as_code "1^2- , 0"; transcript1_id "TCONS_00070576"; splice_chain1 "6994854,6994649"; transcript2_id "TCONS_00070575"; splice_chain2 "";
chrC03	6206624	6206701	+	as_code "1^2- , 0"; transcript1_id "TCONS_00067618"; splice_chain1 "6206624,6206701"; transcript2_id "TCONS_00073365"; splice_chain2 "";
chrC05_random	3522321	3523556	+	as_code "1^2- , 0"; transcript1_id "TCONS_00089368"; splice_chain1 ""; transcript2_id "TCONS_00089565"; splice_chain2 "3522321,3523556";
chrC05_random	3599773	3599849	-	as_code "1^2- , 0"; transcript1_id "TCONS_00089498"; splice_chain1 "3599849,3599773"; transcript2_id "TCONS_00089499"; splice_chain2 "";
chrC03	6246802	6246880	+	as_code "1^2- , 0"; transcript1_id "TCONS_00067623"; splice_chain1 ""; transcript2_id "TCONS_00067624"; splice_chain2 "6246802,6246880";
chrC05_random	3576781	3576876	+	as_code "1^2- , 0"; transcript1_id "TCONS_00089370"; splice_chain1 ""; transcript2_id "TCONS_00089566"; splice_chain2 "3576781,3576876";
chrC05_random	3619032	3619156	-	as_code "1^2- , 0"; transcript1_id "TCONS_00089501"; splice_chain1 "3619156,3619032"; transcript2_id "TCONS_00089630"; splice_chain2 "";
chrC05_random	3621168	3621259	-	as_code "1^2- , 0"; transcript1_id "TCONS_00089501"; splice_chain1 ""; transcript2_id "TCONS_00089631"; splice_chain2 "3621259,3621168";
chrC05_random	3629136	3629216	+	as_code "1^2- , 0"; transcript1_id "TCONS_00089567"; splice_chain1 ""; transcript2_id "TCONS_00089372"; splice_chain2 "3629136,3629216";
chrC03	6253986	6254075	+	as_code "1^2- , 0"; transcript1_id "TCONS_00073368"; splice_chain1 ""; transcript2_id "TCONS_00067626"; splice_chain2 "6253986,6254075";
chrC03	6262092	6262181	-	as_code "1^2- , 0"; transcript1_id "TCONS_00070513"; splice_chain1 "6262181,6262092"; transcript2_id "TCONS_00070514"; splice_chain2 "";
chrC03	12686980	12687095	+	as_code "1^2- , 0"; transcript1_id "TCONS_00068009"; splice_chain1 ""; transcript2_id "TCONS_00068008"; splice_chain2 "12686980,12687095";
chrC03	12729769	12729850	+	as_code "1^2- , 0"; transcript1_id "TCONS_00068011"; splice_chain1 ""; transcript2_id "TCONS_00073542"; splice_chain2 "12729769,12729850";
chrC03	12720928	12721008	-	as_code "1^2- , 0"; transcript1_id "TCONS_00074810"; splice_chain1 "12721008,12720928"; transcript2_id "TCONS_00070925"; splice_chain2 "";
chrC03	12615892	12615973	+	as_code "1^2- , 0"; transcript1_id "TCONS_00068007"; splice_chain1 "12615892,12615973"; transcript2_id "TCONS_00068006"; splice_chain2 "";
chrC03	12615894	12615975	+	as_code "1^2- , 0"; transcript1_id "TCONS_00073539"; splice_chain1 "12615894,12615975"; transcript2_id "TCONS_00068006"; splice_chain2 "";
chrC03	12608546	12608643	-	as_code "1^2- , 0"; transcript1_id "TCONS_00070920"; splice_chain1 "12608643,12608546"; transcript2_id "TCONS_00074808"; splice_chain2 "";
chrC03	12608763	12608835	-	as_code "1^2- , 0"; transcript1_id "TCONS_00070921"; splice_chain1 ""; transcript2_id "TCONS_00074808"; splice_chain2 "12608835,12608763";
chrC03	12604498	12604590	-	as_code "1^2- , 0"; transcript1_id "TCONS_00074805"; splice_chain1 "12604590,12604498"; transcript2_id "TCONS_00074806"; splice_chain2 "";
chrC03	12604660	12604748	-	as_code "1^2- , 0"; transcript1_id "TCONS_00074805"; splice_chain1 "12604748,12604660"; transcript2_id "TCONS_00070919"; splice_chain2 "";
chrC06	35076588	35076665	-	as_code "1^2- , 0"; transcript1_id "TCONS_00092754"; splice_chain1 "35076665,35076588"; transcript2_id "TCONS_00092755"; splice_chain2 "";
chrC06	35036949	35037597	-	as_code "1^2- , 0"; transcript1_id "TCONS_00092751"; splice_chain1 "35037597,35036949"; transcript2_id "TCONS_00092752"; splice_chain2 "";
chrC06	35072533	35072615	-	as_code "1^2- , 0"; transcript1_id "TCONS_00092753"; splice_chain1 "35072615,35072533"; transcript2_id "TCONS_00094489"; splice_chain2 "";
chrC06	35034414	35034491	-	as_code "1^2- , 0"; transcript1_id "TCONS_00094488"; splice_chain1 "35034491,35034414"; transcript2_id "TCONS_00092750"; splice_chain2 "";
chrC06	35029910	35029997	-	as_code "1^2- , 0"; transcript1_id "TCONS_00094488"; splice_chain1 "35029997,35029910"; transcript2_id "TCONS_00092749"; splice_chain2 "";
chrC06	35125623	35126060	-	as_code "1^2- , 0"; transcript1_id "TCONS_00092759"; splice_chain1 ""; transcript2_id "TCONS_00092760"; splice_chain2 "35126060,35125623";
chrC06	35101081	35101169	+	as_code "1^2- , 0"; transcript1_id "TCONS_00091125"; splice_chain1 "35101081,35101169"; transcript2_id "TCONS_00091126"; splice_chain2 "";
chrC06	35103686	35103763	+	as_code "1^2- , 0"; transcript1_id "TCONS_00091127"; splice_chain1 "35103686,35103763"; transcript2_id "TCONS_00093776"; splice_chain2 "";
chrC06	35083651	35083715	+	as_code "1^2- , 0"; transcript1_id "TCONS_00093774"; splice_chain1 "35083651,35083715"; transcript2_id "TCONS_00091123"; splice_chain2 "";
chrC06	34879037	34879122	+	as_code "1^2- , 0"; transcript1_id "TCONS_00091108"; splice_chain1 "34879037,34879122"; transcript2_id "TCONS_00091109"; splice_chain2 "";
chrC06	34938791	34938884	+	as_code "1^2- , 0"; transcript1_id "TCONS_00093770"; splice_chain1 ""; transcript2_id "TCONS_00091113"; splice_chain2 "34938791,34938884";
chrC06	34885339	34885667	-	as_code "1^2- , 0"; transcript1_id "TCONS_00092736"; splice_chain1 "34885667,34885339"; transcript2_id "TCONS_00092735"; splice_chain2 "";
chrC03	12234758	12234837	-	as_code "1^2- , 0"; transcript1_id "TCONS_00070897"; splice_chain1 "12234837,12234758"; transcript2_id "TCONS_00070899"; splice_chain2 "";
chrC03	12234935	12234997	-	as_code "1^2- , 0"; transcript1_id "TCONS_00070897"; splice_chain1 ""; transcript2_id "TCONS_00070898"; splice_chain2 "12234997,12234935";
chrC03	12249128	12249208	+	as_code "1^2- , 0"; transcript1_id "TCONS_00067987"; splice_chain1 "12249128,12249208"; transcript2_id "TCONS_00067986"; splice_chain2 "";
chrC03	12218919	12219225	+	as_code "1^2- , 0"; transcript1_id "TCONS_00067984"; splice_chain1 "12218919,12219225"; transcript2_id "TCONS_00067983"; splice_chain2 "";
chrC06	34958388	34958461	-	as_code "1^2- , 0"; transcript1_id "TCONS_00092740"; splice_chain1 ""; transcript2_id "TCONS_00092741"; splice_chain2 "34958461,34958388";
chrC06	34971740	34971827	-	as_code "1^2- , 0"; transcript1_id "TCONS_00094485"; splice_chain1 ""; transcript2_id "TCONS_00092745"; splice_chain2 "34971827,34971740";
chrC03	12142430	12142530	-	as_code "1^2- , 0"; transcript1_id "TCONS_00074799"; splice_chain1 "12142530,12142430"; transcript2_id "TCONS_00070893"; splice_chain2 "";
chrC03	12142430	12142517	-	as_code "1^2- , 0"; transcript1_id "TCONS_00074800"; splice_chain1 "12142517,12142430"; transcript2_id "TCONS_00070893"; splice_chain2 "";
chrC03	12126182	12126429	+	as_code "1^2- , 0"; transcript1_id "TCONS_00073532"; splice_chain1 ""; transcript2_id "TCONS_00067981"; splice_chain2 "12126182,12126429";
chrC06	34625416	34625504	-	as_code "1^2- , 0"; transcript1_id "TCONS_00092721"; splice_chain1 "34625504,34625416"; transcript2_id "TCONS_00094477"; splice_chain2 "";
chrC06	34650523	34650759	-	as_code "1^2- , 0"; transcript1_id "TCONS_00092724"; splice_chain1 ""; transcript2_id "TCONS_00094478"; splice_chain2 "34650759,34650523";
chrC03	12440514	12441209	-	as_code "1^2- , 0"; transcript1_id "TCONS_00070909"; splice_chain1 "12441209,12440514"; transcript2_id "TCONS_00070908"; splice_chain2 "";
chrC03	12440517	12441213	-	as_code "1^2- , 0"; transcript1_id "TCONS_00074802"; splice_chain1 "12441213,12440517"; transcript2_id "TCONS_00070908"; splice_chain2 "";
chrC03	12464727	12464803	+	as_code "1^2- , 0"; transcript1_id "TCONS_00067999"; splice_chain1 ""; transcript2_id "TCONS_00073537"; splice_chain2 "12464727,12464803";
chrC03	12536046	12536123	-	as_code "1^2- , 0"; transcript1_id "TCONS_00074803"; splice_chain1 "12536123,12536046"; transcript2_id "TCONS_00070915"; splice_chain2 "";
chrC06	34691237	34691318	+	as_code "1^2- , 0"; transcript1_id "TCONS_00091100"; splice_chain1 "34691237,34691318"; transcript2_id "TCONS_00093764"; splice_chain2 "";
chrC06	34691923	34692020	+	as_code "1^2- , 0"; transcript1_id "TCONS_00091100"; splice_chain1 "34691923,34692020"; transcript2_id "TCONS_00093764"; splice_chain2 "";
chrC06	34691561	34691720	+	as_code "1^2- , 0"; transcript1_id "TCONS_00093763"; splice_chain1 ""; transcript2_id "TCONS_00093764"; splice_chain2 "34691561,34691720";
chrC06	34730626	34730708	-	as_code "1^2- , 0"; transcript1_id "TCONS_00094480"; splice_chain1 ""; transcript2_id "TCONS_00092729"; splice_chain2 "34730708,34730626";
chrC06	34730987	34731059	-	as_code "1^2- , 0"; transcript1_id "TCONS_00092728"; splice_chain1 ""; transcript2_id "TCONS_00092729"; splice_chain2 "34731059,34730987";
chrC06	34728457	34728539	+	as_code "1^2- , 0"; transcript1_id "TCONS_00091103"; splice_chain1 ""; transcript2_id "TCONS_00093767"; splice_chain2 "34728457,34728539";
chrC06	34728744	34728826	+	as_code "1^2- , 0"; transcript1_id "TCONS_00091103"; splice_chain1 ""; transcript2_id "TCONS_00093767"; splice_chain2 "34728744,34728826";
chrC03	12251710	12251800	+	as_code "1^2- , 0"; transcript1_id "TCONS_00067988"; splice_chain1 ""; transcript2_id "TCONS_00073533"; splice_chain2 "12251710,12251800";
chrC03	12402368	12402560	+	as_code "1^2- , 0"; transcript1_id "TCONS_00067992"; splice_chain1 "12402368,12402560"; transcript2_id "TCONS_00073534"; splice_chain2 "";
chrC03	12370526	12370671	-	as_code "1^2- , 0"; transcript1_id "TCONS_00070906"; splice_chain1 ""; transcript2_id "TCONS_00070905"; splice_chain2 "12370671,12370526";
chrC03	12407746	12407845	+	as_code "1^2- , 0"; transcript1_id "TCONS_00073535"; splice_chain1 "12407746,12407845"; transcript2_id "TCONS_00067993"; splice_chain2 "";
chrA03	7275323	7275435	-	as_code "1^2- , 0"; transcript1_id "TCONS_00012209"; splice_chain1 "7275435,7275323"; transcript2_id "TCONS_00012208"; splice_chain2 "";
chrA03	7291345	7291429	+	as_code "1^2- , 0"; transcript1_id "TCONS_00014325"; splice_chain1 ""; transcript2_id "TCONS_00009775"; splice_chain2 "7291345,7291429";
chrA03	7291346	7291429	+	as_code "1^2- , 0"; transcript1_id "TCONS_00014325"; splice_chain1 ""; transcript2_id "TCONS_00009776"; splice_chain2 "7291346,7291429";
chrA03	7285672	7285750	+	as_code "1^2- , 0"; transcript1_id "TCONS_00014324"; splice_chain1 "7285672,7285750"; transcript2_id "TCONS_00009773"; splice_chain2 "";
chrA03	7256203	7256298	+	as_code "1^2- , 0"; transcript1_id "TCONS_00009771"; splice_chain1 "7256203,7256298"; transcript2_id "TCONS_00009772"; splice_chain2 "";
chrA03	7266040	7266128	-	as_code "1^2- , 0"; transcript1_id "TCONS_00015341"; splice_chain1 ""; transcript2_id "TCONS_00012206"; splice_chain2 "7266128,7266040";
chrA03	7265184	7265270	-	as_code "1^2- , 0"; transcript1_id "TCONS_00015341"; splice_chain1 ""; transcript2_id "TCONS_00012206"; splice_chain2 "7265270,7265184";
chrA03	7247186	7247413	-	as_code "1^2- , 0"; transcript1_id "TCONS_00012202"; splice_chain1 ""; transcript2_id "TCONS_00012205"; splice_chain2 "7247413,7247186";
chrA03	7246926	7247014	-	as_code "1^2- , 0"; transcript1_id "TCONS_00012203"; splice_chain1 "7247014,7246926"; transcript2_id "TCONS_00012204"; splice_chain2 "";
chrA03	7320388	7320476	+	as_code "1^2- , 0"; transcript1_id "TCONS_00009778"; splice_chain1 ""; transcript2_id "TCONS_00014326"; splice_chain2 "7320388,7320476";
chrA03	7320785	7320861	+	as_code "1^2- , 0"; transcript1_id "TCONS_00009778"; splice_chain1 ""; transcript2_id "TCONS_00014326"; splice_chain2 "7320785,7320861";
chrA03	7320555	7320645	+	as_code "1^2- , 0"; transcript1_id "TCONS_00009778"; splice_chain1 "7320555,7320645"; transcript2_id "TCONS_00009779"; splice_chain2 "";
chrA03	7403717	7403811	-	as_code "1^2- , 0"; transcript1_id "TCONS_00015345"; splice_chain1 ""; transcript2_id "TCONS_00012215"; splice_chain2 "7403811,7403717";
chrA03	7403882	7403952	-	as_code "1^2- , 0"; transcript1_id "TCONS_00012215"; splice_chain1 "7403952,7403882"; transcript2_id "TCONS_00012216"; splice_chain2 "";
chrA03	7402267	7402347	-	as_code "1^2- , 0"; transcript1_id "TCONS_00015345"; splice_chain1 ""; transcript2_id "TCONS_00012215"; splice_chain2 "7402347,7402267";
chrA03	7423156	7423228	+	as_code "1^2- , 0"; transcript1_id "TCONS_00009791"; splice_chain1 "7423156,7423228"; transcript2_id "TCONS_00014328"; splice_chain2 "";
chrA03	7423156	7423240	+	as_code "1^2- , 0"; transcript1_id "TCONS_00014328"; splice_chain1 ""; transcript2_id "TCONS_00014330"; splice_chain2 "7423156,7423240";
chrA03	7462974	7463193	-	as_code "1^2- , 0"; transcript1_id "TCONS_00012219"; splice_chain1 ""; transcript2_id "TCONS_00012218"; splice_chain2 "7463193,7462974";
chrA03	7469918	7470000	-	as_code "1^2- , 0"; transcript1_id "TCONS_00012221"; splice_chain1 "7470000,7469918"; transcript2_id "TCONS_00015348"; splice_chain2 "";
chrA03	7486934	7487011	+	as_code "1^2- , 0"; transcript1_id "TCONS_00009793"; splice_chain1 "7486934,7487011"; transcript2_id "TCONS_00014332"; splice_chain2 "";
chrA03	7556394	7556489	+	as_code "1^2- , 0"; transcript1_id "TCONS_00014334"; splice_chain1 ""; transcript2_id "TCONS_00009795"; splice_chain2 "7556394,7556489";
chrC03	11702307	11702388	+	as_code "1^2- , 0"; transcript1_id "TCONS_00067962"; splice_chain1 ""; transcript2_id "TCONS_00067963"; splice_chain2 "11702307,11702388";
chrC03	11692404	11692501	+	as_code "1^2- , 0"; transcript1_id "TCONS_00067959"; splice_chain1 "11692404,11692501"; transcript2_id "TCONS_00067960"; splice_chain2 "";
chrC03	11696196	11696271	+	as_code "1^2- , 0"; transcript1_id "TCONS_00067961"; splice_chain1 "11696196,11696271"; transcript2_id "TCONS_00073526"; splice_chain2 "";
chrA03	7992509	7992589	+	as_code "1^2- , 0"; transcript1_id "TCONS_00009832"; splice_chain1 "7992509,7992589"; transcript2_id "TCONS_00014350"; splice_chain2 "";
chrA03	7992787	7993129	+	as_code "1^2- , 0"; transcript1_id "TCONS_00009833"; splice_chain1 "7992787,7993129"; transcript2_id "TCONS_00014351"; splice_chain2 "";
chrC06	34568536	34568613	-	as_code "1^2- , 0"; transcript1_id "TCONS_00092711"; splice_chain1 "34568613,34568536"; transcript2_id "TCONS_00092713"; splice_chain2 "";
chrC06	34568363	34568458	-	as_code "1^2- , 0"; transcript1_id "TCONS_00092711"; splice_chain1 "34568458,34568363"; transcript2_id "TCONS_00094473"; splice_chain2 "";
chrC06	34568101	34568184	-	as_code "1^2- , 0"; transcript1_id "TCONS_00092711"; splice_chain1 "34568184,34568101"; transcript2_id "TCONS_00094473"; splice_chain2 "";
chrC06	34568101	34568183	-	as_code "1^2- , 0"; transcript1_id "TCONS_00092713"; splice_chain1 "34568183,34568101"; transcript2_id "TCONS_00094473"; splice_chain2 "";
chrC06	34577311	34577399	-	as_code "1^2- , 0"; transcript1_id "TCONS_00092715"; splice_chain1 ""; transcript2_id "TCONS_00092716"; splice_chain2 "34577399,34577311";
chrC06	34576386	34576469	-	as_code "1^2- , 0"; transcript1_id "TCONS_00092715"; splice_chain1 ""; transcript2_id "TCONS_00092714"; splice_chain2 "34576469,34576386";
chrC03	11756545	11756819	+	as_code "1^2- , 0"; transcript1_id "TCONS_00073528"; splice_chain1 ""; transcript2_id "TCONS_00067966"; splice_chain2 "11756545,11756819";
chrC03	11757177	11757260	+	as_code "1^2- , 0"; transcript1_id "TCONS_00073528"; splice_chain1 ""; transcript2_id "TCONS_00067966"; splice_chain2 "11757177,11757260";
chrC03	11761617	11761724	+	as_code "1^2- , 0"; transcript1_id "TCONS_00073530"; splice_chain1 ""; transcript2_id "TCONS_00067968"; splice_chain2 "11761617,11761724";
chrC03	11762104	11762292	+	as_code "1^2- , 0"; transcript1_id "TCONS_00073530"; splice_chain1 "11762104,11762292"; transcript2_id "TCONS_00067969"; splice_chain2 "";
chrA03	8100112	8100206	+	as_code "1^2- , 0"; transcript1_id "TCONS_00009838"; splice_chain1 ""; transcript2_id "TCONS_00009839"; splice_chain2 "8100112,8100206";
chrC06	34542070	34542147	-	as_code "1^2- , 0"; transcript1_id "TCONS_00092706"; splice_chain1 "34542147,34542070"; transcript2_id "TCONS_00092707"; splice_chain2 "";
chrC03	11732681	11732770	+	as_code "1^2- , 0"; transcript1_id "TCONS_00067965"; splice_chain1 ""; transcript2_id "TCONS_00073527"; splice_chain2 "11732681,11732770";
chrC03	11733678	11733766	+	as_code "1^2- , 0"; transcript1_id "TCONS_00067965"; splice_chain1 "11733678,11733766"; transcript2_id "TCONS_00073527"; splice_chain2 "";
chrC03	11938191	11938300	-	as_code "1^2- , 0"; transcript1_id "TCONS_00070874"; splice_chain1 ""; transcript2_id "TCONS_00074792"; splice_chain2 "11938300,11938191";
chrC03	12044449	12044534	-	as_code "1^2- , 0"; transcript1_id "TCONS_00074793"; splice_chain1 "12044534,12044449"; transcript2_id "TCONS_00070877"; splice_chain2 "";
chrC06	34422647	34422727	-	as_code "1^2- , 0"; transcript1_id "TCONS_00094466"; splice_chain1 ""; transcript2_id "TCONS_00092701"; splice_chain2 "34422727,34422647";
chrC06	34422647	34422723	-	as_code "1^2- , 0"; transcript1_id "TCONS_00094466"; splice_chain1 ""; transcript2_id "TCONS_00092700"; splice_chain2 "34422723,34422647";
chrC06	34496348	34496421	+	as_code "1^2- , 0"; transcript1_id "TCONS_00093759"; splice_chain1 "34496348,34496421"; transcript2_id "TCONS_00091082"; splice_chain2 "";
chrC03	11878297	11878367	-	as_code "1^2- , 0"; transcript1_id "TCONS_00070873"; splice_chain1 "11878367,11878297"; transcript2_id "TCONS_00074791"; splice_chain2 "";
chrC03	11857759	11857784	-	as_code "1^2- , 0"; transcript1_id "TCONS_00074788"; splice_chain1 ""; transcript2_id "TCONS_00070869"; splice_chain2 "11857784,11857759";
chrC03	11857760	11857785	-	as_code "1^2- , 0"; transcript1_id "TCONS_00074788"; splice_chain1 ""; transcript2_id "TCONS_00070870"; splice_chain2 "11857785,11857760";
chrC03	11857768	11857793	-	as_code "1^2- , 0"; transcript1_id "TCONS_00074788"; splice_chain1 ""; transcript2_id "TCONS_00070871"; splice_chain2 "11857793,11857768";
chrC03	11866896	11866982	-	as_code "1^2- , 0"; transcript1_id "TCONS_00074789"; splice_chain1 ""; transcript2_id "TCONS_00070869"; splice_chain2 "11866982,11866896";
chrC03	11858676	11858772	-	as_code "1^2- , 0"; transcript1_id "TCONS_00074789"; splice_chain1 ""; transcript2_id "TCONS_00070869"; splice_chain2 "11858772,11858676";
chrC03	12089242	12089383	-	as_code "1^2- , 0"; transcript1_id "TCONS_00070882"; splice_chain1 ""; transcript2_id "TCONS_00070883"; splice_chain2 "12089383,12089242";
chrC03	12088280	12088355	-	as_code "1^2- , 0"; transcript1_id "TCONS_00070882"; splice_chain1 "12088355,12088280"; transcript2_id "TCONS_00074794"; splice_chain2 "";
chrA03	7644490	7644581	-	as_code "1^2- , 0"; transcript1_id "TCONS_00015351"; splice_chain1 ""; transcript2_id "TCONS_00012227"; splice_chain2 "7644581,7644490";
chrA03	7644176	7644264	-	as_code "1^2- , 0"; transcript1_id "TCONS_00015351"; splice_chain1 "7644264,7644176"; transcript2_id "TCONS_00012228"; splice_chain2 "";
chrA03	7643656	7643749	-	as_code "1^2- , 0"; transcript1_id "TCONS_00015351"; splice_chain1 "7643749,7643656"; transcript2_id "TCONS_00012228"; splice_chain2 "";
chrA03	7617358	7617468	+	as_code "1^2- , 0"; transcript1_id "TCONS_00014337"; splice_chain1 ""; transcript2_id "TCONS_00009803"; splice_chain2 "7617358,7617468";
chrA03	7627932	7628021	+	as_code "1^2- , 0"; transcript1_id "TCONS_00009808"; splice_chain1 ""; transcript2_id "TCONS_00014338"; splice_chain2 "7627932,7628021";
chrA03	7629436	7629505	+	as_code "1^2- , 0"; transcript1_id "TCONS_00009808"; splice_chain1 ""; transcript2_id "TCONS_00009809"; splice_chain2 "7629436,7629505";
chrA03	7585131	7585216	-	as_code "1^2- , 0"; transcript1_id "TCONS_00015349"; splice_chain1 ""; transcript2_id "TCONS_00015350"; splice_chain2 "7585216,7585131";
chrA03	7593839	7593937	+	as_code "1^2- , 0"; transcript1_id "TCONS_00009799"; splice_chain1 ""; transcript2_id "TCONS_00014336"; splice_chain2 "7593839,7593937";
chrA03	7728468	7728542	-	as_code "1^2- , 0"; transcript1_id "TCONS_00012233"; splice_chain1 "7728542,7728468"; transcript2_id "TCONS_00015354"; splice_chain2 "";
chrA03	7661874	7661941	+	as_code "1^2- , 0"; transcript1_id "TCONS_00014339"; splice_chain1 ""; transcript2_id "TCONS_00009811"; splice_chain2 "7661874,7661941";
chrA03	7662675	7662735	+	as_code "1^2- , 0"; transcript1_id "TCONS_00014339"; splice_chain1 ""; transcript2_id "TCONS_00009811"; splice_chain2 "7662675,7662735";
chrA03	7745597	7745804	+	as_code "1^2- , 0"; transcript1_id "TCONS_00009816"; splice_chain1 "7745597,7745804"; transcript2_id "TCONS_00014342"; splice_chain2 "";
chrA03	7746718	7746786	+	as_code "1^2- , 0"; transcript1_id "TCONS_00009816"; splice_chain1 "7746718,7746786"; transcript2_id "TCONS_00014342"; splice_chain2 "";
chrA03	7763242	7763400	+	as_code "1^2- , 0"; transcript1_id "TCONS_00009818"; splice_chain1 ""; transcript2_id "TCONS_00009819"; splice_chain2 "7763242,7763400";
chrA03	7763242	7763460	+	as_code "1^2- , 0"; transcript1_id "TCONS_00009818"; splice_chain1 ""; transcript2_id "TCONS_00009820"; splice_chain2 "7763242,7763460";
chrA03	7937990	7938076	+	as_code "1^2- , 0"; transcript1_id "TCONS_00014345"; splice_chain1 ""; transcript2_id "TCONS_00009826"; splice_chain2 "7937990,7938076";
chrA03	7938809	7938895	+	as_code "1^2- , 0"; transcript1_id "TCONS_00014345"; splice_chain1 "7938809,7938895"; transcript2_id "TCONS_00014346"; splice_chain2 "";
chrA03	7952071	7952168	+	as_code "1^2- , 0"; transcript1_id "TCONS_00009827"; splice_chain1 ""; transcript2_id "TCONS_00014348"; splice_chain2 "7952071,7952168";
chrA03	7914168	7914250	+	as_code "1^2- , 0"; transcript1_id "TCONS_00014344"; splice_chain1 ""; transcript2_id "TCONS_00009825"; splice_chain2 "7914168,7914250";
chrC06	34024852	34025125	+	as_code "1^2- , 0"; transcript1_id "TCONS_00093749"; splice_chain1 ""; transcript2_id "TCONS_00091047"; splice_chain2 "34024852,34025125";
chrC06	34025614	34026063	+	as_code "1^2- , 0"; transcript1_id "TCONS_00093749"; splice_chain1 ""; transcript2_id "TCONS_00091047"; splice_chain2 "34025614,34026063";
chrC06	34024979	34025125	+	as_code "1^2- , 0"; transcript1_id "TCONS_00093749"; splice_chain1 ""; transcript2_id "TCONS_00091048"; splice_chain2 "34024979,34025125";
chrC06	34025362	34025464	+	as_code "1^2- , 0"; transcript1_id "TCONS_00093750"; splice_chain1 ""; transcript2_id "TCONS_00091047"; splice_chain2 "34025362,34025464";
chrC06	34002022	34002162	+	as_code "1^2- , 0"; transcript1_id "TCONS_00091044"; splice_chain1 "34002022,34002162"; transcript2_id "TCONS_00091045"; splice_chain2 "";
chrC06	34004078	34004546	+	as_code "1^2- , 0"; transcript1_id "TCONS_00091044"; splice_chain1 "34004078,34004546"; transcript2_id "TCONS_00091045"; splice_chain2 "";
chrC06	34044678	34044768	-	as_code "1^2- , 0"; transcript1_id "TCONS_00092667"; splice_chain1 "34044768,34044678"; transcript2_id "TCONS_00092668"; splice_chain2 "";
chrC06	34044672	34044768	-	as_code "1^2- , 0"; transcript1_id "TCONS_00092668"; splice_chain1 ""; transcript2_id "TCONS_00094444"; splice_chain2 "34044768,34044672";
chrC06	34082192	34082759	-	as_code "1^2- , 0"; transcript1_id "TCONS_00092674"; splice_chain1 "34082759,34082192"; transcript2_id "TCONS_00092673"; splice_chain2 "";
chrC06	34103678	34103771	+	as_code "1^2- , 0"; transcript1_id "TCONS_00091055"; splice_chain1 ""; transcript2_id "TCONS_00093752"; splice_chain2 "34103678,34103771";
chrC06	34105036	34105104	+	as_code "1^2- , 0"; transcript1_id "TCONS_00091055"; splice_chain1 ""; transcript2_id "TCONS_00093752"; splice_chain2 "34105036,34105104";
chrC06	34076062	34076128	-	as_code "1^2- , 0"; transcript1_id "TCONS_00092671"; splice_chain1 "34076128,34076062"; transcript2_id "TCONS_00094446"; splice_chain2 "";
chrC06	34068784	34068875	+	as_code "1^2- , 0"; transcript1_id "TCONS_00091053"; splice_chain1 ""; transcript2_id "TCONS_00091052"; splice_chain2 "34068784,34068875";
chrC06	34070762	34070898	+	as_code "1^2- , 0"; transcript1_id "TCONS_00091053"; splice_chain1 "34070762,34070898"; transcript2_id "TCONS_00091052"; splice_chain2 "";
chrC06	34162477	34162597	-	as_code "1^2- , 0"; transcript1_id "TCONS_00094447"; splice_chain1 "34162597,34162477"; transcript2_id "TCONS_00092679"; splice_chain2 "";
chrC06	34207010	34207224	-	as_code "1^2- , 0"; transcript1_id "TCONS_00092683"; splice_chain1 "34207224,34207010"; transcript2_id "TCONS_00092686"; splice_chain2 "";
chrC06	34207003	34207224	-	as_code "1^2- , 0"; transcript1_id "TCONS_00092686"; splice_chain1 ""; transcript2_id "TCONS_00094451"; splice_chain2 "34207224,34207003";
chrC06	34206826	34206924	-	as_code "1^2- , 0"; transcript1_id "TCONS_00092686"; splice_chain1 "34206924,34206826"; transcript2_id "TCONS_00094453"; splice_chain2 "";
chrC06	34206544	34206752	-	as_code "1^2- , 0"; transcript1_id "TCONS_00092685"; splice_chain1 "34206752,34206544"; transcript2_id "TCONS_00094453"; splice_chain2 "";
chrC06	34217010	34217165	+	as_code "1^2- , 0"; transcript1_id "TCONS_00091059"; splice_chain1 "34217010,34217165"; transcript2_id "TCONS_00091060"; splice_chain2 "";
chrC06	34216524	34216939	+	as_code "1^2- , 0"; transcript1_id "TCONS_00091059"; splice_chain1 ""; transcript2_id "TCONS_00091061"; splice_chain2 "34216524,34216939";
chrC06	34232670	34232798	+	as_code "1^2- , 0"; transcript1_id "TCONS_00091062"; splice_chain1 ""; transcript2_id "TCONS_00093753"; splice_chain2 "34232670,34232798";
chrC06	34272724	34272793	+	as_code "1^2- , 0"; transcript1_id "TCONS_00091063"; splice_chain1 ""; transcript2_id "TCONS_00093754"; splice_chain2 "34272724,34272793";
chrC06	34232640	34232761	-	as_code "1^2- , 0"; transcript1_id "TCONS_00094456"; splice_chain1 ""; transcript2_id "TCONS_00094458"; splice_chain2 "34232761,34232640";
chrC06	34301202	34301364	-	as_code "1^2- , 0"; transcript1_id "TCONS_00094460"; splice_chain1 ""; transcript2_id "TCONS_00092693"; splice_chain2 "34301364,34301202";
chrC06	34280218	34280305	+	as_code "1^2- , 0"; transcript1_id "TCONS_00093757"; splice_chain1 "34280218,34280305"; transcript2_id "TCONS_00091066"; splice_chain2 "";
chrC06	34277084	34277142	+	as_code "1^2- , 0"; transcript1_id "TCONS_00093755"; splice_chain1 "34277084,34277142"; transcript2_id "TCONS_00091065"; splice_chain2 "";
chrC06	33721843	33721925	-	as_code "1^2- , 0"; transcript1_id "TCONS_00094433"; splice_chain1 "33721925,33721843"; transcript2_id "TCONS_00092637"; splice_chain2 "";
chrC06	33620114	33620463	-	as_code "1^2- , 0"; transcript1_id "TCONS_00092631"; splice_chain1 ""; transcript2_id "TCONS_00092632"; splice_chain2 "33620463,33620114";
chrC03	13823177	13823267	-	as_code "1^2- , 0"; transcript1_id "TCONS_00070989"; splice_chain1 ""; transcript2_id "TCONS_00074833"; splice_chain2 "13823267,13823177";
chrC03	13791880	13791979	+	as_code "1^2- , 0"; transcript1_id "TCONS_00068079"; splice_chain1 "13791880,13791979"; transcript2_id "TCONS_00068080"; splice_chain2 "";
chrC03	13791629	13791818	+	as_code "1^2- , 0"; transcript1_id "TCONS_00068079"; splice_chain1 ""; transcript2_id "TCONS_00073576"; splice_chain2 "13791629,13791818";
chrC03	13791629	13791979	+	as_code "1^2- , 0"; transcript1_id "TCONS_00068080"; splice_chain1 ""; transcript2_id "TCONS_00073575"; splice_chain2 "13791629,13791979";
chrC03	13753333	13753407	+	as_code "1^2- , 0"; transcript1_id "TCONS_00068076"; splice_chain1 ""; transcript2_id "TCONS_00073574"; splice_chain2 "13753333,13753407";
chrC06	33840015	33840091	-	as_code "1^2- , 0"; transcript1_id "TCONS_00094435"; splice_chain1 "33840091,33840015"; transcript2_id "TCONS_00092650"; splice_chain2 "";
chrC06	33840018	33840094	-	as_code "1^2- , 0"; transcript1_id "TCONS_00092649"; splice_chain1 "33840094,33840018"; transcript2_id "TCONS_00092650"; splice_chain2 "";
chrC06	33839044	33839129	-	as_code "1^2- , 0"; transcript1_id "TCONS_00094435"; splice_chain1 ""; transcript2_id "TCONS_00092649"; splice_chain2 "33839129,33839044";
chrC06	33839566	33839634	-	as_code "1^2- , 0"; transcript1_id "TCONS_00094435"; splice_chain1 ""; transcript2_id "TCONS_00092651"; splice_chain2 "33839634,33839566";
chrC06	33835231	33835446	-	as_code "1^2- , 0"; transcript1_id "TCONS_00092647"; splice_chain1 "33835446,33835231"; transcript2_id "TCONS_00092648"; splice_chain2 "";
chrC06	33834906	33835025	-	as_code "1^2- , 0"; transcript1_id "TCONS_00092647"; splice_chain1 "33835025,33834906"; transcript2_id "TCONS_00092648"; splice_chain2 "";
chrC03	13702400	13702498	+	as_code "1^2- , 0"; transcript1_id "TCONS_00068071"; splice_chain1 ""; transcript2_id "TCONS_00073573"; splice_chain2 "13702400,13702498";
chrC03	13646642	13646717	+	as_code "1^2- , 0"; transcript1_id "TCONS_00068069"; splice_chain1 ""; transcript2_id "TCONS_00068070"; splice_chain2 "13646642,13646717";
chrC06	33891440	33891510	+	as_code "1^2- , 0"; transcript1_id "TCONS_00093742"; splice_chain1 "33891440,33891510"; transcript2_id "TCONS_00093741"; splice_chain2 "";
chrC06	33866642	33866721	+	as_code "1^2- , 0"; transcript1_id "TCONS_00091030"; splice_chain1 ""; transcript2_id "TCONS_00093740"; splice_chain2 "33866642,33866721";
chrC03	13591083	13591155	+	as_code "1^2- , 0"; transcript1_id "TCONS_00068067"; splice_chain1 ""; transcript2_id "TCONS_00073571"; splice_chain2 "13591083,13591155";
chrC03	13590260	13590441	+	as_code "1^2- , 0"; transcript1_id "TCONS_00068067"; splice_chain1 ""; transcript2_id "TCONS_00073572"; splice_chain2 "13590260,13590441";
chrC03	13558053	13558130	-	as_code "1^2- , 0"; transcript1_id "TCONS_00070980"; splice_chain1 "13558130,13558053"; transcript2_id "TCONS_00074830"; splice_chain2 "";
chrC03	13542138	13542219	+	as_code "1^2- , 0"; transcript1_id "TCONS_00068064"; splice_chain1 "13542138,13542219"; transcript2_id "TCONS_00073570"; splice_chain2 "";
chrC03	13533529	13533607	-	as_code "1^2- , 0"; transcript1_id "TCONS_00074829"; splice_chain1 "13533607,13533529"; transcript2_id "TCONS_00070976"; splice_chain2 "";
chrC06	33986414	33986509	+	as_code "1^2- , 0"; transcript1_id "TCONS_00093744"; splice_chain1 ""; transcript2_id "TCONS_00091040"; splice_chain2 "33986414,33986509";
chrC06	33986278	33986361	+	as_code "1^2- , 0"; transcript1_id "TCONS_00091040"; splice_chain1 "33986278,33986361"; transcript2_id "TCONS_00091041"; splice_chain2 "";
chrC06	33964852	33964958	-	as_code "1^2- , 0"; transcript1_id "TCONS_00092663"; splice_chain1 ""; transcript2_id "TCONS_00094442"; splice_chain2 "33964958,33964852";
chrC06	33992719	33992867	+	as_code "1^2- , 0"; transcript1_id "TCONS_00091042"; splice_chain1 "33992719,33992867"; transcript2_id "TCONS_00091043"; splice_chain2 "";
chrC06	33994037	33994122	+	as_code "1^2- , 0"; transcript1_id "TCONS_00091042"; splice_chain1 "33994037,33994122"; transcript2_id "TCONS_00091043"; splice_chain2 "";
chrC06	33931632	33931789	-	as_code "1^2- , 0"; transcript1_id "TCONS_00092659"; splice_chain1 ""; transcript2_id "TCONS_00092660"; splice_chain2 "33931789,33931632";
chrC06	33928615	33928688	-	as_code "1^2- , 0"; transcript1_id "TCONS_00092658"; splice_chain1 "33928688,33928615"; transcript2_id "TCONS_00094439"; splice_chain2 "";
chrC06	33943572	33943639	-	as_code "1^2- , 0"; transcript1_id "TCONS_00094440"; splice_chain1 "33943639,33943572"; transcript2_id "TCONS_00092662"; splice_chain2 "";
chrC06	33963563	33963657	+	as_code "1^2- , 0"; transcript1_id "TCONS_00091038"; splice_chain1 ""; transcript2_id "TCONS_00093743"; splice_chain2 "33963563,33963657";
chrC03	13439845	13440113	+	as_code "1^2- , 0"; transcript1_id "TCONS_00068060"; splice_chain1 ""; transcript2_id "TCONS_00068059"; splice_chain2 "13439845,13440113";
chrC03	13425134	13425225	+	as_code "1^2- , 0"; transcript1_id "TCONS_00073567"; splice_chain1 ""; transcript2_id "TCONS_00073568"; splice_chain2 "13425134,13425225";
chrC03	13424977	13425064	+	as_code "1^2- , 0"; transcript1_id "TCONS_00073568"; splice_chain1 ""; transcript2_id "TCONS_00068058"; splice_chain2 "13424977,13425064";
chrC03	13425691	13425773	+	as_code "1^2- , 0"; transcript1_id "TCONS_00073567"; splice_chain1 ""; transcript2_id "TCONS_00068058"; splice_chain2 "13425691,13425773";
chrA03	8481584	8481673	-	as_code "1^2- , 0"; transcript1_id "TCONS_00012289"; splice_chain1 "8481673,8481584"; transcript2_id "TCONS_00015366"; splice_chain2 "";
chrA03	8480240	8480316	+	as_code "1^2- , 0"; transcript1_id "TCONS_00014367"; splice_chain1 "8480240,8480316"; transcript2_id "TCONS_00009872"; splice_chain2 "";
chrA03	8435728	8435824	+	as_code "1^2- , 0"; transcript1_id "TCONS_00009869"; splice_chain1 "8435728,8435824"; transcript2_id "TCONS_00009870"; splice_chain2 "";
chrA03	8431812	8431910	-	as_code "1^2- , 0"; transcript1_id "TCONS_00012280"; splice_chain1 "8431910,8431812"; transcript2_id "TCONS_00015361"; splice_chain2 "";
chrA03	8431999	8432083	-	as_code "1^2- , 0"; transcript1_id "TCONS_00012279"; splice_chain1 ""; transcript2_id "TCONS_00012281"; splice_chain2 "8432083,8431999";
chrA03	8470702	8470785	-	as_code "1^2- , 0"; transcript1_id "TCONS_00012287"; splice_chain1 "8470785,8470702"; transcript2_id "TCONS_00015363"; splice_chain2 "";
chrA03	8470705	8470785	-	as_code "1^2- , 0"; transcript1_id "TCONS_00015362"; splice_chain1 "8470785,8470705"; transcript2_id "TCONS_00015363"; splice_chain2 "";
chrA03	8472597	8472695	-	as_code "1^2- , 0"; transcript1_id "TCONS_00015363"; splice_chain1 ""; transcript2_id "TCONS_00012288"; splice_chain2 "8472695,8472597";
chrA03	8466417	8466526	-	as_code "1^2- , 0"; transcript1_id "TCONS_00012285"; splice_chain1 ""; transcript2_id "TCONS_00012286"; splice_chain2 "8466526,8466417";
chrA03	8461083	8461202	-	as_code "1^2- , 0"; transcript1_id "TCONS_00012283"; splice_chain1 ""; transcript2_id "TCONS_00012284"; splice_chain2 "8461202,8461083";
chrA03	8531921	8531985	+	as_code "1^2- , 0"; transcript1_id "TCONS_00009885"; splice_chain1 ""; transcript2_id "TCONS_00009886"; splice_chain2 "8531921,8531985";
chrA03	8526006	8526090	+	as_code "1^2- , 0"; transcript1_id "TCONS_00014370"; splice_chain1 ""; transcript2_id "TCONS_00009883"; splice_chain2 "8526006,8526090";
chrA03	8526109	8526199	+	as_code "1^2- , 0"; transcript1_id "TCONS_00009883"; splice_chain1 "8526109,8526199"; transcript2_id "TCONS_00009884"; splice_chain2 "";
chrA03	8485241	8485309	+	as_code "1^2- , 0"; transcript1_id "TCONS_00014368"; splice_chain1 "8485241,8485309"; transcript2_id "TCONS_00009875"; splice_chain2 "";
chrA03	8486466	8486528	+	as_code "1^2- , 0"; transcript1_id "TCONS_00014368"; splice_chain1 ""; transcript2_id "TCONS_00009874"; splice_chain2 "8486466,8486528";
chrA03	8496609	8496684	-	as_code "1^2- , 0"; transcript1_id "TCONS_00012293"; splice_chain1 ""; transcript2_id "TCONS_00015367"; splice_chain2 "8496684,8496609";
chrA03	8515752	8515832	+	as_code "1^2- , 0"; transcript1_id "TCONS_00009880"; splice_chain1 ""; transcript2_id "TCONS_00009881"; splice_chain2 "8515752,8515832";
chrA03	8295584	8295663	+	as_code "1^2- , 0"; transcript1_id "TCONS_00009859"; splice_chain1 "8295584,8295663"; transcript2_id "TCONS_00014361"; splice_chain2 "";
chrA03	8254932	8254995	+	as_code "1^2- , 0"; transcript1_id "TCONS_00009853"; splice_chain1 "8254932,8254995"; transcript2_id "TCONS_00014360"; splice_chain2 "";
chrA03	8245948	8246039	-	as_code "1^2- , 0"; transcript1_id "TCONS_00015356"; splice_chain1 ""; transcript2_id "TCONS_00012267"; splice_chain2 "8246039,8245948";
chrA03	8415075	8415178	+	as_code "1^2- , 0"; transcript1_id "TCONS_00009866"; splice_chain1 ""; transcript2_id "TCONS_00009867"; splice_chain2 "8415075,8415178";
chrA03	8403254	8403415	-	as_code "1^2- , 0"; transcript1_id "TCONS_00012272"; splice_chain1 "8403415,8403254"; transcript2_id "TCONS_00012273"; splice_chain2 "";
chrA03	8402552	8403196	-	as_code "1^2- , 0"; transcript1_id "TCONS_00012272"; splice_chain1 "8403196,8402552"; transcript2_id "TCONS_00012275"; splice_chain2 "";
chrA03	8403255	8403416	-	as_code "1^2- , 0"; transcript1_id "TCONS_00012273"; splice_chain1 ""; transcript2_id "TCONS_00015358"; splice_chain2 "8403416,8403255";
chrA03	8402552	8403195	-	as_code "1^2- , 0"; transcript1_id "TCONS_00012274"; splice_chain1 "8403195,8402552"; transcript2_id "TCONS_00012275"; splice_chain2 "";
chrA03	8392071	8392155	+	as_code "1^2- , 0"; transcript1_id "TCONS_00014362"; splice_chain1 ""; transcript2_id "TCONS_00014363"; splice_chain2 "8392071,8392155";
chrA03	8148183	8148264	+	as_code "1^2- , 0"; transcript1_id "TCONS_00009843"; splice_chain1 "8148183,8148264"; transcript2_id "TCONS_00014353"; splice_chain2 "";
chrA03	8148718	8148788	+	as_code "1^2- , 0"; transcript1_id "TCONS_00009843"; splice_chain1 "8148718,8148788"; transcript2_id "TCONS_00014356"; splice_chain2 "";
chrA03	8149564	8149639	+	as_code "1^2- , 0"; transcript1_id "TCONS_00009843"; splice_chain1 ""; transcript2_id "TCONS_00014356"; splice_chain2 "8149564,8149639";
chrA03	8192700	8192774	+	as_code "1^2- , 0"; transcript1_id "TCONS_00009850"; splice_chain1 ""; transcript2_id "TCONS_00014357"; splice_chain2 "8192700,8192774";
chrC03	13189271	13189363	+	as_code "1^2- , 0"; transcript1_id "TCONS_00073557"; splice_chain1 ""; transcript2_id "TCONS_00068042"; splice_chain2 "13189271,13189363";
chrC03	13189270	13189363	+	as_code "1^2- , 0"; transcript1_id "TCONS_00073557"; splice_chain1 ""; transcript2_id "TCONS_00068043"; splice_chain2 "13189270,13189363";
chrC03	13167634	13167783	-	as_code "1^2- , 0"; transcript1_id "TCONS_00070960"; splice_chain1 ""; transcript2_id "TCONS_00074824"; splice_chain2 "13167783,13167634";
chrC03	13206445	13206620	+	as_code "1^2- , 0"; transcript1_id "TCONS_00068044"; splice_chain1 "13206445,13206620"; transcript2_id "TCONS_00068045"; splice_chain2 "";
chrC03	13276982	13277055	+	as_code "1^2- , 0"; transcript1_id "TCONS_00073559"; splice_chain1 "13276982,13277055"; transcript2_id "TCONS_00068046"; splice_chain2 "";
chrC03	13305121	13305456	-	as_code "1^2- , 0"; transcript1_id "TCONS_00070967"; splice_chain1 ""; transcript2_id "TCONS_00070968"; splice_chain2 "13305456,13305121";
chrC03	13305262	13305456	-	as_code "1^2- , 0"; transcript1_id "TCONS_00070967"; splice_chain1 ""; transcript2_id "TCONS_00070969"; splice_chain2 "13305456,13305262";
chrC03	13342633	13342732	+	as_code "1^2- , 0"; transcript1_id "TCONS_00068050"; splice_chain1 ""; transcript2_id "TCONS_00073561"; splice_chain2 "13342633,13342732";
chrC03	13388816	13388895	+	as_code "1^2- , 0"; transcript1_id "TCONS_00073562"; splice_chain1 ""; transcript2_id "TCONS_00068054"; splice_chain2 "13388816,13388895";
chrC03	13390546	13390639	+	as_code "1^2- , 0"; transcript1_id "TCONS_00073562"; splice_chain1 "13390546,13390639"; transcript2_id "TCONS_00073563"; splice_chain2 "";
chrC03	13391489	13391560	+	as_code "1^2- , 0"; transcript1_id "TCONS_00073563"; splice_chain1 ""; transcript2_id "TCONS_00068054"; splice_chain2 "13391489,13391560";
chrC03	13402245	13402324	+	as_code "1^2- , 0"; transcript1_id "TCONS_00073565"; splice_chain1 ""; transcript2_id "TCONS_00068055"; splice_chain2 "13402245,13402324";
chrC03	13404143	13404235	+	as_code "1^2- , 0"; transcript1_id "TCONS_00073565"; splice_chain1 "13404143,13404235"; transcript2_id "TCONS_00068055"; splice_chain2 "";
chrC03	13001128	13001261	-	as_code "1^2- , 0"; transcript1_id "TCONS_00070941"; splice_chain1 "13001261,13001128"; transcript2_id "TCONS_00070942"; splice_chain2 "";
chrC03	13000987	13001084	-	as_code "1^2- , 0"; transcript1_id "TCONS_00070940"; splice_chain1 "13001084,13000987"; transcript2_id "TCONS_00070942"; splice_chain2 "";
chrC03	12993282	12993340	-	as_code "1^2- , 0"; transcript1_id "TCONS_00070939"; splice_chain1 ""; transcript2_id "TCONS_00074816"; splice_chain2 "12993340,12993282";
chrC03	12999692	12999788	+	as_code "1^2- , 0"; transcript1_id "TCONS_00068031"; splice_chain1 ""; transcript2_id "TCONS_00073555"; splice_chain2 "12999692,12999788";
chrC03	12999947	13000056	+	as_code "1^2- , 0"; transcript1_id "TCONS_00068031"; splice_chain1 "12999947,13000056"; transcript2_id "TCONS_00068033"; splice_chain2 "";
chrC03	12981522	12981587	+	as_code "1^2- , 0"; transcript1_id "TCONS_00068029"; splice_chain1 "12981522,12981587"; transcript2_id "TCONS_00068028"; splice_chain2 "";
chrC03	12982416	12982577	+	as_code "1^2- , 0"; transcript1_id "TCONS_00068029"; splice_chain1 "12982416,12982577"; transcript2_id "TCONS_00068030"; splice_chain2 "";
chrC03	12996015	12996093	+	as_code "1^2- , 0"; transcript1_id "TCONS_00073553"; splice_chain1 ""; transcript2_id "TCONS_00073554"; splice_chain2 "12996015,12996093";
chrC03	12984224	12985152	-	as_code "1^2- , 0"; transcript1_id "TCONS_00074815"; splice_chain1 "12985152,12984224"; transcript2_id "TCONS_00070936"; splice_chain2 "";
chrC03	12985287	12985354	-	as_code "1^2- , 0"; transcript1_id "TCONS_00074815"; splice_chain1 ""; transcript2_id "TCONS_00070937"; splice_chain2 "12985354,12985287";
chrC06	33555108	33555188	+	as_code "1^2- , 0"; transcript1_id "TCONS_00091015"; splice_chain1 ""; transcript2_id "TCONS_00093736"; splice_chain2 "33555108,33555188";
chrC06	33591850	33591914	-	as_code "1^2- , 0"; transcript1_id "TCONS_00092629"; splice_chain1 "33591914,33591850"; transcript2_id "TCONS_00092630"; splice_chain2 "";
chrC06	33604302	33604433	+	as_code "1^2- , 0"; transcript1_id "TCONS_00091022"; splice_chain1 "33604302,33604433"; transcript2_id "TCONS_00091023"; splice_chain2 "";
chrC06	33604809	33604905	+	as_code "1^2- , 0"; transcript1_id "TCONS_00091022"; splice_chain1 ""; transcript2_id "TCONS_00093738"; splice_chain2 "33604809,33604905";
chrC03	13070064	13070149	-	as_code "1^2- , 0"; transcript1_id "TCONS_00074819"; splice_chain1 "13070149,13070064"; transcript2_id "TCONS_00070948"; splice_chain2 "";
chrC03	13069465	13069545	-	as_code "1^2- , 0"; transcript1_id "TCONS_00074819"; splice_chain1 "13069545,13069465"; transcript2_id "TCONS_00070948"; splice_chain2 "";
chrC03	13102553	13102637	+	as_code "1^2- , 0"; transcript1_id "TCONS_00068035"; splice_chain1 ""; transcript2_id "TCONS_00068036"; splice_chain2 "13102553,13102637";
chrC03	13111861	13112158	-	as_code "1^2- , 0"; transcript1_id "TCONS_00070955"; splice_chain1 "13112158,13111861"; transcript2_id "TCONS_00070956"; splice_chain2 "";
chrC03	13095680	13095751	-	as_code "1^2- , 0"; transcript1_id "TCONS_00070951"; splice_chain1 ""; transcript2_id "TCONS_00074821"; splice_chain2 "13095751,13095680";
chrC03	13104177	13104247	-	as_code "1^2- , 0"; transcript1_id "TCONS_00070953"; splice_chain1 "13104247,13104177"; transcript2_id "TCONS_00070954"; splice_chain2 "";
chrC03	13056750	13056848	-	as_code "1^2- , 0"; transcript1_id "TCONS_00070945"; splice_chain1 "13056848,13056750"; transcript2_id "TCONS_00070946"; splice_chain2 "";
chrC06	33525728	33525800	+	as_code "1^2- , 0"; transcript1_id "TCONS_00091009"; splice_chain1 ""; transcript2_id "TCONS_00091010"; splice_chain2 "33525728,33525800";
chrC06	33544862	33545390	+	as_code "1^2- , 0"; transcript1_id "TCONS_00091012"; splice_chain1 "33544862,33545390"; transcript2_id "TCONS_00093735"; splice_chain2 "";
chrC06	33537101	33537195	-	as_code "1^2- , 0"; transcript1_id "TCONS_00092619"; splice_chain1 "33537195,33537101"; transcript2_id "TCONS_00094428"; splice_chain2 "";
chrC06	33537103	33537195	-	as_code "1^2- , 0"; transcript1_id "TCONS_00092618"; splice_chain1 "33537195,33537103"; transcript2_id "TCONS_00094428"; splice_chain2 "";
chrC06	33514652	33514735	-	as_code "1^2- , 0"; transcript1_id "TCONS_00092615"; splice_chain1 "33514735,33514652"; transcript2_id "TCONS_00092617"; splice_chain2 "";
chrC06	33514625	33514735	-	as_code "1^2- , 0"; transcript1_id "TCONS_00092617"; splice_chain1 ""; transcript2_id "TCONS_00092616"; splice_chain2 "33514735,33514625";
chrC06	33514625	33514746	-	as_code "1^2- , 0"; transcript1_id "TCONS_00092617"; splice_chain1 ""; transcript2_id "TCONS_00094425"; splice_chain2 "33514746,33514625";
chrC03	12797441	12797547	+	as_code "1^2- , 0"; transcript1_id "TCONS_00073543"; splice_chain1 "12797441,12797547"; transcript2_id "TCONS_00073544"; splice_chain2 "";
chrC03	12797094	12797175	+	as_code "1^2- , 0"; transcript1_id "TCONS_00073543"; splice_chain1 ""; transcript2_id "TCONS_00068017"; splice_chain2 "12797094,12797175";
chrC03	12797458	12797547	+	as_code "1^2- , 0"; transcript1_id "TCONS_00073544"; splice_chain1 ""; transcript2_id "TCONS_00068016"; splice_chain2 "12797458,12797547";
chrC03	12797869	12798028	+	as_code "1^2- , 0"; transcript1_id "TCONS_00073544"; splice_chain1 "12797869,12798028"; transcript2_id "TCONS_00068016"; splice_chain2 "";
chrC03	12837957	12838050	+	as_code "1^2- , 0"; transcript1_id "TCONS_00068021"; splice_chain1 ""; transcript2_id "TCONS_00073546"; splice_chain2 "12837957,12838050";
chrC03	12890603	12890681	+	as_code "1^2- , 0"; transcript1_id "TCONS_00068025"; splice_chain1 ""; transcript2_id "TCONS_00073550"; splice_chain2 "12890603,12890681";
chrA03	8769358	8769502	-	as_code "1^2- , 0"; transcript1_id "TCONS_00012320"; splice_chain1 ""; transcript2_id "TCONS_00012321"; splice_chain2 "8769502,8769358";
chrA03	8604763	8604847	-	as_code "1^2- , 0"; transcript1_id "TCONS_00015369"; splice_chain1 ""; transcript2_id "TCONS_00012300"; splice_chain2 "8604847,8604763";
chrA03	8536349	8536449	+	as_code "1^2- , 0"; transcript1_id "TCONS_00009889"; splice_chain1 ""; transcript2_id "TCONS_00009890"; splice_chain2 "8536349,8536449";
chrA03	8536388	8536449	+	as_code "1^2- , 0"; transcript1_id "TCONS_00009889"; splice_chain1 ""; transcript2_id "TCONS_00009887"; splice_chain2 "8536388,8536449";
chrA03	8540587	8540679	-	as_code "1^2- , 0"; transcript1_id "TCONS_00012297"; splice_chain1 "8540679,8540587"; transcript2_id "TCONS_00012298"; splice_chain2 "";
chrA03	8621844	8621945	-	as_code "1^2- , 0"; transcript1_id "TCONS_00015370"; splice_chain1 "8621945,8621844"; transcript2_id "TCONS_00015371"; splice_chain2 "";
chrA03	8621394	8621465	-	as_code "1^2- , 0"; transcript1_id "TCONS_00015370"; splice_chain1 "8621465,8621394"; transcript2_id "TCONS_00015371"; splice_chain2 "";
chrC03	9240741	9240994	-	as_code "1^2- , 0"; transcript1_id "TCONS_00070746"; splice_chain1 "9240994,9240741"; transcript2_id "TCONS_00070747"; splice_chain2 "";
chrC03	9412574	9412650	-	as_code "1^2- , 0"; transcript1_id "TCONS_00070748"; splice_chain1 "9412650,9412574"; transcript2_id "TCONS_00070750"; splice_chain2 "";
chrC03	9412573	9412650	-	as_code "1^2- , 0"; transcript1_id "TCONS_00070749"; splice_chain1 "9412650,9412573"; transcript2_id "TCONS_00070750"; splice_chain2 "";
chrC03	9411937	9412039	-	as_code "1^2- , 0"; transcript1_id "TCONS_00070748"; splice_chain1 "9412039,9411937"; transcript2_id "TCONS_00070749"; splice_chain2 "";
chrC03	9404798	9404886	+	as_code "1^2- , 0"; transcript1_id "TCONS_00073445"; splice_chain1 ""; transcript2_id "TCONS_00067819"; splice_chain2 "9404798,9404886";
chrC03	9429654	9430463	-	as_code "1^2- , 0"; transcript1_id "TCONS_00074739"; splice_chain1 ""; transcript2_id "TCONS_00070752"; splice_chain2 "9430463,9429654";
chrC06	32568397	32568981	-	as_code "1^2- , 0"; transcript1_id "TCONS_00092569"; splice_chain1 ""; transcript2_id "TCONS_00092570"; splice_chain2 "32568981,32568397";
chrC06	32568397	32568858	-	as_code "1^2- , 0"; transcript1_id "TCONS_00092569"; splice_chain1 ""; transcript2_id "TCONS_00092568"; splice_chain2 "32568858,32568397";
chrC06	32567025	32567516	-	as_code "1^2- , 0"; transcript1_id "TCONS_00092569"; splice_chain1 "32567516,32567025"; transcript2_id "TCONS_00092568"; splice_chain2 "";
chrC06	32563940	32564080	-	as_code "1^2- , 0"; transcript1_id "TCONS_00094405"; splice_chain1 ""; transcript2_id "TCONS_00094404"; splice_chain2 "32564080,32563940";
chrC06	32563940	32564167	-	as_code "1^2- , 0"; transcript1_id "TCONS_00094405"; splice_chain1 ""; transcript2_id "TCONS_00092567"; splice_chain2 "32564167,32563940";
chrC06	32609888	32609972	+	as_code "1^2- , 0"; transcript1_id "TCONS_00093709"; splice_chain1 "32609888,32609972"; transcript2_id "TCONS_00090953"; splice_chain2 "";
chrC06	32606063	32606172	+	as_code "1^2- , 0"; transcript1_id "TCONS_00090951"; splice_chain1 "32606063,32606172"; transcript2_id "TCONS_00093707"; splice_chain2 "";
chrC06	32583114	32583198	+	as_code "1^2- , 0"; transcript1_id "TCONS_00093705"; splice_chain1 "32583114,32583198"; transcript2_id "TCONS_00090950"; splice_chain2 "";
chrC06	32585027	32585116	+	as_code "1^2- , 0"; transcript1_id "TCONS_00093705"; splice_chain1 "32585027,32585116"; transcript2_id "TCONS_00090950"; splice_chain2 "";
chrC06	32588338	32588430	+	as_code "1^2- , 0"; transcript1_id "TCONS_00093705"; splice_chain1 ""; transcript2_id "TCONS_00090950"; splice_chain2 "32588338,32588430";
chrC06	32588792	32588868	+	as_code "1^2- , 0"; transcript1_id "TCONS_00093705"; splice_chain1 ""; transcript2_id "TCONS_00090950"; splice_chain2 "32588792,32588868";
chrC03	9247751	9247928	+	as_code "1^2- , 0"; transcript1_id "TCONS_00067800"; splice_chain1 "9247751,9247928"; transcript2_id "TCONS_00073442"; splice_chain2 "";
chrC03	9247751	9247931	+	as_code "1^2- , 0"; transcript1_id "TCONS_00073442"; splice_chain1 ""; transcript2_id "TCONS_00067801"; splice_chain2 "9247751,9247931";
chrC03	9244513	9244584	+	as_code "1^2- , 0"; transcript1_id "TCONS_00067796"; splice_chain1 ""; transcript2_id "TCONS_00073440"; splice_chain2 "9244513,9244584";
chrC03	9243701	9243778	+	as_code "1^2- , 0"; transcript1_id "TCONS_00067796"; splice_chain1 ""; transcript2_id "TCONS_00067798"; splice_chain2 "9243701,9243778";
chrC03	9244513	9244582	+	as_code "1^2- , 0"; transcript1_id "TCONS_00067796"; splice_chain1 ""; transcript2_id "TCONS_00067799"; splice_chain2 "9244513,9244582";
chrC03	9245258	9245471	+	as_code "1^2- , 0"; transcript1_id "TCONS_00067796"; splice_chain1 "9245258,9245471"; transcript2_id "TCONS_00067797"; splice_chain2 "";
chrC03	9245729	9245809	+	as_code "1^2- , 0"; transcript1_id "TCONS_00067796"; splice_chain1 ""; transcript2_id "TCONS_00073440"; splice_chain2 "9245729,9245809";
chrC03	9275070	9275264	+	as_code "1^2- , 0"; transcript1_id "TCONS_00067807"; splice_chain1 ""; transcript2_id "TCONS_00067808"; splice_chain2 "9275070,9275264";
chrC03	9325000	9325084	+	as_code "1^2- , 0"; transcript1_id "TCONS_00067813"; splice_chain1 "9325000,9325084"; transcript2_id "TCONS_00067814"; splice_chain2 "";
chrC06	32634154	32634235	-	as_code "1^2- , 0"; transcript1_id "TCONS_00094407"; splice_chain1 ""; transcript2_id "TCONS_00092577"; splice_chain2 "32634235,32634154";
chrC06	32704749	32704823	-	as_code "1^2- , 0"; transcript1_id "TCONS_00092581"; splice_chain1 ""; transcript2_id "TCONS_00094411"; splice_chain2 "32704823,32704749";
chrC06	32645385	32645611	-	as_code "1^2- , 0"; transcript1_id "TCONS_00092580"; splice_chain1 "32645611,32645385"; transcript2_id "TCONS_00094409"; splice_chain2 "";
chrC06	32645385	32645513	-	as_code "1^2- , 0"; transcript1_id "TCONS_00092579"; splice_chain1 "32645513,32645385"; transcript2_id "TCONS_00094409"; splice_chain2 "";
chrC06	32699757	32699845	+	as_code "1^2- , 0"; transcript1_id "TCONS_00093710"; splice_chain1 "32699757,32699845"; transcript2_id "TCONS_00090957"; splice_chain2 "";
chrC06	32719843	32719905	+	as_code "1^2- , 0"; transcript1_id "TCONS_00093711"; splice_chain1 ""; transcript2_id "TCONS_00090958"; splice_chain2 "32719843,32719905";
chrC03	9527664	9527738	+	as_code "1^2- , 0"; transcript1_id "TCONS_00067831"; splice_chain1 ""; transcript2_id "TCONS_00073451"; splice_chain2 "9527664,9527738";
chrC03	9512204	9512289	+	as_code "1^2- , 0"; transcript1_id "TCONS_00067830"; splice_chain1 ""; transcript2_id "TCONS_00073450"; splice_chain2 "9512204,9512289";
chrC03	9491977	9492053	-	as_code "1^2- , 0"; transcript1_id "TCONS_00070756"; splice_chain1 "9492053,9491977"; transcript2_id "TCONS_00070757"; splice_chain2 "";
chrC08	17967510	17967677	+	as_code "1^2- , 0"; transcript1_id "TCONS_00101708"; splice_chain1 ""; transcript2_id "TCONS_00105398"; splice_chain2 "17967510,17967677";
chrC08	17966957	17967038	+	as_code "1^2- , 0"; transcript1_id "TCONS_00101708"; splice_chain1 ""; transcript2_id "TCONS_00105397"; splice_chain2 "17966957,17967038";
chrC08	17967374	17967461	+	as_code "1^2- , 0"; transcript1_id "TCONS_00101711"; splice_chain1 ""; transcript2_id "TCONS_00105398"; splice_chain2 "17967374,17967461";
chrC08	17967152	17967263	+	as_code "1^2- , 0"; transcript1_id "TCONS_00105398"; splice_chain1 "17967152,17967263"; transcript2_id "TCONS_00105397"; splice_chain2 "";
chrC08	17968509	17968881	+	as_code "1^2- , 0"; transcript1_id "TCONS_00101708"; splice_chain1 "17968509,17968881"; transcript2_id "TCONS_00105398"; splice_chain2 "";
chrC08	17968509	17968797	+	as_code "1^2- , 0"; transcript1_id "TCONS_00101711"; splice_chain1 "17968509,17968797"; transcript2_id "TCONS_00105398"; splice_chain2 "";
chrC08	17969321	17969473	+	as_code "1^2- , 0"; transcript1_id "TCONS_00101711"; splice_chain1 "17969321,17969473"; transcript2_id "TCONS_00105398"; splice_chain2 "";
chrC03	9596313	9596395	-	as_code "1^2- , 0"; transcript1_id "TCONS_00074741"; splice_chain1 "9596395,9596313"; transcript2_id "TCONS_00074742"; splice_chain2 "";
chrC03	9557137	9557227	+	as_code "1^2- , 0"; transcript1_id "TCONS_00073453"; splice_chain1 "9557137,9557227"; transcript2_id "TCONS_00073454"; splice_chain2 "";
chrC03	9534419	9534503	+	as_code "1^2- , 0"; transcript1_id "TCONS_00067834"; splice_chain1 ""; transcript2_id "TCONS_00073452"; splice_chain2 "9534419,9534503";
chrC06	32481819	32481899	-	as_code "1^2- , 0"; transcript1_id "TCONS_00094400"; splice_chain1 ""; transcript2_id "TCONS_00092558"; splice_chain2 "32481899,32481819";
chrC06	32430018	32430107	+	as_code "1^2- , 0"; transcript1_id "TCONS_00093703"; splice_chain1 ""; transcript2_id "TCONS_00090942"; splice_chain2 "32430018,32430107";
chrC06	32383876	32383952	+	as_code "1^2- , 0"; transcript1_id "TCONS_00090940"; splice_chain1 "32383876,32383952"; transcript2_id "TCONS_00090941"; splice_chain2 "";
chrC06	32330540	32330621	+	as_code "1^2- , 0"; transcript1_id "TCONS_00090938"; splice_chain1 ""; transcript2_id "TCONS_00090939"; splice_chain2 "32330540,32330621";
chrC08	18003314	18003515	-	as_code "1^2- , 0"; transcript1_id "TCONS_00106147"; splice_chain1 ""; transcript2_id "TCONS_00103581"; splice_chain2 "18003515,18003314";
chrC06	32332714	32332928	-	as_code "1^2- , 0"; transcript1_id "TCONS_00092553"; splice_chain1 "32332928,32332714"; transcript2_id "TCONS_00092552"; splice_chain2 "";
chrC03	9443613	9443687	+	as_code "1^2- , 0"; transcript1_id "TCONS_00073447"; splice_chain1 ""; transcript2_id "TCONS_00067822"; splice_chain2 "9443613,9443687";
chrC03	9442755	9442834	+	as_code "1^2- , 0"; transcript1_id "TCONS_00067821"; splice_chain1 ""; transcript2_id "TCONS_00067822"; splice_chain2 "9442755,9442834";
chrC03	9498429	9498527	+	as_code "1^2- , 0"; transcript1_id "TCONS_00067827"; splice_chain1 ""; transcript2_id "TCONS_00067828"; splice_chain2 "9498429,9498527";
chrC06	32497950	32498030	-	as_code "1^2- , 0"; transcript1_id "TCONS_00092560"; splice_chain1 "32498030,32497950"; transcript2_id "TCONS_00092561"; splice_chain2 "";
chrC08	18174445	18174528	+	as_code "1^2- , 0"; transcript1_id "TCONS_00101722"; splice_chain1 "18174445,18174528"; transcript2_id "TCONS_00105404"; splice_chain2 "";
chrC08	18174978	18175300	+	as_code "1^2- , 0"; transcript1_id "TCONS_00101722"; splice_chain1 "18174978,18175300"; transcript2_id "TCONS_00101721"; splice_chain2 "";
chrC08	18175499	18175568	+	as_code "1^2- , 0"; transcript1_id "TCONS_00101722"; splice_chain1 ""; transcript2_id "TCONS_00105406"; splice_chain2 "18175499,18175568";
chrC08	18176218	18176316	+	as_code "1^2- , 0"; transcript1_id "TCONS_00101722"; splice_chain1 "18176218,18176316"; transcript2_id "TCONS_00101721"; splice_chain2 "";
chrC08	18172733	18172795	+	as_code "1^2- , 0"; transcript1_id "TCONS_00101719"; splice_chain1 "18172733,18172795"; transcript2_id "TCONS_00101720"; splice_chain2 "";
chrC08	18180712	18180799	+	as_code "1^2- , 0"; transcript1_id "TCONS_00101724"; splice_chain1 ""; transcript2_id "TCONS_00105407"; splice_chain2 "18180712,18180799";
chrC03	9798707	9798773	-	as_code "1^2- , 0"; transcript1_id "TCONS_00074752"; splice_chain1 "9798773,9798707"; transcript2_id "TCONS_00070774"; splice_chain2 "";
chrC03	9798508	9798773	-	as_code "1^2- , 0"; transcript1_id "TCONS_00074751"; splice_chain1 ""; transcript2_id "TCONS_00070776"; splice_chain2 "9798773,9798508";
chrC03	9798906	9799030	-	as_code "1^2- , 0"; transcript1_id "TCONS_00070774"; splice_chain1 "9799030,9798906"; transcript2_id "TCONS_00070775"; splice_chain2 "";
chrC03	9731759	9731838	-	as_code "1^2- , 0"; transcript1_id "TCONS_00070770"; splice_chain1 "9731838,9731759"; transcript2_id "TCONS_00074749"; splice_chain2 "";
chrC03	9810504	9810580	+	as_code "1^2- , 0"; transcript1_id "TCONS_00073458"; splice_chain1 "9810504,9810580"; transcript2_id "TCONS_00067851"; splice_chain2 "";
chrC03	9810276	9810364	+	as_code "1^2- , 0"; transcript1_id "TCONS_00067849"; splice_chain1 ""; transcript2_id "TCONS_00067851"; splice_chain2 "9810276,9810364";
chrC03	9712842	9712935	+	as_code "1^2- , 0"; transcript1_id "TCONS_00067844"; splice_chain1 ""; transcript2_id "TCONS_00067843"; splice_chain2 "9712842,9712935";
chrC03	9712615	9712726	+	as_code "1^2- , 0"; transcript1_id "TCONS_00067844"; splice_chain1 "9712615,9712726"; transcript2_id "TCONS_00067846"; splice_chain2 "";
chrC03	9712842	9712933	+	as_code "1^2- , 0"; transcript1_id "TCONS_00067846"; splice_chain1 ""; transcript2_id "TCONS_00067845"; splice_chain2 "9712842,9712933";
chrC03	9713228	9713314	+	as_code "1^2- , 0"; transcript1_id "TCONS_00067844"; splice_chain1 "9713228,9713314"; transcript2_id "TCONS_00067843"; splice_chain2 "";
chrC03	9713228	9713302	+	as_code "1^2- , 0"; transcript1_id "TCONS_00067843"; splice_chain1 ""; transcript2_id "TCONS_00067846"; splice_chain2 "9713228,9713302";
chrC06	33097570	33097642	+	as_code "1^2- , 0"; transcript1_id "TCONS_00090985"; splice_chain1 ""; transcript2_id "TCONS_00090986"; splice_chain2 "33097570,33097642";
chrC06	33097984	33098062	+	as_code "1^2- , 0"; transcript1_id "TCONS_00090985"; splice_chain1 ""; transcript2_id "TCONS_00090987"; splice_chain2 "33097984,33098062";
chrC03	9644305	9644399	-	as_code "1^2- , 0"; transcript1_id "TCONS_00070767"; splice_chain1 "9644399,9644305"; transcript2_id "TCONS_00070766"; splice_chain2 "";
chrC03	9696871	9697055	-	as_code "1^2- , 0"; transcript1_id "TCONS_00070768"; splice_chain1 "9697055,9696871"; transcript2_id "TCONS_00070769"; splice_chain2 "";
chrC03	9606414	9606498	-	as_code "1^2- , 0"; transcript1_id "TCONS_00074743"; splice_chain1 "9606498,9606414"; transcript2_id "TCONS_00070762"; splice_chain2 "";
chrC06	33158517	33158618	+	as_code "1^2- , 0"; transcript1_id "TCONS_00090989"; splice_chain1 ""; transcript2_id "TCONS_00093724"; splice_chain2 "33158517,33158618";
chrC06	33192801	33192878	+	as_code "1^2- , 0"; transcript1_id "TCONS_00090992"; splice_chain1 ""; transcript2_id "TCONS_00093725"; splice_chain2 "33192801,33192878";
chrC03	10018497	10018578	-	as_code "1^2- , 0"; transcript1_id "TCONS_00070788"; splice_chain1 "10018578,10018497"; transcript2_id "TCONS_00074755"; splice_chain2 "";
chrC03	9947209	9947283	+	as_code "1^2- , 0"; transcript1_id "TCONS_00073464"; splice_chain1 ""; transcript2_id "TCONS_00067860"; splice_chain2 "9947209,9947283";
chrC06	32869883	32870029	+	as_code "1^2- , 0"; transcript1_id "TCONS_00090968"; splice_chain1 "32869883,32870029"; transcript2_id "TCONS_00093717"; splice_chain2 "";
chrC06	32849104	32849184	+	as_code "1^2- , 0"; transcript1_id "TCONS_00093715"; splice_chain1 ""; transcript2_id "TCONS_00090966"; splice_chain2 "32849104,32849184";
chrC06	32827213	32827299	+	as_code "1^2- , 0"; transcript1_id "TCONS_00093714"; splice_chain1 "32827213,32827299"; transcript2_id "TCONS_00090964"; splice_chain2 "";
chrC06	32827522	32827603	+	as_code "1^2- , 0"; transcript1_id "TCONS_00093714"; splice_chain1 ""; transcript2_id "TCONS_00090965"; splice_chain2 "32827522,32827603";
chrC06	32828078	32828165	+	as_code "1^2- , 0"; transcript1_id "TCONS_00093714"; splice_chain1 ""; transcript2_id "TCONS_00090965"; splice_chain2 "32828078,32828165";
chrC06	32780070	32780208	+	as_code "1^2- , 0"; transcript1_id "TCONS_00090961"; splice_chain1 "32780070,32780208"; transcript2_id "TCONS_00093712"; splice_chain2 "";
chrC03	9879644	9879730	-	as_code "1^2- , 0"; transcript1_id "TCONS_00074754"; splice_chain1 "9879730,9879644"; transcript2_id "TCONS_00070782"; splice_chain2 "";
chrC03	9874016	9874102	-	as_code "1^2- , 0"; transcript1_id "TCONS_00074754"; splice_chain1 "9874102,9874016"; transcript2_id "TCONS_00070782"; splice_chain2 "";
chrC03	9866706	9866780	-	as_code "1^2- , 0"; transcript1_id "TCONS_00074753"; splice_chain1 ""; transcript2_id "TCONS_00070780"; splice_chain2 "9866780,9866706";
chrC06	32949393	32949478	+	as_code "1^2- , 0"; transcript1_id "TCONS_00090975"; splice_chain1 ""; transcript2_id "TCONS_00093720"; splice_chain2 "32949393,32949478";
chrC06	32965848	32965939	+	as_code "1^2- , 0"; transcript1_id "TCONS_00090978"; splice_chain1 ""; transcript2_id "TCONS_00093721"; splice_chain2 "32965848,32965939";
chrC06	32966257	32966335	+	as_code "1^2- , 0"; transcript1_id "TCONS_00090978"; splice_chain1 ""; transcript2_id "TCONS_00093721"; splice_chain2 "32966257,32966335";
chrC06	32875086	32875176	+	as_code "1^2- , 0"; transcript1_id "TCONS_00090970"; splice_chain1 "32875086,32875176"; transcript2_id "TCONS_00093718"; splice_chain2 "";
chrC09_random	1236692	1236815	+	as_code "1^2- , 0"; transcript1_id "TCONS_00113911"; splice_chain1 "1236692,1236815"; transcript2_id "TCONS_00113602"; splice_chain2 "";
chrC09_random	1236600	1236693	+	as_code "1^2- , 0"; transcript1_id "TCONS_00113603"; splice_chain1 "1236600,1236693"; transcript2_id "TCONS_00113602"; splice_chain2 "";
chrC09_random	1613050	1613903	-	as_code "1^2- , 0"; transcript1_id "TCONS_00113765"; splice_chain1 "1613903,1613050"; transcript2_id "TCONS_00113769"; splice_chain2 "";
chrC09_random	1614136	1614251	-	as_code "1^2- , 0"; transcript1_id "TCONS_00113767"; splice_chain1 "1614251,1614136"; transcript2_id "TCONS_00113766"; splice_chain2 "";
chrC09_random	1652808	1652885	+	as_code "1^2- , 0"; transcript1_id "TCONS_00113607"; splice_chain1 "1652808,1652885"; transcript2_id "TCONS_00113912"; splice_chain2 "";
chrC09_random	1652580	1652652	+	as_code "1^2- , 0"; transcript1_id "TCONS_00113607"; splice_chain1 ""; transcript2_id "TCONS_00113608"; splice_chain2 "1652580,1652652";
chrC03	10167385	10167480	+	as_code "1^2- , 0"; transcript1_id "TCONS_00073471"; splice_chain1 "10167385,10167480"; transcript2_id "TCONS_00073472"; splice_chain2 "";
chrC03	10197801	10197901	+	as_code "1^2- , 0"; transcript1_id "TCONS_00073473"; splice_chain1 "10197801,10197901"; transcript2_id "TCONS_00073474"; splice_chain2 "";
chrC03	10198610	10198676	+	as_code "1^2- , 0"; transcript1_id "TCONS_00073473"; splice_chain1 "10198610,10198676"; transcript2_id "TCONS_00067872"; splice_chain2 "";
chrC03	10212118	10212414	+	as_code "1^2- , 0"; transcript1_id "TCONS_00073475"; splice_chain1 "10212118,10212414"; transcript2_id "TCONS_00067874"; splice_chain2 "";
chrC03	10213087	10213147	+	as_code "1^2- , 0"; transcript1_id "TCONS_00073475"; splice_chain1 ""; transcript2_id "TCONS_00073476"; splice_chain2 "10213087,10213147";
chrC03	10213457	10213562	+	as_code "1^2- , 0"; transcript1_id "TCONS_00073475"; splice_chain1 ""; transcript2_id "TCONS_00073477"; splice_chain2 "10213457,10213562";
chrC03	10225059	10225482	+	as_code "1^2- , 0"; transcript1_id "TCONS_00067877"; splice_chain1 "10225059,10225482"; transcript2_id "TCONS_00073478"; splice_chain2 "";
chrC03	10184744	10184868	-	as_code "1^2- , 0"; transcript1_id "TCONS_00070800"; splice_chain1 "10184868,10184744"; transcript2_id "TCONS_00074760"; splice_chain2 "";
chrC03	10247866	10247936	+	as_code "1^2- , 0"; transcript1_id "TCONS_00067880"; splice_chain1 "10247866,10247936"; transcript2_id "TCONS_00067881"; splice_chain2 "";
chrC09_random	1031769	1031894	+	as_code "1^2- , 0"; transcript1_id "TCONS_00113908"; splice_chain1 "1031769,1031894"; transcript2_id "TCONS_00113592"; splice_chain2 "";
chrC09_random	1031223	1031621	+	as_code "1^2- , 0"; transcript1_id "TCONS_00113908"; splice_chain1 ""; transcript2_id "TCONS_00113594"; splice_chain2 "1031223,1031621";
chrC09_random	1031223	1031894	+	as_code "1^2- , 0"; transcript1_id "TCONS_00113592"; splice_chain1 ""; transcript2_id "TCONS_00113593"; splice_chain2 "1031223,1031894";
chrC09_random	1220807	1220919	+	as_code "1^2- , 0"; transcript1_id "TCONS_00113909"; splice_chain1 "1220807,1220919"; transcript2_id "TCONS_00113910"; splice_chain2 "";
chrC09_random	1183082	1183167	-	as_code "1^2- , 0"; transcript1_id "TCONS_00113756"; splice_chain1 ""; transcript2_id "TCONS_00113757"; splice_chain2 "1183167,1183082";
chrC09_random	1061125	1061203	-	as_code "1^2- , 0"; transcript1_id "TCONS_00113989"; splice_chain1 "1061203,1061125"; transcript2_id "TCONS_00113755"; splice_chain2 "";
chrC09_random	1060717	1060792	-	as_code "1^2- , 0"; transcript1_id "TCONS_00113989"; splice_chain1 ""; transcript2_id "TCONS_00113988"; splice_chain2 "1060792,1060717";
chrC03	10060135	10060206	-	as_code "1^2- , 0"; transcript1_id "TCONS_00070789"; splice_chain1 "10060206,10060135"; transcript2_id "TCONS_00074756"; splice_chain2 "";
chrC03	10156797	10157591	-	as_code "1^2- , 0"; transcript1_id "TCONS_00070795"; splice_chain1 ""; transcript2_id "TCONS_00070794"; splice_chain2 "10157591,10156797";
chrC03	10146438	10146527	+	as_code "1^2- , 0"; transcript1_id "TCONS_00073468"; splice_chain1 ""; transcript2_id "TCONS_00067868"; splice_chain2 "10146438,10146527";
chrC03	10147378	10147451	+	as_code "1^2- , 0"; transcript1_id "TCONS_00073468"; splice_chain1 ""; transcript2_id "TCONS_00067868"; splice_chain2 "10147378,10147451";
chrC03	10152870	10152956	+	as_code "1^2- , 0"; transcript1_id "TCONS_00073468"; splice_chain1 ""; transcript2_id "TCONS_00067868"; splice_chain2 "10152870,10152956";
chrC03	10153730	10153809	+	as_code "1^2- , 0"; transcript1_id "TCONS_00073468"; splice_chain1 ""; transcript2_id "TCONS_00073469"; splice_chain2 "10153730,10153809";
chrC03	10171959	10172038	-	as_code "1^2- , 0"; transcript1_id "TCONS_00074759"; splice_chain1 "10172038,10171959"; transcript2_id "TCONS_00070798"; splice_chain2 "";
chrC03	10171960	10172038	-	as_code "1^2- , 0"; transcript1_id "TCONS_00070798"; splice_chain1 ""; transcript2_id "TCONS_00070796"; splice_chain2 "10172038,10171960";
chrC03	10171333	10171427	-	as_code "1^2- , 0"; transcript1_id "TCONS_00074759"; splice_chain1 "10171427,10171333"; transcript2_id "TCONS_00070797"; splice_chain2 "";
chrC06	33276864	33276987	+	as_code "1^2- , 0"; transcript1_id "TCONS_00093730"; splice_chain1 "33276864,33276987"; transcript2_id "TCONS_00091001"; splice_chain2 "";
chrC09_random	934774	934849	+	as_code "1^2- , 0"; transcript1_id "TCONS_00113586"; splice_chain1 "934774,934849"; transcript2_id "TCONS_00113903"; splice_chain2 "";
chrC09_random	931624	931691	+	as_code "1^2- , 0"; transcript1_id "TCONS_00113900"; splice_chain1 ""; transcript2_id "TCONS_00113902"; splice_chain2 "931624,931691";
chrC09_random	931035	931138	+	as_code "1^2- , 0"; transcript1_id "TCONS_00113584"; splice_chain1 "931035,931138"; transcript2_id "TCONS_00113585"; splice_chain2 "";
chrC06	33114414	33114499	-	as_code "1^2- , 0"; transcript1_id "TCONS_00092598"; splice_chain1 "33114499,33114414"; transcript2_id "TCONS_00092600"; splice_chain2 "";
chrC06	33114413	33114499	-	as_code "1^2- , 0"; transcript1_id "TCONS_00092599"; splice_chain1 "33114499,33114413"; transcript2_id "TCONS_00092600"; splice_chain2 "";
chrC06	33113089	33113569	-	as_code "1^2- , 0"; transcript1_id "TCONS_00092598"; splice_chain1 ""; transcript2_id "TCONS_00092600"; splice_chain2 "33113569,33113089";
chrC06	33113680	33113883	-	as_code "1^2- , 0"; transcript1_id "TCONS_00092600"; splice_chain1 ""; transcript2_id "TCONS_00094416"; splice_chain2 "33113883,33113680";
chrC06	33506244	33506315	-	as_code "1^2- , 0"; transcript1_id "TCONS_00092613"; splice_chain1 "33506315,33506244"; transcript2_id "TCONS_00094423"; splice_chain2 "";
chrC06	33506530	33506612	-	as_code "1^2- , 0"; transcript1_id "TCONS_00092614"; splice_chain1 ""; transcript2_id "TCONS_00094423"; splice_chain2 "33506612,33506530";
chrC06	33505058	33505139	-	as_code "1^2- , 0"; transcript1_id "TCONS_00092613"; splice_chain1 "33505139,33505058"; transcript2_id "TCONS_00092614"; splice_chain2 "";
chrC06	33504335	33504405	-	as_code "1^2- , 0"; transcript1_id "TCONS_00092613"; splice_chain1 "33504405,33504335"; transcript2_id "TCONS_00094423"; splice_chain2 "";
chrC06	33504479	33504555	-	as_code "1^2- , 0"; transcript1_id "TCONS_00092614"; splice_chain1 ""; transcript2_id "TCONS_00094423"; splice_chain2 "33504555,33504479";
chrC06	33460314	33460403	-	as_code "1^2- , 0"; transcript1_id "TCONS_00092609"; splice_chain1 ""; transcript2_id "TCONS_00094421"; splice_chain2 "33460403,33460314";
chrC06	33433439	33433514	+	as_code "1^2- , 0"; transcript1_id "TCONS_00091007"; splice_chain1 "33433439,33433514"; transcript2_id "TCONS_00093732"; splice_chain2 "";
chrC06	33433439	33433508	+	as_code "1^2- , 0"; transcript1_id "TCONS_00091006"; splice_chain1 "33433439,33433508"; transcript2_id "TCONS_00093732"; splice_chain2 "";
chrC09_random	874490	874568	-	as_code "1^2- , 0"; transcript1_id "TCONS_00113742"; splice_chain1 ""; transcript2_id "TCONS_00113743"; splice_chain2 "874568,874490";
chrC09_random	827608	827682	-	as_code "1^2- , 0"; transcript1_id "TCONS_00113985"; splice_chain1 "827682,827608"; transcript2_id "TCONS_00113986"; splice_chain2 "";
chrC09_random	813786	813875	-	as_code "1^2- , 0"; transcript1_id "TCONS_00113984"; splice_chain1 ""; transcript2_id "TCONS_00113983"; splice_chain2 "813875,813786";
chrC09_random	2878053	2878123	+	as_code "1^2- , 0"; transcript1_id "TCONS_00113637"; splice_chain1 ""; transcript2_id "TCONS_00113635"; splice_chain2 "2878053,2878123";
chrC09_random	2878179	2878503	+	as_code "1^2- , 0"; transcript1_id "TCONS_00113637"; splice_chain1 "2878179,2878503"; transcript2_id "TCONS_00113636"; splice_chain2 "";
chrC09_random	2840425	2840512	-	as_code "1^2- , 0"; transcript1_id "TCONS_00114007"; splice_chain1 ""; transcript2_id "TCONS_00114006"; splice_chain2 "2840512,2840425";
chrC09_random	2838016	2838113	-	as_code "1^2- , 0"; transcript1_id "TCONS_00114007"; splice_chain1 ""; transcript2_id "TCONS_00113801"; splice_chain2 "2838113,2838016";
chrC09_random	2796374	2796461	+	as_code "1^2- , 0"; transcript1_id "TCONS_00113925"; splice_chain1 "2796374,2796461"; transcript2_id "TCONS_00113632"; splice_chain2 "";
chrC09_random	2797386	2797482	+	as_code "1^2- , 0"; transcript1_id "TCONS_00113925"; splice_chain1 "2797386,2797482"; transcript2_id "TCONS_00113632"; splice_chain2 "";
chrC09_random	2794948	2795020	+	as_code "1^2- , 0"; transcript1_id "TCONS_00113925"; splice_chain1 ""; transcript2_id "TCONS_00113633"; splice_chain2 "2794948,2795020";
chrC09_random	2794782	2794859	+	as_code "1^2- , 0"; transcript1_id "TCONS_00113632"; splice_chain1 ""; transcript2_id "TCONS_00113633"; splice_chain2 "2794782,2794859";
chrC09_random	2981626	2981700	+	as_code "1^2- , 0"; transcript1_id "TCONS_00113644"; splice_chain1 ""; transcript2_id "TCONS_00113929"; splice_chain2 "2981626,2981700";
chrC09_random	2982232	2982326	+	as_code "1^2- , 0"; transcript1_id "TCONS_00113644"; splice_chain1 ""; transcript2_id "TCONS_00113928"; splice_chain2 "2982232,2982326";
chrC09_random	2044863	2044945	-	as_code "1^2- , 0"; transcript1_id "TCONS_00113787"; splice_chain1 "2044945,2044863"; transcript2_id "TCONS_00113788"; splice_chain2 "";
chrC09_random	2280600	2280703	-	as_code "1^2- , 0"; transcript1_id "TCONS_00114053"; splice_chain1 ""; transcript2_id "TCONS_00113790"; splice_chain2 "2280703,2280600";
chrC08	18393509	18393599	+	as_code "1^2- , 0"; transcript1_id "TCONS_00101732"; splice_chain1 ""; transcript2_id "TCONS_00101730"; splice_chain2 "18393509,18393599";
chrC08	18392852	18393398	+	as_code "1^2- , 0"; transcript1_id "TCONS_00101730"; splice_chain1 ""; transcript2_id "TCONS_00101731"; splice_chain2 "18392852,18393398";
chrC08	18522714	18522965	+	as_code "1^2- , 0"; transcript1_id "TCONS_00105412"; splice_chain1 "18522714,18522965"; transcript2_id "TCONS_00101737"; splice_chain2 "";
chrC08	18525097	18525245	+	as_code "1^2- , 0"; transcript1_id "TCONS_00101738"; splice_chain1 "18525097,18525245"; transcript2_id "TCONS_00101736"; splice_chain2 "";
chrC09_random	2204217	2204311	+	as_code "1^2- , 0"; transcript1_id "TCONS_00113922"; splice_chain1 "2204217,2204311"; transcript2_id "TCONS_00113622"; splice_chain2 "";
chrC08	18197347	18197416	-	as_code "1^2- , 0"; transcript1_id "TCONS_00103586"; splice_chain1 "18197416,18197347"; transcript2_id "TCONS_00103587"; splice_chain2 "";
chrC08	18196796	18196871	-	as_code "1^2- , 0"; transcript1_id "TCONS_00103586"; splice_chain1 ""; transcript2_id "TCONS_00103587"; splice_chain2 "18196871,18196796";
chrC08	18190025	18190109	+	as_code "1^2- , 0"; transcript1_id "TCONS_00105408"; splice_chain1 ""; transcript2_id "TCONS_00101725"; splice_chain2 "18190025,18190109";
chrC08	18260903	18261097	+	as_code "1^2- , 0"; transcript1_id "TCONS_00101729"; splice_chain1 "18260903,18261097"; transcript2_id "TCONS_00101728"; splice_chain2 "";
chrC08	18236278	18236385	-	as_code "1^2- , 0"; transcript1_id "TCONS_00103589"; splice_chain1 "18236385,18236278"; transcript2_id "TCONS_00103588"; splice_chain2 "";
chrC08	18286241	18286301	-	as_code "1^2- , 0"; transcript1_id "TCONS_00106152"; splice_chain1 ""; transcript2_id "TCONS_00103591"; splice_chain2 "18286301,18286241";
chrC08	18285057	18285150	-	as_code "1^2- , 0"; transcript1_id "TCONS_00106152"; splice_chain1 ""; transcript2_id "TCONS_00103593"; splice_chain2 "18285150,18285057";
chrC08	18283942	18284011	-	as_code "1^2- , 0"; transcript1_id "TCONS_00106152"; splice_chain1 ""; transcript2_id "TCONS_00103591"; splice_chain2 "18284011,18283942";
chrC09_random	1799332	1799400	-	as_code "1^2- , 0"; transcript1_id "TCONS_00113776"; splice_chain1 "1799400,1799332"; transcript2_id "TCONS_00113995"; splice_chain2 "";
chrC09_random	1798362	1798440	-	as_code "1^2- , 0"; transcript1_id "TCONS_00113775"; splice_chain1 "1798440,1798362"; transcript2_id "TCONS_00113995"; splice_chain2 "";
chrC09_random	1628112	1628181	-	as_code "1^2- , 0"; transcript1_id "TCONS_00113994"; splice_chain1 "1628181,1628112"; transcript2_id "TCONS_00113771"; splice_chain2 "";
chrC09_random	1625186	1625281	-	as_code "1^2- , 0"; transcript1_id "TCONS_00113994"; splice_chain1 "1625281,1625186"; transcript2_id "TCONS_00113770"; splice_chain2 "";
chrC09_random	1717306	1717395	+	as_code "1^2- , 0"; transcript1_id "TCONS_00113914"; splice_chain1 ""; transcript2_id "TCONS_00113610"; splice_chain2 "1717306,1717395";
chrC09_random	1998494	1998606	-	as_code "1^2- , 0"; transcript1_id "TCONS_00113785"; splice_chain1 ""; transcript2_id "TCONS_00113786"; splice_chain2 "1998606,1998494";
chrC09_random	1947598	1947679	-	as_code "1^2- , 0"; transcript1_id "TCONS_00113999"; splice_chain1 ""; transcript2_id "TCONS_00113784"; splice_chain2 "1947679,1947598";
chrC09_random	1930158	1930250	-	as_code "1^2- , 0"; transcript1_id "TCONS_00113997"; splice_chain1 ""; transcript2_id "TCONS_00113780"; splice_chain2 "1930250,1930158";
chrC09_random	1930746	1930826	-	as_code "1^2- , 0"; transcript1_id "TCONS_00113997"; splice_chain1 "1930826,1930746"; transcript2_id "TCONS_00113781"; splice_chain2 "";
chrC09_random	1930160	1930250	-	as_code "1^2- , 0"; transcript1_id "TCONS_00113997"; splice_chain1 ""; transcript2_id "TCONS_00113998"; splice_chain2 "1930250,1930160";
chrC09_random	1929473	1929557	-	as_code "1^2- , 0"; transcript1_id "TCONS_00113997"; splice_chain1 ""; transcript2_id "TCONS_00113781"; splice_chain2 "1929557,1929473";
chrC09_random	1929632	1929714	-	as_code "1^2- , 0"; transcript1_id "TCONS_00113780"; splice_chain1 ""; transcript2_id "TCONS_00113781"; splice_chain2 "1929714,1929632";
chrC09_random	1884306	1884376	+	as_code "1^2- , 0"; transcript1_id "TCONS_00113614"; splice_chain1 ""; transcript2_id "TCONS_00113916"; splice_chain2 "1884306,1884376";
chrC09_random	1884887	1884974	+	as_code "1^2- , 0"; transcript1_id "TCONS_00113615"; splice_chain1 ""; transcript2_id "TCONS_00113918"; splice_chain2 "1884887,1884974";
chrA03	5702979	5703058	+	as_code "1^2- , 0"; transcript1_id "TCONS_00014262"; splice_chain1 ""; transcript2_id "TCONS_00009629"; splice_chain2 "5702979,5703058";
chrA03	5704925	5705019	+	as_code "1^2- , 0"; transcript1_id "TCONS_00014262"; splice_chain1 ""; transcript2_id "TCONS_00009629"; splice_chain2 "5704925,5705019";
chrC08	18941551	18941621	-	as_code "1^2- , 0"; transcript1_id "TCONS_00106161"; splice_chain1 ""; transcript2_id "TCONS_00103618"; splice_chain2 "18941621,18941551";
chrC08	19014338	19014411	+	as_code "1^2- , 0"; transcript1_id "TCONS_00105417"; splice_chain1 ""; transcript2_id "TCONS_00101766"; splice_chain2 "19014338,19014411";
chrC08	18907371	18907452	-	as_code "1^2- , 0"; transcript1_id "TCONS_00106160"; splice_chain1 "18907452,18907371"; transcript2_id "TCONS_00103615"; splice_chain2 "";
chrC08	18907349	18907452	-	as_code "1^2- , 0"; transcript1_id "TCONS_00103614"; splice_chain1 "18907452,18907349"; transcript2_id "TCONS_00103615"; splice_chain2 "";
chrA03	5750325	5750399	-	as_code "1^2- , 0"; transcript1_id "TCONS_00012074"; splice_chain1 "5750399,5750325"; transcript2_id "TCONS_00012075"; splice_chain2 "";
chrC08	18842904	18842994	-	as_code "1^2- , 0"; transcript1_id "TCONS_00106157"; splice_chain1 "18842994,18842904"; transcript2_id "TCONS_00103610"; splice_chain2 "";
chrA03	5762785	5762863	+	as_code "1^2- , 0"; transcript1_id "TCONS_00014266"; splice_chain1 ""; transcript2_id "TCONS_00009635"; splice_chain2 "5762785,5762863";
chrA03	5732664	5732758	+	as_code "1^2- , 0"; transcript1_id "TCONS_00014264"; splice_chain1 ""; transcript2_id "TCONS_00014265"; splice_chain2 "5732664,5732758";
chrA03	5732664	5732755	+	as_code "1^2- , 0"; transcript1_id "TCONS_00014264"; splice_chain1 ""; transcript2_id "TCONS_00009633"; splice_chain2 "5732664,5732755";
chrA03	5733059	5733149	+	as_code "1^2- , 0"; transcript1_id "TCONS_00014264"; splice_chain1 "5733059,5733149"; transcript2_id "TCONS_00009631"; splice_chain2 "";
chrA03	5733208	5733300	+	as_code "1^2- , 0"; transcript1_id "TCONS_00014264"; splice_chain1 "5733208,5733300"; transcript2_id "TCONS_00014265"; splice_chain2 "";
chrA03	5725726	5725819	-	as_code "1^2- , 0"; transcript1_id "TCONS_00012073"; splice_chain1 "5725819,5725726"; transcript2_id "TCONS_00015287"; splice_chain2 "";
chrC08	18872818	18872887	-	as_code "1^2- , 0"; transcript1_id "TCONS_00103613"; splice_chain1 "18872887,18872818"; transcript2_id "TCONS_00106159"; splice_chain2 "";
chrA03	5910160	5910399	-	as_code "1^2- , 0"; transcript1_id "TCONS_00012082"; splice_chain1 "5910399,5910160"; transcript2_id "TCONS_00012081"; splice_chain2 "";
chrA03	5875496	5875578	+	as_code "1^2- , 0"; transcript1_id "TCONS_00009646"; splice_chain1 ""; transcript2_id "TCONS_00014269"; splice_chain2 "5875496,5875578";
chrC08	18831546	18831628	+	as_code "1^2- , 0"; transcript1_id "TCONS_00101752"; splice_chain1 "18831546,18831628"; transcript2_id "TCONS_00101753"; splice_chain2 "";
chrA03	5811543	5811609	+	as_code "1^2- , 0"; transcript1_id "TCONS_00009641"; splice_chain1 ""; transcript2_id "TCONS_00009642"; splice_chain2 "5811543,5811609";
chrC08	18801444	18801528	-	as_code "1^2- , 0"; transcript1_id "TCONS_00106155"; splice_chain1 "18801528,18801444"; transcript2_id "TCONS_00103605"; splice_chain2 "";
chrC08	18678847	18679420	+	as_code "1^2- , 0"; transcript1_id "TCONS_00101744"; splice_chain1 ""; transcript2_id "TCONS_00101745"; splice_chain2 "18678847,18679420";
chrA03	6038716	6038792	-	as_code "1^2- , 0"; transcript1_id "TCONS_00015298"; splice_chain1 "6038792,6038716"; transcript2_id "TCONS_00012103"; splice_chain2 "";
chrA03	6038717	6038792	-	as_code "1^2- , 0"; transcript1_id "TCONS_00012101"; splice_chain1 "6038792,6038717"; transcript2_id "TCONS_00012103"; splice_chain2 "";
chrA03	6036397	6036498	-	as_code "1^2- , 0"; transcript1_id "TCONS_00012099"; splice_chain1 "6036498,6036397"; transcript2_id "TCONS_00012098"; splice_chain2 "";
chrA03	6035097	6035183	-	as_code "1^2- , 0"; transcript1_id "TCONS_00012099"; splice_chain1 ""; transcript2_id "TCONS_00015296"; splice_chain2 "6035183,6035097";
chrA03	6035817	6036004	-	as_code "1^2- , 0"; transcript1_id "TCONS_00012099"; splice_chain1 "6036004,6035817"; transcript2_id "TCONS_00012100"; splice_chain2 "";
chrA03	5992804	5992906	+	as_code "1^2- , 0"; transcript1_id "TCONS_00009655"; splice_chain1 ""; transcript2_id "TCONS_00014272"; splice_chain2 "5992804,5992906";
chrA03	5993258	5993333	+	as_code "1^2- , 0"; transcript1_id "TCONS_00009655"; splice_chain1 ""; transcript2_id "TCONS_00014272"; splice_chain2 "5993258,5993333";
chrA03	5989232	5989848	+	as_code "1^2- , 0"; transcript1_id "TCONS_00009654"; splice_chain1 ""; transcript2_id "TCONS_00009653"; splice_chain2 "5989232,5989848";
chrA03	5980194	5980286	+	as_code "1^2- , 0"; transcript1_id "TCONS_00009652"; splice_chain1 "5980194,5980286"; transcript2_id "TCONS_00014271"; splice_chain2 "";
chrA03	5981308	5981414	+	as_code "1^2- , 0"; transcript1_id "TCONS_00009652"; splice_chain1 ""; transcript2_id "TCONS_00009651"; splice_chain2 "5981308,5981414";
chrA03	5981490	5981594	+	as_code "1^2- , 0"; transcript1_id "TCONS_00009651"; splice_chain1 ""; transcript2_id "TCONS_00014271"; splice_chain2 "5981490,5981594";
chrC08	19532258	19532354	-	as_code "1^2- , 0"; transcript1_id "TCONS_00106177"; splice_chain1 ""; transcript2_id "TCONS_00106178"; splice_chain2 "19532354,19532258";
chrA03	6022493	6022608	-	as_code "1^2- , 0"; transcript1_id "TCONS_00015295"; splice_chain1 "6022608,6022493"; transcript2_id "TCONS_00012096"; splice_chain2 "";
chrA03	6022222	6022354	-	as_code "1^2- , 0"; transcript1_id "TCONS_00012097"; splice_chain1 ""; transcript2_id "TCONS_00012096"; splice_chain2 "6022354,6022222";
chrA03	5956725	5956808	-	as_code "1^2- , 0"; transcript1_id "TCONS_00012092"; splice_chain1 ""; transcript2_id "TCONS_00012093"; splice_chain2 "5956808,5956725";
chrA03	5954307	5954382	-	as_code "1^2- , 0"; transcript1_id "TCONS_00012092"; splice_chain1 ""; transcript2_id "TCONS_00015293"; splice_chain2 "5954382,5954307";
chrC08	19391394	19391516	-	as_code "1^2- , 0"; transcript1_id "TCONS_00103650"; splice_chain1 "19391516,19391394"; transcript2_id "TCONS_00106176"; splice_chain2 "";
chrC08	19308732	19308825	-	as_code "1^2- , 0"; transcript1_id "TCONS_00106172"; splice_chain1 "19308825,19308732"; transcript2_id "TCONS_00103644"; splice_chain2 "";
chrA03	6104139	6104225	+	as_code "1^2- , 0"; transcript1_id "TCONS_00014279"; splice_chain1 ""; transcript2_id "TCONS_00009665"; splice_chain2 "6104139,6104225";
chrA03	6094273	6094371	+	as_code "1^2- , 0"; transcript1_id "TCONS_00014277"; splice_chain1 ""; transcript2_id "TCONS_00014278"; splice_chain2 "6094273,6094371";
chrA03	6094262	6094371	+	as_code "1^2- , 0"; transcript1_id "TCONS_00014277"; splice_chain1 ""; transcript2_id "TCONS_00009662"; splice_chain2 "6094262,6094371";
chrA03	6093986	6094066	+	as_code "1^2- , 0"; transcript1_id "TCONS_00014278"; splice_chain1 ""; transcript2_id "TCONS_00009664"; splice_chain2 "6093986,6094066";
chrC08	19244605	19244683	+	as_code "1^2- , 0"; transcript1_id "TCONS_00101786"; splice_chain1 ""; transcript2_id "TCONS_00105424"; splice_chain2 "19244605,19244683";
chrC08	19245090	19245162	+	as_code "1^2- , 0"; transcript1_id "TCONS_00101786"; splice_chain1 ""; transcript2_id "TCONS_00101787"; splice_chain2 "19245090,19245162";
chrC08	19245243	19245310	+	as_code "1^2- , 0"; transcript1_id "TCONS_00105424"; splice_chain1 ""; transcript2_id "TCONS_00101787"; splice_chain2 "19245243,19245310";
chrC08	19378294	19378385	+	as_code "1^2- , 0"; transcript1_id "TCONS_00105425"; splice_chain1 ""; transcript2_id "TCONS_00101788"; splice_chain2 "19378294,19378385";
chrC08	19379115	19379210	+	as_code "1^2- , 0"; transcript1_id "TCONS_00105425"; splice_chain1 ""; transcript2_id "TCONS_00105426"; splice_chain2 "19379115,19379210";
chrA03	6080321	6080399	-	as_code "1^2- , 0"; transcript1_id "TCONS_00015300"; splice_chain1 "6080399,6080321"; transcript2_id "TCONS_00012108"; splice_chain2 "";
chrC08	19418332	19418415	+	as_code "1^2- , 0"; transcript1_id "TCONS_00101790"; splice_chain1 ""; transcript2_id "TCONS_00101792"; splice_chain2 "19418332,19418415";
chrC08	19420397	19420489	+	as_code "1^2- , 0"; transcript1_id "TCONS_00105427"; splice_chain1 ""; transcript2_id "TCONS_00105428"; splice_chain2 "19420397,19420489";
chrA03	6051206	6051287	+	as_code "1^2- , 0"; transcript1_id "TCONS_00009657"; splice_chain1 ""; transcript2_id "TCONS_00009658"; splice_chain2 "6051206,6051287";
chrA03	6052551	6052647	+	as_code "1^2- , 0"; transcript1_id "TCONS_00009657"; splice_chain1 "6052551,6052647"; transcript2_id "TCONS_00014274"; splice_chain2 "";
chrC08	19235882	19235957	+	as_code "1^2- , 0"; transcript1_id "TCONS_00101783"; splice_chain1 ""; transcript2_id "TCONS_00101784"; splice_chain2 "19235882,19235957";
chrC08	19236297	19236380	+	as_code "1^2- , 0"; transcript1_id "TCONS_00101783"; splice_chain1 ""; transcript2_id "TCONS_00101784"; splice_chain2 "19236297,19236380";
chrA03	6148648	6148737	-	as_code "1^2- , 0"; transcript1_id "TCONS_00015302"; splice_chain1 ""; transcript2_id "TCONS_00012111"; splice_chain2 "6148737,6148648";
chrC08	19170178	19170255	+	as_code "1^2- , 0"; transcript1_id "TCONS_00101782"; splice_chain1 ""; transcript2_id "TCONS_00101781"; splice_chain2 "19170178,19170255";
chrA03	6140140	6140228	+	as_code "1^2- , 0"; transcript1_id "TCONS_00014280"; splice_chain1 ""; transcript2_id "TCONS_00009668"; splice_chain2 "6140140,6140228";
chrC08	19154082	19154159	+	as_code "1^2- , 0"; transcript1_id "TCONS_00101778"; splice_chain1 ""; transcript2_id "TCONS_00105422"; splice_chain2 "19154082,19154159";
chrA03	6221684	6221775	-	as_code "1^2- , 0"; transcript1_id "TCONS_00012115"; splice_chain1 "6221775,6221684"; transcript2_id "TCONS_00015306"; splice_chain2 "";
chrA03	6167873	6167955	-	as_code "1^2- , 0"; transcript1_id "TCONS_00015305"; splice_chain1 "6167955,6167873"; transcript2_id "TCONS_00012113"; splice_chain2 "";
chrA03	6167139	6167219	-	as_code "1^2- , 0"; transcript1_id "TCONS_00015304"; splice_chain1 "6167219,6167139"; transcript2_id "TCONS_00015305"; splice_chain2 "";
chrA03	6166964	6167054	-	as_code "1^2- , 0"; transcript1_id "TCONS_00015304"; splice_chain1 "6167054,6166964"; transcript2_id "TCONS_00012113"; splice_chain2 "";
chrC08	19137408	19137491	+	as_code "1^2- , 0"; transcript1_id "TCONS_00105420"; splice_chain1 "19137408,19137491"; transcript2_id "TCONS_00101775"; splice_chain2 "";
chrC08	19150826	19150909	+	as_code "1^2- , 0"; transcript1_id "TCONS_00101776"; splice_chain1 ""; transcript2_id "TCONS_00101777"; splice_chain2 "19150826,19150909";
chrC08	19151333	19151422	+	as_code "1^2- , 0"; transcript1_id "TCONS_00101776"; splice_chain1 "19151333,19151422"; transcript2_id "TCONS_00105421"; splice_chain2 "";
chrC08	19151333	19151423	+	as_code "1^2- , 0"; transcript1_id "TCONS_00105421"; splice_chain1 ""; transcript2_id "TCONS_00101777"; splice_chain2 "19151333,19151423";
chrC08	19151707	19151777	+	as_code "1^2- , 0"; transcript1_id "TCONS_00101776"; splice_chain1 "19151707,19151777"; transcript2_id "TCONS_00105421"; splice_chain2 "";
chrC08	19151707	19151779	+	as_code "1^2- , 0"; transcript1_id "TCONS_00105421"; splice_chain1 ""; transcript2_id "TCONS_00101777"; splice_chain2 "19151707,19151779";
chrC08	19151997	19152077	+	as_code "1^2- , 0"; transcript1_id "TCONS_00101776"; splice_chain1 "19151997,19152077"; transcript2_id "TCONS_00105421"; splice_chain2 "";
chrC08	19152346	19152418	+	as_code "1^2- , 0"; transcript1_id "TCONS_00105421"; splice_chain1 ""; transcript2_id "TCONS_00101777"; splice_chain2 "19152346,19152418";
chrC08	19126448	19127168	-	as_code "1^2- , 0"; transcript1_id "TCONS_00103633"; splice_chain1 "19127168,19126448"; transcript2_id "TCONS_00103635"; splice_chain2 "";
chrC08	19095561	19095638	-	as_code "1^2- , 0"; transcript1_id "TCONS_00106168"; splice_chain1 "19095638,19095561"; transcript2_id "TCONS_00106169"; splice_chain2 "";
chrC08	19033989	19034073	-	as_code "1^2- , 0"; transcript1_id "TCONS_00103624"; splice_chain1 "19034073,19033989"; transcript2_id "TCONS_00106164"; splice_chain2 "";
chrC08	19033989	19034858	-	as_code "1^2- , 0"; transcript1_id "TCONS_00103625"; splice_chain1 "19034858,19033989"; transcript2_id "TCONS_00106164"; splice_chain2 "";
chrC08	19049260	19049393	-	as_code "1^2- , 0"; transcript1_id "TCONS_00103626"; splice_chain1 "19049393,19049260"; transcript2_id "TCONS_00103627"; splice_chain2 "";
chrC08	19049260	19049401	-	as_code "1^2- , 0"; transcript1_id "TCONS_00103627"; splice_chain1 ""; transcript2_id "TCONS_00103628"; splice_chain2 "19049401,19049260";
chrC08	19049468	19049765	-	as_code "1^2- , 0"; transcript1_id "TCONS_00103629"; splice_chain1 "19049765,19049468"; transcript2_id "TCONS_00106167"; splice_chain2 "";
chrC08	19049471	19049768	-	as_code "1^2- , 0"; transcript1_id "TCONS_00106166"; splice_chain1 "19049768,19049471"; transcript2_id "TCONS_00106167"; splice_chain2 "";
chrC08	19038871	19039028	+	as_code "1^2- , 0"; transcript1_id "TCONS_00101771"; splice_chain1 ""; transcript2_id "TCONS_00105418"; splice_chain2 "19038871,19039028";
chrC08	19042240	19042763	+	as_code "1^2- , 0"; transcript1_id "TCONS_00101771"; splice_chain1 "19042240,19042763"; transcript2_id "TCONS_00105418"; splice_chain2 "";
chrC08	19083027	19083118	+	as_code "1^2- , 0"; transcript1_id "TCONS_00105419"; splice_chain1 ""; transcript2_id "TCONS_00101772"; splice_chain2 "19083027,19083118";
chrA03	6248736	6248819	+	as_code "1^2- , 0"; transcript1_id "TCONS_00009674"; splice_chain1 ""; transcript2_id "TCONS_00009675"; splice_chain2 "6248736,6248819";
chrC03	11060774	11060871	+	as_code "1^2- , 0"; transcript1_id "TCONS_00073499"; splice_chain1 "11060774,11060871"; transcript2_id "TCONS_00067922"; splice_chain2 "";
chrC03	11060648	11060720	+	as_code "1^2- , 0"; transcript1_id "TCONS_00067922"; splice_chain1 "11060648,11060720"; transcript2_id "TCONS_00067924"; splice_chain2 "";
chrC03	11052405	11052650	-	as_code "1^2- , 0"; transcript1_id "TCONS_00070833"; splice_chain1 ""; transcript2_id "TCONS_00074773"; splice_chain2 "11052650,11052405";
chrC03	10939122	10939214	+	as_code "1^2- , 0"; transcript1_id "TCONS_00073498"; splice_chain1 ""; transcript2_id "TCONS_00067914"; splice_chain2 "10939122,10939214";
chrC03	10977860	10977981	-	as_code "1^2- , 0"; transcript1_id "TCONS_00070829"; splice_chain1 "10977981,10977860"; transcript2_id "TCONS_00070831"; splice_chain2 "";
chrC03	10977411	10977496	-	as_code "1^2- , 0"; transcript1_id "TCONS_00070829"; splice_chain1 "10977496,10977411"; transcript2_id "TCONS_00070831"; splice_chain2 "";
chrC03	10967066	10967157	-	as_code "1^2- , 0"; transcript1_id "TCONS_00070828"; splice_chain1 "10967157,10967066"; transcript2_id "TCONS_00074772"; splice_chain2 "";
chrC03	10919378	10919462	+	as_code "1^2- , 0"; transcript1_id "TCONS_00073497"; splice_chain1 ""; transcript2_id "TCONS_00067913"; splice_chain2 "10919378,10919462";
chrA03	6403142	6403226	-	as_code "1^2- , 0"; transcript1_id "TCONS_00015313"; splice_chain1 ""; transcript2_id "TCONS_00012127"; splice_chain2 "6403226,6403142";
chrC03	10878163	10878259	+	as_code "1^2- , 0"; transcript1_id "TCONS_00067909"; splice_chain1 "10878163,10878259"; transcript2_id "TCONS_00067910"; splice_chain2 "";
chrA03	6436999	6437069	+	as_code "1^2- , 0"; transcript1_id "TCONS_00014283"; splice_chain1 ""; transcript2_id "TCONS_00014285"; splice_chain2 "6436999,6437069";
chrA03	6437374	6437487	+	as_code "1^2- , 0"; transcript1_id "TCONS_00014283"; splice_chain1 "6437374,6437487"; transcript2_id "TCONS_00014285"; splice_chain2 "";
chrA03	6437369	6437487	+	as_code "1^2- , 0"; transcript1_id "TCONS_00009684"; splice_chain1 "6437369,6437487"; transcript2_id "TCONS_00014285"; splice_chain2 "";
chrA03	6442329	6442480	+	as_code "1^2- , 0"; transcript1_id "TCONS_00009686"; splice_chain1 "6442329,6442480"; transcript2_id "TCONS_00009687"; splice_chain2 "";
chrA03	6443503	6443595	+	as_code "1^2- , 0"; transcript1_id "TCONS_00009686"; splice_chain1 "6443503,6443595"; transcript2_id "TCONS_00009687"; splice_chain2 "";
chrA03	6432527	6432625	-	as_code "1^2- , 0"; transcript1_id "TCONS_00012130"; splice_chain1 "6432625,6432527"; transcript2_id "TCONS_00012131"; splice_chain2 "";
chrA03	6431246	6431874	-	as_code "1^2- , 0"; transcript1_id "TCONS_00012130"; splice_chain1 ""; transcript2_id "TCONS_00012132"; splice_chain2 "6431874,6431246";
chrC06	31258771	31258859	+	as_code "1^2- , 0"; transcript1_id "TCONS_00090884"; splice_chain1 "31258771,31258859"; transcript2_id "TCONS_00093670"; splice_chain2 "";
chrC06	31172787	31172857	-	as_code "1^2- , 0"; transcript1_id "TCONS_00092483"; splice_chain1 "31172857,31172787"; transcript2_id "TCONS_00092484"; splice_chain2 "";
chrC03	10580565	10580649	-	as_code "1^2- , 0"; transcript1_id "TCONS_00070817"; splice_chain1 ""; transcript2_id "TCONS_00074767"; splice_chain2 "10580649,10580565";
chrC03	10580253	10580350	-	as_code "1^2- , 0"; transcript1_id "TCONS_00070817"; splice_chain1 ""; transcript2_id "TCONS_00074768"; splice_chain2 "10580350,10580253";
chrC03	10580089	10580173	-	as_code "1^2- , 0"; transcript1_id "TCONS_00074767"; splice_chain1 ""; transcript2_id "TCONS_00074768"; splice_chain2 "10580173,10580089";
chrC03	10736032	10736438	+	as_code "1^2- , 0"; transcript1_id "TCONS_00073492"; splice_chain1 ""; transcript2_id "TCONS_00067901"; splice_chain2 "10736032,10736438";
chrC03	10785761	10785838	+	as_code "1^2- , 0"; transcript1_id "TCONS_00067903"; splice_chain1 "10785761,10785838"; transcript2_id "TCONS_00073493"; splice_chain2 "";
chrC03	10709436	10709652	-	as_code "1^2- , 0"; transcript1_id "TCONS_00070819"; splice_chain1 ""; transcript2_id "TCONS_00070820"; splice_chain2 "10709652,10709436";
chrC03	10846806	10846900	+	as_code "1^2- , 0"; transcript1_id "TCONS_00073494"; splice_chain1 ""; transcript2_id "TCONS_00067905"; splice_chain2 "10846806,10846900";
chrC03	10850147	10850220	+	as_code "1^2- , 0"; transcript1_id "TCONS_00067905"; splice_chain1 ""; transcript2_id "TCONS_00073495"; splice_chain2 "10850147,10850220";
chrC06	31329103	31329177	-	as_code "1^2- , 0"; transcript1_id "TCONS_00094371"; splice_chain1 ""; transcript2_id "TCONS_00092495"; splice_chain2 "31329177,31329103";
chrC06	31330615	31330708	-	as_code "1^2- , 0"; transcript1_id "TCONS_00092495"; splice_chain1 ""; transcript2_id "TCONS_00094373"; splice_chain2 "31330708,31330615";
chrC06	31330617	31330710	-	as_code "1^2- , 0"; transcript1_id "TCONS_00092495"; splice_chain1 ""; transcript2_id "TCONS_00094374"; splice_chain2 "31330710,31330617";
chrC06	31342998	31343075	+	as_code "1^2- , 0"; transcript1_id "TCONS_00093673"; splice_chain1 ""; transcript2_id "TCONS_00090889"; splice_chain2 "31342998,31343075";
chrC06	31356242	31356318	+	as_code "1^2- , 0"; transcript1_id "TCONS_00093674"; splice_chain1 "31356242,31356318"; transcript2_id "TCONS_00090893"; splice_chain2 "";
chrC06	31356430	31356506	+	as_code "1^2- , 0"; transcript1_id "TCONS_00090893"; splice_chain1 "31356430,31356506"; transcript2_id "TCONS_00093675"; splice_chain2 "";
chrC06	31280340	31280422	-	as_code "1^2- , 0"; transcript1_id "TCONS_00094368"; splice_chain1 "31280422,31280340"; transcript2_id "TCONS_00092490"; splice_chain2 "";
chrC06	31320090	31320169	-	as_code "1^2- , 0"; transcript1_id "TCONS_00092492"; splice_chain1 "31320169,31320090"; transcript2_id "TCONS_00094369"; splice_chain2 "";
chrC03	11660124	11660212	+	as_code "1^2- , 0"; transcript1_id "TCONS_00073523"; splice_chain1 "11660124,11660212"; transcript2_id "TCONS_00067955"; splice_chain2 "";
chrC03	11662042	11662118	+	as_code "1^2- , 0"; transcript1_id "TCONS_00073523"; splice_chain1 "11662042,11662118"; transcript2_id "TCONS_00067955"; splice_chain2 "";
chrC03	11664492	11664571	-	as_code "1^2- , 0"; transcript1_id "TCONS_00070861"; splice_chain1 ""; transcript2_id "TCONS_00074784"; splice_chain2 "11664571,11664492";
chrC03	11574130	11574217	+	as_code "1^2- , 0"; transcript1_id "TCONS_00073522"; splice_chain1 "11574130,11574217"; transcript2_id "TCONS_00067952"; splice_chain2 "";
chrC03	11529942	11530019	-	as_code "1^2- , 0"; transcript1_id "TCONS_00074783"; splice_chain1 "11530019,11529942"; transcript2_id "TCONS_00070855"; splice_chain2 "";
chrC03	11529448	11529511	-	as_code "1^2- , 0"; transcript1_id "TCONS_00074783"; splice_chain1 ""; transcript2_id "TCONS_00070856"; splice_chain2 "11529511,11529448";
chrC03	11565330	11565364	+	as_code "1^2- , 0"; transcript1_id "TCONS_00073519"; splice_chain1 ""; transcript2_id "TCONS_00073520"; splice_chain2 "11565330,11565364";
chrC03	11670071	11670202	-	as_code "1^2- , 0"; transcript1_id "TCONS_00074786"; splice_chain1 ""; transcript2_id "TCONS_00074785"; splice_chain2 "11670202,11670071";
chrC03	11669896	11670012	-	as_code "1^2- , 0"; transcript1_id "TCONS_00074786"; splice_chain1 ""; transcript2_id "TCONS_00070862"; splice_chain2 "11670012,11669896";
chrC06	31379379	31379457	+	as_code "1^2- , 0"; transcript1_id "TCONS_00093678"; splice_chain1 ""; transcript2_id "TCONS_00093679"; splice_chain2 "31379379,31379457";
chrC03	11559250	11559333	+	as_code "1^2- , 0"; transcript1_id "TCONS_00067949"; splice_chain1 "11559250,11559333"; transcript2_id "TCONS_00073517"; splice_chain2 "";
chrC03	11559635	11559703	+	as_code "1^2- , 0"; transcript1_id "TCONS_00067950"; splice_chain1 ""; transcript2_id "TCONS_00073517"; splice_chain2 "11559635,11559703";
chrC03	11559462	11559597	+	as_code "1^2- , 0"; transcript1_id "TCONS_00067951"; splice_chain1 ""; transcript2_id "TCONS_00073516"; splice_chain2 "11559462,11559597";
chrC03	11559250	11559369	+	as_code "1^2- , 0"; transcript1_id "TCONS_00073517"; splice_chain1 ""; transcript2_id "TCONS_00073516"; splice_chain2 "11559250,11559369";
chrC06	31398924	31399122	+	as_code "1^2- , 0"; transcript1_id "TCONS_00093680"; splice_chain1 "31398924,31399122"; transcript2_id "TCONS_00093683"; splice_chain2 "";
chrC06	31398705	31398816	+	as_code "1^2- , 0"; transcript1_id "TCONS_00093680"; splice_chain1 ""; transcript2_id "TCONS_00090895"; splice_chain2 "31398705,31398816";
chrC06	31399724	31399850	+	as_code "1^2- , 0"; transcript1_id "TCONS_00093680"; splice_chain1 ""; transcript2_id "TCONS_00093682"; splice_chain2 "31399724,31399850";
chrC03	11469061	11469175	-	as_code "1^2- , 0"; transcript1_id "TCONS_00074781"; splice_chain1 ""; transcript2_id "TCONS_00070852"; splice_chain2 "11469175,11469061";
chrC03	11469348	11469821	-	as_code "1^2- , 0"; transcript1_id "TCONS_00070852"; splice_chain1 "11469821,11469348"; transcript2_id "TCONS_00070851"; splice_chain2 "";
chrC03	11354436	11354527	+	as_code "1^2- , 0"; transcript1_id "TCONS_00067939"; splice_chain1 "11354436,11354527"; transcript2_id "TCONS_00073512"; splice_chain2 "";
chrC03	11354951	11355029	+	as_code "1^2- , 0"; transcript1_id "TCONS_00067939"; splice_chain1 "11354951,11355029"; transcript2_id "TCONS_00073512"; splice_chain2 "";
chrC03	11356083	11356160	+	as_code "1^2- , 0"; transcript1_id "TCONS_00067939"; splice_chain1 ""; transcript2_id "TCONS_00073511"; splice_chain2 "11356083,11356160";
chrC03	11356235	11356307	+	as_code "1^2- , 0"; transcript1_id "TCONS_00073511"; splice_chain1 "11356235,11356307"; transcript2_id "TCONS_00073512"; splice_chain2 "";
chrC03	11398106	11398333	+	as_code "1^2- , 0"; transcript1_id "TCONS_00073514"; splice_chain1 "11398106,11398333"; transcript2_id "TCONS_00067941"; splice_chain2 "";
chrC03	11398237	11398333	+	as_code "1^2- , 0"; transcript1_id "TCONS_00073513"; splice_chain1 ""; transcript2_id "TCONS_00073515"; splice_chain2 "11398237,11398333";
chrC03	11398106	11398199	+	as_code "1^2- , 0"; transcript1_id "TCONS_00073513"; splice_chain1 "11398106,11398199"; transcript2_id "TCONS_00067941"; splice_chain2 "";
chrC03	11400659	11400755	+	as_code "1^2- , 0"; transcript1_id "TCONS_00073515"; splice_chain1 ""; transcript2_id "TCONS_00067944"; splice_chain2 "11400659,11400755";
chrC03	11400781	11400871	+	as_code "1^2- , 0"; transcript1_id "TCONS_00067943"; splice_chain1 ""; transcript2_id "TCONS_00067944"; splice_chain2 "11400781,11400871";
chrC06	31479798	31479895	-	as_code "1^2- , 0"; transcript1_id "TCONS_00093105"; splice_chain1 ""; transcript2_id "TCONS_00094383"; splice_chain2 "31479895,31479798";
chrC06	31520760	31520830	-	as_code "1^2- , 0"; transcript1_id "TCONS_00092502"; splice_chain1 "31520830,31520760"; transcript2_id "TCONS_00092504"; splice_chain2 "";
chrC06	31519974	31520051	-	as_code "1^2- , 0"; transcript1_id "TCONS_00092502"; splice_chain1 ""; transcript2_id "TCONS_00092504"; splice_chain2 "31520051,31519974";
chrC06	31519644	31519708	-	as_code "1^2- , 0"; transcript1_id "TCONS_00092504"; splice_chain1 "31519708,31519644"; transcript2_id "TCONS_00092503"; splice_chain2 "";
chrC06	31537508	31537579	-	as_code "1^2- , 0"; transcript1_id "TCONS_00094385"; splice_chain1 ""; transcript2_id "TCONS_00092505"; splice_chain2 "31537579,31537508";
chrC06	31537388	31537454	-	as_code "1^2- , 0"; transcript1_id "TCONS_00092505"; splice_chain1 "31537454,31537388"; transcript2_id "TCONS_00092506"; splice_chain2 "";
chrC03	11250646	11250738	-	as_code "1^2- , 0"; transcript1_id "TCONS_00074778"; splice_chain1 "11250738,11250646"; transcript2_id "TCONS_00070847"; splice_chain2 "";
chrC03	11221894	11221958	+	as_code "1^2- , 0"; transcript1_id "TCONS_00067931"; splice_chain1 ""; transcript2_id "TCONS_00067932"; splice_chain2 "11221894,11221958";
chrC03	11226893	11227479	-	as_code "1^2- , 0"; transcript1_id "TCONS_00074776"; splice_chain1 ""; transcript2_id "TCONS_00074777"; splice_chain2 "11227479,11226893";
chrC03	11258958	11259034	+	as_code "1^2- , 0"; transcript1_id "TCONS_00073507"; splice_chain1 ""; transcript2_id "TCONS_00067933"; splice_chain2 "11258958,11259034";
chrC03	11260509	11260584	+	as_code "1^2- , 0"; transcript1_id "TCONS_00073507"; splice_chain1 "11260509,11260584"; transcript2_id "TCONS_00067935"; splice_chain2 "";
chrC03	11259266	11259338	+	as_code "1^2- , 0"; transcript1_id "TCONS_00067933"; splice_chain1 ""; transcript2_id "TCONS_00073508"; splice_chain2 "11259266,11259338";
chrC03	11370293	11370673	-	as_code "1^2- , 0"; transcript1_id "TCONS_00070849"; splice_chain1 ""; transcript2_id "TCONS_00074779"; splice_chain2 "11370673,11370293";
chrC06	31699314	31699732	-	as_code "1^2- , 0"; transcript1_id "TCONS_00092520"; splice_chain1 ""; transcript2_id "TCONS_00094387"; splice_chain2 "31699732,31699314";
chrC03	11130508	11130609	-	as_code "1^2- , 0"; transcript1_id "TCONS_00070840"; splice_chain1 "11130609,11130508"; transcript2_id "TCONS_00070839"; splice_chain2 "";
[truncated: 61,071 more rows]

## Sheet: S3-2
Table S3-2 The AS patterns of inoculated cotyledons
Seqname	start	end	strand	structure
chrA03_random	518126	518259	-	as_code "1^2- , 0"; transcript1_id "TCONS_00016465"; splice_chain1 "518259,518126"; transcript2_id "TCONS_00016464"; splice_chain2 "";
chrC04	21892620	21892701	-	as_code "1^2- , 0"; transcript1_id "TCONS_00079645"; splice_chain1 "21892701,21892620"; transcript2_id "TCONS_00079646"; splice_chain2 "";
chrC04	21896304	21896396	+	as_code "1^2- , 0"; transcript1_id "TCONS_00077649"; splice_chain1 "21896304,21896396"; transcript2_id "TCONS_00077650"; splice_chain2 "";
chrC04	21814200	21814300	+	as_code "1^2- , 0"; transcript1_id "TCONS_00077643"; splice_chain1 ""; transcript2_id "TCONS_00077644"; splice_chain2 "21814200,21814300";
chrC04	21799239	21799330	-	as_code "1^2- , 0"; transcript1_id "TCONS_00082180"; splice_chain1 "21799330,21799239"; transcript2_id "TCONS_00082181"; splice_chain2 "";
chrC04	21798610	21798690	-	as_code "1^2- , 0"; transcript1_id "TCONS_00082180"; splice_chain1 "21798690,21798610"; transcript2_id "TCONS_00082181"; splice_chain2 "";
chrC04	21798127	21798208	-	as_code "1^2- , 0"; transcript1_id "TCONS_00082181"; splice_chain1 ""; transcript2_id "TCONS_00082182"; splice_chain2 "21798208,21798127";
chrC04	21807642	21807728	+	as_code "1^2- , 0"; transcript1_id "TCONS_00077642"; splice_chain1 ""; transcript2_id "TCONS_00081275"; splice_chain2 "21807642,21807728";
chrA03_random	582569	583403	-	as_code "1^2- , 0"; transcript1_id "TCONS_00016469"; splice_chain1 "583403,582569"; transcript2_id "TCONS_00016791"; splice_chain2 "";
chrA03_random	582568	583402	-	as_code "1^2- , 0"; transcript1_id "TCONS_00016468"; splice_chain1 "583402,582568"; transcript2_id "TCONS_00016791"; splice_chain2 "";
chrA03_random	582570	583402	-	as_code "1^2- , 0"; transcript1_id "TCONS_00016791"; splice_chain1 ""; transcript2_id "TCONS_00016792"; splice_chain2 "583402,582570";
chrA03_random	564587	564671	+	as_code "1^2- , 0"; transcript1_id "TCONS_00016212"; splice_chain1 "564587,564671"; transcript2_id "TCONS_00016697"; splice_chain2 "";
chrA03_random	566213	566296	+	as_code "1^2- , 0"; transcript1_id "TCONS_00016212"; splice_chain1 ""; transcript2_id "TCONS_00016698"; splice_chain2 "566213,566296";
chrA03_random	572194	572288	+	as_code "1^2- , 0"; transcript1_id "TCONS_00016697"; splice_chain1 ""; transcript2_id "TCONS_00016698"; splice_chain2 "572194,572288";
chrA03_random	570298	570391	+	as_code "1^2- , 0"; transcript1_id "TCONS_00016697"; splice_chain1 "570298,570391"; transcript2_id "TCONS_00016214"; splice_chain2 "";
chrA03_random	606694	606848	-	as_code "1^2- , 0"; transcript1_id "TCONS_00016473"; splice_chain1 ""; transcript2_id "TCONS_00016793"; splice_chain2 "606848,606694";
chrA03_random	606300	606373	-	as_code "1^2- , 0"; transcript1_id "TCONS_00016472"; splice_chain1 ""; transcript2_id "TCONS_00016793"; splice_chain2 "606373,606300";
chrA03_random	618382	618470	+	as_code "1^2- , 0"; transcript1_id "TCONS_00016219"; splice_chain1 "618382,618470"; transcript2_id "TCONS_00016699"; splice_chain2 "";
chrA03_random	619587	619681	+	as_code "1^2- , 0"; transcript1_id "TCONS_00016218"; splice_chain1 "619587,619681"; transcript2_id "TCONS_00016219"; splice_chain2 "";
chrC04	21797101	21797210	-	as_code "1^2- , 0"; transcript1_id "TCONS_00079640"; splice_chain1 "21797210,21797101"; transcript2_id "TCONS_00079641"; splice_chain2 "";
chrC04	21791076	21791151	+	as_code "1^2- , 0"; transcript1_id "TCONS_00081274"; splice_chain1 ""; transcript2_id "TCONS_00077638"; splice_chain2 "21791076,21791151";
chrC04	21788655	21788760	+	as_code "1^2- , 0"; transcript1_id "TCONS_00077636"; splice_chain1 ""; transcript2_id "TCONS_00077637"; splice_chain2 "21788655,21788760";
chrC04	21788835	21789119	+	as_code "1^2- , 0"; transcript1_id "TCONS_00077635"; splice_chain1 ""; transcript2_id "TCONS_00077637"; splice_chain2 "21788835,21789119";
chrC04	21789343	21789450	+	as_code "1^2- , 0"; transcript1_id "TCONS_00077636"; splice_chain1 ""; transcript2_id "TCONS_00077635"; splice_chain2 "21789343,21789450";
chrC04	21762443	21762533	+	as_code "1^2- , 0"; transcript1_id "TCONS_00081272"; splice_chain1 ""; transcript2_id "TCONS_00077632"; splice_chain2 "21762443,21762533";
chrC04	21762819	21762914	+	as_code "1^2- , 0"; transcript1_id "TCONS_00081272"; splice_chain1 "21762819,21762914"; transcript2_id "TCONS_00077632"; splice_chain2 "";
chrC04	21701443	21701532	-	as_code "1^2- , 0"; transcript1_id "TCONS_00079636"; splice_chain1 ""; transcript2_id "TCONS_00079637"; splice_chain2 "21701532,21701443";
chrC04	21771389	21771486	-	as_code "1^2- , 0"; transcript1_id "TCONS_00082178"; splice_chain1 ""; transcript2_id "TCONS_00082179"; splice_chain2 "21771486,21771389";
chrA03_random	636871	637140	+	as_code "1^2- , 0"; transcript1_id "TCONS_00016700"; splice_chain1 ""; transcript2_id "TCONS_00016701"; splice_chain2 "636871,637140";
chrA03_random	636874	637140	+	as_code "1^2- , 0"; transcript1_id "TCONS_00016700"; splice_chain1 ""; transcript2_id "TCONS_00016222"; splice_chain2 "636874,637140";
chrA03_random	638293	638363	+	as_code "1^2- , 0"; transcript1_id "TCONS_00016700"; splice_chain1 ""; transcript2_id "TCONS_00016222"; splice_chain2 "638293,638363";
chrA03_random	703357	703439	+	as_code "1^2- , 0"; transcript1_id "TCONS_00016702"; splice_chain1 "703357,703439"; transcript2_id "TCONS_00016227"; splice_chain2 "";
chrA03_random	630000	630103	-	as_code "1^2- , 0"; transcript1_id "TCONS_00016794"; splice_chain1 "630103,630000"; transcript2_id "TCONS_00016795"; splice_chain2 "";
chrA03_random	630002	630103	-	as_code "1^2- , 0"; transcript1_id "TCONS_00016795"; splice_chain1 ""; transcript2_id "TCONS_00016479"; splice_chain2 "630103,630002";
chrA03_random	629478	629557	-	as_code "1^2- , 0"; transcript1_id "TCONS_00016796"; splice_chain1 "629557,629478"; transcript2_id "TCONS_00016795"; splice_chain2 "";
chrA03_random	629647	629720	-	as_code "1^2- , 0"; transcript1_id "TCONS_00016796"; splice_chain1 "629720,629647"; transcript2_id "TCONS_00016479"; splice_chain2 "";
chrA03_random	647938	648035	+	as_code "1^2- , 0"; transcript1_id "TCONS_00016223"; splice_chain1 ""; transcript2_id "TCONS_00016224"; splice_chain2 "647938,648035";
chrC04	21463930	21464014	-	as_code "1^2- , 0"; transcript1_id "TCONS_00079629"; splice_chain1 ""; transcript2_id "TCONS_00079627"; splice_chain2 "21464014,21463930";
chrC04	21463933	21464014	-	as_code "1^2- , 0"; transcript1_id "TCONS_00079629"; splice_chain1 ""; transcript2_id "TCONS_00082172"; splice_chain2 "21464014,21463933";
chrC04	21464268	21464566	-	as_code "1^2- , 0"; transcript1_id "TCONS_00079626"; splice_chain1 "21464566,21464268"; transcript2_id "TCONS_00079627"; splice_chain2 "";
chrC04	21588033	21588115	-	as_code "1^2- , 0"; transcript1_id "TCONS_00079630"; splice_chain1 ""; transcript2_id "TCONS_00082175"; splice_chain2 "21588115,21588033";
chrA03_random	716575	716669	+	as_code "1^2- , 0"; transcript1_id "TCONS_00016231"; splice_chain1 ""; transcript2_id "TCONS_00016232"; splice_chain2 "716575,716669";
chrA03_random	717346	717448	+	as_code "1^2- , 0"; transcript1_id "TCONS_00016231"; splice_chain1 ""; transcript2_id "TCONS_00016230"; splice_chain2 "717346,717448";
chrA03_random	750010	750080	+	as_code "1^2- , 0"; transcript1_id "TCONS_00016240"; splice_chain1 "750010,750080"; transcript2_id "TCONS_00016705"; splice_chain2 "";
chrA03_random	746963	747041	+	as_code "1^2- , 0"; transcript1_id "TCONS_00016239"; splice_chain1 "746963,747041"; transcript2_id "TCONS_00016704"; splice_chain2 "";
chrA03_random	705548	705622	-	as_code "1^2- , 0"; transcript1_id "TCONS_00016484"; splice_chain1 "705622,705548"; transcript2_id "TCONS_00016797"; splice_chain2 "";
chrA03_random	719463	719574	+	as_code "1^2- , 0"; transcript1_id "TCONS_00016233"; splice_chain1 "719463,719574"; transcript2_id "TCONS_00016235"; splice_chain2 "";
chrA03_random	719463	719565	+	as_code "1^2- , 0"; transcript1_id "TCONS_00016235"; splice_chain1 ""; transcript2_id "TCONS_00016234"; splice_chain2 "719463,719565";
chrC04	21339416	21339502	+	as_code "1^2- , 0"; transcript1_id "TCONS_00081265"; splice_chain1 ""; transcript2_id "TCONS_00077625"; splice_chain2 "21339416,21339502";
chrC04	21361045	21361148	+	as_code "1^2- , 0"; transcript1_id "TCONS_00081266"; splice_chain1 "21361045,21361148"; transcript2_id "TCONS_00077626"; splice_chain2 "";
chrC04	21360857	21360941	+	as_code "1^2- , 0"; transcript1_id "TCONS_00081268"; splice_chain1 ""; transcript2_id "TCONS_00077626"; splice_chain2 "21360857,21360941";
chrA03_random	792258	792338	-	as_code "1^2- , 0"; transcript1_id "TCONS_00016800"; splice_chain1 "792338,792258"; transcript2_id "TCONS_00016491"; splice_chain2 "";
chrA03_random	786973	787041	-	as_code "1^2- , 0"; transcript1_id "TCONS_00016798"; splice_chain1 "787041,786973"; transcript2_id "TCONS_00016799"; splice_chain2 "";
chrA03_random	787679	787765	-	as_code "1^2- , 0"; transcript1_id "TCONS_00016799"; splice_chain1 "787765,787679"; transcript2_id "TCONS_00016489"; splice_chain2 "";
chrC04	20797065	20797237	-	as_code "1^2- , 0"; transcript1_id "TCONS_00082167"; splice_chain1 ""; transcript2_id "TCONS_00079621"; splice_chain2 "20797237,20797065";
chrC04	22670730	22670848	+	as_code "1^2- , 0"; transcript1_id "TCONS_00081285"; splice_chain1 "22670730,22670848"; transcript2_id "TCONS_00081286"; splice_chain2 "";
chrC04	22671407	22671476	+	as_code "1^2- , 0"; transcript1_id "TCONS_00081285"; splice_chain1 "22671407,22671476"; transcript2_id "TCONS_00081286"; splice_chain2 "";
chrC04	22630422	22630550	-	as_code "1^2- , 0"; transcript1_id "TCONS_00079669"; splice_chain1 "22630550,22630422"; transcript2_id "TCONS_00079670"; splice_chain2 "";
chrC04	22689859	22689954	+	as_code "1^2- , 0"; transcript1_id "TCONS_00077681"; splice_chain1 ""; transcript2_id "TCONS_00077682"; splice_chain2 "22689859,22689954";
chrC04	22391089	22391153	-	as_code "1^2- , 0"; transcript1_id "TCONS_00079665"; splice_chain1 "22391153,22391089"; transcript2_id "TCONS_00079666"; splice_chain2 "";
chrC04	22390619	22390699	-	as_code "1^2- , 0"; transcript1_id "TCONS_00079665"; splice_chain1 "22390699,22390619"; transcript2_id "TCONS_00079666"; splice_chain2 "";
chrC04	22276030	22276118	-	as_code "1^2- , 0"; transcript1_id "TCONS_00082185"; splice_chain1 "22276118,22276030"; transcript2_id "TCONS_00082187"; splice_chain2 "";
chrC04	22275548	22275649	-	as_code "1^2- , 0"; transcript1_id "TCONS_00082185"; splice_chain1 "22275649,22275548"; transcript2_id "TCONS_00079662"; splice_chain2 "";
chrC04	22275547	22275625	-	as_code "1^2- , 0"; transcript1_id "TCONS_00082187"; splice_chain1 "22275625,22275547"; transcript2_id "TCONS_00079662"; splice_chain2 "";
chrC04	22275545	22275649	-	as_code "1^2- , 0"; transcript1_id "TCONS_00082188"; splice_chain1 "22275649,22275545"; transcript2_id "TCONS_00079662"; splice_chain2 "";
chrC04	22275548	22275625	-	as_code "1^2- , 0"; transcript1_id "TCONS_00082186"; splice_chain1 "22275625,22275548"; transcript2_id "TCONS_00079662"; splice_chain2 "";
chrC04	22275202	22275279	-	as_code "1^2- , 0"; transcript1_id "TCONS_00082185"; splice_chain1 "22275279,22275202"; transcript2_id "TCONS_00079662"; splice_chain2 "";
chrC04	22111179	22111254	-	as_code "1^2- , 0"; transcript1_id "TCONS_00082184"; splice_chain1 "22111254,22111179"; transcript2_id "TCONS_00079659"; splice_chain2 "";
chrC04	22060066	22060215	+	as_code "1^2- , 0"; transcript1_id "TCONS_00077661"; splice_chain1 ""; transcript2_id "TCONS_00077659"; splice_chain2 "22060066,22060215";
chrC04	22059539	22060215	+	as_code "1^2- , 0"; transcript1_id "TCONS_00077661"; splice_chain1 ""; transcript2_id "TCONS_00077662"; splice_chain2 "22059539,22060215";
chrC04	22041898	22041989	+	as_code "1^2- , 0"; transcript1_id "TCONS_00081279"; splice_chain1 ""; transcript2_id "TCONS_00077658"; splice_chain2 "22041898,22041989";
chrC04	22063085	22063178	+	as_code "1^2- , 0"; transcript1_id "TCONS_00077664"; splice_chain1 "22063085,22063178"; transcript2_id "TCONS_00077666"; splice_chain2 "";
chrC04	22063721	22063814	+	as_code "1^2- , 0"; transcript1_id "TCONS_00077664"; splice_chain1 "22063721,22063814"; transcript2_id "TCONS_00081282"; splice_chain2 "";
chrC04	22064271	22064349	+	as_code "1^2- , 0"; transcript1_id "TCONS_00077665"; splice_chain1 "22064271,22064349"; transcript2_id "TCONS_00081282"; splice_chain2 "";
chrC04	22063519	22063591	+	as_code "1^2- , 0"; transcript1_id "TCONS_00081281"; splice_chain1 ""; transcript2_id "TCONS_00077666"; splice_chain2 "22063519,22063591";
chrC07	17001217	17001276	+	as_code "1^2- , 0"; transcript1_id "TCONS_00099326"; splice_chain1 "17001217,17001276"; transcript2_id "TCONS_00095558"; splice_chain2 "";
chrC07	16994634	16994860	+	as_code "1^2- , 0"; transcript1_id "TCONS_00095556"; splice_chain1 "16994634,16994860"; transcript2_id "TCONS_00095557"; splice_chain2 "";
chrC07	16996673	16996777	-	as_code "1^2- , 0"; transcript1_id "TCONS_00097547"; splice_chain1 ""; transcript2_id "TCONS_00100195"; splice_chain2 "16996777,16996673";
chrC07	16920362	16920453	-	as_code "1^2- , 0"; transcript1_id "TCONS_00100194"; splice_chain1 "16920453,16920362"; transcript2_id "TCONS_00097545"; splice_chain2 "";
chrC07	16919765	16919849	-	as_code "1^2- , 0"; transcript1_id "TCONS_00100194"; splice_chain1 ""; transcript2_id "TCONS_00097545"; splice_chain2 "16919849,16919765";
chrC07	16917465	16917601	+	as_code "1^2- , 0"; transcript1_id "TCONS_00099323"; splice_chain1 "16917465,16917601"; transcript2_id "TCONS_00095553"; splice_chain2 "";
chrC07	16918900	16918992	+	as_code "1^2- , 0"; transcript1_id "TCONS_00095553"; splice_chain1 ""; transcript2_id "TCONS_00095555"; splice_chain2 "16918900,16918992";
chrC07	16911305	16911396	-	as_code "1^2- , 0"; transcript1_id "TCONS_00097543"; splice_chain1 ""; transcript2_id "TCONS_00100192"; splice_chain2 "16911396,16911305";
chrC07	16911010	16911092	-	as_code "1^2- , 0"; transcript1_id "TCONS_00097543"; splice_chain1 ""; transcript2_id "TCONS_00100193"; splice_chain2 "16911092,16911010";
chrA08	17800431	17800541	-	as_code "1^2- , 0"; transcript1_id "TCONS_00039617"; splice_chain1 ""; transcript2_id "TCONS_00038289"; splice_chain2 "17800541,17800431";
chrC07	17020534	17020653	+	as_code "1^2- , 0"; transcript1_id "TCONS_00099327"; splice_chain1 ""; transcript2_id "TCONS_00095560"; splice_chain2 "17020534,17020653";
chrC07	17023031	17023121	-	as_code "1^2- , 0"; transcript1_id "TCONS_00097549"; splice_chain1 ""; transcript2_id "TCONS_00097550"; splice_chain2 "17023121,17023031";
chrC07	17022066	17022154	-	as_code "1^2- , 0"; transcript1_id "TCONS_00097549"; splice_chain1 "17022154,17022066"; transcript2_id "TCONS_00097551"; splice_chain2 "";
chrC07	17021734	17021821	-	as_code "1^2- , 0"; transcript1_id "TCONS_00097551"; splice_chain1 "17021821,17021734"; transcript2_id "TCONS_00100196"; splice_chain2 "";
chrC07	16604654	16604759	-	as_code "1^2- , 0"; transcript1_id "TCONS_00100181"; splice_chain1 ""; transcript2_id "TCONS_00097527"; splice_chain2 "16604759,16604654";
chrC07	16594086	16594370	-	as_code "1^2- , 0"; transcript1_id "TCONS_00100181"; splice_chain1 "16594370,16594086"; transcript2_id "TCONS_00097528"; splice_chain2 "";
chrC07	16605477	16605554	-	as_code "1^2- , 0"; transcript1_id "TCONS_00100181"; splice_chain1 "16605554,16605477"; transcript2_id "TCONS_00100184"; splice_chain2 "";
chrC07	16605477	16605549	-	as_code "1^2- , 0"; transcript1_id "TCONS_00097528"; splice_chain1 "16605549,16605477"; transcript2_id "TCONS_00100184"; splice_chain2 "";
chrA08	17946038	17946107	+	as_code "1^2- , 0"; transcript1_id "TCONS_00039025"; splice_chain1 "17946038,17946107"; transcript2_id "TCONS_00036998"; splice_chain2 "";
chrA08	17948467	17948551	+	as_code "1^2- , 0"; transcript1_id "TCONS_00039025"; splice_chain1 "17948467,17948551"; transcript2_id "TCONS_00036998"; splice_chain2 "";
chrA08	17918796	17918864	-	as_code "1^2- , 0"; transcript1_id "TCONS_00039625"; splice_chain1 "17918864,17918796"; transcript2_id "TCONS_00038301"; splice_chain2 "";
chrA08	17918306	17918399	-	as_code "1^2- , 0"; transcript1_id "TCONS_00039624"; splice_chain1 "17918399,17918306"; transcript2_id "TCONS_00039625"; splice_chain2 "";
chrC07	16885968	16886073	-	as_code "1^2- , 0"; transcript1_id "TCONS_00097540"; splice_chain1 ""; transcript2_id "TCONS_00097541"; splice_chain2 "16886073,16885968";
chrC07	16886104	16886189	-	as_code "1^2- , 0"; transcript1_id "TCONS_00097540"; splice_chain1 ""; transcript2_id "TCONS_00100190"; splice_chain2 "16886189,16886104";
chrA08	17874687	17874783	-	as_code "1^2- , 0"; transcript1_id "TCONS_00038299"; splice_chain1 ""; transcript2_id "TCONS_00039622"; splice_chain2 "17874783,17874687";
chrC07	16880855	16881185	-	as_code "1^2- , 0"; transcript1_id "TCONS_00100188"; splice_chain1 ""; transcript2_id "TCONS_00097538"; splice_chain2 "16881185,16880855";
chrC07	16881268	16881433	-	as_code "1^2- , 0"; transcript1_id "TCONS_00097538"; splice_chain1 ""; transcript2_id "TCONS_00097539"; splice_chain2 "16881433,16881268";
chrC07	16881268	16881350	-	as_code "1^2- , 0"; transcript1_id "TCONS_00097538"; splice_chain1 ""; transcript2_id "TCONS_00100189"; splice_chain2 "16881350,16881268";
chrA08	17893833	17893905	+	as_code "1^2- , 0"; transcript1_id "TCONS_00036992"; splice_chain1 ""; transcript2_id "TCONS_00039022"; splice_chain2 "17893833,17893905";
chrC07	16815549	16815635	-	as_code "1^2- , 0"; transcript1_id "TCONS_00100185"; splice_chain1 "16815635,16815549"; transcript2_id "TCONS_00097534"; splice_chain2 "";
chrA08	17826859	17826949	-	as_code "1^2- , 0"; transcript1_id "TCONS_00038292"; splice_chain1 "17826949,17826859"; transcript2_id "TCONS_00039619"; splice_chain2 "";
chrA08	18018168	18018279	+	as_code "1^2- , 0"; transcript1_id "TCONS_00037009"; splice_chain1 ""; transcript2_id "TCONS_00037010"; splice_chain2 "18018168,18018279";
chrA08	18008462	18008541	-	as_code "1^2- , 0"; transcript1_id "TCONS_00038313"; splice_chain1 "18008541,18008462"; transcript2_id "TCONS_00038312"; splice_chain2 "";
chrA08	18010729	18010811	-	as_code "1^2- , 0"; transcript1_id "TCONS_00038313"; splice_chain1 ""; transcript2_id "TCONS_00038314"; splice_chain2 "18010811,18010729";
chrA08	18013458	18013566	+	as_code "1^2- , 0"; transcript1_id "TCONS_00037006"; splice_chain1 "18013458,18013566"; transcript2_id "TCONS_00037007"; splice_chain2 "";
chrA08	18035250	18035335	-	as_code "1^2- , 0"; transcript1_id "TCONS_00038315"; splice_chain1 "18035335,18035250"; transcript2_id "TCONS_00039630"; splice_chain2 "";
chrA08	18040237	18040316	-	as_code "1^2- , 0"; transcript1_id "TCONS_00038315"; splice_chain1 "18040316,18040237"; transcript2_id "TCONS_00039633"; splice_chain2 "";
chrA08	18040238	18040317	-	as_code "1^2- , 0"; transcript1_id "TCONS_00039633"; splice_chain1 ""; transcript2_id "TCONS_00039635"; splice_chain2 "18040317,18040238";
chrA08	18001364	18001452	-	as_code "1^2- , 0"; transcript1_id "TCONS_00039628"; splice_chain1 "18001452,18001364"; transcript2_id "TCONS_00039629"; splice_chain2 "";
chrA08	18001035	18001121	-	as_code "1^2- , 0"; transcript1_id "TCONS_00039628"; splice_chain1 "18001121,18001035"; transcript2_id "TCONS_00039629"; splice_chain2 "";
chrA08	18180315	18180415	+	as_code "1^2- , 0"; transcript1_id "TCONS_00037028"; splice_chain1 "18180315,18180415"; transcript2_id "TCONS_00039037"; splice_chain2 "";
chrA08	18166356	18166436	+	as_code "1^2- , 0"; transcript1_id "TCONS_00039035"; splice_chain1 ""; transcript2_id "TCONS_00037025"; splice_chain2 "18166356,18166436";
chrA08	18167634	18167715	+	as_code "1^2- , 0"; transcript1_id "TCONS_00039035"; splice_chain1 "18167634,18167715"; transcript2_id "TCONS_00037025"; splice_chain2 "";
chrA08	18163662	18163731	+	as_code "1^2- , 0"; transcript1_id "TCONS_00037023"; splice_chain1 ""; transcript2_id "TCONS_00039034"; splice_chain2 "18163662,18163731";
chrA08	18164040	18164120	+	as_code "1^2- , 0"; transcript1_id "TCONS_00037023"; splice_chain1 "18164040,18164120"; transcript2_id "TCONS_00039033"; splice_chain2 "";
chrA08	18127523	18127618	-	as_code "1^2- , 0"; transcript1_id "TCONS_00039637"; splice_chain1 ""; transcript2_id "TCONS_00039638"; splice_chain2 "18127618,18127523";
chrA08	18127070	18127152	-	as_code "1^2- , 0"; transcript1_id "TCONS_00039637"; splice_chain1 ""; transcript2_id "TCONS_00038326"; splice_chain2 "18127152,18127070";
chrA08	18278423	18278508	+	as_code "1^2- , 0"; transcript1_id "TCONS_00037045"; splice_chain1 "18278423,18278508"; transcript2_id "TCONS_00039051"; splice_chain2 "";
chrC03	3264391	3264458	-	as_code "1^2- , 0"; transcript1_id "TCONS_00070410"; splice_chain1 ""; transcript2_id "TCONS_00074718"; splice_chain2 "3264458,3264391";
chrA08	18266079	18266168	+	as_code "1^2- , 0"; transcript1_id "TCONS_00037042"; splice_chain1 ""; transcript2_id "TCONS_00039050"; splice_chain2 "18266079,18266168";
chrC03	3217029	3217183	+	as_code "1^2- , 0"; transcript1_id "TCONS_00073414"; splice_chain1 ""; transcript2_id "TCONS_00067563"; splice_chain2 "3217029,3217183";
chrC03	3220947	3221048	+	as_code "1^2- , 0"; transcript1_id "TCONS_00073414"; splice_chain1 "3220947,3221048"; transcript2_id "TCONS_00067564"; splice_chain2 "";
chrA08	18274000	18274083	+	as_code "1^2- , 0"; transcript1_id "TCONS_00037043"; splice_chain1 ""; transcript2_id "TCONS_00037044"; splice_chain2 "18274000,18274083";
chrC03	3223521	3223591	+	as_code "1^2- , 0"; transcript1_id "TCONS_00067565"; splice_chain1 "3223521,3223591"; transcript2_id "TCONS_00073415"; splice_chain2 "";
chrA08	18232313	18232405	-	as_code "1^2- , 0"; transcript1_id "TCONS_00039642"; splice_chain1 "18232405,18232313"; transcript2_id "TCONS_00038337"; splice_chain2 "";
chrA08	18253840	18253917	+	as_code "1^2- , 0"; transcript1_id "TCONS_00039045"; splice_chain1 "18253840,18253917"; transcript2_id "TCONS_00037039"; splice_chain2 "";
chrA08	18237175	18237253	-	as_code "1^2- , 0"; transcript1_id "TCONS_00038338"; splice_chain1 "18237253,18237175"; transcript2_id "TCONS_00039644"; splice_chain2 "";
chrA08	18237607	18237689	-	as_code "1^2- , 0"; transcript1_id "TCONS_00038338"; splice_chain1 ""; transcript2_id "TCONS_00038340"; splice_chain2 "18237689,18237607";
chrA08	18238686	18238762	-	as_code "1^2- , 0"; transcript1_id "TCONS_00039644"; splice_chain1 ""; transcript2_id "TCONS_00039645"; splice_chain2 "18238762,18238686";
chrA08	18238415	18238505	-	as_code "1^2- , 0"; transcript1_id "TCONS_00039644"; splice_chain1 ""; transcript2_id "TCONS_00039645"; splice_chain2 "18238505,18238415";
chrC03	3162921	3163009	-	as_code "1^2- , 0"; transcript1_id "TCONS_00074714"; splice_chain1 ""; transcript2_id "TCONS_00070402"; splice_chain2 "3163009,3162921";
chrC03	3161514	3161613	-	as_code "1^2- , 0"; transcript1_id "TCONS_00074714"; splice_chain1 ""; transcript2_id "TCONS_00070401"; splice_chain2 "3161613,3161514";
chrA08	18211904	18212011	+	as_code "1^2- , 0"; transcript1_id "TCONS_00037035"; splice_chain1 "18211904,18212011"; transcript2_id "TCONS_00037034"; splice_chain2 "";
chrC03	3147792	3147881	-	as_code "1^2- , 0"; transcript1_id "TCONS_00070397"; splice_chain1 "3147881,3147792"; transcript2_id "TCONS_00074710"; splice_chain2 "";
chrA08	18202199	18202298	-	as_code "1^2- , 0"; transcript1_id "TCONS_00038332"; splice_chain1 ""; transcript2_id "TCONS_00039640"; splice_chain2 "18202298,18202199";
chrA08	18201702	18201772	-	as_code "1^2- , 0"; transcript1_id "TCONS_00038333"; splice_chain1 "18201772,18201702"; transcript2_id "TCONS_00039640"; splice_chain2 "";
chrA08	18201702	18201795	-	as_code "1^2- , 0"; transcript1_id "TCONS_00039640"; splice_chain1 ""; transcript2_id "TCONS_00039641"; splice_chain2 "18201795,18201702";
chrC03	3153082	3153166	-	as_code "1^2- , 0"; transcript1_id "TCONS_00070398"; splice_chain1 "3153166,3153082"; transcript2_id "TCONS_00070399"; splice_chain2 "";
chrC03	3152676	3152757	-	as_code "1^2- , 0"; transcript1_id "TCONS_00070398"; splice_chain1 "3152757,3152676"; transcript2_id "TCONS_00074713"; splice_chain2 "";
chrC03	3151710	3151811	-	as_code "1^2- , 0"; transcript1_id "TCONS_00070398"; splice_chain1 ""; transcript2_id "TCONS_00074713"; splice_chain2 "3151811,3151710";
chrC07	17865199	17865273	+	as_code "1^2- , 0"; transcript1_id "TCONS_00095597"; splice_chain1 ""; transcript2_id "TCONS_00095598"; splice_chain2 "17865199,17865273";
chrC07	17829551	17829678	-	as_code "1^2- , 0"; transcript1_id "TCONS_00100215"; splice_chain1 "17829678,17829551"; transcript2_id "TCONS_00097594"; splice_chain2 "";
chrC07	17829613	17829702	-	as_code "1^2- , 0"; transcript1_id "TCONS_00097593"; splice_chain1 "17829702,17829613"; transcript2_id "TCONS_00097594"; splice_chain2 "";
chrC03	3125112	3125231	-	as_code "1^2- , 0"; transcript1_id "TCONS_00074709"; splice_chain1 ""; transcript2_id "TCONS_00070394"; splice_chain2 "3125231,3125112";
chrC03	3109349	3110371	+	as_code "1^2- , 0"; transcript1_id "TCONS_00073413"; splice_chain1 ""; transcript2_id "TCONS_00067552"; splice_chain2 "3109349,3110371";
chrC07	18218988	18219110	+	as_code "1^2- , 0"; transcript1_id "TCONS_00095602"; splice_chain1 ""; transcript2_id "TCONS_00095603"; splice_chain2 "18218988,18219110";
chrC07	18219738	18219821	+	as_code "1^2- , 0"; transcript1_id "TCONS_00095602"; splice_chain1 ""; transcript2_id "TCONS_00095605"; splice_chain2 "18219738,18219821";
chrC07	18218802	18218922	+	as_code "1^2- , 0"; transcript1_id "TCONS_00095604"; splice_chain1 "18218802,18218922"; transcript2_id "TCONS_00095603"; splice_chain2 "";
chrC07	18221474	18221570	+	as_code "1^2- , 0"; transcript1_id "TCONS_00095606"; splice_chain1 ""; transcript2_id "TCONS_00099346"; splice_chain2 "18221474,18221570";
chrC07	18221474	18221575	+	as_code "1^2- , 0"; transcript1_id "TCONS_00095606"; splice_chain1 ""; transcript2_id "TCONS_00099345"; splice_chain2 "18221474,18221575";
chrC07	18221913	18222028	+	as_code "1^2- , 0"; transcript1_id "TCONS_00095606"; splice_chain1 ""; transcript2_id "TCONS_00099347"; splice_chain2 "18221913,18222028";
chrC07	18303632	18303784	-	as_code "1^2- , 0"; transcript1_id "TCONS_00100219"; splice_chain1 ""; transcript2_id "TCONS_00097601"; splice_chain2 "18303784,18303632";
chrA08	18320406	18320471	+	as_code "1^2- , 0"; transcript1_id "TCONS_00037053"; splice_chain1 "18320406,18320471"; transcript2_id "TCONS_00037054"; splice_chain2 "";
chrA08	18320235	18320320	+	as_code "1^2- , 0"; transcript1_id "TCONS_00037054"; splice_chain1 "18320235,18320320"; transcript2_id "TCONS_00039054"; splice_chain2 "";
chrC07	18326204	18326616	-	as_code "1^2- , 0"; transcript1_id "TCONS_00100222"; splice_chain1 "18326616,18326204"; transcript2_id "TCONS_00100220"; splice_chain2 "";
chrC07	18325131	18325418	-	as_code "1^2- , 0"; transcript1_id "TCONS_00100222"; splice_chain1 "18325418,18325131"; transcript2_id "TCONS_00100220"; splice_chain2 "";
chrC07	18324863	18324941	-	as_code "1^2- , 0"; transcript1_id "TCONS_00100222"; splice_chain1 ""; transcript2_id "TCONS_00097605"; splice_chain2 "18324941,18324863";
chrC07	18326237	18326616	-	as_code "1^2- , 0"; transcript1_id "TCONS_00100220"; splice_chain1 ""; transcript2_id "TCONS_00097607"; splice_chain2 "18326616,18326237";
chrC07	18361503	18361572	-	as_code "1^2- , 0"; transcript1_id "TCONS_00100223"; splice_chain1 ""; transcript2_id "TCONS_00097609"; splice_chain2 "18361572,18361503";
chrA08	18313633	18313698	+	as_code "1^2- , 0"; transcript1_id "TCONS_00037051"; splice_chain1 ""; transcript2_id "TCONS_00039053"; splice_chain2 "18313633,18313698";
chrA08	18314542	18314622	+	as_code "1^2- , 0"; transcript1_id "TCONS_00037051"; splice_chain1 "18314542,18314622"; transcript2_id "TCONS_00037050"; splice_chain2 "";
chrC03	3008237	3008324	-	as_code "1^2- , 0"; transcript1_id "TCONS_00070383"; splice_chain1 "3008324,3008237"; transcript2_id "TCONS_00074705"; splice_chain2 "";
chrC03	3058081	3058152	-	as_code "1^2- , 0"; transcript1_id "TCONS_00074706"; splice_chain1 "3058152,3058081"; transcript2_id "TCONS_00070388"; splice_chain2 "";
chrC07	17548951	17549105	-	as_code "1^2- , 0"; transcript1_id "TCONS_00100205"; splice_chain1 ""; transcript2_id "TCONS_00100207"; splice_chain2 "17549105,17548951";
chrC07	17549177	17549382	-	as_code "1^2- , 0"; transcript1_id "TCONS_00100206"; splice_chain1 "17549382,17549177"; transcript2_id "TCONS_00100207"; splice_chain2 "";
chrC07	17549548	17549660	-	as_code "1^2- , 0"; transcript1_id "TCONS_00100206"; splice_chain1 "17549660,17549548"; transcript2_id "TCONS_00097578"; splice_chain2 "";
chrC07	17547621	17547752	-	as_code "1^2- , 0"; transcript1_id "TCONS_00100205"; splice_chain1 "17547752,17547621"; transcript2_id "TCONS_00097578"; splice_chain2 "";
chrC07	17548142	17548314	-	as_code "1^2- , 0"; transcript1_id "TCONS_00100206"; splice_chain1 "17548314,17548142"; transcript2_id "TCONS_00097578"; splice_chain2 "";
chrC07	17548172	17548314	-	as_code "1^2- , 0"; transcript1_id "TCONS_00097579"; splice_chain1 "17548314,17548172"; transcript2_id "TCONS_00097578"; splice_chain2 "";
chrC07	17548138	17548314	-	as_code "1^2- , 0"; transcript1_id "TCONS_00097580"; splice_chain1 "17548314,17548138"; transcript2_id "TCONS_00097578"; splice_chain2 "";
chrC07	17548106	17548314	-	as_code "1^2- , 0"; transcript1_id "TCONS_00097578"; splice_chain1 ""; transcript2_id "TCONS_00097577"; splice_chain2 "17548314,17548106";
chrC07	17524896	17524967	-	as_code "1^2- , 0"; transcript1_id "TCONS_00097575"; splice_chain1 ""; transcript2_id "TCONS_00097574"; splice_chain2 "17524967,17524896";
chrC07	17619186	17619285	-	as_code "1^2- , 0"; transcript1_id "TCONS_00097590"; splice_chain1 "17619285,17619186"; transcript2_id "TCONS_00100214"; splice_chain2 "";
chrC07	17617961	17618035	-	as_code "1^2- , 0"; transcript1_id "TCONS_00097590"; splice_chain1 "17618035,17617961"; transcript2_id "TCONS_00097589"; splice_chain2 "";
chrC07	17617786	17617869	-	as_code "1^2- , 0"; transcript1_id "TCONS_00097590"; splice_chain1 ""; transcript2_id "TCONS_00100214"; splice_chain2 "17617869,17617786";
chrC07	17590695	17590786	-	as_code "1^2- , 0"; transcript1_id "TCONS_00097582"; splice_chain1 "17590786,17590695"; transcript2_id "TCONS_00100210"; splice_chain2 "";
chrC07	17590136	17590227	-	as_code "1^2- , 0"; transcript1_id "TCONS_00097582"; splice_chain1 "17590227,17590136"; transcript2_id "TCONS_00100210"; splice_chain2 "";
chrC07	17407397	17407465	+	as_code "1^2- , 0"; transcript1_id "TCONS_00099338"; splice_chain1 "17407397,17407465"; transcript2_id "TCONS_00095584"; splice_chain2 "";
chrC07	17408869	17408951	+	as_code "1^2- , 0"; transcript1_id "TCONS_00099338"; splice_chain1 "17408869,17408951"; transcript2_id "TCONS_00095584"; splice_chain2 "";
chrC07	17409253	17409325	+	as_code "1^2- , 0"; transcript1_id "TCONS_00099338"; splice_chain1 "17409253,17409325"; transcript2_id "TCONS_00095584"; splice_chain2 "";
chrC07	17815195	17815276	+	as_code "1^2- , 0"; transcript1_id "TCONS_00095590"; splice_chain1 ""; transcript2_id "TCONS_00095591"; splice_chain2 "17815195,17815276";
chrC07	17816130	17816245	+	as_code "1^2- , 0"; transcript1_id "TCONS_00095590"; splice_chain1 ""; transcript2_id "TCONS_00099342"; splice_chain2 "17816130,17816245";
chrC07	17816145	17816245	+	as_code "1^2- , 0"; transcript1_id "TCONS_00095590"; splice_chain1 ""; transcript2_id "TCONS_00095592"; splice_chain2 "17816145,17816245";
chrC07	17613042	17613449	+	as_code "1^2- , 0"; transcript1_id "TCONS_00095587"; splice_chain1 "17613042,17613449"; transcript2_id "TCONS_00095586"; splice_chain2 "";
chrC07	17613282	17613449	+	as_code "1^2- , 0"; transcript1_id "TCONS_00095586"; splice_chain1 ""; transcript2_id "TCONS_00099340"; splice_chain2 "17613282,17613449";
chrC07	17613669	17613768	+	as_code "1^2- , 0"; transcript1_id "TCONS_00099339"; splice_chain1 ""; transcript2_id "TCONS_00099340"; splice_chain2 "17613669,17613768";
chrC07	17116586	17116710	+	as_code "1^2- , 0"; transcript1_id "TCONS_00095565"; splice_chain1 ""; transcript2_id "TCONS_00095567"; splice_chain2 "17116586,17116710";
chrC07	17205721	17205792	-	as_code "1^2- , 0"; transcript1_id "TCONS_00097561"; splice_chain1 "17205792,17205721"; transcript2_id "TCONS_00097562"; splice_chain2 "";
chrC07	17145746	17145831	+	as_code "1^2- , 0"; transcript1_id "TCONS_00099330"; splice_chain1 ""; transcript2_id "TCONS_00095570"; splice_chain2 "17145746,17145831";
chrC07	17145980	17146057	+	as_code "1^2- , 0"; transcript1_id "TCONS_00095570"; splice_chain1 "17145980,17146057"; transcript2_id "TCONS_00095571"; splice_chain2 "";
chrC07	17147541	17147622	+	as_code "1^2- , 0"; transcript1_id "TCONS_00099330"; splice_chain1 ""; transcript2_id "TCONS_00099329"; splice_chain2 "17147541,17147622";
chrC07	17217333	17217424	-	as_code "1^2- , 0"; transcript1_id "TCONS_00100201"; splice_chain1 "17217424,17217333"; transcript2_id "TCONS_00100200"; splice_chain2 "";
chrC07	17216490	17216588	-	as_code "1^2- , 0"; transcript1_id "TCONS_00100201"; splice_chain1 "17216588,17216490"; transcript2_id "TCONS_00100200"; splice_chain2 "";
chrC07	17216852	17216940	-	as_code "1^2- , 0"; transcript1_id "TCONS_00100201"; splice_chain1 "17216940,17216852"; transcript2_id "TCONS_00097565"; splice_chain2 "";
chrC07	17216744	17216811	-	as_code "1^2- , 0"; transcript1_id "TCONS_00100200"; splice_chain1 ""; transcript2_id "TCONS_00097563"; splice_chain2 "17216811,17216744";
chrC07	17272602	17272669	+	as_code "1^2- , 0"; transcript1_id "TCONS_00099333"; splice_chain1 "17272602,17272669"; transcript2_id "TCONS_00095574"; splice_chain2 "";
chrC07	17273615	17273687	+	as_code "1^2- , 0"; transcript1_id "TCONS_00099333"; splice_chain1 "17273615,17273687"; transcript2_id "TCONS_00095574"; splice_chain2 "";
chrC04	23665113	23665195	+	as_code "1^2- , 0"; transcript1_id "TCONS_00077715"; splice_chain1 ""; transcript2_id "TCONS_00081301"; splice_chain2 "23665113,23665195";
chrC04	23666743	23666818	+	as_code "1^2- , 0"; transcript1_id "TCONS_00077715"; splice_chain1 "23666743,23666818"; transcript2_id "TCONS_00081301"; splice_chain2 "";
chrC03	3575353	3575444	+	as_code "1^2- , 0"; transcript1_id "TCONS_00067606"; splice_chain1 ""; transcript2_id "TCONS_00067607"; splice_chain2 "3575353,3575444";
chrC03	3574710	3574785	+	as_code "1^2- , 0"; transcript1_id "TCONS_00067606"; splice_chain1 "3574710,3574785"; transcript2_id "TCONS_00073441"; splice_chain2 "";
chrC03	3575352	3575444	+	as_code "1^2- , 0"; transcript1_id "TCONS_00067606"; splice_chain1 ""; transcript2_id "TCONS_00073442"; splice_chain2 "3575352,3575444";
chrC04	23656539	23656651	+	as_code "1^2- , 0"; transcript1_id "TCONS_00077712"; splice_chain1 ""; transcript2_id "TCONS_00077714"; splice_chain2 "23656539,23656651";
chrC04	23603417	23603518	+	as_code "1^2- , 0"; transcript1_id "TCONS_00077709"; splice_chain1 "23603417,23603518"; transcript2_id "TCONS_00077710"; splice_chain2 "";
chrC04	23603417	23603533	+	as_code "1^2- , 0"; transcript1_id "TCONS_00077710"; splice_chain1 ""; transcript2_id "TCONS_00077711"; splice_chain2 "23603417,23603533";
chrC03	3559934	3560020	+	as_code "1^2- , 0"; transcript1_id "TCONS_00067602"; splice_chain1 "3559934,3560020"; transcript2_id "TCONS_00073438"; splice_chain2 "";
chrC03	3559934	3560023	+	as_code "1^2- , 0"; transcript1_id "TCONS_00067603"; splice_chain1 "3559934,3560023"; transcript2_id "TCONS_00073438"; splice_chain2 "";
chrC03	3618476	3618571	-	as_code "1^2- , 0"; transcript1_id "TCONS_00074733"; splice_chain1 "3618571,3618476"; transcript2_id "TCONS_00070437"; splice_chain2 "";
chrC03	3616180	3616265	-	as_code "1^2- , 0"; transcript1_id "TCONS_00070433"; splice_chain1 ""; transcript2_id "TCONS_00074732"; splice_chain2 "3616265,3616180";
chrC03	3616704	3616791	-	as_code "1^2- , 0"; transcript1_id "TCONS_00074732"; splice_chain1 "3616791,3616704"; transcript2_id "TCONS_00070435"; splice_chain2 "";
chrC04	23477672	23477837	-	as_code "1^2- , 0"; transcript1_id "TCONS_00079720"; splice_chain1 ""; transcript2_id "TCONS_00079721"; splice_chain2 "23477837,23477672";
chrC04	23478149	23478333	-	as_code "1^2- , 0"; transcript1_id "TCONS_00079721"; splice_chain1 "23478333,23478149"; transcript2_id "TCONS_00082211"; splice_chain2 "";
chrC03	3627296	3627375	+	as_code "1^2- , 0"; transcript1_id "TCONS_00067611"; splice_chain1 ""; transcript2_id "TCONS_00073443"; splice_chain2 "3627296,3627375";
chrC03	3655629	3655789	-	as_code "1^2- , 0"; transcript1_id "TCONS_00070443"; splice_chain1 ""; transcript2_id "TCONS_00070444"; splice_chain2 "3655789,3655629";
chrC04	23443748	23444018	-	as_code "1^2- , 0"; transcript1_id "TCONS_00082210"; splice_chain1 ""; transcript2_id "TCONS_00079717"; splice_chain2 "23444018,23443748";
chrC04	23499616	23499699	+	as_code "1^2- , 0"; transcript1_id "TCONS_00077705"; splice_chain1 ""; transcript2_id "TCONS_00081298"; splice_chain2 "23499616,23499699";
chrC04	23500112	23500200	+	as_code "1^2- , 0"; transcript1_id "TCONS_00077705"; splice_chain1 "23500112,23500200"; transcript2_id "TCONS_00081298"; splice_chain2 "";
chrC04	23500721	23500800	+	as_code "1^2- , 0"; transcript1_id "TCONS_00077705"; splice_chain1 ""; transcript2_id "TCONS_00081299"; splice_chain2 "23500721,23500800";
chrC04	23501313	23501390	+	as_code "1^2- , 0"; transcript1_id "TCONS_00077705"; splice_chain1 ""; transcript2_id "TCONS_00081298"; splice_chain2 "23501313,23501390";
chrC03	3628985	3629082	-	as_code "1^2- , 0"; transcript1_id "TCONS_00070439"; splice_chain1 ""; transcript2_id "TCONS_00074735"; splice_chain2 "3629082,3628985";
chrC04	23370235	23370300	+	as_code "1^2- , 0"; transcript1_id "TCONS_00077703"; splice_chain1 "23370235,23370300"; transcript2_id "TCONS_00081294"; splice_chain2 "";
chrC04	23381492	23381565	-	as_code "1^2- , 0"; transcript1_id "TCONS_00079711"; splice_chain1 "23381565,23381492"; transcript2_id "TCONS_00079712"; splice_chain2 "";
chrC04	23381083	23381207	-	as_code "1^2- , 0"; transcript1_id "TCONS_00079711"; splice_chain1 ""; transcript2_id "TCONS_00079712"; splice_chain2 "23381207,23381083";
chrC04	24097058	24097429	-	as_code "1^2- , 0"; transcript1_id "TCONS_00079736"; splice_chain1 "24097429,24097058"; transcript2_id "TCONS_00079737"; splice_chain2 "";
chrC04	23970205	23970322	+	as_code "1^2- , 0"; transcript1_id "TCONS_00077730"; splice_chain1 ""; transcript2_id "TCONS_00077728"; splice_chain2 "23970205,23970322";
chrC04	23970205	23970291	+	as_code "1^2- , 0"; transcript1_id "TCONS_00077730"; splice_chain1 ""; transcript2_id "TCONS_00077729"; splice_chain2 "23970205,23970291";
chrC04	23969730	23969968	+	as_code "1^2- , 0"; transcript1_id "TCONS_00077730"; splice_chain1 ""; transcript2_id "TCONS_00081312"; splice_chain2 "23969730,23969968";
chrC04	23910004	23910102	+	as_code "1^2- , 0"; transcript1_id "TCONS_00077725"; splice_chain1 ""; transcript2_id "TCONS_00077726"; splice_chain2 "23910004,23910102";
chrC04	23735848	23735932	+	as_code "1^2- , 0"; transcript1_id "TCONS_00077719"; splice_chain1 "23735848,23735932"; transcript2_id "TCONS_00081304"; splice_chain2 "";
chrC04	23783261	23783513	+	as_code "1^2- , 0"; transcript1_id "TCONS_00077720"; splice_chain1 ""; transcript2_id "TCONS_00077721"; splice_chain2 "23783261,23783513";
chrC04	23783261	23785028	+	as_code "1^2- , 0"; transcript1_id "TCONS_00077720"; splice_chain1 ""; transcript2_id "TCONS_00077722"; splice_chain2 "23783261,23785028";
chrC04	23670478	23670563	+	as_code "1^2- , 0"; transcript1_id "TCONS_00081302"; splice_chain1 ""; transcript2_id "TCONS_00077716"; splice_chain2 "23670478,23670563";
chrC04	23084860	23084942	-	as_code "1^2- , 0"; transcript1_id "TCONS_00079684"; splice_chain1 ""; transcript2_id "TCONS_00079686"; splice_chain2 "23084942,23084860";
chrC04	23084619	23084694	-	as_code "1^2- , 0"; transcript1_id "TCONS_00079685"; splice_chain1 ""; transcript2_id "TCONS_00079686"; splice_chain2 "23084694,23084619";
chrC04	23155060	23155152	-	as_code "1^2- , 0"; transcript1_id "TCONS_00082195"; splice_chain1 ""; transcript2_id "TCONS_00079689"; splice_chain2 "23155152,23155060";
chrC04	23154894	23154970	-	as_code "1^2- , 0"; transcript1_id "TCONS_00079689"; splice_chain1 ""; transcript2_id "TCONS_00082196"; splice_chain2 "23154970,23154894";
chrC03	3292711	3292795	+	as_code "1^2- , 0"; transcript1_id "TCONS_00073418"; splice_chain1 ""; transcript2_id "TCONS_00067574"; splice_chain2 "3292711,3292795";
chrC03	3292821	3292914	+	as_code "1^2- , 0"; transcript1_id "TCONS_00067575"; splice_chain1 "3292821,3292914"; transcript2_id "TCONS_00067574"; splice_chain2 "";
chrC03	3284331	3284469	+	as_code "1^2- , 0"; transcript1_id "TCONS_00067571"; splice_chain1 "3284331,3284469"; transcript2_id "TCONS_00067572"; splice_chain2 "";
chrC03	3283703	3283860	+	as_code "1^2- , 0"; transcript1_id "TCONS_00067573"; splice_chain1 ""; transcript2_id "TCONS_00067572"; splice_chain2 "3283703,3283860";
chrC04	22703973	22704067	-	as_code "1^2- , 0"; transcript1_id "TCONS_00079671"; splice_chain1 "22704067,22703973"; transcript2_id "TCONS_00079673"; splice_chain2 "";
chrC04	22703392	22703496	-	as_code "1^2- , 0"; transcript1_id "TCONS_00079671"; splice_chain1 ""; transcript2_id "TCONS_00079673"; splice_chain2 "22703496,22703392";
chrC04	22703551	22703655	-	as_code "1^2- , 0"; transcript1_id "TCONS_00079672"; splice_chain1 ""; transcript2_id "TCONS_00082191"; splice_chain2 "22703655,22703551";
chrC04	22703846	22703943	-	as_code "1^2- , 0"; transcript1_id "TCONS_00079673"; splice_chain1 "22703943,22703846"; transcript2_id "TCONS_00082191"; splice_chain2 "";
chrC03	3318889	3319013	-	as_code "1^2- , 0"; transcript1_id "TCONS_00074720"; splice_chain1 "3319013,3318889"; transcript2_id "TCONS_00070418"; splice_chain2 "";
chrC04	22774511	22774604	-	as_code "1^2- , 0"; transcript1_id "TCONS_00079677"; splice_chain1 ""; transcript2_id "TCONS_00082193"; splice_chain2 "22774604,22774511";
chrC03	3387624	3387701	+	as_code "1^2- , 0"; transcript1_id "TCONS_00067580"; splice_chain1 ""; transcript2_id "TCONS_00073423"; splice_chain2 "3387624,3387701";
chrC03	3389985	3390095	+	as_code "1^2- , 0"; transcript1_id "TCONS_00067580"; splice_chain1 "3389985,3390095"; transcript2_id "TCONS_00073426"; splice_chain2 "";
chrC03	3389897	3390095	+	as_code "1^2- , 0"; transcript1_id "TCONS_00067581"; splice_chain1 "3389897,3390095"; transcript2_id "TCONS_00073426"; splice_chain2 "";
chrC04	23359084	23359154	-	as_code "1^2- , 0"; transcript1_id "TCONS_00082207"; splice_chain1 ""; transcript2_id "TCONS_00079709"; splice_chain2 "23359154,23359084";
chrC03	3391018	3391104	+	as_code "1^2- , 0"; transcript1_id "TCONS_00067582"; splice_chain1 "3391018,3391104"; transcript2_id "TCONS_00073427"; splice_chain2 "";
chrC04	23342459	23342578	-	as_code "1^2- , 0"; transcript1_id "TCONS_00079708"; splice_chain1 ""; transcript2_id "TCONS_00079707"; splice_chain2 "23342578,23342459";
chrC04	23290338	23290409	+	as_code "1^2- , 0"; transcript1_id "TCONS_00077696"; splice_chain1 ""; transcript2_id "TCONS_00077698"; splice_chain2 "23290338,23290409";
chrC04	23326066	23326159	+	as_code "1^2- , 0"; transcript1_id "TCONS_00081292"; splice_chain1 "23326066,23326159"; transcript2_id "TCONS_00077700"; splice_chain2 "";
chrC04	23326027	23326261	+	as_code "1^2- , 0"; transcript1_id "TCONS_00077700"; splice_chain1 ""; transcript2_id "TCONS_00077701"; splice_chain2 "23326027,23326261";
chrC03	3425355	3425415	+	as_code "1^2- , 0"; transcript1_id "TCONS_00067588"; splice_chain1 ""; transcript2_id "TCONS_00073429"; splice_chain2 "3425355,3425415";
chrC04	23300657	23300750	-	as_code "1^2- , 0"; transcript1_id "TCONS_00079703"; splice_chain1 "23300750,23300657"; transcript2_id "TCONS_00082205"; splice_chain2 "";
chrC03	3409450	3409541	+	as_code "1^2- , 0"; transcript1_id "TCONS_00067586"; splice_chain1 ""; transcript2_id "TCONS_00073428"; splice_chain2 "3409450,3409541";
chrC04	23251927	23252021	-	as_code "1^2- , 0"; transcript1_id "TCONS_00082201"; splice_chain1 ""; transcript2_id "TCONS_00079699"; splice_chain2 "23252021,23251927";
chrC03	3470127	3470221	+	as_code "1^2- , 0"; transcript1_id "TCONS_00067589"; splice_chain1 ""; transcript2_id "TCONS_00073430"; splice_chain2 "3470127,3470221";
chrC03	3481769	3481868	+	as_code "1^2- , 0"; transcript1_id "TCONS_00067591"; splice_chain1 "3481769,3481868"; transcript2_id "TCONS_00067592"; splice_chain2 "";
chrC03	3493482	3493594	+	as_code "1^2- , 0"; transcript1_id "TCONS_00067593"; splice_chain1 "3493482,3493594"; transcript2_id "TCONS_00067594"; splice_chain2 "";
chrC03	3518741	3518817	+	as_code "1^2- , 0"; transcript1_id "TCONS_00067596"; splice_chain1 ""; transcript2_id "TCONS_00073434"; splice_chain2 "3518741,3518817";
chrC03	3519177	3519272	+	as_code "1^2- , 0"; transcript1_id "TCONS_00067596"; splice_chain1 ""; transcript2_id "TCONS_00073435"; splice_chain2 "3519177,3519272";
chrC03	3519588	3519661	+	as_code "1^2- , 0"; transcript1_id "TCONS_00067596"; splice_chain1 ""; transcript2_id "TCONS_00073435"; splice_chain2 "3519588,3519661";
chrC04	23194684	23194772	-	as_code "1^2- , 0"; transcript1_id "TCONS_00082200"; splice_chain1 ""; transcript2_id "TCONS_00079696"; splice_chain2 "23194772,23194684";
chrC04	23194519	23194624	-	as_code "1^2- , 0"; transcript1_id "TCONS_00079698"; splice_chain1 "23194624,23194519"; transcript2_id "TCONS_00079696"; splice_chain2 "";
chrC03	3539387	3539470	+	as_code "1^2- , 0"; transcript1_id "TCONS_00067599"; splice_chain1 "3539387,3539470"; transcript2_id "TCONS_00073437"; splice_chain2 "";
chrC03	3540076	3540148	+	as_code "1^2- , 0"; transcript1_id "TCONS_00067599"; splice_chain1 ""; transcript2_id "TCONS_00073437"; splice_chain2 "3540076,3540148";
chrC03	3562779	3562880	-	as_code "1^2- , 0"; transcript1_id "TCONS_00074728"; splice_chain1 "3562880,3562779"; transcript2_id "TCONS_00074729"; splice_chain2 "";
chrC03	3475688	3475757	-	as_code "1^2- , 0"; transcript1_id "TCONS_00070427"; splice_chain1 "3475757,3475688"; transcript2_id "TCONS_00070428"; splice_chain2 "";
chrC03	3476750	3476840	-	as_code "1^2- , 0"; transcript1_id "TCONS_00070427"; splice_chain1 ""; transcript2_id "TCONS_00074727"; splice_chain2 "3476840,3476750";
chrC04	23171280	23171967	-	as_code "1^2- , 0"; transcript1_id "TCONS_00079690"; splice_chain1 "23171967,23171280"; transcript2_id "TCONS_00082197"; splice_chain2 "";
chrC04	24339132	24339201	+	as_code "1^2- , 0"; transcript1_id "TCONS_00081321"; splice_chain1 "24339132,24339201"; transcript2_id "TCONS_00077746"; splice_chain2 "";
chrC04	24339419	24339544	+	as_code "1^2- , 0"; transcript1_id "TCONS_00081322"; splice_chain1 "24339419,24339544"; transcript2_id "TCONS_00077746"; splice_chain2 "";
chrC04	24339909	24339982	+	as_code "1^2- , 0"; transcript1_id "TCONS_00081322"; splice_chain1 "24339909,24339982"; transcript2_id "TCONS_00077747"; splice_chain2 "";
chrC04	24353134	24353279	-	as_code "1^2- , 0"; transcript1_id "TCONS_00082220"; splice_chain1 ""; transcript2_id "TCONS_00079747"; splice_chain2 "24353279,24353134";
chrC04	24354104	24354189	-	as_code "1^2- , 0"; transcript1_id "TCONS_00082220"; splice_chain1 "24354189,24354104"; transcript2_id "TCONS_00079748"; splice_chain2 "";
chrC04	24354073	24354189	-	as_code "1^2- , 0"; transcript1_id "TCONS_00082221"; splice_chain1 "24354189,24354073"; transcript2_id "TCONS_00079748"; splice_chain2 "";
chrC04	24352519	24352609	-	as_code "1^2- , 0"; transcript1_id "TCONS_00082219"; splice_chain1 ""; transcript2_id "TCONS_00079747"; splice_chain2 "24352609,24352519";
chrC04	24354061	24354189	-	as_code "1^2- , 0"; transcript1_id "TCONS_00082219"; splice_chain1 "24354189,24354061"; transcript2_id "TCONS_00079748"; splice_chain2 "";
chrC04	24353737	24353818	-	as_code "1^2- , 0"; transcript1_id "TCONS_00079746"; splice_chain1 ""; transcript2_id "TCONS_00079747"; splice_chain2 "24353818,24353737";
chrC04	24351903	24352129	-	as_code "1^2- , 0"; transcript1_id "TCONS_00082220"; splice_chain1 "24352129,24351903"; transcript2_id "TCONS_00079746"; splice_chain2 "";
chrC04	24351903	24352033	-	as_code "1^2- , 0"; transcript1_id "TCONS_00082221"; splice_chain1 "24352033,24351903"; transcript2_id "TCONS_00079746"; splice_chain2 "";
chrC04	24342910	24343071	+	as_code "1^2- , 0"; transcript1_id "TCONS_00077750"; splice_chain1 "24342910,24343071"; transcript2_id "TCONS_00077749"; splice_chain2 "";
chrC04	24378063	24378157	+	as_code "1^2- , 0"; transcript1_id "TCONS_00081325"; splice_chain1 "24378063,24378157"; transcript2_id "TCONS_00077752"; splice_chain2 "";
chrC04	24418278	24419083	+	as_code "1^2- , 0"; transcript1_id "TCONS_00077756"; splice_chain1 "24418278,24419083"; transcript2_id "TCONS_00077757"; splice_chain2 "";
chrC04	24380695	24380796	-	as_code "1^2- , 0"; transcript1_id "TCONS_00082223"; splice_chain1 ""; transcript2_id "TCONS_00079752"; splice_chain2 "24380796,24380695";
chrC04	24421190	24421283	-	as_code "1^2- , 0"; transcript1_id "TCONS_00082224"; splice_chain1 "24421283,24421190"; transcript2_id "TCONS_00079754"; splice_chain2 "";
chrC04	24215772	24215994	-	as_code "1^2- , 0"; transcript1_id "TCONS_00079742"; splice_chain1 "24215994,24215772"; transcript2_id "TCONS_00079744"; splice_chain2 "";
chrC04	24215875	24215994	-	as_code "1^2- , 0"; transcript1_id "TCONS_00079741"; splice_chain1 "24215994,24215875"; transcript2_id "TCONS_00079744"; splice_chain2 "";
chrC04	24181138	24181215	+	as_code "1^2- , 0"; transcript1_id "TCONS_00077733"; splice_chain1 ""; transcript2_id "TCONS_00081314"; splice_chain2 "24181138,24181215";
chrC04	24181138	24181213	+	as_code "1^2- , 0"; transcript1_id "TCONS_00077733"; splice_chain1 ""; transcript2_id "TCONS_00077735"; splice_chain2 "24181138,24181213";
chrC04	24181743	24181835	+	as_code "1^2- , 0"; transcript1_id "TCONS_00077733"; splice_chain1 "24181743,24181835"; transcript2_id "TCONS_00081313"; splice_chain2 "";
chrC04	24181745	24181835	+	as_code "1^2- , 0"; transcript1_id "TCONS_00081313"; splice_chain1 ""; transcript2_id "TCONS_00081314"; splice_chain2 "24181745,24181835";
chrC04	24273354	24273461	+	as_code "1^2- , 0"; transcript1_id "TCONS_00081315"; splice_chain1 ""; transcript2_id "TCONS_00077740"; splice_chain2 "24273354,24273461";
chrC04	24261066	24261146	+	as_code "1^2- , 0"; transcript1_id "TCONS_00081316"; splice_chain1 ""; transcript2_id "TCONS_00077742"; splice_chain2 "24261066,24261146";
chrC04	24312717	24312793	+	as_code "1^2- , 0"; transcript1_id "TCONS_00077743"; splice_chain1 ""; transcript2_id "TCONS_00081320"; splice_chain2 "24312717,24312793";
chrC04	24312926	24313053	+	as_code "1^2- , 0"; transcript1_id "TCONS_00077743"; splice_chain1 "24312926,24313053"; transcript2_id "TCONS_00077744"; splice_chain2 "";
chrC04	24313111	24313202	+	as_code "1^2- , 0"; transcript1_id "TCONS_00077743"; splice_chain1 ""; transcript2_id "TCONS_00077745"; splice_chain2 "24313111,24313202";
chrA08	17151842	17151913	+	as_code "1^2- , 0"; transcript1_id "TCONS_00038990"; splice_chain1 ""; transcript2_id "TCONS_00036918"; splice_chain2 "17151842,17151913";
chrA08	17152165	17152262	+	as_code "1^2- , 0"; transcript1_id "TCONS_00038990"; splice_chain1 ""; transcript2_id "TCONS_00036918"; splice_chain2 "17152165,17152262";
chrC07	14356235	14356304	-	as_code "1^2- , 0"; transcript1_id "TCONS_00100155"; splice_chain1 "14356304,14356235"; transcript2_id "TCONS_00097459"; splice_chain2 "";
chrC07	14233281	14233581	+	as_code "1^2- , 0"; transcript1_id "TCONS_00095468"; splice_chain1 "14233281,14233581"; transcript2_id "TCONS_00095469"; splice_chain2 "";
chrC07	14696892	14696960	+	as_code "1^2- , 0"; transcript1_id "TCONS_00099285"; splice_chain1 "14696892,14696960"; transcript2_id "TCONS_00095473"; splice_chain2 "";
chrC07	14316988	14317097	+	as_code "1^2- , 0"; transcript1_id "TCONS_00095470"; splice_chain1 "14316988,14317097"; transcript2_id "TCONS_00095471"; splice_chain2 "";
chrC07	14593740	14593798	-	as_code "1^2- , 0"; transcript1_id "TCONS_00097464"; splice_chain1 ""; transcript2_id "TCONS_00097463"; splice_chain2 "14593798,14593740";
chrC07	14593727	14593798	-	as_code "1^2- , 0"; transcript1_id "TCONS_00097464"; splice_chain1 ""; transcript2_id "TCONS_00097465"; splice_chain2 "14593798,14593727";
chrA08	17456993	17457060	-	as_code "1^2- , 0"; transcript1_id "TCONS_00038265"; splice_chain1 "17457060,17456993"; transcript2_id "TCONS_00039606"; splice_chain2 "";
chrA08	17449519	17449588	-	as_code "1^2- , 0"; transcript1_id "TCONS_00038263"; splice_chain1 ""; transcript2_id "TCONS_00038262"; splice_chain2 "17449588,17449519";
chrA08	17446176	17446250	-	as_code "1^2- , 0"; transcript1_id "TCONS_00038263"; splice_chain1 ""; transcript2_id "TCONS_00039602"; splice_chain2 "17446250,17446176";
chrA08	17395346	17395517	+	as_code "1^2- , 0"; transcript1_id "TCONS_00036938"; splice_chain1 "17395346,17395517"; transcript2_id "TCONS_00036940"; splice_chain2 "";
chrA08	17395346	17395501	+	as_code "1^2- , 0"; transcript1_id "TCONS_00036939"; splice_chain1 "17395346,17395501"; transcript2_id "TCONS_00036940"; splice_chain2 "";
chrA08	17385787	17385889	-	as_code "1^2- , 0"; transcript1_id "TCONS_00038255"; splice_chain1 "17385889,17385787"; transcript2_id "TCONS_00038257"; splice_chain2 "";
chrA08	17385830	17385889	-	as_code "1^2- , 0"; transcript1_id "TCONS_00038256"; splice_chain1 "17385889,17385830"; transcript2_id "TCONS_00038257"; splice_chain2 "";
chrA08	17372325	17372418	-	as_code "1^2- , 0"; transcript1_id "TCONS_00039597"; splice_chain1 "17372418,17372325"; transcript2_id "TCONS_00038252"; splice_chain2 "";
chrA08	17380076	17380145	-	as_code "1^2- , 0"; transcript1_id "TCONS_00038254"; splice_chain1 "17380145,17380076"; transcript2_id "TCONS_00039599"; splice_chain2 "";
chrA08	17353168	17353251	+	as_code "1^2- , 0"; transcript1_id "TCONS_00038997"; splice_chain1 "17353168,17353251"; transcript2_id "TCONS_00038998"; splice_chain2 "";
chrA08	17354386	17354464	+	as_code "1^2- , 0"; transcript1_id "TCONS_00038998"; splice_chain1 ""; transcript2_id "TCONS_00036934"; splice_chain2 "17354386,17354464";
chrA08	17354853	17354925	+	as_code "1^2- , 0"; transcript1_id "TCONS_00038998"; splice_chain1 "17354853,17354925"; transcript2_id "TCONS_00036934"; splice_chain2 "";
chrA08	17361576	17361707	+	as_code "1^2- , 0"; transcript1_id "TCONS_00036937"; splice_chain1 "17361576,17361707"; transcript2_id "TCONS_00036936"; splice_chain2 "";
chrA08	17363118	17363203	+	as_code "1^2- , 0"; transcript1_id "TCONS_00036937"; splice_chain1 "17363118,17363203"; transcript2_id "TCONS_00036936"; splice_chain2 "";
chrA08	17347467	17347542	+	as_code "1^2- , 0"; transcript1_id "TCONS_00038996"; splice_chain1 "17347467,17347542"; transcript2_id "TCONS_00036932"; splice_chain2 "";
chrA08	17347912	17347978	+	as_code "1^2- , 0"; transcript1_id "TCONS_00038996"; splice_chain1 ""; transcript2_id "TCONS_00036931"; splice_chain2 "17347912,17347978";
chrA08	17225080	17225153	-	as_code "1^2- , 0"; transcript1_id "TCONS_00038239"; splice_chain1 ""; transcript2_id "TCONS_00039592"; splice_chain2 "17225153,17225080";
chrA08	17237876	17238055	+	as_code "1^2- , 0"; transcript1_id "TCONS_00038994"; splice_chain1 "17237876,17238055"; transcript2_id "TCONS_00036926"; splice_chain2 "";
chrA08	17223392	17223481	+	as_code "1^2- , 0"; transcript1_id "TCONS_00036923"; splice_chain1 ""; transcript2_id "TCONS_00036924"; splice_chain2 "17223392,17223481";
chrA08	17223849	17223928	+	as_code "1^2- , 0"; transcript1_id "TCONS_00036923"; splice_chain1 ""; transcript2_id "TCONS_00036924"; splice_chain2 "17223849,17223928";
chrA08	17167185	17167273	+	as_code "1^2- , 0"; transcript1_id "TCONS_00036919"; splice_chain1 "17167185,17167273"; transcript2_id "TCONS_00038992"; splice_chain2 "";
chrA08	17197103	17197185	-	as_code "1^2- , 0"; transcript1_id "TCONS_00038234"; splice_chain1 "17197185,17197103"; transcript2_id "TCONS_00039588"; splice_chain2 "";
chrA08	17199255	17199349	-	as_code "1^2- , 0"; transcript1_id "TCONS_00038236"; splice_chain1 "17199349,17199255"; transcript2_id "TCONS_00038237"; splice_chain2 "";
chrC03	4002486	4002567	+	as_code "1^2- , 0"; transcript1_id "TCONS_00067636"; splice_chain1 ""; transcript2_id "TCONS_00067637"; splice_chain2 "4002486,4002567";
chrC03	4002224	4002290	+	as_code "1^2- , 0"; transcript1_id "TCONS_00067636"; splice_chain1 ""; transcript2_id "TCONS_00073453"; splice_chain2 "4002224,4002290";
chrC03	4002224	4002298	+	as_code "1^2- , 0"; transcript1_id "TCONS_00067636"; splice_chain1 ""; transcript2_id "TCONS_00073455"; splice_chain2 "4002224,4002298";
chrC03	4002597	4003242	+	as_code "1^2- , 0"; transcript1_id "TCONS_00067637"; splice_chain1 ""; transcript2_id "TCONS_00073452"; splice_chain2 "4002597,4003242";
chrC03	4002198	4002290	+	as_code "1^2- , 0"; transcript1_id "TCONS_00067637"; splice_chain1 ""; transcript2_id "TCONS_00073456"; splice_chain2 "4002198,4002290";
chrC03	4004293	4004426	+	as_code "1^2- , 0"; transcript1_id "TCONS_00067636"; splice_chain1 ""; transcript2_id "TCONS_00067637"; splice_chain2 "4004293,4004426";
chrC03	4004293	4004427	+	as_code "1^2- , 0"; transcript1_id "TCONS_00067636"; splice_chain1 ""; transcript2_id "TCONS_00073454"; splice_chain2 "4004293,4004427";
chrC03	4004473	4004602	+	as_code "1^2- , 0"; transcript1_id "TCONS_00067638"; splice_chain1 "4004473,4004602"; transcript2_id "TCONS_00073454"; splice_chain2 "";
chrC03	4004473	4004570	+	as_code "1^2- , 0"; transcript1_id "TCONS_00073455"; splice_chain1 "4004473,4004570"; transcript2_id "TCONS_00073454"; splice_chain2 "";
chrC03	4004818	4004896	+	as_code "1^2- , 0"; transcript1_id "TCONS_00067636"; splice_chain1 ""; transcript2_id "TCONS_00067637"; splice_chain2 "4004818,4004896";
chrC03	4004818	4004894	+	as_code "1^2- , 0"; transcript1_id "TCONS_00067636"; splice_chain1 ""; transcript2_id "TCONS_00073453"; splice_chain2 "4004818,4004894";
chrC03	3995028	3995109	+	as_code "1^2- , 0"; transcript1_id "TCONS_00073450"; splice_chain1 ""; transcript2_id "TCONS_00067634"; splice_chain2 "3995028,3995109";
chrC03	3995027	3995108	+	as_code "1^2- , 0"; transcript1_id "TCONS_00073450"; splice_chain1 ""; transcript2_id "TCONS_00067635"; splice_chain2 "3995027,3995108";
chrC03	3998389	3998483	-	as_code "1^2- , 0"; transcript1_id "TCONS_00070469"; splice_chain1 "3998483,3998389"; transcript2_id "TCONS_00074749"; splice_chain2 "";
chrC07	15588569	15588644	-	as_code "1^2- , 0"; transcript1_id "TCONS_00100166"; splice_chain1 ""; transcript2_id "TCONS_00100167"; splice_chain2 "15588644,15588569";
chrC03	4064055	4064179	-	as_code "1^2- , 0"; transcript1_id "TCONS_00070475"; splice_chain1 ""; transcript2_id "TCONS_00070476"; splice_chain2 "4064179,4064055";
chrC07	15763670	15763765	+	as_code "1^2- , 0"; transcript1_id "TCONS_00099304"; splice_chain1 ""; transcript2_id "TCONS_00095515"; splice_chain2 "15763670,15763765";
chrA08	17731736	17731852	-	as_code "1^2- , 0"; transcript1_id "TCONS_00038283"; splice_chain1 ""; transcript2_id "TCONS_00039616"; splice_chain2 "17731852,17731736";
chrC07	15764784	15764855	+	as_code "1^2- , 0"; transcript1_id "TCONS_00099305"; splice_chain1 "15764784,15764855"; transcript2_id "TCONS_00095516"; splice_chain2 "";
chrC03	3830514	3830596	+	as_code "1^2- , 0"; transcript1_id "TCONS_00067629"; splice_chain1 "3830514,3830596"; transcript2_id "TCONS_00067628"; splice_chain2 "";
chrA08	17662820	17662897	+	as_code "1^2- , 0"; transcript1_id "TCONS_00036959"; splice_chain1 ""; transcript2_id "TCONS_00039010"; splice_chain2 "17662820,17662897";
chrC03	3909175	3909251	-	as_code "1^2- , 0"; transcript1_id "TCONS_00070458"; splice_chain1 ""; transcript2_id "TCONS_00070461"; splice_chain2 "3909251,3909175";
chrA08	17623378	17623462	-	as_code "1^2- , 0"; transcript1_id "TCONS_00038276"; splice_chain1 "17623462,17623378"; transcript2_id "TCONS_00039615"; splice_chain2 "";
chrC03	3932920	3933013	-	as_code "1^2- , 0"; transcript1_id "TCONS_00074744"; splice_chain1 "3933013,3932920"; transcript2_id "TCONS_00070463"; splice_chain2 "";
chrC03	3941949	3942075	-	as_code "1^2- , 0"; transcript1_id "TCONS_00070465"; splice_chain1 ""; transcript2_id "TCONS_00070464"; splice_chain2 "3942075,3941949";
chrC03	3941227	3941294	-	as_code "1^2- , 0"; transcript1_id "TCONS_00070465"; splice_chain1 ""; transcript2_id "TCONS_00074745"; splice_chain2 "3941294,3941227";
chrC03	3929572	3929654	+	as_code "1^2- , 0"; transcript1_id "TCONS_00073447"; splice_chain1 "3929572,3929654"; transcript2_id "TCONS_00067631"; splice_chain2 "";
chrC03	3948557	3948635	-	as_code "1^2- , 0"; transcript1_id "TCONS_00074746"; splice_chain1 ""; transcript2_id "TCONS_00070466"; splice_chain2 "3948635,3948557";
chrC07	15870810	15870904	+	as_code "1^2- , 0"; transcript1_id "TCONS_00099306"; splice_chain1 "15870810,15870904"; transcript2_id "TCONS_00095520"; splice_chain2 "";
chrC07	15870572	15870678	+	as_code "1^2- , 0"; transcript1_id "TCONS_00095519"; splice_chain1 ""; transcript2_id "TCONS_00095520"; splice_chain2 "15870572,15870678";
chrC07	15894033	15894114	-	as_code "1^2- , 0"; transcript1_id "TCONS_00097509"; splice_chain1 "15894114,15894033"; transcript2_id "TCONS_00097508"; splice_chain2 "";
chrA08	17677509	17677866	+	as_code "1^2- , 0"; transcript1_id "TCONS_00036962"; splice_chain1 "17677509,17677866"; transcript2_id "TCONS_00036963"; splice_chain2 "";
chrA08	17677511	17677868	+	as_code "1^2- , 0"; transcript1_id "TCONS_00039011"; splice_chain1 "17677511,17677868"; transcript2_id "TCONS_00036963"; splice_chain2 "";
chrC07	16010047	16010136	-	as_code "1^2- , 0"; transcript1_id "TCONS_00100171"; splice_chain1 ""; transcript2_id "TCONS_00097512"; splice_chain2 "16010136,16010047";
chrA08	17553858	17553929	+	as_code "1^2- , 0"; transcript1_id "TCONS_00036948"; splice_chain1 ""; transcript2_id "TCONS_00039004"; splice_chain2 "17553858,17553929";
chrA08	17562521	17562601	+	as_code "1^2- , 0"; transcript1_id "TCONS_00036950"; splice_chain1 "17562521,17562601"; transcript2_id "TCONS_00039005"; splice_chain2 "";
chrA08	17562890	17562972	+	as_code "1^2- , 0"; transcript1_id "TCONS_00036950"; splice_chain1 ""; transcript2_id "TCONS_00039005"; splice_chain2 "17562890,17562972";
chrA08	17565081	17565167	+	as_code "1^2- , 0"; transcript1_id "TCONS_00036950"; splice_chain1 ""; transcript2_id "TCONS_00039005"; splice_chain2 "17565081,17565167";
chrA08	17571321	17571409	+	as_code "1^2- , 0"; transcript1_id "TCONS_00039006"; splice_chain1 "17571321,17571409"; transcript2_id "TCONS_00036951"; splice_chain2 "";
chrC07	16254841	16255138	-	as_code "1^2- , 0"; transcript1_id "TCONS_00097516"; splice_chain1 "16255138,16254841"; transcript2_id "TCONS_00097517"; splice_chain2 "";
chrA08	17589066	17589169	+	as_code "1^2- , 0"; transcript1_id "TCONS_00039007"; splice_chain1 "17589066,17589169"; transcript2_id "TCONS_00036953"; splice_chain2 "";
chrC07	16276217	16276308	+	as_code "1^2- , 0"; transcript1_id "TCONS_00095534"; splice_chain1 ""; transcript2_id "TCONS_00095531"; splice_chain2 "16276217,16276308";
chrC07	16276865	16276951	+	as_code "1^2- , 0"; transcript1_id "TCONS_00095534"; splice_chain1 "16276865,16276951"; transcript2_id "TCONS_00095533"; splice_chain2 "";
chrC07	16277241	16277709	+	as_code "1^2- , 0"; transcript1_id "TCONS_00095534"; splice_chain1 ""; transcript2_id "TCONS_00095533"; splice_chain2 "16277241,16277709";
chrC07	16276211	16276308	+	as_code "1^2- , 0"; transcript1_id "TCONS_00095534"; splice_chain1 ""; transcript2_id "TCONS_00099315"; splice_chain2 "16276211,16276308";
chrC07	16277048	16277124	+	as_code "1^2- , 0"; transcript1_id "TCONS_00095531"; splice_chain1 ""; transcript2_id "TCONS_00095532"; splice_chain2 "16277048,16277124";
chrC07	16276683	16276764	+	as_code "1^2- , 0"; transcript1_id "TCONS_00095531"; splice_chain1 "16276683,16276764"; transcript2_id "TCONS_00099317"; splice_chain2 "";
chrA08	17579974	17580052	-	as_code "1^2- , 0"; transcript1_id "TCONS_00038272"; splice_chain1 "17580052,17579974"; transcript2_id "TCONS_00038273"; splice_chain2 "";
chrA08	17576728	17576804	-	as_code "1^2- , 0"; transcript1_id "TCONS_00038272"; splice_chain1 "17576804,17576728"; transcript2_id "TCONS_00038273"; splice_chain2 "";
chrA08	17580424	17580494	-	as_code "1^2- , 0"; transcript1_id "TCONS_00038272"; splice_chain1 "17580494,17580424"; transcript2_id "TCONS_00039611"; splice_chain2 "";
chrA08	17576729	17576805	-	as_code "1^2- , 0"; transcript1_id "TCONS_00038273"; splice_chain1 ""; transcript2_id "TCONS_00039610"; splice_chain2 "17576805,17576729";
chrA08	17580342	17580494	-	as_code "1^2- , 0"; transcript1_id "TCONS_00038273"; splice_chain1 "17580494,17580342"; transcript2_id "TCONS_00039611"; splice_chain2 "";
chrA08	17577757	17577830	-	as_code "1^2- , 0"; transcript1_id "TCONS_00039610"; splice_chain1 "17577830,17577757"; transcript2_id "TCONS_00039611"; splice_chain2 "";
chrC07	16195374	16195477	+	as_code "1^2- , 0"; transcript1_id "TCONS_00099310"; splice_chain1 ""; transcript2_id "TCONS_00099312"; splice_chain2 "16195374,16195477";
chrC07	16195374	16195456	+	as_code "1^2- , 0"; transcript1_id "TCONS_00099310"; splice_chain1 ""; transcript2_id "TCONS_00099313"; splice_chain2 "16195374,16195456";
chrC07	16195680	16195829	+	as_code "1^2- , 0"; transcript1_id "TCONS_00099313"; splice_chain1 "16195680,16195829"; transcript2_id "TCONS_00095527"; splice_chain2 "";
chrC07	16096385	16096471	-	as_code "1^2- , 0"; transcript1_id "TCONS_00100173"; splice_chain1 "16096471,16096385"; transcript2_id "TCONS_00100174"; splice_chain2 "";
chrC07	16096830	16096919	-	as_code "1^2- , 0"; transcript1_id "TCONS_00100173"; splice_chain1 "16096919,16096830"; transcript2_id "TCONS_00097515"; splice_chain2 "";
chrC07	16095632	16095732	-	as_code "1^2- , 0"; transcript1_id "TCONS_00100173"; splice_chain1 ""; transcript2_id "TCONS_00100174"; splice_chain2 "16095732,16095632";
chrC07	16190422	16190514	+	as_code "1^2- , 0"; transcript1_id "TCONS_00095526"; splice_chain1 "16190422,16190514"; transcript2_id "TCONS_00099308"; splice_chain2 "";
chrC04	24595009	24595077	+	as_code "1^2- , 0"; transcript1_id "TCONS_00077762"; splice_chain1 "24595009,24595077"; transcript2_id "TCONS_00081327"; splice_chain2 "";
[truncated: 61,143 more rows]

## Sheet: S3-3
Table S3-3 The AS patterns of non-inoculated stems
[truncated: 58,512 more rows]

[truncated: 1 more sheets: S3-4]
