# Supplementary material for: The Alternative Splicing Landscape of Brassica napus Infected with Leptosphaeria maculans
Source: Genes (Basel). 2019 Apr 11;10(4):296. doi: 10.3390/genes10040296 (PMC6523698; doi:10.3390/genes10040296)
Supplement: Supplementary file 1 [file genes-10-00296-s001.zip › Table S4.xlsx]

## Sheet: Sheet1
Table S4 The 1892 differentially AS genes between mock-infected and infected materials.
Gene	TF family	At Ortholog	Alternative splicing events in Arabidopsis thaliana in Riken database
BnaA01g00590D		AT4G37370
BnaA01g00700D		AT4G36890
BnaA01g00790D		AT4G37010
BnaA01g01210D		AT4G36520
BnaA01g01900D	HMG	AT2G17560	ATU-2-0-02490
BnaA01g02260D		AT4G34960
BnaA01g02670D		AT4G34450
BnaA01g02690D		AT4G34430	ATU-4-1-10730
BnaA01g03120D		AT4G33945
BnaA01g03240D		AT4G33740
BnaA01g03580D		AT4G33300	ATU-4-0-09910
BnaA01g05070D		AT4G31790
BnaA01g05300D		AT4G39080
BnaA01g06160D		AT4G30993
BnaA01g07090D		AT4G29905
BnaA01g07480D		AT4G29380
BnaA01g07670D		AT4G29140
BnaA01g07930D		AT4G28990
BnaA01g08260D		AT4G28660
BnaA01g08710D		AT4G17840
BnaA01g08910D		AT4G18040
BnaA01g09370D		AT4G18570
BnaA01g09560D		AT4G18750
BnaA01g09930D		AT4G19190
BnaA01g10030D		AT4G19460
BnaA01g10110D	HSF	AT4G19630
BnaA01g10460D		AT4G20170
BnaA01g10520D
BnaA01g11350D		AT4G21510
BnaA01g11840D		AT4G21990	ATU-4-0-05770
BnaA01g12160D		AT4G22350
BnaA01g13510D		AT4G23890
BnaA01g13690D		AT4G24210
BnaA01g13750D		AT4G24265
BnaA01g14170D		AT4G24805
BnaA01g14700D		AT4G25315
BnaA01g15640D		AT4G26530
BnaA01g17980D		AT4G17050
BnaA01g18030D		AT4G17010
BnaA01g19090D	Tify	AT4G14720
BnaA01g19250D		AT2G33750
BnaA01g19410D		AT3G51500
BnaA01g21000D		AT3G49845
BnaA01g21440D		AT1G54990
BnaA01g22240D		AT1G60190
BnaA01g23160D		AT1G60950
BnaA01g23430D
BnaA01g23510D		AT3G23810
BnaA01g23650D		AT3G23630
BnaA01g23660D		AT3G23620
BnaA01g23700D		AT3G23600
BnaA01g24550D		AT3G22660
BnaA01g25140D		AT3G21420
BnaA01g25380D		AT3G21070	ATU-3-0-07580
BnaA01g26600D		AT3G18660
BnaA01g26900D
BnaA01g27090D		AT3G18035
BnaA01g27470D		AT3G17000
BnaA01g28160D		AT3G16175
BnaA01g28660D		AT1G28030
BnaA01g28970D	AP2/ERF-ERF	AT3G15210
BnaA01g29060D		AT3G15000
BnaA01g29240D		AT3G14690
BnaA01g29300D		AT3G14560
BnaA01g29770D		AT1G54270
BnaA01g29960D		AT3G13175
BnaA01g30260D		AT3G13090
BnaA01g30440D		AT3G12630
BnaA01g31330D		AT5G05300
BnaA01g31420D	bZIP	AT3G10800
BnaA01g32550D		AT3G06860	ATU-3-1-02220
BnaA01g32740D		AT3G06590
BnaA01g32860D		AT3G02630
BnaA01g34640D		AT4G39900
BnaA01g35000D		AT4G19690
BnaA01g36610D		AT3G21910
BnaA01g36950D		AT3G17420
BnaA01g37360D		AT3G13940
BnaA01g37390D	GARP-G2-like	AT3G04030
BnaA02g00120D		AT5G09680
BnaA02g01400D	TRAF	AT5G13060
BnaA02g01600D		AT5G13410	ATU-5-0-04120
BnaA02g01790D		AT5G13660
BnaA02g03280D		AT5G16840	ATU-5-1-05750
BnaA02g03890D		AT5G18030
BnaA02g04180D		AT5G19370
BnaA02g04790D		AT5G20270
BnaA02g04960D		AT5G20630
BnaA02g05570D		AT5G22330
BnaA02g05780D		AT5G22630
BnaA02g07790D		AT5G58200
BnaA02g07800D		AT5G58190	ATU-5-1-16880
BnaA02g08230D		AT5G57290
BnaA02g08520D		AT5G56710
BnaA02g09600D	Others	AT5G54470
BnaA02g09680D		AT5G54290
BnaA02g09870D		AT4G27585
BnaA02g10130D		AT5G53730
BnaA02g10680D		AT5G52800
BnaA02g10960D		AT5G52340
BnaA02g11790D		AT5G49920
BnaA02g12010D		AT1G65230
BnaA02g12100D		AT1G65430
BnaA02g12640D		AT1G66880
BnaA02g13260D		AT1G67600
BnaA02g14490D		AT1G69700
BnaA02g14500D		AT1G69710
BnaA02g15270D	HB-HD-ZIP	AT1G70920
BnaA02g15750D		AT1G72100
BnaA02g16910D		AT1G74380
BnaA02g17120D	BES1	AT1G75080
BnaA02g17290D	DBB	AT1G75540
BnaA02g17690D		AT1G76750
BnaA02g19080D		AT1G78880
BnaA02g20140D		AT1G64970
BnaA02g21750D		AT4G11320
BnaA02g22120D		AT4G10330
BnaA02g22420D		AT5G43890
BnaA02g22910D		AT5G42210
BnaA02g22980D
BnaA02g24010D		AT5G45500
BnaA02g24490D		AT5G46410	ATU-5-1-12650
BnaA02g25020D		AT5G47110
BnaA02g25130D
BnaA02g26130D		AT2G01990
BnaA02g26270D		AT2G02230
BnaA02g26410D		AT5G18010
BnaA02g26740D		AT5G67090
BnaA02g26980D		AT2G01340
BnaA02g27140D		AT2G01140
BnaA02g27480D		AT3G25545
BnaA02g27730D		AT3G25970
BnaA02g27880D		AT3G26220
BnaA02g28160D		AT3G26670	ATU-3-0-09230
BnaA02g28180D		AT3G26700
BnaA02g28370D		AT3G26840
BnaA02g28420D		AT3G26935
BnaA02g28740D		AT1G48320
BnaA02g29320D		AT3G28500
BnaA02g30400D		AT5G48760
BnaA02g30430D		AT5G48830
BnaA02g30460D		AT5G48870
BnaA02g30790D
BnaA02g31280D		AT5G27740
BnaA02g31420D		AT5G26990
BnaA02g31820D		AT5G25930	ATU-5-1-08690
BnaA02g32100D		AT5G25240
BnaA02g32330D	bZIP	AT5G24800
BnaA02g33370D		AT5G62350
BnaA02g35200D	C2C2-CO-like	AT5G57660
BnaA02g35770D		AT1G69930
BnaA02g36180D		AT1G79360
BnaA02g36290D		AT1G80760
BnaA02g36540D		AT4G02420
BnaA02g37050D		AT5G24230
BnaA03g00930D		AT5G03555
BnaA03g01360D		AT5G04700
BnaA03g01520D		AT5G04900
BnaA03g01750D		AT5G05760
BnaA03g01940D		AT5G06220
BnaA03g02580D		AT5G08590
BnaA03g02670D		AT5G09310
BnaA03g03160D		AT5G10950
BnaA03g04140D		AT5G13030
BnaA03g04850D		AT3G46610
BnaA03g05630D		AT5G15750
BnaA03g06200D	GNAT	AT5G16800
BnaA03g06750D		AT5G17840
BnaA03g06880D		AT5G18030
BnaA03g07360D		AT5G18770
BnaA03g07380D		AT5G18790
BnaA03g07990D
BnaA03g08260D		AT5G21900
BnaA03g08430D		AT5G22250
BnaA03g08640D		AT5G22740
BnaA03g09970D		AT5G58003
BnaA03g10270D		AT5G57450
BnaA03g10550D		AT5G56870
BnaA03g11310D	mTERF	AT5G55580
BnaA03g11980D		AT5G54165
BnaA03g13400D		AT5G50930
BnaA03g13900D		AT2G30360
BnaA03g14830D		AT2G32060
BnaA03g15590D
BnaA03g15630D		AT2G33835
BnaA03g16010D		AT2G34750
BnaA03g17030D		AT2G37170
BnaA03g17380D		AT2G37710
BnaA03g18030D		AT2G38695
BnaA03g18620D		AT2G39435
BnaA03g18720D		AT2G39750
BnaA03g18800D		AT2G40020
BnaA03g19480D		AT2G41460
BnaA03g19590D		AT2G41740
BnaA03g19600D		AT2G41760
BnaA03g20200D		AT2G43350
BnaA03g20550D		AT2G43950
BnaA03g20610D		AT2G44060
BnaA03g20690D		AT2G44180
BnaA03g20960D		AT2G45060
BnaA03g21890D	mTERF	AT5G07900
BnaA03g22540D		AT2G27080
BnaA03g22610D		AT2G26800	ATU-2-0-05320
BnaA03g23120D		AT2G21550
BnaA03g23430D	GNAT	AT5G50320
BnaA03g23500D		AT5G50460
BnaA03g24110D		AT4G09670
BnaA03g24410D		AT4G10500
BnaA03g24640D	Coactivator p15	AT4G10920	ATU-4-0-02280
BnaA03g24750D		AT4G11360
BnaA03g24910D		AT4G11920
BnaA03g25790D		AT4G03190
BnaA03g27050D		AT4G00660	ATU-4-1-00250
BnaA03g27240D		AT3G01860
BnaA03g27900D		AT3G02470
BnaA03g28060D		AT3G02650
BnaA03g28360D		AT3G03710
BnaA03g28870D		AT3G04940
BnaA03g29700D		AT3G06850	ATU-3-0-02510
BnaA03g29910D		AT3G07195
BnaA03g30860D		AT3G09150
BnaA03g30910D		AT3G09040
BnaA03g31320D		AT3G10640
BnaA03g31760D		AT3G11530
BnaA03g32260D	NF-YC	AT3G12480
BnaA03g32280D		AT3G12500
BnaA03g33160D		AT3G13920	ATU-3-0-05280
BnaA03g33380D		AT3G14420	ATU-3-1-04810
BnaA03g33480D		AT3G14630
BnaA03g34550D		AT3G17510
BnaA03g34810D		AT3G18524
BnaA03g35570D		AT3G20050	ATU-3-0-07230
BnaA03g36050D		AT1G51550
BnaA03g36950D	AUX/IAA	AT3G23050
BnaA03g37150D		AT3G24090
BnaA03g37190D		AT3G24160
BnaA03g37200D		AT3G24170
BnaA03g37800D	TRAF	AT2G04740
BnaA03g37890D		AT2G04850
BnaA03g38170D		AT5G35320
BnaA03g38220D		AT2G05990
BnaA03g38890D		AT2G15860
BnaA03g39530D		AT5G23200
BnaA03g39580D		AT5G23130
BnaA03g40740D		AT3G50120
BnaA03g40820D		AT3G50420
BnaA03g41040D		AT3G50910
BnaA03g42300D		AT4G15990
BnaA03g42460D		AT4G16210
BnaA03g43080D	HB-HD-ZIP	AT4G17460
BnaA03g43450D		AT5G46680
BnaA03g44050D		AT4G19450
BnaA03g44360D		AT4G20020
BnaA03g45010D		AT3G25510
BnaA03g46310D		AT4G23870
BnaA03g47340D		AT4G25370
BnaA03g49690D		AT2G25160
BnaA03g50080D		AT4G30310	ATU-4-1-09080
BnaA03g50310D		AT4G30570
BnaA03g50990D		AT4G34200
BnaA03g51690D		AT4G31730
BnaA03g51710D		AT4G31770
BnaA03g51840D		AT4G31930
BnaA03g53060D		AT4G34800
BnaA03g53480D		AT3G10290
BnaA03g54830D	C2C2-Dof	AT5G02460
BnaA03g55130D		AT5G05100
BnaA03g55340D		AT5G06370
BnaA03g55350D		AT5G06390
BnaA03g55410D		AT5G06600
BnaA03g55680D	GARP-G2-like	AT5G06800
BnaA03g55980D		AT5G13250
BnaA03g56270D		AT5G58560
BnaA03g56510D		AT2G40650
BnaA03g56900D	TCP	AT2G45680
BnaA03g57320D		AT3G05200
BnaA03g57440D		AT3G06240
BnaA03g57730D		AT3G25220
BnaA03g58410D		AT4G18800
BnaA03g59000D		AT4G28730
BnaA03g59020D		AT3G24430
BnaA03g59070D		AT4G28880
BnaA03g60220D	GeBP	AT1G11510
BnaA03g60680D	GeBP	AT1G61730
BnaA04g00100D		AT3G63150
BnaA04g00250D		AT3G62950
BnaA04g01140D		AT3G60720
BnaA04g01930D		AT3G58590
BnaA04g02190D		AT3G57870
BnaA04g03810D		AT3G55150
BnaA04g04700D		AT3G53520
BnaA04g04830D		AT3G53260
BnaA04g05310D		AT3G52640
BnaA04g05960D		AT1G54500
BnaA04g06090D		AT4G14270
BnaA04g06300D		AT4G14040
BnaA04g07790D		AT5G36925
BnaA04g07830D		AT5G36950
BnaA04g08490D		AT5G38130
BnaA04g09480D		AT1G09157
BnaA04g09630D		AT5G39790
BnaA04g10060D		AT5G40210
BnaA04g10640D		AT5G40840
BnaA04g11010D		AT5G41210
BnaA04g16310D		AT2G28190
BnaA04g16640D
BnaA04g17240D		AT2G30105
BnaA04g17530D	OFP	AT2G30400
BnaA04g17830D		AT2G30800
BnaA04g17950D		AT2G30920
BnaA04g20150D		AT1G29930
BnaA04g20190D		AT2G34480
BnaA04g20720D		AT2G35710
BnaA04g21360D		AT2G37360
BnaA04g21510D		AT2G37540
BnaA04g21520D		AT2G37550
BnaA04g22680D		AT2G40000
BnaA04g22770D		AT2G39870
BnaA04g22930D		AT2G39660
BnaA04g23200D		AT2G39280
BnaA04g23950D		AT2G41475
BnaA04g24100D		AT2G41830
BnaA04g24110D	C2H2	AT2G41835
BnaA04g24410D		AT2G42310
BnaA04g24740D	NAC	AT2G43000
BnaA04g24920D		AT2G43250
BnaA04g25720D		AT2G44450
BnaA04g25900D	AP2/ERF-ERF	AT2G44840
BnaA04g25910D		AT2G44850
BnaA04g26400D		AT3G61180
BnaA04g26730D		AT2G46735
BnaA04g27050D	AP2/ERF-ERF	AT2G47520
BnaA04g28690D		AT2G31010
BnaA04g28830D		AT2G32530	ATU-2-1-07200
BnaA04g29370D		AT2G40430	ATU-2-0-10240
BnaA04g29450D		AT2G48060
BnaA04g29510D
BnaA04g29610D		AT2G48150
BnaA05g00710D	MYB	AT2G47190
BnaA05g01060D		AT2G46820	ATU-2-1-12510
BnaA05g01070D	bHLH	AT2G46810
BnaA05g01100D		AT2G46780
BnaA05g01230D		AT2G46630
BnaA05g01800D	bZIP	AT2G40620
BnaA05g02530D		AT3G57640
BnaA05g02850D	VOZ	AT2G42400
BnaA05g03490D		AT2G43710
BnaA05g03610D		AT2G43920
BnaA05g03980D		AT3G60120
BnaA05g04220D		AT2G44670
BnaA05g04610D		AT2G45220
BnaA05g05320D		AT2G46050
BnaA05g06230D		AT2G38940
BnaA05g06890D	MYB	AT2G37630
BnaA05g07020D		AT2G37500
BnaA05g07370D		AT2G37040
BnaA05g07970D		AT2G36320
BnaA05g08070D		AT2G36220
BnaA05g09440D		AT2G34400
BnaA05g09710D		AT2G34050
BnaA05g10890D		AT2G32440
BnaA05g10920D		AT2G32510
BnaA05g11200D		AT2G31730
BnaA05g11500D		AT2G31200
BnaA05g12360D		AT2G29980
BnaA05g12370D	C2H2	AT2G29660
BnaA05g12740D		AT5G35620
BnaA05g12750D		AT5G35840
BnaA05g12760D		AT5G35910
BnaA05g13230D		AT4G14840
BnaA05g13440D		AT3G26782
BnaA05g13950D		AT1G54290
BnaA05g14140D		AT1G53820
BnaA05g14880D		AT1G52410
BnaA05g14890D		AT1G52400	ATU-1-1-13430
BnaA05g15290D		AT1G51650
BnaA05g15850D		AT1G50440	ATU-1-1-12810
BnaA05g16610D		AT1G31870	ATU-1-1-10290
BnaA05g17320D		AT3G22270
BnaA05g18050D		AT3G19400
BnaA05g18210D		AT1G29720
BnaA05g18430D	NAC	AT1G34180
BnaA05g18490D		AT1G34110
BnaA05g18500D		AT4G09800
BnaA05g18580D		AT1G47056
BnaA05g19530D		AT3G21720	ATU-3-0-07900
BnaA05g20990D	SNF2	AT3G19210
BnaA05g21810D		AT3G18290
BnaA05g22900D		AT3G17205
BnaA05g23200D		AT3G16620
BnaA05g23430D		AT3G16270	ATU-3-1-05590
BnaA05g23820D		AT1G52630	ATU-1-0-13490
BnaA05g25470D
BnaA05g25540D		AT3G13882
BnaA05g25680D		AT3G13730
BnaA05g25790D		AT3G13600
BnaA05g26040D		AT3G13310
BnaA05g27410D		AT3G11670
BnaA05g27540D		AT3G11500
BnaA05g27790D		AT3G11210
BnaA05g28300D		AT3G10540
BnaA05g29370D		AT3G08950
BnaA05g30270D	bHLH	AT3G07340
BnaA05g30460D		AT3G07120
BnaA05g30610D		AT3G06860	ATU-3-1-02220
BnaA05g30930D	C3H	AT3G06410
BnaA05g31150D		AT3G06130
BnaA05g32350D		AT3G03100
BnaA05g33010D	GARP-G2-like	AT3G04450
BnaA05g33200D		AT1G13440	ATU-1-0-04870
BnaA05g33740D		AT3G01650
BnaA05g34480D		AT2G43120
BnaA05g35170D		AT2G27780
BnaA05g35240D		AT2G32090
BnaA05g35970D		AT1G32350
BnaA05g36130D		AT3G20450
BnaA05g36620D		AT3G21360
BnaA05g36710D		AT3G21295
BnaA06g00150D		AT1G55840
BnaA06g01650D		AT1G52280
BnaA06g01770D	NAC	AT1G52880
BnaA06g01980D		AT1G52030
BnaA06g02810D		AT1G50450
BnaA06g02990D		AT3G14690
BnaA06g03210D		AT1G49310
BnaA06g03870D		AT1G48320
BnaA06g04200D		AT5G59850
BnaA06g04390D	LOB	AT1G07900
BnaA06g04930D		AT1G08540
BnaA06g05240D		AT1G09000
BnaA06g05400D
BnaA06g05530D		AT1G09630
BnaA06g07250D		AT1G11655
BnaA06g08080D		AT1G12530
BnaA06g08740D		AT1G13710
BnaA06g08980D		AT1G14150
BnaA06g09830D		AT1G15140
BnaA06g10010D		AT1G15330
BnaA06g10100D		AT1G15400	ATU-1-0-05720
BnaA06g10470D
BnaA06g10950D		AT1G16370
BnaA06g11010D		AT1G16410
BnaA06g11170D
BnaA06g11210D		AT1G16680
BnaA06g11740D	MYB-related	AT1G17460
BnaA06g12270D		AT1G61480
BnaA06g12970D		AT1G29790
BnaA06g13130D
BnaA06g13680D		AT1G19480
BnaA06g13750D		AT1G19540
BnaA06g13930D		AT1G19770
BnaA06g13990D		AT3G19540
BnaA06g14180D		AT1G19970
BnaA06g14220D		AT1G20070
BnaA06g14950D		AT1G21130
BnaA06g15010D		AT1G21230
BnaA06g15170D	GRAS	AT1G21450
BnaA06g15550D		AT1G21830
BnaA06g16120D		AT3G49170
BnaA06g16250D		AT3G49010	ATU-3-0-11940
BnaA06g16270D		AT3G48990	ATU-3-0-11920
BnaA06g16580D		AT3G48420
BnaA06g17360D		AT3G47460
BnaA06g18270D		AT3G45900
BnaA06g19230D
BnaA06g20970D		AT3G49260
BnaA06g21110D		AT3G49550
BnaA06g21520D		AT5G62070
BnaA06g21720D		AT5G62260
BnaA06g21730D		AT5G62270
BnaA06g22020D		AT2G30360
BnaA06g22070D		AT5G62580
BnaA06g23370D		AT5G64250	ATU-5-0-18600
BnaA06g23410D		AT5G64290
BnaA06g23430D		AT5G64310
BnaA06g23620D		AT5G61650
BnaA06g23630D		AT5G64667
BnaA06g23640D		AT5G64670
BnaA06g24040D		AT5G65110
BnaA06g24090D		AT5G65140
BnaA06g24240D		AT5G15070
BnaA06g24460D		AT5G65570
BnaA06g24530D		AT5G10550
BnaA06g24570D	AUX/IAA	AT5G65670
BnaA06g24950D	MYB-related	AT5G67580
BnaA06g25010D		AT5G67500
BnaA06g25060D	C2H2	AT5G67450
BnaA06g25400D		AT4G36130
BnaA06g25480D		AT2G17930
BnaA06g25530D		AT2G17850
BnaA06g25580D		AT2G17760
BnaA06g25600D		AT3G58940
BnaA06g25720D		AT3G58950
BnaA06g26050D		AT5G23340
BnaA06g26390D		AT5G23750
BnaA06g27330D		AT5G24890
BnaA06g28430D		AT5G27030
BnaA06g28610D		AT5G27700
BnaA06g28860D		AT5G27350
BnaA06g28910D		AT5G27220
BnaA06g28950D		AT3G05050
BnaA06g28990D		AT3G05100
BnaA06g29490D		AT5G49510	ATU-5-1-13750
BnaA06g29500D	bZIP	AT5G49450
BnaA06g29860D		AT1G53350
BnaA06g30100D		AT5G48590
BnaA06g32450D		AT3G27030
BnaA06g32840D		AT3G26520
BnaA06g33120D		AT3G26115
BnaA06g33440D		AT3G25700
BnaA06g34140D	NAC	AT2G02450
BnaA06g34460D		AT2G01880
BnaA06g35740D		AT5G46910
BnaA06g36700D		AT5G43420
BnaA06g37110D		AT5G42540
BnaA06g37280D	BBR-BPC	AT4G38910
BnaA06g37700D		AT4G14960	ATU-4-0-03640
BnaA06g38150D		AT1G14040
BnaA06g38200D		AT1G62390
BnaA06g38980D		AT3G44300
BnaA06g39430D		AT5G26740	ATU-5-1-08840
BnaA06g39780D		AT2G03730	ATU-2-0-00860
BnaA07g00010D		AT2G20060
BnaA07g00460D		AT2G20610
BnaA07g00680D		AT2G20010
BnaA07g01120D		AT2G19600
BnaA07g02250D		AT2G30290
BnaA07g02300D		AT3G53470
BnaA07g02500D		AT2G17240
BnaA07g03260D		AT2G16950
BnaA07g03470D		AT3G11010
BnaA07g03550D		AT4G34450
BnaA07g04130D		AT2G15630
BnaA07g05890D		AT1G34355
BnaA07g06450D		AT3G23490
BnaA07g06730D		AT4G14380
BnaA07g06910D	LOB	AT1G31320
BnaA07g07350D		AT1G30370
BnaA07g07600D	WRKY	AT1G29860
BnaA07g07610D		AT1G29850
BnaA07g08490D	C2C2-Dof	AT1G28310
BnaA07g09330D		AT1G26820
BnaA07g10300D	NAC	AT1G32870
BnaA07g10440D	bHLH	AT1G22490
BnaA07g10550D		AT1G22310	ATU-1-0-07910
BnaA07g11450D		AT1G20450
BnaA07g11730D		AT2G19460
BnaA07g13510D		AT1G42470
BnaA07g14210D		AT2G29080
BnaA07g14420D		AT5G38430
BnaA07g14910D	HB-HD-ZIP	AT3G01470
BnaA07g15460D		AT5G41780
BnaA07g15500D		AT5G41810
BnaA07g15590D		AT5G41970
BnaA07g15920D		AT3G52940
BnaA07g15960D		AT3G53110
BnaA07g16060D		AT3G53260
BnaA07g16170D		AT3G53950
BnaA07g16670D		AT3G55880
BnaA07g16810D		AT3G56250
BnaA07g17040D		AT3G56940
BnaA07g17250D		AT3G57320	ATU-3-1-15060
BnaA07g18420D		AT3G59540
BnaA07g18560D		AT3G59900
BnaA07g18570D		AT3G59920
BnaA07g19060D		AT3G61800
BnaA07g19920D		AT1G80520
BnaA07g20190D		AT1G80950
BnaA07g20200D		AT1G79720
BnaA07g20760D		AT1G77930
BnaA07g22670D		AT1G73460	ATU-1-1-19520
BnaA07g23070D		AT1G72430
BnaA07g23140D	bHLH	AT1G72210
BnaA07g23170D		AT1G72170
BnaA07g23330D		AT1G71940
BnaA07g23660D		AT1G71070
BnaA07g23670D		AT1G70940
BnaA07g23680D		AT1G70850
BnaA07g23930D		AT1G70200
BnaA07g24310D	WRKY	AT1G69310
BnaA07g25010D		AT1G67430
BnaA07g25260D		AT1G65420
BnaA07g25520D		AT1G65950
BnaA07g25540D		AT1G65980
BnaA07g25790D		AT1G66360
BnaA07g25830D		AT3G43810
BnaA07g25940D		AT1G66670
BnaA07g26530D		AT1G67620
BnaA07g26670D		AT1G67730
BnaA07g26970D		AT1G68310	ATU-1-1-17690
BnaA07g27330D	GARP-G2-like	AT1G68670
BnaA07g27550D		AT1G68910
BnaA07g27670D		AT1G69050
BnaA07g28020D		AT1G69510	ATU-1-1-18130
BnaA07g28720D		AT1G70210
BnaA07g28980D	HB-HD-ZIP	AT1G70920
BnaA07g29640D		AT1G71865
BnaA07g29680D		AT1G71880
BnaA07g29970D		AT1G72240
BnaA07g30440D		AT1G72790
BnaA07g30610D		AT1G73110	ATU-1-0-19600
BnaA07g30680D		AT1G73230
BnaA07g30910D
BnaA07g31030D		AT1G73850
BnaA07g32150D		AT5G44420
BnaA07g32280D		AT1G76060
BnaA07g32440D		AT1G76200
BnaA07g33390D		AT1G77210
BnaA07g33440D		AT1G77280
BnaA07g34290D		AT1G78650
BnaA07g34440D		AT1G78850
BnaA07g35380D		AT1G80980
BnaA07g35800D		AT1G80110
BnaA07g36420D		AT3G23670
BnaA07g36880D	TUB	AT1G25280	ATU-1-1-08420
BnaA07g36950D	MYB-related	AT1G25340
BnaA07g37340D		AT1G21310
BnaA07g37770D		AT3G55700
BnaA07g37970D		AT3G58030
BnaA07g38070D		AT3G61350
BnaA07g38330D		AT1G15430
BnaA08g00730D		AT1G54290
BnaA08g01040D		AT5G41010
BnaA08g01190D		AT1G53460
BnaA08g01490D		AT1G52342
BnaA08g01930D		AT1G51590
BnaA08g02450D		AT3G18880
BnaA08g02780D		AT1G49320
BnaA08g04440D		AT1G44100
BnaA08g05260D		AT1G30580
BnaA08g06430D		AT1G34350
BnaA08g07240D		AT5G35330
BnaA08g07590D		AT4G14050
BnaA08g09130D		AT4G19191
BnaA08g09830D		AT4G21105
BnaA08g10090D		AT4G21910	ATU-4-0-05750
BnaA08g10470D		AT4G22758
BnaA08g10920D	bZIP	AT4G35040
BnaA08g11680D		AT4G33985
BnaA08g11750D		AT4G33910
BnaA08g11980D	HB-HD-ZIP	AT4G32880
BnaA08g12310D		AT4G31880
BnaA08g12720D		AT4G31050
BnaA08g13020D		AT4G30530
BnaA08g13300D		AT4G29840
BnaA08g14100D		AT4G27450
BnaA08g14250D		AT4G26940
BnaA08g14300D		AT4G26780
BnaA08g14680D		AT4G24590
BnaA08g14810D		AT4G36110
BnaA08g15030D		AT4G23620
BnaA08g15770D		AT4G37720
BnaA08g16370D		AT4G39660
BnaA08g16820D		AT4G38970
BnaA08g16900D		AT4G38800
BnaA08g16930D		AT4G38730
BnaA08g17280D		AT4G14340
BnaA08g17820D		AT1G29670
BnaA08g18560D		AT1G28170
BnaA08g20180D		AT1G27200
BnaA08g20600D		AT1G23190
BnaA08g20800D		AT1G22520
BnaA08g21970D		AT1G19640
BnaA08g22000D		AT1G19610
BnaA08g22340D		AT1G18870
BnaA08g23130D		AT1G17410
BnaA08g23810D		AT1G15500
BnaA08g24040D		AT1G14320
BnaA08g24310D		AT1G13360
BnaA08g24570D		AT1G12820
BnaA08g25140D		AT1G11760
BnaA08g25930D		AT1G10180
BnaA08g26010D		AT1G10060	ATU-1-1-03130
BnaA08g26350D		AT1G09460
BnaA08g26360D		AT1G09450
BnaA08g26420D		AT1G09430
BnaA08g26750D	MYB	AT1G08810
BnaA08g27800D		AT1G04280
BnaA08g28300D		AT1G05540
BnaA08g28680D		AT1G06550
BnaA08g29270D		AT1G55915
BnaA08g29600D		AT1G49970
BnaA08g30030D		AT4G14480
BnaA08g30580D		AT4G35260
BnaA08g30780D		AT2G20260
BnaA08g31250D	B3-ARF	AT1G19850
BnaA08g31430D		AT1G14700
BnaA09g00060D		AT4G01320
BnaA09g00150D		AT4G01150
BnaA09g00530D		AT4G02050
BnaA09g00910D	bHLH	AT4G02590	ATU-4-0-00950
BnaA09g01390D		AT4G03210
BnaA09g01650D
BnaA09g01900D		AT3G27100
BnaA09g02820D		AT1G65520
BnaA09g03170D		AT5G48870
BnaA09g03790D		AT5G27550
BnaA09g03800D		AT5G27560
BnaA09g04010D		AT5G26960
BnaA09g04210D		AT5G26667
BnaA09g04450D	C2C2-GATA	AT5G25830
BnaA09g04790D		AT5G24710
BnaA09g05050D		AT5G24090
BnaA09g05240D		AT5G23550
BnaA09g05620D		AT5G61170
BnaA09g05920D		AT5G62180
BnaA09g06790D		AT5G64300
BnaA09g06940D		AT5G64650
BnaA09g06990D		AT5G64740	ATU-5-1-19210
BnaA09g07070D		AT5G65000
BnaA09g07220D		AT5G65810
BnaA09g07440D		AT5G67360
BnaA09g08180D		AT5G65930	ATU-5-0-19300
BnaA09g09350D		AT2G17880
BnaA09g09550D		AT5G28237
BnaA09g09590D
BnaA09g09890D		AT2G19580
BnaA09g10230D		AT1G04120
BnaA09g10320D		AT2G36070
BnaA09g10400D		AT2G14110
BnaA09g10410D		AT2G14070
BnaA09g11620D		AT1G64370
BnaA09g12230D		AT2G46500	ATU-2-0-12500
BnaA09g12360D		AT1G63690
BnaA09g12890D		AT1G62640	ATU-1-1-15940
BnaA09g13980D		AT1G10950
BnaA09g14730D		AT1G58340
BnaA09g15160D		AT1G57750
BnaA09g15420D		AT3G47570
BnaA09g16200D		AT5G42940	ATU-5-0-11100
BnaA09g16390D		AT5G43320
BnaA09g16900D		AT5G44090
BnaA09g17750D		AT5G45680
BnaA09g17960D	WRKY	AT5G46350
BnaA09g18140D	PLATZ	AT4G17900	ATU-4-1-04980
BnaA09g18450D		AT5G47730	ATU-5-0-12770
BnaA09g18780D		AT2G01740
BnaA09g18800D	C2H2	AT2G01940
BnaA09g18960D	C2H2	AT2G02080
BnaA09g19440D		AT2G03760
BnaA09g19620D		AT3G25860
BnaA09g19650D		AT3G25980
BnaA09g19660D		AT3G26000
BnaA09g19980D		AT4G05020
BnaA09g20200D		AT4G04870
BnaA09g20240D		AT4G04790
BnaA09g20640D		AT1G54460
BnaA09g20970D		AT4G12410
BnaA09g21250D		AT4G11980
BnaA09g21270D		AT4G11920
BnaA09g21880D		AT4G11260
BnaA09g22480D		AT4G10490
BnaA09g22500D		AT4G10480
BnaA09g22620D		AT4G10130
BnaA09g23120D		AT1G34260
BnaA09g23980D		AT1G33055
BnaA09g24230D		AT5G43560	ATU-5-1-11830
BnaA09g25850D
BnaA09g25960D		AT3G08560
BnaA09g26390D	Tify	AT1G30135
BnaA09g26780D		AT1G29520
BnaA09g29560D
BnaA09g29580D		AT4G27760
BnaA09g29700D		AT1G24180
BnaA09g30710D		AT1G22330
BnaA09g31010D		AT1G23480	ATU-1-1-07960
BnaA09g31380D		AT1G11620
BnaA09g32040D		AT3G51490
BnaA09g32240D		AT3G51720
BnaA09g32430D		AT3G51940
BnaA09g32680D		AT3G52220
BnaA09g32690D		AT3G52230
BnaA09g32960D	OFP	AT3G52540
BnaA09g34010D		AT3G54090
BnaA09g34080D		AT3G54150
BnaA09g34330D		AT3G54480
BnaA09g34480D		AT3G54650
BnaA09g34680D		AT3G54850	ATU-3-1-14150
BnaA09g34730D		AT3G54900
BnaA09g35550D		AT3G56090
BnaA09g35730D		AT3G56260
BnaA09g36160D		AT3G56860	ATU-3-0-14720
BnaA09g36480D		AT5G62550
BnaA09g36770D		AT2G41790
BnaA09g37370D		AT3G58410
BnaA09g37690D		AT3G59350	ATU-3-1-15630
BnaA09g38060D		AT3G59845
BnaA09g39060D		AT3G61280
BnaA09g39270D		AT3G61550
BnaA09g39980D		AT3G62630
BnaA09g41990D		AT2G23430
BnaA09g42250D		AT5G49160
BnaA09g42280D		AT2G22880
BnaA09g42900D		AT2G22000
BnaA09g43800D		AT2G20340
BnaA09g44030D		AT2G19730
BnaA09g44370D	MYB-related	AT1G19000	ATU-1-0-06830
BnaA09g44850D		AT1G17710
BnaA09g45900D	SET	AT1G14030
BnaA09g46370D		AT5G03495
BnaA09g47140D		AT1G12410
BnaA09g47270D		AT1G12250
BnaA09g48570D		AT1G09070
BnaA09g48730D		AT1G08820	ATU-1-0-03150
BnaA09g48860D		AT1G08500
BnaA09g49920D		AT1G06420
BnaA09g50580D		AT1G04270
BnaA09g50720D		AT1G04020
BnaA09g50790D		AT1G03860
BnaA09g51150D		AT1G02816
BnaA09g51300D		AT1G02450
BnaA09g51510D		AT1G01090
BnaA09g51830D		AT4G00620
BnaA09g51870D		AT4G00550
BnaA09g52290D		AT5G63610
BnaA09g52900D		AT2G19170
BnaA09g53480D		AT2G03760
BnaA09g53590D		AT2G03270
BnaA09g53930D		AT4G08160
BnaA09g54130D		AT1G29220
BnaA09g54620D		AT1G23900
BnaA09g55390D		AT3G58970
BnaA09g55480D	MYB-related	AT3G60110
BnaA09g55590D		AT3G63010
BnaA09g55760D		AT3G63160
BnaA09g55810D		AT3G51240
BnaA09g56300D		AT1G16500
BnaA10g00310D		AT1G01680
BnaA10g00610D	bHLH	AT1G01260
BnaA10g01870D		AT1G03380
BnaA10g02130D		AT1G03770
BnaA10g02270D		AT1G03910
BnaA10g03290D		AT1G05260
BnaA10g03580D		AT1G05410	ATU-1-0-01730
BnaA10g03940D		AT1G05910
BnaA10g04950D		AT1G07610
BnaA10g05520D		AT5G49660
BnaA10g05590D		AT5G49990
BnaA10g07280D		AT5G54170
BnaA10g08520D		AT5G54690
BnaA10g11500D		AT5G57560
BnaA10g11940D		AT4G13235
BnaA10g12410D		AT5G59400
BnaA10g12420D		AT5G59420
BnaA10g12790D		AT5G59840
BnaA10g13050D		AT5G60250
BnaA10g13070D		AT5G60270
BnaA10g13530D		AT5G60700
BnaA10g14580D		AT5G20980	ATU-5-0-06870
BnaA10g14760D	B3-ARF	AT5G20730
BnaA10g14810D		AT5G20700
BnaA10g15240D		AT5G19980
BnaA10g15650D		AT5G19480	ATU-5-1-06670
BnaA10g16150D		AT5G18860
BnaA10g16210D		AT5G18750
BnaA10g16750D		AT5G18020
BnaA10g16790D		AT5G18020
BnaA10g17070D		AT5G17660
BnaA10g17340D		AT5G17380
BnaA10g17550D		AT5G17060
BnaA10g18380D		AT5G15900
BnaA10g20390D		AT5G12310
BnaA10g20850D		AT5G11710
BnaA10g21360D		AT1G53530
BnaA10g21530D		AT5G10770
BnaA10g21650D		AT5G10620
BnaA10g21990D		AT5G10260
BnaA10g22040D		AT5G10200
BnaA10g22250D		AT5G09930
BnaA10g22490D		AT5G09480
BnaA10g23110D		AT5G08260
BnaA10g23550D		AT5G07070
BnaA10g24820D		AT5G05730
BnaA10g25000D	AP2/ERF-ERF	AT5G05410
BnaA10g25190D		AT5G05190
BnaA10g25430D		AT5G04860
BnaA10g25530D	MYB-related	AT5G04760
BnaA10g25800D		AT5G04380
BnaA10g25970D		AT5G04250
BnaA10g26170D		AT5G03990
BnaA10g26380D		AT5G03730
BnaA10g26560D		AT5G03440
BnaA10g27420D		AT5G02020	ATU-5-0-00400
BnaA10g28390D		AT5G52630
BnaA10g28830D		AT4G06534
BnaA10g29340D		AT5G58960	ATU-5-1-17160
BnaA10g29840D		AT5G13720
BnaA10g30360D		AT5G06390
BnaAnng00260D		AT5G02190
BnaAnng00730D		AT5G03610
BnaAnng01400D		AT5G05580
BnaAnng01860D	GARP-G2-like	AT5G06800
BnaAnng02030D		AT1G35420
BnaAnng02850D		AT3G05545
BnaAnng03950D		AT3G49880
BnaAnng05040D		AT5G65925
BnaAnng05290D		AT5G44785
BnaAnng05830D		AT5G45800
BnaAnng05920D	Coactivator p15	AT5G09250
BnaAnng06240D		AT5G08180
BnaAnng06350D		AT5G07870
BnaAnng06610D	C2C2-Dof	AT5G60850
BnaAnng06790D		AT5G61130
BnaAnng07300D	HB-HD-ZIP	AT5G46880
BnaAnng07980D		AT5G47890	ATU-5-1-13200
BnaAnng07990D		AT5G47910
BnaAnng08700D		AT5G19140	ATU-5-1-06490
BnaAnng10370D		AT4G15020
BnaAnng11790D	C2C2-Dof	AT3G50410
BnaAnng12340D	SNF2	AT1G05120
BnaAnng12690D		AT3G02750
BnaAnng12840D		AT4G36840
BnaAnng13050D		AT1G16840
BnaAnng13370D		AT4G08920
BnaAnng13690D		AT5G07400
BnaAnng14100D		AT1G67800
BnaAnng14220D		AT3G26540
BnaAnng14350D
BnaAnng16340D		AT1G70210
BnaAnng16690D	MADS-M-type	AT5G48670
BnaAnng18180D		AT1G27210
BnaAnng18240D	BES1	AT4G36780
BnaAnng18490D		AT5G36250
BnaAnng20200D		AT2G19570
BnaAnng22520D		AT5G01750
BnaAnng22690D		AT5G63480
BnaAnng22800D		AT5G19050
BnaAnng22910D		AT2G34410
BnaAnng23740D		AT1G15130
BnaAnng23840D	Jumonji	AT1G08620
BnaAnng24290D		AT4G21350
BnaAnng24540D		AT3G09200
BnaAnng24620D		AT3G02570
BnaAnng25090D		AT4G13250
BnaAnng25500D		AT5G08180
BnaAnng25620D		AT3G03250
BnaAnng25800D		AT4G07950
BnaAnng25900D		AT1G61580
BnaAnng26260D		AT4G36020
BnaAnng26590D		AT5G61530
BnaAnng28680D		AT2G28000
BnaAnng29040D		AT5G28040
BnaAnng30310D		AT1G58250
BnaAnng30320D		AT2G37760
BnaAnng30500D		AT1G73010
BnaAnng30540D		AT5G56870
BnaAnng30640D		AT4G30110
BnaAnng30740D		AT1G64520
BnaAnng31480D		AT4G20860
BnaAnng32220D		AT5G62280
BnaAnng32350D		AT1G59820
BnaAnng33020D		AT5G20960
BnaAnng33070D		AT5G23570
BnaAnng33240D		AT4G30260
BnaAnng34160D		AT1G60000
BnaAnng34180D		AT4G32720
BnaAnng34370D		AT1G60750
BnaAnng34440D		AT2G28580
BnaAnng34520D		AT1G57750
BnaAnng34990D		AT5G61770
BnaAnng35450D		AT4G09950
BnaAnng35470D		AT5G22370
BnaAnng35550D		AT5G35960
BnaAnng36020D
BnaAnng36360D		AT5G59510
BnaAnng36400D		AT4G38350
BnaAnng36930D		AT3G10520
BnaAnng37320D		AT1G12110
BnaAnng37730D		AT2G47730
BnaAnng37830D	CPP	AT4G29000
BnaAnng38210D		AT2G46290
BnaAnng38310D		AT5G59160
BnaAnng38620D		AT1G32550
BnaAnng38760D		AT5G61960	ATU-5-0-17680
BnaAnng40190D		AT5G42900
BnaAnng41330D		AT1G72680
BnaAnng41900D	C2C2-Dof	AT4G24060	ATU-4-1-06810
BnaC01g00570D		AT4G39680
BnaC01g00910D		AT5G10980
BnaC01g01690D		AT4G36890
BnaC01g01870D		AT4G37100
BnaC01g02020D	Others	AT4G36860
BnaC01g02500D		AT5G35640
BnaC01g02660D		AT4G35940
BnaC01g02900D
BnaC01g02980D		AT4G35680
BnaC01g03430D		AT4G35080	ATU-4-1-10970
BnaC01g03610D		AT4G34860	ATU-4-0-10550
BnaC01g03650D		AT4G34800
BnaC01g04180D		AT4G34220
BnaC01g04650D		AT4G33540
BnaC01g04660D		AT4G33530
BnaC01g04880D		AT3G06620
BnaC01g05410D		AT4G33240
BnaC01g05510D	C2C2-GATA	AT4G32890
BnaC01g07280D		AT4G31170	ATU-4-0-09110
BnaC01g07660D		AT2G24050
BnaC01g08520D		AT5G18040
BnaC01g09170D		AT4G29360
BnaC01g11140D		AT4G18700
BnaC01g12190D		AT4G20740
BnaC01g12690D		AT4G21280
BnaC01g12740D		AT4G21445
BnaC01g13420D		AT4G21990	ATU-4-0-05770
BnaC01g14890D		AT4G23290	ATU-4-0-06270
BnaC01g15340D		AT4G23620
BnaC01g15910D		AT4G24090
BnaC01g16640D		AT4G24790
BnaC01g18140D		AT4G26130
BnaC01g18570D		AT4G26470
BnaC01g19760D		AT4G16563
BnaC01g20760D
BnaC01g21880D		AT4G16260
BnaC01g22060D		AT4G16130
BnaC01g22220D		AT4G15850
BnaC01g23060D		AT4G13820
BnaC01g23800D		AT3G50820
BnaC01g26340D		AT3G49900
BnaC01g26640D		AT3G43720
BnaC01g27510D		AT3G28490
BnaC01g28380D		AT1G59820
BnaC01g28440D		AT1G59900	ATU-1-1-15260
BnaC01g28630D		AT1G60560
BnaC01g29300D		AT1G61215
BnaC01g29360D		AT1G61260
BnaC01g29900D		AT1G61770
BnaC01g29990D		AT2G02760
BnaC01g30120D		AT1G79540
BnaC01g31210D		AT3G23000
BnaC01g32380D		AT3G20898
BnaC01g33000D		AT5G50960
BnaC01g33500D		AT3G19380
BnaC01g34300D		AT1G09650
BnaC01g34360D		AT3G52590	ATU-3-1-13380
BnaC01g34620D	Others	AT3G17860
BnaC01g35310D		AT2G24200	ATU-2-0-04460
BnaC01g35920D		AT3G15650
BnaC01g36030D	AUX/IAA	AT3G15540
BnaC01g36330D	AP2/ERF-ERF	AT3G15210
BnaC01g36420D		AT3G15040
BnaC01g36930D		AT3G14420	ATU-3-1-04810
BnaC01g37240D		AT3G14067
BnaC01g37370D		AT3G13880
BnaC01g37460D		AT3G13750
BnaC01g38540D		AT3G12610
BnaC01g38550D		AT3G12620	ATU-3-0-04650
BnaC01g38950D		AT3G09830	ATU-3-1-03250
BnaC01g39460D		AT3G08610
BnaC01g39850D	GeBP	AT3G04930
BnaC01g43180D		AT1G60420
BnaC01g43540D		AT3G23810
BnaC01g44080D	C2C2-GATA	AT3G16870
BnaC01g44570D		AT3G16220
BnaC01g44770D	SWI/SNF-SWI3	AT3G13682
BnaC02g00240D
BnaC02g00490D	MADS-MIKC	AT5G10140
BnaC02g01490D		AT5G07660
BnaC02g01850D	GARP-G2-like	AT5G06800
BnaC02g02120D		AT5G05987
BnaC02g02440D		AT5G05170
BnaC02g02800D
BnaC02g04560D		AT5G13200	ATU-5-1-04330
BnaC02g04870D		AT5G13590
BnaC02g05960D		AT5G15230
BnaC02g08080D		AT5G18470
BnaC02g09000D		AT5G19780
BnaC02g09080D		AT5G19840
BnaC02g09180D		AT5G19880
BnaC02g10080D		AT5G59290
BnaC02g11250D
BnaC02g11290D		AT5G57740
BnaC02g11780D	bHLH	AT5G57150
BnaC02g12200D		AT5G56510
BnaC02g12760D		AT5G55910
BnaC02g14200D		AT5G53530
BnaC02g14400D		AT5G53310
BnaC02g14580D		AT5G53110
BnaC02g14990D		AT5G52550
BnaC02g15990D		AT5G50890
BnaC02g16110D		AT5G50410
BnaC02g16430D		AT1G65130
BnaC02g17110D		AT1G67050
BnaC02g17280D		AT1G67210
BnaC02g21720D		AT1G73010
BnaC02g21870D		AT1G73150
BnaC02g22740D		AT1G74190
BnaC02g23210D		AT1G80290	ATU-1-1-22120
BnaC02g27200D		AT4G02715	ATU-4-0-00990
BnaC02g27510D		AT5G58470	ATU-5-0-16360
BnaC02g28530D		AT4G12090
BnaC02g28790D	C3H	AT5G42820
BnaC02g29240D		AT4G10310
BnaC02g29670D		AT5G42450
BnaC02g31150D
BnaC02g31530D		AT5G45320
BnaC02g33150D		AT3G01910
BnaC02g33280D		AT5G47200
BnaC02g33390D		AT5G47630
BnaC02g34220D		AT2G01970
BnaC02g34800D		AT2G02810
BnaC02g35100D		AT2G03690
BnaC02g35140D		AT2G03750
BnaC02g35690D		AT3G25870
BnaC02g35840D		AT3G25970
BnaC02g35850D	Trihelix	AT3G25990
BnaC02g36720D		AT3G27170
BnaC02g36940D		AT3G27460
BnaC02g37290D		AT3G28200
BnaC02g37930D		AT4G09467
BnaC02g38800D		AT5G48880	ATU-5-0-13280
BnaC02g38900D		AT5G49020
BnaC02g39140D
BnaC02g39330D		AT5G28740
BnaC02g39500D		AT5G28060
BnaC02g39730D		AT5G27460
BnaC02g40120D		AT5G26000
BnaC02g40730D		AT5G25265
BnaC02g41300D		AT2G01660
BnaC02g41680D	TCP	AT5G23280
BnaC02g41700D		AT5G23230
BnaC02g41890D		AT5G60930
BnaC02g42410D	TAZ	AT5G63160
BnaC02g42540D		AT3G48680
BnaC02g42580D		AT5G63590
BnaC02g42810D		AT5G63920
BnaC02g43010D		AT5G64320
BnaC02g44890D	MYB	AT5G52600
BnaC02g45190D
BnaC02g47020D		AT5G46050
BnaC02g48180D		AT3G27880
BnaC02g48740D		AT1G59620
BnaC03g00060D		AT5G01750
BnaC03g00740D		AT5G02420
BnaC03g01740D		AT5G04770
BnaC03g03190D		AT5G07610
BnaC03g04670D		AT5G11170	ATU-5-1-03700
BnaC03g05590D		AT5G16350
BnaC03g05680D		AT5G12950
BnaC03g05760D	WRKY	AT5G13080
BnaC03g05800D		AT5G13300
BnaC03g06930D		AT5G15430
BnaC03g07190D
BnaC03g07590D		AT5G16150	ATU-5-1-05490
BnaC03g07670D		AT5G16280
BnaC03g08540D		AT5G17600
BnaC03g09840D		AT5G19960
BnaC03g10870D		AT5G22550
BnaC03g11540D		AT5G61030
BnaC03g11870D		AT5G59540
BnaC03g13190D		AT5G57000
BnaC03g13370D		AT5G56630
BnaC03g14740D		AT4G27585
BnaC03g14910D		AT5G53350
BnaC03g14960D	AP2/ERF-ERF	AT5G53290
BnaC03g15280D		AT5G53045
BnaC03g15440D		AT4G25740
BnaC03g15730D	C2H2	AT5G52010
BnaC03g15940D		AT5G51570
BnaC03g16040D		AT5G51160
BnaC03g16370D		AT5G50850
BnaC03g16840D		AT2G30350
BnaC03g17190D		AT5G42020
BnaC03g17480D		AT2G31410
BnaC03g18320D	C3H	AT2G32930
BnaC03g19130D		AT2G34770
BnaC03g19810D	Rcd1-like	AT2G35930
BnaC03g20240D		AT2G36570
BnaC03g20690D		AT2G37440
BnaC03g20860D	GRAS	AT2G37650
BnaC03g21000D		AT2G38025
BnaC03g21050D	MYB	AT2G38090
BnaC03g22610D		AT2G40330
BnaC03g23190D
BnaC03g23270D		AT2G41300
BnaC03g23820D		AT2G42670
BnaC03g24470D		AT2G43780
BnaC03g24830D		AT2G44380
BnaC03g25090D		AT2G40360
BnaC03g26260D		AT2G29730
BnaC03g26770D		AT2G26510
BnaC03g28320D		AT4G08960
BnaC03g28380D		AT4G38940
BnaC03g28730D
BnaC03g29300D		AT4G14180
BnaC03g29340D		AT4G11240
BnaC03g29580D		AT4G12490
BnaC03g30240D		AT4G03260
BnaC03g30250D		AT4G03240
BnaC03g30510D		AT4G02920
BnaC03g31360D		AT1G63440
BnaC03g31550D		AT4G01400
BnaC03g31810D		AT4G01130
BnaC03g32350D		AT3G01710
BnaC03g32720D		AT3G02080
BnaC03g33630D		AT5G18380
BnaC03g34660D		AT3G06330	ATU-3-1-02010
BnaC03g35190D		AT3G07320
BnaC03g35330D		AT3G07540
BnaC03g35460D		AT3G07760
BnaC03g36760D		AT3G10740
BnaC03g37080D		AT3G11130
BnaC03g38540D		AT3G14415
BnaC03g38770D		AT3G14860
BnaC03g38810D		AT3G14940
BnaC03g39190D		AT3G15630
BnaC03g39980D		AT3G17410
BnaC03g41000D		AT3G19420
BnaC03g41660D		AT3G20560
BnaC03g41910D		AT3G21140
BnaC03g43680D
BnaC03g44100D		AT2G05120
BnaC03g44240D		AT2G04515
BnaC03g44470D
BnaC03g44750D		AT3G24800
BnaC03g45260D		AT1G53570
BnaC03g46520D		AT2G16710
BnaC03g47640D
BnaC03g48170D		AT1G10530
BnaC03g48390D		AT2G18400
BnaC03g48530D		AT5G67470
BnaC03g49050D
BnaC03g49390D		AT5G64900
BnaC03g49430D		AT5G64830	ATU-5-0-18830
BnaC03g49830D		AT5G64350	ATU-5-0-18650
BnaC03g50410D		AT2G22400
BnaC03g50500D		AT5G63850
BnaC03g50930D	Trihelix	AT5G63420
BnaC03g51250D		AT5G63000
BnaC03g51350D		AT5G62910
BnaC03g51620D		AT5G62620
BnaC03g53780D		AT3G44720
BnaC03g54500D		AT3G44020
BnaC03g56170D		AT5G62700
BnaC03g56550D		AT1G13900
BnaC03g57160D		AT3G47700
BnaC03g58980D		AT2G34160
BnaC03g59180D		AT1G29460
BnaC03g59630D		AT1G30320
BnaC03g60020D		AT4G38520
BnaC03g60130D		AT4G38690
BnaC03g60550D
BnaC03g60830D		AT4G39970	ATU-4-0-12600
BnaC03g61290D
BnaC03g61390D		AT4G37470
BnaC03g61740D		AT4G37220
BnaC03g61750D		AT4G37240
BnaC03g62190D		AT4G23620
BnaC03g64350D		AT4G21192
BnaC03g64660D		AT4G21865
BnaC03g65310D		AT4G35260
BnaC03g65320D		AT4G35250
BnaC03g65490D		AT4G35150
BnaC03g66080D		AT4G34460
BnaC03g66240D
BnaC03g67580D
BnaC03g67870D	SET	AT4G30860
BnaC03g68200D		AT4G29920
BnaC03g68290D		AT4G29680
BnaC03g68390D	MYB-related	AT1G49950
BnaC03g69500D		AT1G53210
BnaC03g69540D		AT1G53310	ATU-1-0-13690
BnaC03g69740D		AT1G62810
BnaC03g70520D		AT1G78780
BnaC03g71230D		AT5G04420	ATU-5-0-01090
BnaC03g71690D		AT5G55620
BnaC03g71920D		AT2G32260
BnaC03g71930D		AT2G32280
BnaC03g72390D		AT2G46940
BnaC03g73070D	HSF	AT4G11660
BnaC03g73690D		AT3G13020
BnaC03g74180D		AT3G25100
BnaC03g74380D		AT2G07050
BnaC03g76030D		AT1G29790
BnaC03g76160D		AT1G30270
BnaC03g78200D		AT1G53240	ATU-1-0-13670
BnaC03g78280D		AT1G54030
BnaC04g01290D		AT2G40435
BnaC04g01940D		AT2G41520
BnaC04g02370D		AT2G42580
BnaC04g02860D		AT2G43260
BnaC04g03330D		AT1G19060
BnaC04g03740D		AT2G44450
BnaC04g04750D		AT2G46080
BnaC04g06130D		AT2G39440
BnaC04g08650D		AT4G30440
BnaC04g08770D		AT2G36540
BnaC04g08990D		AT2G36310
BnaC04g09100D		AT2G36220
BnaC04g09240D	B3	AT2G36080
BnaC04g10060D
BnaC04g10240D		AT2G35110
BnaC04g10710D		AT2G34530
BnaC04g12490D		AT2G32280
BnaC04g12660D		AT2G32070
BnaC04g14380D	OFP	AT2G30400
BnaC04g14920D		AT2G29740
BnaC04g15090D		AT2G29450
BnaC04g15270D		AT2G29050
BnaC04g15690D	LOB	AT2G28500
BnaC04g15730D		AT2G28480
BnaC04g16650D		AT2G27710	ATU-2-1-05720
BnaC04g16830D
BnaC04g16860D		AT2G27460
BnaC04g17480D		AT5G42760
BnaC04g19410D		AT1G62290	ATU-1-0-16180
BnaC04g19670D
BnaC04g20090D		AT1G62990
BnaC04g20750D		AT3G63260
BnaC04g20900D		AT3G63130
BnaC04g21160D		AT3G62860
BnaC04g21810D		AT3G61380
BnaC04g22100D		AT3G60600
BnaC04g22630D
BnaC04g22650D		AT3G59820
BnaC04g22920D		AT3G46330
BnaC04g23040D		AT3G59500
BnaC04g23330D		AT3G58850
BnaC04g23860D		AT3G57990
BnaC04g24230D		AT3G57400
BnaC04g24280D		AT3G10330
BnaC04g24470D		AT5G63620
BnaC04g24690D	bHLH	AT3G56970
BnaC04g24790D		AT3G56891
BnaC04g24960D		AT2G40510
BnaC04g25350D		AT3G55620
BnaC04g25540D
BnaC04g26020D
BnaC04g28590D		AT3G14990	ATU-3-1-05040
BnaC04g28710D	bHLH	AT4G14410
BnaC04g29040D		AT4G14147
BnaC04g29180D	HSF	AT4G13980
BnaC04g29770D		AT5G35740
BnaC04g30280D		AT5G37660
BnaC04g30550D		AT5G37850
BnaC04g31980D		AT5G40030
BnaC04g32730D		AT5G40610
BnaC04g32930D		AT5G38260
BnaC04g33460D		AT2G21470
BnaC04g33740D		AT2G21120
BnaC04g33880D		AT5G40700
BnaC04g34290D		AT5G39050
BnaC04g34370D		AT5G38530
BnaC04g35010D		AT2G22510
BnaC04g35350D		AT4G37820
BnaC04g35490D		AT3G55920
BnaC04g35710D		AT3G11010
BnaC04g35970D		AT2G23540
BnaC04g36270D		AT2G24610
BnaC04g36350D		AT2G24490
BnaC04g36360D	C2H2	AT2G24500
BnaC04g36410D		AT2G24440
BnaC04g36980D		AT2G23890
BnaC04g37270D		AT5G27640
BnaC04g38040D		AT2G25810
BnaC04g38450D		AT2G26750
BnaC04g42170D		AT2G31280
BnaC04g43510D		AT2G33040
BnaC04g43910D		AT2G33470	ATU-2-0-07540
BnaC04g44070D		AT2G33700
BnaC04g44320D		AT5G03490
BnaC04g44690D		AT2G35660
BnaC04g46100D		AT2G39110
BnaC04g46470D		AT2G39660
BnaC04g46540D		AT2G39720
BnaC04g46930D		AT2G40270
BnaC04g47870D		AT1G58684
BnaC04g48100D		AT3G12110
BnaC04g48360D		AT2G42490
BnaC04g48520D		AT2G42770
BnaC04g49370D		AT2G43940
BnaC04g49770D		AT2G44650
BnaC04g49860D		AT2G44830
BnaC04g49950D		AT3G03070	ATU-3-0-00820
BnaC04g50760D		AT2G46160
BnaC04g51000D		AT2G48130
BnaC04g51410D	WRKY	AT2G47260
BnaC04g52920D		AT2G43070
BnaC04g55780D		AT4G13730
BnaC04g56540D		AT5G37070
BnaC04g56650D		AT2G38290
BnaC05g00510D		AT1G01510
BnaC05g00790D		AT1G01110
BnaC05g01280D		AT1G02520
BnaC05g02100D		AT1G03820
BnaC05g03010D		AT1G04980
BnaC05g04000D		AT1G05860
BnaC05g04970D		AT2G30000
BnaC05g05350D		AT1G07810
BnaC05g05460D		AT1G07705
BnaC05g05510D		AT1G07830
BnaC05g05770D		AT1G08110	ATU-1-1-02380
BnaC05g06430D		AT1G08830
BnaC05g06680D		AT2G43445
BnaC05g07520D	NF-X1	AT1G10170
BnaC05g07750D		AT3G56620
BnaC05g08630D		AT1G11320
BnaC05g09860D		AT1G11900
BnaC05g09890D	Trihelix	AT1G13450
BnaC05g10550D		AT1G14320
BnaC05g10830D		AT1G14630
BnaC05g10980D		AT1G14790
BnaC05g11870D		AT1G15500
BnaC05g12060D		AT1G15810
BnaC05g12110D		AT1G15880	ATU-1-0-05840
BnaC05g12700D		AT1G16630
BnaC05g12850D		AT1G16840
BnaC05g12890D		AT1G16880
BnaC05g13010D		AT1G16930
BnaC05g13160D		AT1G17050
BnaC05g13590D		AT1G17480
BnaC05g14230D		AT1G74050
BnaC05g14240D		AT1G18550
BnaC05g14490D	zf-HD	AT1G18835
BnaC05g15430D		AT1G19870
BnaC05g15530D
BnaC05g16820D		AT1G21540
BnaC05g17140D	TRAF	AT1G21780
BnaC05g17260D		AT1G01360
BnaC05g19970D		AT5G15200
BnaC05g20000D	bHLH	AT5G15160
BnaC05g20240D	C2H2	AT1G26610
BnaC05g20340D		AT1G26460
BnaC05g21500D		AT1G27750
BnaC05g22320D		AT1G29300
BnaC05g23350D
BnaC05g24570D		AT1G32415
BnaC05g25580D
BnaC05g26980D		AT1G50900
BnaC05g28420D	SRS	AT1G32730
BnaC05g28680D		AT1G67120
BnaC05g29990D		AT3G22480
BnaC05g31620D		AT3G20440
BnaC05g31910D		AT3G20170
BnaC05g32700D		AT2G25880
BnaC05g33920D		AT3G19050
BnaC05g34180D		AT5G48485
BnaC05g34800D		AT1G18080	ATU-1-1-06030
BnaC05g35350D		AT3G18130
BnaC05g35870D		AT3G17680
BnaC05g36600D		AT3G16620
BnaC05g37040D		AT3G16320
BnaC05g37300D		AT3G16070
BnaC05g37680D		AT3G15660	ATU-3-0-05930
BnaC05g37720D		AT3G15640
BnaC05g39210D		AT3G14430
BnaC05g39220D		AT3G14420	ATU-3-1-04810
BnaC05g39240D		AT3G14420	ATU-3-1-04810
BnaC05g39430D		AT3G14225
BnaC05g40070D		AT3G13300
BnaC05g40570D		AT3G12660
BnaC05g41330D		AT3G11890	ATU-3-1-03970
BnaC05g42060D	LOB	AT3G11090
BnaC05g42490D		AT3G10530
BnaC05g43370D		AT3G09580
BnaC05g43550D		AT3G09320
BnaC05g43810D		AT3G08760
BnaC05g44410D		AT3G07550
BnaC05g44550D		AT1G07670
BnaC05g44660D		AT3G07310
BnaC05g44770D		AT3G07230
BnaC05g45090D		AT3G06810
BnaC05g45140D		AT3G06730	ATU-3-1-02160
BnaC05g45650D		AT3G06145
BnaC05g46480D		AT3G05280
BnaC05g47140D	WRKY	AT3G04670	ATU-3-0-01510
BnaC05g47590D		AT3G03960
BnaC05g48220D		AT3G02570
BnaC05g49190D		AT1G22090
BnaC05g50730D	C2C2-CO-like	AT1G25440
BnaC05g50840D		AT1G23710
BnaC05g51090D		AT1G27470
BnaC05g51210D		AT1G50480
BnaC06g00080D		AT1G47410
BnaC06g00640D		AT1G44350
BnaC06g01590D		AT1G48090
BnaC06g01840D		AT1G48260
BnaC06g02150D		AT1G48610
BnaC06g03750D	GRAS	AT1G50600
BnaC06g04360D
BnaC06g04480D		AT1G51210
BnaC06g04500D
BnaC06g04620D		AT1G51538
BnaC06g04740D		AT1G35660
BnaC06g05480D
BnaC06g06110D		AT1G53070
BnaC06g08140D		AT1G34300
BnaC06g10710D		AT1G55190
BnaC06g12590D		AT5G39420
BnaC06g12830D		AT5G40230
BnaC06g12840D		AT5G40230
BnaC06g13200D		AT5G40770
BnaC06g14370D		AT3G53020
BnaC06g14580D		AT3G53410
BnaC06g15100D		AT3G54170
BnaC06g15940D		AT3G56460
BnaC06g16150D		AT3G57880
BnaC06g16270D	bZIP	AT3G58120
BnaC06g16610D		AT3G58500
BnaC06g17130D		AT3G59180
BnaC06g17360D		AT3G59440
BnaC06g17440D	RWP-RK	AT3G59580
BnaC06g17480D		AT3G59670
BnaC06g18300D		AT3G61960	ATU-3-0-16310
BnaC06g18750D	Trihelix	AT1G76880
BnaC06g19080D		AT1G80270
BnaC06g19440D		AT1G80690
BnaC06g19570D		AT1G80850
BnaC06g19810D		AT1G16340
BnaC06g19820D		AT1G79490
BnaC06g20640D	B3-ARF	AT1G77850
BnaC06g20910D		AT1G77590
BnaC06g22450D		AT1G75370
BnaC06g22490D		AT1G75230
BnaC06g22800D		AT1G74750
BnaC06g23120D		AT1G07070
BnaC06g23490D		AT1G73680
BnaC06g25100D		AT1G69910
BnaC06g25870D		AT1G68460
BnaC06g26300D		AT1G67870
BnaC06g26340D		AT1G71390
BnaC06g26400D		AT5G28823
BnaC06g26800D
BnaC06g27120D		AT1G65580
BnaC06g27180D		AT1G65720
BnaC06g27340D		AT1G65980
BnaC06g28830D		AT1G67730
BnaC06g29630D		AT1G68830
BnaC06g30470D		AT1G26450
BnaC06g30490D		AT1G69325
BnaC06g30920D		AT1G69870	ATU-1-1-18240
BnaC06g31020D		AT1G69920
BnaC06g31170D		AT1G24180
BnaC06g32190D		AT5G16420
BnaC06g32510D		AT1G71390
BnaC06g32600D	AP2/ERF-ERF	AT1G71520
BnaC06g32860D		AT1G71850
BnaC06g33050D		AT1G72020
BnaC06g33070D		AT1G72040
BnaC06g33280D		AT1G72240
BnaC06g33650D		AT1G72480
BnaC06g34190D		AT1G73260
BnaC06g34210D		AT1G73260
BnaC06g36140D		AT3G06980
BnaC06g36290D		AT1G75580
BnaC06g37070D		AT1G76340
BnaC06g37800D		AT1G77000
BnaC06g39410D	TAZ	AT1G79000
BnaC06g39470D		AT1G79070
BnaC06g40760D		AT1G47830
BnaC06g41090D
BnaC06g43800D		AT1G72920
BnaC06g43840D		AT1G17730
BnaC07g02890D	TRAF	AT5G45110
BnaC07g03080D		AT2G18730
BnaC07g04180D
BnaC07g04370D
BnaC07g04670D		AT3G05660
BnaC07g05410D		AT2G16090
BnaC07g06110D		AT2G17080
BnaC07g06500D		AT2G17450
BnaC07g06640D		AT2G17760
BnaC07g06930D		AT2G17840
BnaC07g07420D		AT3G24150
BnaC07g07960D		AT3G23540
BnaC07g08170D		AT3G23330
BnaC07g08330D		AT4G29820
BnaC07g09110D		AT1G05540
BnaC07g09390D		AT1G29940
BnaC07g09430D	WRKY	AT1G29860
BnaC07g10440D		AT1G31660
BnaC07g11000D		AT1G24600
BnaC07g11530D		AT1G27480
BnaC07g12070D		AT2G43270
BnaC07g13050D		AT1G23730
BnaC07g13830D		AT1G22280
BnaC07g14250D
BnaC07g14500D		AT1G21380
BnaC07g15130D		AT1G20823
BnaC07g15240D		AT1G20670
BnaC07g16540D		AT5G66760
BnaC07g16640D		AT5G66570
BnaC07g16740D		AT5G66490
BnaC07g17130D		AT1G48200
BnaC07g17530D	SET	AT5G43990
BnaC07g18100D		AT5G25120
BnaC07g19780D
BnaC07g20030D		AT5G65260
BnaC07g21460D	C2H2	AT2G02070
BnaC07g21740D		AT2G02390	ATU-2-1-00470
BnaC07g21900D		AT2G02790
BnaC07g22240D	WRKY	AT2G03340
BnaC07g22270D		AT2G03380
BnaC07g22660D		AT2G03890
BnaC07g23490D		AT3G26300	ATU-3-0-09070
BnaC07g23650D		AT3G26570
BnaC07g23850D
BnaC07g24170D		AT3G27300	ATU-3-0-09500
BnaC07g24840D		AT3G27970
BnaC07g25710D		AT3G29270
BnaC07g26800D		AT5G48850
BnaC07g28280D		AT3G05590
BnaC07g28370D		AT5G27030
BnaC07g28400D		AT5G26940
BnaC07g30760D		AT5G23490
BnaC07g30840D		AT5G23395
BnaC07g31160D		AT5G61290
BnaC07g31240D		AT5G61500
BnaC07g31430D		AT5G61680
BnaC07g32720D		AT3G52155
BnaC07g32810D		AT3G52280
BnaC07g36090D
BnaC07g36850D
BnaC07g37650D		AT4G22840
BnaC07g38150D		AT4G23340
BnaC07g38860D		AT4G24260
BnaC07g39230D		AT4G24990
BnaC07g39360D		AT4G25130
BnaC07g42160D		AT4G29850
BnaC07g42740D		AT4G30570
BnaC07g42960D		AT4G30850
BnaC07g43230D		AT4G31310
BnaC07g43490D	WRKY	AT4G31800
BnaC07g43760D		AT4G32300
BnaC07g44020D		AT4G32930
BnaC07g44490D		AT4G33770
BnaC07g45080D		AT4G34560
BnaC07g45380D		AT4G35120
BnaC07g45940D		AT4G36030
BnaC07g46630D	TAZ	AT4G37610
BnaC07g46820D		AT4G37890	ATU-4-0-11850
BnaC07g47050D		AT2G21390
BnaC07g48150D		AT2G06000	ATU-2-0-01310
BnaC07g49070D		AT3G26950
BnaC07g49390D		AT5G28500
BnaC07g49810D		AT5G60930
BnaC07g49860D		AT5G23100
BnaC07g50630D	ULT	AT4G28190
BnaC07g50840D		AT4G29735
BnaC07g50940D		AT4G31450
BnaC07g51130D		AT4G36380
BnaC08g01600D		AT1G06010
BnaC08g01990D		AT1G07110
BnaC08g02740D		AT1G49740
BnaC08g03910D		AT1G48050
BnaC08g04390D
BnaC08g04700D		AT1G47200
BnaC08g05290D		AT4G13010
BnaC08g05660D		AT1G42480
BnaC08g06180D		AT1G70780	ATU-1-0-18880
BnaC08g06200D		AT1G23180
BnaC08g07120D		AT1G34000
BnaC08g07790D	GARP-G2-like	AT1G32240
BnaC08g08230D		AT5G37380	ATU-5-0-09700
BnaC08g08310D		AT4G14030
BnaC08g08770D		AT3G24100
BnaC08g09070D		AT1G31440
BnaC08g09180D		AT1G31330
BnaC08g09470D	Jumonji	AT1G30810
BnaC08g10380D		AT4G35150
BnaC08g10450D		AT4G15830
BnaC08g11310D		AT4G18230
BnaC08g12030D		AT4G25300
BnaC08g12300D		AT4G26760
BnaC08g12340D		AT4G26850
BnaC08g12570D
BnaC08g12710D	AP2/ERF-ERF	AT4G27950
BnaC08g12880D	AP2/ERF-ERF	AT4G28140
BnaC08g14560D		AT1G10820
BnaC08g14980D		AT1G11570
BnaC08g15080D		AT1G11790
BnaC08g15350D		AT1G12090
BnaC08g15360D		AT1G12100
BnaC08g15700D		AT1G12760	ATU-1-1-04110
BnaC08g16680D		AT1G15420
BnaC08g16710D		AT1G15500
BnaC08g16950D		AT1G16480
BnaC08g17430D		AT1G17540
BnaC08g18010D
BnaC08g18180D		AT1G18640
BnaC08g18490D		AT1G19010
BnaC08g19640D		AT1G21050
BnaC08g21200D		AT3G49600
BnaC08g21500D		AT3G50070
BnaC08g21610D		AT3G50220
BnaC08g21750D		AT3G50340
BnaC08g21940D		AT3G50500
BnaC08g22890D		AT3G51550
BnaC08g23060D
BnaC08g24280D		AT3G53180	ATU-3-1-13550
BnaC08g24760D		AT3G53750
BnaC08g25210D		AT3G54420
BnaC08g26020D		AT3G55120
BnaC08g29380D		AT3G58670
BnaC08g29590D
BnaC08g29890D		AT2G43630
BnaC08g30070D		AT3G59880
BnaC08g31680D		AT3G61770
BnaC08g31990D		AT3G62060
BnaC08g32120D		AT3G62310
BnaC08g32490D		AT3G62800
BnaC08g33400D		AT1G11280
BnaC08g33540D		AT2G25140
BnaC08g34010D		AT2G24440
BnaC08g34660D		AT2G23070
BnaC08g35030D		AT2G22490
BnaC08g35060D		AT2G22470
BnaC08g35860D		AT2G21290
BnaC08g36080D		AT2G20960
BnaC08g36140D	AP2/ERF-ERF	AT2G20880
BnaC08g36420D		AT2G20100
BnaC08g36540D		AT2G19780
BnaC08g36870D		AT1G19110
BnaC08g37680D		AT1G17580
BnaC08g38280D		AT1G16670
BnaC08g38430D		AT1G16270
BnaC08g38660D		AT1G15820	ATU-1-0-05830
BnaC08g39000D		AT1G15170
BnaC08g39300D		AT1G14780
BnaC08g39970D	SET	AT1G14030
BnaC08g40640D		AT1G13780
BnaC08g40890D		AT1G12820
BnaC08g40910D		AT1G12300
BnaC08g41290D		AT1G12380
BnaC08g41780D		AT1G11870
BnaC08g42480D		AT1G09940
BnaC08g42820D		AT1G09080
BnaC08g43670D		AT1G04020
BnaC08g44390D		AT1G05730
BnaC08g44860D		AT1G06650
BnaC08g45200D		AT1G07250
BnaC08g45570D	GNAT	AT1G03650
BnaC08g45590D		AT1G03475
BnaC08g46270D		AT1G03550
BnaC08g47810D		AT4G16447
BnaC08g49320D		AT2G21650
BnaC08g49400D		AT2G19730
BnaC08g49770D	NAC	AT1G02250
BnaC09g00080D		AT4G02630
BnaC09g01360D		AT3G27230
BnaC09g01480D		AT3G27520
BnaC09g02840D	GARP-G2-like	AT5G29000
BnaC09g03030D		AT5G27220
BnaC09g04080D		AT5G25265
BnaC09g05690D		AT5G62600
BnaC09g05810D		AT5G62680
BnaC09g06600D		AT5G64740	ATU-5-1-19210
BnaC09g08190D		AT5G66190
BnaC09g08280D		AT5G66055
BnaC09g09090D		AT2G16710
BnaC09g09880D
BnaC09g09900D		AT2G19520
BnaC09g10000D		AT2G19730
BnaC09g10980D		AT1G12520	ATU-1-0-04520
BnaC09g11300D		AT1G63530
BnaC09g12180D		AT1G64440
BnaC09g13460D	mTERF	AT1G62120
BnaC09g13950D		AT1G61900
BnaC09g14770D		AT1G60390
BnaC09g16260D		AT2G03750
BnaC09g16730D		AT5G35370
BnaC09g21460D		AT3G23930
BnaC09g21510D		AT2G03430
BnaC09g21680D		AT3G26000
BnaC09g22180D		AT2G04030	ATU-2-1-00880
BnaC09g22960D		AT4G04020
BnaC09g23000D		AT4G05520
BnaC09g24770D		AT1G30910
BnaC09g25070D		AT4G08160
BnaC09g25130D		AT4G08180
BnaC09g25660D		AT4G09650
BnaC09g27080D	SBP	AT5G50670
BnaC09g27240D		AT5G51050
BnaC09g27950D		AT5G51510
BnaC09g28190D	AP2/ERF-ERF	AT5G51990
BnaC09g29840D		AT5G53510
BnaC09g29910D		AT5G53550
BnaC09g31840D		AT5G55070
BnaC09g33420D	C3H	AT5G56900
BnaC09g33540D		AT5G55640
BnaC09g34720D		AT5G47590
BnaC09g36230D		AT5G22830
BnaC09g36940D		AT3G26010
BnaC09g38260D		AT5G19440
BnaC09g38360D	TRAF	AT5G19330
BnaC09g38570D		AT2G20625
BnaC09g39670D		AT3G03920
BnaC09g39760D		AT5G18030
BnaC09g40420D	GRAS	AT5G17490
BnaC09g40590D		AT5G17350
BnaC09g40900D		AT5G17060
BnaC09g40960D		AT5G16910
BnaC09g41000D		AT5G16860
BnaC09g41270D		AT5G16610
BnaC09g42050D		AT5G15802
BnaC09g42490D		AT5G15350
BnaC09g42800D		AT5G14730
BnaC09g43920D		AT5G13170
BnaC09g46070D		AT5G10480
BnaC09g46220D		AT3G21490
BnaC09g46360D	MYB	AT5G10280	ATU-5-1-03400
BnaC09g46790D		AT5G64760
BnaC09g47030D		AT5G09600
BnaC09g48700D		AT5G06860
BnaC09g49390D		AT3G11400
BnaC09g49830D		AT5G05630
BnaC09g49920D	AP2/ERF-ERF	AT5G05410
BnaC09g50790D		AT5G04810
BnaC09g50890D	IWS1	AT3G48050
BnaC09g50930D		AT5G62790
BnaC09g51360D		AT1G61566
BnaC09g51450D		AT4G11170
BnaC09g51710D		AT5G28823
BnaC09g52270D	GRAS	AT2G01570
BnaC09g53660D
BnaC09g54140D		AT5G20350
BnaCnng00290D		AT3G25230
BnaCnng01290D		AT5G13930
BnaCnng01830D		AT4G01037
BnaCnng02340D		AT4G00440	ATU-4-1-00180
BnaCnng03180D		AT5G02890
BnaCnng04240D		AT1G61560
BnaCnng07510D		AT3G57190
BnaCnng07700D		AT1G71970
BnaCnng07770D		AT1G71880
BnaCnng09540D	C3H	AT3G48440
BnaCnng11350D		AT1G77630
BnaCnng13450D		AT3G60040
BnaCnng13510D		AT3G61160
BnaCnng13910D		AT2G34770
BnaCnng14860D		AT1G18590
BnaCnng15730D		AT5G63140
BnaCnng17210D		AT3G23390
BnaCnng18070D		AT1G11660
BnaCnng20640D		AT1G20260
BnaCnng21320D		AT1G53330
BnaCnng23480D
BnaCnng23580D		AT3G12770
BnaCnng23880D		AT4G00290
BnaCnng24080D		AT1G69900
BnaCnng24190D		AT3G08980
BnaCnng24270D		AT3G09090
BnaCnng24730D		AT2G36870
BnaCnng26840D		AT1G20090
BnaCnng27110D		AT1G08370
BnaCnng27120D		AT3G19515
BnaCnng28060D		AT1G10500	ATU-1-0-03870
BnaCnng28670D		AT3G22750
BnaCnng28850D	C2C2-Dof	AT5G02460
BnaCnng34020D
BnaCnng34640D		AT1G49780
BnaCnng35410D		AT5G15090
BnaCnng38240D		AT5G25400
BnaCnng42720D
BnaCnng49000D		AT1G74470
BnaCnng49050D	HMG	AT1G20693
BnaCnng49520D		AT5G48660
BnaCnng51700D		AT2G01520
BnaCnng51740D		AT1G28070
BnaCnng52250D		AT3G53260
BnaCnng52760D		AT2G30980
BnaCnng53470D		AT2G17030
BnaCnng54550D		AT1G02470
BnaCnng54560D		AT1G02460
BnaCnng55150D		AT3G62990
BnaCnng55600D		AT3G18410
BnaCnng55740D		AT5G24030
BnaCnng55880D		AT1G11330
BnaCnng57100D		AT4G11130
BnaCnng57250D
BnaCnng58710D		AT1G69610
BnaCnng58850D		AT2G40590
BnaCnng59000D		AT2G46550
BnaCnng59060D		AT4G14100
BnaCnng59690D		AT3G15040
BnaCnng61330D		AT1G70770	ATU-1-0-18870
BnaCnng61940D		AT4G31805
BnaCnng62340D		AT3G47810	ATU-3-0-11530
BnaCnng64810D		AT3G11964
BnaCnng65700D		AT5G19290
BnaCnng66730D	zf-HD	AT2G18350
BnaCnng67230D
BnaCnng73510D	GRAS	AT2G29060
BnaCnng73600D		AT1G65610
BnaCnng74280D		AT2G06040
BnaCnng74900D		AT5G19090
BnaCnng76010D		AT5G11250
BnaCnng76050D	MYB	AT2G16720
BnaCnng76620D		AT3G43250
BnaCnng76770D		AT3G13920	ATU-3-0-05280
BnaUnng00260D		AT2G37820
BnaUnng02990D		AT1G24050	ATU-1-1-08080
BnaUnng04940D		AT1G76065
