# Supplementary material for: The Alternative Splicing Landscape of Brassica napus Infected with Leptosphaeria maculans
Source: Genes (Basel). 2019 Apr 11;10(4):296. doi: 10.3390/genes10040296 (PMC6523698; doi:10.3390/genes10040296)
Supplement: Supplementary file 1 [file genes-10-00296-s001.zip › Table S5.xlsx]

## Sheet: S5-1
Table S5-1 The network relationship of module red.
SUID	AverageShortestPathLength	BetweennessCentrality	ClosenessCentrality	ClusteringCoefficient	Degree	Eccentricity	IsSingleNode	name	NeighborhoodConnectivity	NumberOfDirectedEdges	NumberOfUndirectedEdges	PartnerOfMultiEdgedNodePairs	Radiality	selected	SelfLoops	shared name	Stress	TopologicalCoefficient
72	1.34247	3.22e-06	0.744898	0.998961	146	3	FALSE	BnaA10g16790D	208.486	146	0	0	0.885845	FALSE	0	BnaA10g16790D	26	0.960766
73	1.35616	2.3e-06	0.737374	0.999223	144	3	FALSE	BnaA09g34730D	208.792	144	0	0	0.881279	FALSE	0	BnaA09g34730D	16	0.966628
74	2.00457	3.9e-07	0.498861	0.9	5	3	FALSE	BnaC06g12830D	175.6	5	0	0	0.665145	FALSE	0	BnaC06g12830D	2	0.824413
75	1.28311	2.24e-05	0.779359	0.994937	157	2	FALSE	BnaA02g32100D	207.452	157	0	0	0.905632	FALSE	0	BnaA02g32100D	144	0.94727
76	1.48858	0.00236368	0.671779	0.946745	113	3	FALSE	BnaA01g10030D	202.186	113	0	0	0.837139	FALSE	0	BnaA01g10030D	6814	0.927458
77	1.23744	2.884e-05	0.808118	0.994445	167	2	FALSE	BnaCnng01830D	207.365	167	0	0	0.920852	FALSE	0	BnaCnng01830D	184	0.946873
78	1.25114	2.836e-05	0.79927	0.993865	164	2	FALSE	BnaC04g16650D	206.97	164	0	0	0.916286	FALSE	0	BnaC04g16650D	178	0.945066
79	1.21005	4.055e-05	0.826415	0.991733	173	2	FALSE	BnaC03g33630D	206.503	173	0	0	0.929985	FALSE	0	BnaC03g33630D	280	0.942936
80	2.08219	3.88e-06	0.480263	0.642857	8	3	FALSE	BnaC02g15990D	132.125	8	0	0	0.639269	FALSE	0	BnaC02g15990D	24	0.684585
81	1.21461	3.787e-05	0.823308	0.992248	172	2	FALSE	BnaC01g37240D	206.68	172	0	0	0.928463	FALSE	0	BnaC01g37240D	254	0.943745
82	1.99543	3.626e-05	0.501144	0.6	11	3	FALSE	BnaA09g51510D	147.182	11	0	0	0.668189	FALSE	0	BnaA09g51510D	104	0.704219
83	1.21461	0.00245595	0.823308	0.971508	172	2	FALSE	BnaA07g34440D	204.616	172	0	0	0.928463	FALSE	0	BnaA07g34440D	8992	0.934321
84	1.24201	2.856e-05	0.805147	0.994378	166	2	FALSE	BnaA03g50080D	207.482	166	0	0	0.91933	FALSE	0	BnaA03g50080D	184	0.947406
85	1.52055	0.00127139	0.657658	0.963828	108	3	FALSE	BnaA02g07790D	205.5	108	0	0	0.826484	FALSE	0	BnaA02g07790D	5816	0.951389
86	1.36986	0.00164058	0.73	0.967841	138	2	FALSE	BnaA01g28160D	205.355	138	0	0	0.876712	FALSE	0	BnaA01g28160D	7482	0.937694
87	1.02283	0.00092845	0.977679	0.925497	214	2	FALSE	BnaCnng28060D	198.453	214	0	0	0.99239	FALSE	0	BnaCnng28060D	4084	0.906179
88	1.09589	0.00012013	0.9125	0.97708	198	2	FALSE	BnaCnng17210D	203.864	198	0	0	0.968037	FALSE	0	BnaCnng17210D	980	0.930884
89	1.0274	0.0012787	0.973333	0.925768	213	2	FALSE	BnaCnng04240D	198.469	213	0	0	0.990868	FALSE	0	BnaCnng04240D	4218	0.906253
90	1.0411	0.00049951	0.960526	0.94386	210	2	FALSE	BnaC09g46360D	200.376	210	0	0	0.986301	FALSE	0	BnaC09g46360D	2778	0.91496
91	1.09589	0.00012059	0.9125	0.976978	198	2	FALSE	BnaC09g40590D	203.813	198	0	0	0.968037	FALSE	0	BnaC09g40590D	980	0.930654
92	1.04566	0.00032369	0.956332	0.950911	209	2	FALSE	BnaC09g38260D	201.091	209	0	0	0.984779	FALSE	0	BnaC09g38260D	2556	0.918223
93	1.03653	0.00052743	0.964758	0.940961	211	2	FALSE	BnaC09g25660D	200.076	211	0	0	0.987823	FALSE	0	BnaC09g25660D	2990	0.913588
94	1.02283	0.00137045	0.977679	0.921855	214	2	FALSE	BnaC09g22960D	198.061	214	0	0	0.99239	FALSE	0	BnaC09g22960D	4326	0.904387
95	1.03196	0.00043364	0.969027	0.93973	212	2	FALSE	BnaC09g22180D	199.948	212	0	0	0.989346	FALSE	0	BnaC09g22180D	3294	0.913005
96	1.03196	0.00043364	0.969027	0.93973	212	2	FALSE	BnaC09g10980D	199.948	212	0	0	0.989346	FALSE	0	BnaC09g10980D	3294	0.913005
97	1.03196	0.00043364	0.969027	0.93973	212	2	FALSE	BnaC08g38660D	199.948	212	0	0	0.989346	FALSE	0	BnaC08g38660D	3294	0.913005
98	1.03196	0.00123498	0.969027	0.928552	212	2	FALSE	BnaC08g15700D	198.759	212	0	0	0.989346	FALSE	0	BnaC08g15700D	3992	0.907577
99	1.08219	0.00014765	0.924051	0.972736	201	2	FALSE	BnaC08g15350D	203.338	201	0	0	0.972603	FALSE	0	BnaC08g15350D	1220	0.928485
100	1.03196	0.00043364	0.969027	0.93973	212	2	FALSE	BnaC08g04390D	199.948	212	0	0	0.989346	FALSE	0	BnaC08g04390D	3294	0.913005
101	1.21918	0.00092681	0.820225	0.984864	171	2	FALSE	BnaC08g01990D	205.901	171	0	0	0.926941	FALSE	0	BnaC08g01990D	2018	0.940185
102	1.15068	5.696e-05	0.869048	0.987852	186	2	FALSE	BnaC07g28400D	205.344	186	0	0	0.949772	FALSE	0	BnaC07g28400D	452	0.937644
103	1.03196	0.00043364	0.969027	0.93973	212	2	FALSE	BnaC07g26800D	199.948	212	0	0	0.989346	FALSE	0	BnaC07g26800D	3294	0.913005
104	1.03196	0.00043364	0.969027	0.93973	212	2	FALSE	BnaC07g24170D	199.948	212	0	0	0.989346	FALSE	0	BnaC07g24170D	3294	0.913005
105	1.0274	0.00062342	0.973333	0.932811	213	2	FALSE	BnaC07g21460D	199.225	213	0	0	0.990868	FALSE	0	BnaC07g21460D	3682	0.909705
106	1.03196	0.00043364	0.969027	0.93973	212	2	FALSE	BnaC07g16640D	199.948	212	0	0	0.989346	FALSE	0	BnaC07g16640D	3294	0.913005
107	1.17808	4.044e-05	0.848837	0.99131	180	2	FALSE	BnaC07g10440D	206.361	180	0	0	0.940639	FALSE	0	BnaC07g10440D	308	0.942288
108	1.10502	0.00283479	0.904959	0.949608	196	2	FALSE	BnaC07g06110D	201.316	196	0	0	0.964992	FALSE	0	BnaC07g06110D	3372	0.919253
109	1.0411	0.00034581	0.960526	0.948006	210	2	FALSE	BnaC07g04180D	200.81	210	0	0	0.986301	FALSE	0	BnaC07g04180D	2622	0.916938
110	1.13699	8.598e-05	0.879518	0.983846	189	2	FALSE	BnaC06g43840D	205.021	189	0	0	0.954338	FALSE	0	BnaC06g43840D	644	0.93617
111	1.04566	0.00032078	0.956332	0.951095	209	2	FALSE	BnaC06g29630D	201.115	209	0	0	0.984779	FALSE	0	BnaC06g29630D	2508	0.918333
112	1.0411	0.00036512	0.960526	0.946822	210	2	FALSE	BnaC06g27180D	200.667	210	0	0	0.986301	FALSE	0	BnaC06g27180D	2852	0.916286
113	1.0274	0.0012787	0.973333	0.925768	213	2	FALSE	BnaC06g23120D	198.469	213	0	0	0.990868	FALSE	0	BnaC06g23120D	4218	0.906253
114	1.03196	0.00043364	0.969027	0.93973	212	2	FALSE	BnaC06g16150D	199.948	212	0	0	0.989346	FALSE	0	BnaC06g16150D	3294	0.913005
115	1.06849	0.00019217	0.935897	0.966435	204	2	FALSE	BnaC06g14580D	202.676	204	0	0	0.977169	FALSE	0	BnaC06g14580D	1592	0.925463
116	1.20548	5e-06	0.829545	0.998686	175	3	FALSE	BnaC06g12590D	207.606	175	0	0	0.931507	FALSE	0	BnaC06g12590D	40	0.95232
117	1.15982	4.283e-05	0.862205	0.990834	185	3	FALSE	BnaC06g05480D	205.811	185	0	0	0.946728	FALSE	0	BnaC06g05480D	330	0.944086
118	1.0411	0.00034581	0.960526	0.948006	210	2	FALSE	BnaC06g04620D	200.81	210	0	0	0.986301	FALSE	0	BnaC06g04620D	2622	0.916938
119	1.03196	0.00043364	0.969027	0.93973	212	2	FALSE	BnaC05g50730D	199.948	212	0	0	0.989346	FALSE	0	BnaC05g50730D	3294	0.913005
120	1.03653	0.00164333	0.964758	0.924983	211	2	FALSE	BnaC05g47140D	198.393	211	0	0	0.987823	FALSE	0	BnaC05g47140D	4322	0.905906
121	1.03196	0.00043364	0.969027	0.93973	212	2	FALSE	BnaC05g46480D	199.948	212	0	0	0.989346	FALSE	0	BnaC05g46480D	3294	0.913005
122	1.44749	0.00058349	0.690852	0.94922	123	3	FALSE	BnaC05g45140D	201.52	123	0	0	0.850837	FALSE	0	BnaC05g45140D	1238	0.928665
123	1.0274	0.00062342	0.973333	0.932811	213	2	FALSE	BnaC05g45090D	199.225	213	0	0	0.990868	FALSE	0	BnaC05g45090D	3682	0.909705
124	1.23744	0.00385008	0.808118	0.957435	167	2	FALSE	BnaC05g44660D	203.527	167	0	0	0.920852	FALSE	0	BnaC05g44660D	10254	0.929347
125	1.06393	0.00024545	0.939914	0.961263	205	2	FALSE	BnaC05g44410D	202.141	205	0	0	0.978691	FALSE	0	BnaC05g44410D	1950	0.92302
126	1.05479	0.00026514	0.948052	0.9576	207	2	FALSE	BnaC05g43810D	201.758	207	0	0	0.981735	FALSE	0	BnaC05g43810D	2116	0.921271
127	1.31963	0.00079934	0.757785	0.950375	151	3	FALSE	BnaC05g26980D	202.556	151	0	0	0.893455	FALSE	0	BnaC05g26980D	1706	0.933439
128	1.38356	0.0007024	0.722772	0.949328	138	3	FALSE	BnaC05g24570D	202.283	138	0	0	0.872146	FALSE	0	BnaC05g24570D	1506	0.936494
129	1.03196	0.00043364	0.969027	0.93973	212	2	FALSE	BnaC05g12060D	199.948	212	0	0	0.989346	FALSE	0	BnaC05g12060D	3294	0.913005
130	1.03196	0.00043364	0.969027	0.93973	212	2	FALSE	BnaC05g11870D	199.948	212	0	0	0.989346	FALSE	0	BnaC05g11870D	3294	0.913005
131	1.03196	0.00043364	0.969027	0.93973	212	2	FALSE	BnaC05g05770D	199.948	212	0	0	0.989346	FALSE	0	BnaC05g05770D	3294	0.913005
132	1.40183	0.00065438	0.713355	0.95033	133	3	FALSE	BnaC05g05460D	202.195	133	0	0	0.866058	FALSE	0	BnaC05g05460D	1392	0.931776
133	1.13699	4.774e-05	0.879518	0.989699	189	2	FALSE	BnaC05g00510D	205.577	189	0	0	0.954338	FALSE	0	BnaC05g00510D	402	0.938706
134	1.06849	0.00018291	0.935897	0.967449	204	2	FALSE	BnaC04g43910D	202.77	204	0	0	0.977169	FALSE	0	BnaC04g43910D	1514	0.925889
135	1.03653	0.00039092	0.964758	0.94376	211	2	FALSE	BnaC04g36270D	200.365	211	0	0	0.987823	FALSE	0	BnaC04g36270D	2982	0.914908
136	1.03196	0.00043364	0.969027	0.93973	212	2	FALSE	BnaC04g35490D	199.948	212	0	0	0.989346	FALSE	0	BnaC04g35490D	3294	0.913005
137	1.03196	0.00043364	0.969027	0.93973	212	2	FALSE	BnaC04g29770D	199.948	212	0	0	0.989346	FALSE	0	BnaC04g29770D	3294	0.913005
138	1.06393	0.00023853	0.939914	0.961071	205	2	FALSE	BnaC04g22920D	202.171	205	0	0	0.978691	FALSE	0	BnaC04g22920D	1812	0.923154
139	1.03196	0.00043364	0.969027	0.93973	212	2	FALSE	BnaC04g22100D	199.948	212	0	0	0.989346	FALSE	0	BnaC04g22100D	3294	0.913005
140	1.0274	0.00062342	0.973333	0.932811	213	2	FALSE	BnaC04g21810D	199.225	213	0	0	0.990868	FALSE	0	BnaC04g21810D	3682	0.909705
141	1.20091	0.00103834	0.8327	0.948636	176	3	FALSE	BnaC04g14920D	202.222	176	0	0	0.933029	FALSE	0	BnaC04g14920D	2224	0.927622
142	1.03196	0.00080312	0.969027	0.933515	212	2	FALSE	BnaC04g08770D	199.292	212	0	0	0.989346	FALSE	0	BnaC04g08770D	3374	0.910011
143	1.42466	0.00061697	0.701923	0.950172	128	3	FALSE	BnaC03g71930D	201.93	128	0	0	0.858447	FALSE	0	BnaC03g71930D	1314	0.930552
144	1.03196	0.00057621	0.969027	0.936779	212	2	FALSE	BnaC03g71690D	199.637	212	0	0	0.989346	FALSE	0	BnaC03g71690D	3360	0.911584
145	1.02283	0.00176935	0.977679	0.918126	214	2	FALSE	BnaC03g61740D	197.65	214	0	0	0.99239	FALSE	0	BnaC03g61740D	4836	0.902509
146	1.03196	0.00043364	0.969027	0.93973	212	2	FALSE	BnaC03g61390D	199.948	212	0	0	0.989346	FALSE	0	BnaC03g61390D	3294	0.913005
147	1.05479	0.0002669	0.948052	0.957272	207	2	FALSE	BnaC03g60130D	201.758	207	0	0	0.981735	FALSE	0	BnaC03g60130D	2054	0.921271
148	1.0411	0.00036512	0.960526	0.946822	210	2	FALSE	BnaC03g54500D	200.667	210	0	0	0.986301	FALSE	0	BnaC03g54500D	2852	0.916286
149	1.10502	0.0009072	0.904959	0.950549	196	2	FALSE	BnaC03g41910D	201.423	196	0	0	0.964992	FALSE	0	BnaC03g41910D	2468	0.919742
150	1.03196	0.00043364	0.969027	0.93973	212	2	FALSE	BnaC03g39190D	199.948	212	0	0	0.989346	FALSE	0	BnaC03g39190D	3294	0.913005
151	1.0274	0.00062342	0.973333	0.932811	213	2	FALSE	BnaC03g38540D	199.225	213	0	0	0.990868	FALSE	0	BnaC03g38540D	3682	0.909705
152	1.03196	0.00043364	0.969027	0.93973	212	2	FALSE	BnaC03g32720D	199.948	212	0	0	0.989346	FALSE	0	BnaC03g32720D	3294	0.913005
153	1.03196	0.00043364	0.969027	0.93973	212	2	FALSE	BnaC03g29580D	199.948	212	0	0	0.989346	FALSE	0	BnaC03g29580D	3294	0.913005
154	1.06393	0.00023435	0.939914	0.96198	205	2	FALSE	BnaC03g28320D	202.273	205	0	0	0.978691	FALSE	0	BnaC03g28320D	1830	0.923622
155	1.06393	0.00022641	0.939914	0.962697	205	2	FALSE	BnaC03g26770D	202.288	205	0	0	0.978691	FALSE	0	BnaC03g26770D	1814	0.923689
156	1.05936	0.00024496	0.943966	0.960218	206	2	FALSE	BnaC03g23820D	202.01	206	0	0	0.980213	FALSE	0	BnaC03g23820D	1956	0.922419
157	1.03196	0.00043364	0.969027	0.93973	212	2	FALSE	BnaC03g19130D	199.948	212	0	0	0.989346	FALSE	0	BnaC03g19130D	3294	0.913005
158	1.13242	6.964e-05	0.883065	0.985798	190	2	FALSE	BnaC03g05680D	205.053	190	0	0	0.95586	FALSE	0	BnaC03g05680D	576	0.936313
159	1.19635	7.94e-06	0.835878	0.997946	177	3	FALSE	BnaC03g04670D	207.181	177	0	0	0.934551	FALSE	0	BnaC03g04670D	64	0.950371
160	1.07306	0.000203	0.931915	0.966298	203	2	FALSE	BnaC03g03190D	202.695	203	0	0	0.975647	FALSE	0	BnaC03g03190D	1656	0.925546
161	1.0274	0.00086658	0.973333	0.9294	213	2	FALSE	BnaC02g42410D	198.859	213	0	0	0.990868	FALSE	0	BnaC02g42410D	3754	0.908033
162	1.03196	0.00043364	0.969027	0.93973	212	2	FALSE	BnaC02g40120D	199.948	212	0	0	0.989346	FALSE	0	BnaC02g40120D	3294	0.913005
163	1.0411	0.00036512	0.960526	0.946822	210	2	FALSE	BnaC02g39330D	200.667	210	0	0	0.986301	FALSE	0	BnaC02g39330D	2852	0.916286
164	1.03196	0.00043364	0.969027	0.93973	212	2	FALSE	BnaC02g39140D	199.948	212	0	0	0.989346	FALSE	0	BnaC02g39140D	3294	0.913005
165	1.14155	3.381e-05	0.876	0.992377	188	2	FALSE	BnaC02g37930D	205.867	188	0	0	0.952816	FALSE	0	BnaC02g37930D	290	0.940032
166	1.22374	2.284e-05	0.817164	0.99457	170	2	FALSE	BnaC02g35840D	207.282	170	0	0	0.925419	FALSE	0	BnaC02g35840D	180	0.946495
167	1.03196	0.00043364	0.969027	0.93973	212	2	FALSE	BnaC02g35100D	199.948	212	0	0	0.989346	FALSE	0	BnaC02g35100D	3294	0.913005
168	1.03196	0.00043364	0.969027	0.93973	212	2	FALSE	BnaC02g33150D	199.948	212	0	0	0.989346	FALSE	0	BnaC02g33150D	3294	0.913005
169	1.0411	0.00034581	0.960526	0.948006	210	2	FALSE	BnaC02g12200D	200.81	210	0	0	0.986301	FALSE	0	BnaC02g12200D	2622	0.916938
170	1.03196	0.00043364	0.969027	0.93973	212	2	FALSE	BnaC02g11780D	199.948	212	0	0	0.989346	FALSE	0	BnaC02g11780D	3294	0.913005
171	1.03653	0.00039774	0.964758	0.943354	211	2	FALSE	BnaC02g08080D	200.318	211	0	0	0.987823	FALSE	0	BnaC02g08080D	3068	0.914692
172	1.0274	0.00086658	0.973333	0.9294	213	2	FALSE	BnaC02g02800D	198.859	213	0	0	0.990868	FALSE	0	BnaC02g02800D	3754	0.908033
173	1.03196	0.00043364	0.969027	0.93973	212	2	FALSE	BnaC01g43540D	199.948	212	0	0	0.989346	FALSE	0	BnaC01g43540D	3294	0.913005
174	1.11416	9.773e-05	0.897541	0.981678	194	2	FALSE	BnaC01g43180D	204.557	194	0	0	0.961948	FALSE	0	BnaC01g43180D	756	0.934049
175	1.06849	0.00144926	0.935897	0.93514	204	2	FALSE	BnaC01g36930D	199.578	204	0	0	0.977169	FALSE	0	BnaC01g36930D	3560	0.911317
176	1.03196	0.00043364	0.969027	0.93973	212	2	FALSE	BnaC01g31210D	199.948	212	0	0	0.989346	FALSE	0	BnaC01g31210D	3294	0.913005
177	1.22374	1.965e-05	0.817164	0.995253	171	3	FALSE	BnaC01g15340D	207.146	171	0	0	0.925419	FALSE	0	BnaC01g15340D	148	0.950212
178	1.03196	0.00043364	0.969027	0.93973	212	2	FALSE	BnaC01g09170D	199.948	212	0	0	0.989346	FALSE	0	BnaC01g09170D	3294	0.913005
179	1.05023	0.00031157	0.952174	0.952713	208	2	FALSE	BnaC01g02980D	201.298	208	0	0	0.983257	FALSE	0	BnaC01g02980D	2368	0.919169
180	1.03196	0.00043364	0.969027	0.93973	212	2	FALSE	BnaC01g00570D	199.948	212	0	0	0.989346	FALSE	0	BnaC01g00570D	3294	0.913005
181	1.03196	0.00043364	0.969027	0.93973	212	2	FALSE	BnaAnng40190D	199.948	212	0	0	0.989346	FALSE	0	BnaAnng40190D	3294	0.913005
182	1.02283	0.00176935	0.977679	0.918126	214	2	FALSE	BnaAnng35550D	197.65	214	0	0	0.99239	FALSE	0	BnaAnng35550D	4836	0.902509
183	1.79909	0.0001177	0.555838	0.929695	47	3	FALSE	BnaAnng32220D	186.957	47	0	0	0.733638	FALSE	0	BnaAnng32220D	226	0.865544
184	1.03196	0.00043364	0.969027	0.93973	212	2	FALSE	BnaAnng18240D	199.948	212	0	0	0.989346	FALSE	0	BnaAnng18240D	3294	0.913005
185	1.05023	0.00029467	0.952174	0.954246	208	2	FALSE	BnaAnng14350D	201.423	208	0	0	0.983257	FALSE	0	BnaAnng14350D	2358	0.91974
186	1.90868	1.396e-05	0.523923	0.973333	25	3	FALSE	BnaAnng14220D	168.36	25	0	0	0.697108	FALSE	0	BnaAnng14220D	16	0.786729
187	1.06393	0.0002021	0.939914	0.964802	205	2	FALSE	BnaA10g27420D	202.512	205	0	0	0.978691	FALSE	0	BnaA10g27420D	1660	0.924713
188	1.08676	0.00013088	0.920168	0.975176	200	2	FALSE	BnaA10g22250D	203.64	200	0	0	0.971081	FALSE	0	BnaA10g22250D	1068	0.929863
189	1.08676	0.00012977	0.920168	0.975276	200	2	FALSE	BnaA10g15240D	203.605	200	0	0	0.971081	FALSE	0	BnaA10g15240D	1088	0.929703
190	1.03196	0.00043364	0.969027	0.93973	212	2	FALSE	BnaA10g13070D	199.948	212	0	0	0.989346	FALSE	0	BnaA10g13070D	3294	0.913005
191	1.03653	0.00039774	0.964758	0.943354	211	2	FALSE	BnaA10g13050D	200.318	211	0	0	0.987823	FALSE	0	BnaA10g13050D	3068	0.914692
192	1.03196	0.00043364	0.969027	0.93973	212	2	FALSE	BnaA10g04950D	199.948	212	0	0	0.989346	FALSE	0	BnaA10g04950D	3294	0.913005
193	1.06393	0.00020594	0.939914	0.964419	205	2	FALSE	BnaA10g02130D	202.449	205	0	0	0.978691	FALSE	0	BnaA10g02130D	1690	0.924424
194	1.21005	0.00015387	0.826415	0.986911	174	3	FALSE	BnaA09g54130D	206.644	174	0	0	0.929985	FALSE	0	BnaA09g54130D	402	0.947907
195	1.17352	0.00109597	0.85214	0.94803	182	3	FALSE	BnaA09g51830D	201.879	182	0	0	0.942161	FALSE	0	BnaA09g51830D	2362	0.926051
196	1.06849	0.00021455	0.935897	0.9646	204	2	FALSE	BnaA09g50720D	202.5	204	0	0	0.977169	FALSE	0	BnaA09g50720D	1740	0.924658
197	1.03653	0.00038795	0.964758	0.94394	211	2	FALSE	BnaA09g49920D	200.389	211	0	0	0.987823	FALSE	0	BnaA09g49920D	2930	0.915017
198	1.05023	0.00029467	0.952174	0.954246	208	2	FALSE	BnaA09g45900D	201.423	208	0	0	0.983257	FALSE	0	BnaA09g45900D	2358	0.91974
199	1.11416	0.00250483	0.897541	0.955772	194	2	FALSE	BnaA09g41990D	202.046	194	0	0	0.961948	FALSE	0	BnaA09g41990D	3146	0.922586
200	1.03196	0.00043364	0.969027	0.93973	212	2	FALSE	BnaA09g37370D	199.948	212	0	0	0.989346	FALSE	0	BnaA09g37370D	3294	0.913005
201	1.04566	0.00032369	0.956332	0.950911	209	2	FALSE	BnaA09g36160D	201.091	209	0	0	0.984779	FALSE	0	BnaA09g36160D	2556	0.918223
202	1.03196	0.00043364	0.969027	0.93973	212	2	FALSE	BnaA09g34010D	199.948	212	0	0	0.989346	FALSE	0	BnaA09g34010D	3294	0.913005
203	1.06849	0.00021267	0.935897	0.964889	204	2	FALSE	BnaA09g31010D	202.554	204	0	0	0.977169	FALSE	0	BnaA09g31010D	1716	0.924904
204	1.08219	0.00013481	0.924051	0.974428	201	2	FALSE	BnaA09g29700D	203.552	201	0	0	0.972603	FALSE	0	BnaA09g29700D	1118	0.929462
205	1.03196	0.00043364	0.969027	0.93973	212	2	FALSE	BnaA09g29580D	199.948	212	0	0	0.989346	FALSE	0	BnaA09g29580D	3294	0.913005
206	1.03196	0.00043364	0.969027	0.93973	212	2	FALSE	BnaA09g19620D	199.948	212	0	0	0.989346	FALSE	0	BnaA09g19620D	3294	0.913005
207	1.03196	0.00043364	0.969027	0.93973	212	2	FALSE	BnaA09g18140D	199.948	212	0	0	0.989346	FALSE	0	BnaA09g18140D	3294	0.913005
208	1.07763	0.00139018	0.927966	0.938131	202	2	FALSE	BnaA09g16390D	199.911	202	0	0	0.974125	FALSE	0	BnaA09g16390D	3254	0.912835
209	1.08219	0.0001665	0.924051	0.971244	201	2	FALSE	BnaA09g00060D	203.229	201	0	0	0.972603	FALSE	0	BnaA09g00060D	1348	0.927986
210	1.03196	0.00043364	0.969027	0.93973	212	2	FALSE	BnaA08g31430D	199.948	212	0	0	0.989346	FALSE	0	BnaA08g31430D	3294	0.913005
211	1.03196	0.00043364	0.969027	0.93973	212	2	FALSE	BnaA08g29600D	199.948	212	0	0	0.989346	FALSE	0	BnaA08g29600D	3294	0.913005
212	1.14612	3.874e-05	0.87251	0.991353	188	3	FALSE	BnaA08g26750D	205.814	188	0	0	0.951294	FALSE	0	BnaA08g26750D	304	0.9441
213	1.05023	0.00269942	0.952174	0.94621	208	2	FALSE	BnaA08g26420D	200.62	208	0	0	0.983257	FALSE	0	BnaA08g26420D	3804	0.916074
214	1.05023	0.00030829	0.952174	0.95327	208	2	FALSE	BnaA08g24040D	201.303	208	0	0	0.983257	FALSE	0	BnaA08g24040D	2440	0.919191
215	1.03196	0.00043364	0.969027	0.93973	212	2	FALSE	BnaA08g22340D	199.948	212	0	0	0.989346	FALSE	0	BnaA08g22340D	3294	0.913005
216	1.05023	0.00030829	0.952174	0.95327	208	2	FALSE	BnaA08g16900D	201.303	208	0	0	0.983257	FALSE	0	BnaA08g16900D	2440	0.919191
217	1.17808	8.76e-06	0.848837	0.99779	181	3	FALSE	BnaA08g14100D	206.928	181	0	0	0.940639	FALSE	0	BnaA08g14100D	72	0.949212
218	1.03653	0.00039092	0.964758	0.94376	211	2	FALSE	BnaA08g11980D	200.365	211	0	0	0.987823	FALSE	0	BnaA08g11980D	2982	0.914908
219	1.16438	0.00112067	0.858824	0.947969	184	3	FALSE	BnaA08g01490D	201.924	184	0	0	0.945205	FALSE	0	BnaA08g01490D	2402	0.926256
220	1.03653	0.00038795	0.964758	0.94394	211	2	FALSE	BnaA08g01190D	200.389	211	0	0	0.987823	FALSE	0	BnaA08g01190D	2930	0.915017
221	1.03653	0.00120114	0.964758	0.930941	211	2	FALSE	BnaA07g32440D	199.024	211	0	0	0.987823	FALSE	0	BnaA07g32440D	3826	0.908784
222	1.03196	0.00043364	0.969027	0.93973	212	2	FALSE	BnaA07g30910D	199.948	212	0	0	0.989346	FALSE	0	BnaA07g30910D	3294	0.913005
223	1.06849	0.00018291	0.935897	0.967449	204	2	FALSE	BnaA07g30610D	202.77	204	0	0	0.977169	FALSE	0	BnaA07g30610D	1514	0.925889
224	1.06849	0.00018291	0.935897	0.967449	204	2	FALSE	BnaA07g26970D	202.77	204	0	0	0.977169	FALSE	0	BnaA07g26970D	1514	0.925889
225	1.06849	0.00021711	0.935897	0.96402	204	2	FALSE	BnaA07g26530D	202.451	204	0	0	0.977169	FALSE	0	BnaA07g26530D	1744	0.924434
226	1.09589	0.00013476	0.9125	0.97626	198	2	FALSE	BnaA07g25940D	203.803	198	0	0	0.968037	FALSE	0	BnaA07g25940D	1106	0.930607
227	1.03196	0.00043364	0.969027	0.93973	212	2	FALSE	BnaA07g19920D	199.948	212	0	0	0.989346	FALSE	0	BnaA07g19920D	3294	0.913005
228	1.09589	0.00093216	0.9125	0.948931	198	2	FALSE	BnaA07g16670D	201.177	198	0	0	0.968037	FALSE	0	BnaA07g16670D	2570	0.918615
229	1.06849	0.00166639	0.935897	0.959867	204	2	FALSE	BnaA07g16060D	202.025	204	0	0	0.977169	FALSE	0	BnaA07g16060D	3614	0.922486
230	1.05479	0.00027445	0.948052	0.956803	207	2	FALSE	BnaA07g14910D	201.705	207	0	0	0.981735	FALSE	0	BnaA07g14910D	2192	0.921029
231	1.03196	0.00080312	0.969027	0.933515	212	2	FALSE	BnaA07g09330D	199.292	212	0	0	0.989346	FALSE	0	BnaA07g09330D	3374	0.910011
232	1.05936	0.00025052	0.943966	0.959792	206	2	FALSE	BnaA07g07610D	202.019	206	0	0	0.980213	FALSE	0	BnaA07g07610D	2008	0.922463
233	1.05936	0.00024496	0.943966	0.960218	206	2	FALSE	BnaA07g05890D	202.01	206	0	0	0.980213	FALSE	0	BnaA07g05890D	1956	0.922419
234	1.0274	0.00062342	0.973333	0.932811	213	2	FALSE	BnaA06g38200D	199.225	213	0	0	0.990868	FALSE	0	BnaA06g38200D	3682	0.909705
235	1.03196	0.00043364	0.969027	0.93973	212	2	FALSE	BnaA06g37700D	199.948	212	0	0	0.989346	FALSE	0	BnaA06g37700D	3294	0.913005
236	1.06849	0.00018417	0.935897	0.967304	204	2	FALSE	BnaA06g36700D	202.794	204	0	0	0.977169	FALSE	0	BnaA06g36700D	1526	0.926001
237	1.05023	0.00029467	0.952174	0.954246	208	2	FALSE	BnaA06g33440D	201.423	208	0	0	0.983257	FALSE	0	BnaA06g33440D	2358	0.91974
238	1.03196	0.00043364	0.969027	0.93973	212	2	FALSE	BnaA06g23410D	199.948	212	0	0	0.989346	FALSE	0	BnaA06g23410D	3294	0.913005
239	1.05936	0.00023001	0.943966	0.961354	206	2	FALSE	BnaA06g21720D	202.17	206	0	0	0.980213	FALSE	0	BnaA06g21720D	1842	0.92315
240	1.06393	0.00022641	0.939914	0.962697	205	2	FALSE	BnaA06g16250D	202.288	205	0	0	0.978691	FALSE	0	BnaA06g16250D	1814	0.923689
241	1.03196	0.00043364	0.969027	0.93973	212	2	FALSE	BnaA06g14220D	199.948	212	0	0	0.989346	FALSE	0	BnaA06g14220D	3294	0.913005
242	1.15525	0.00046921	0.865613	0.973322	186	3	FALSE	BnaA06g12970D	204.29	186	0	0	0.94825	FALSE	0	BnaA06g12970D	1142	0.937112
243	1.03196	0.00043364	0.969027	0.93973	212	2	FALSE	BnaA06g12270D	199.948	212	0	0	0.989346	FALSE	0	BnaA06g12270D	3294	0.913005
244	1.03196	0.00111215	0.969027	0.932487	212	2	FALSE	BnaA06g10470D	199.184	212	0	0	0.989346	FALSE	0	BnaA06g10470D	3624	0.909516
245	1.04566	0.00032078	0.956332	0.951095	209	2	FALSE	BnaA06g10100D	201.115	209	0	0	0.984779	FALSE	0	BnaA06g10100D	2508	0.918333
246	1.09132	0.00094805	0.916318	0.94782	199	2	FALSE	BnaA06g08980D	201.02	199	0	0	0.969559	FALSE	0	BnaA06g08980D	2638	0.9179
247	1.0274	0.00062342	0.973333	0.932811	213	2	FALSE	BnaA05g27540D	199.225	213	0	0	0.990868	FALSE	0	BnaA05g27540D	3682	0.909705
248	1.03196	0.00043364	0.969027	0.93973	212	2	FALSE	BnaA05g19530D	199.948	212	0	0	0.989346	FALSE	0	BnaA05g19530D	3294	0.913005
249	1.03196	0.00043364	0.969027	0.93973	212	2	FALSE	BnaA05g18580D	199.948	212	0	0	0.989346	FALSE	0	BnaA05g18580D	3294	0.913005
250	1.0411	0.00035275	0.960526	0.947596	210	2	FALSE	BnaA05g18210D	200.762	210	0	0	0.986301	FALSE	0	BnaA05g18210D	2714	0.916721
251	1.03196	0.00043364	0.969027	0.93973	212	2	FALSE	BnaA05g17320D	199.948	212	0	0	0.989346	FALSE	0	BnaA05g17320D	3294	0.913005
252	1.0411	0.00049951	0.960526	0.94386	210	2	FALSE	BnaA05g14880D	200.376	210	0	0	0.986301	FALSE	0	BnaA05g14880D	2778	0.91496
253	1.08219	0.00017641	0.924051	0.970149	201	2	FALSE	BnaA05g12360D	203.139	201	0	0	0.972603	FALSE	0	BnaA05g12360D	1454	0.927577
254	1.03653	0.00039774	0.964758	0.943354	211	2	FALSE	BnaA04g27050D	200.318	211	0	0	0.987823	FALSE	0	BnaA04g27050D	3068	0.914692
255	1.08219	0.00015879	0.924051	0.971343	201	2	FALSE	BnaA04g26730D	203.284	201	0	0	0.972603	FALSE	0	BnaA04g26730D	1236	0.928236
256	1.21461	4.87e-06	0.823308	0.998656	173	3	FALSE	BnaA04g23200D	207.543	173	0	0	0.928463	FALSE	0	BnaA04g23200D	40	0.952034
257	1.03196	0.00043364	0.969027	0.93973	212	2	FALSE	BnaA04g20150D	199.948	212	0	0	0.989346	FALSE	0	BnaA04g20150D	3294	0.913005
258	1.11872	0.00026868	0.893878	0.973122	193	2	FALSE	BnaA04g17830D	203.813	193	0	0	0.960426	FALSE	0	BnaA04g17830D	1190	0.930655
259	1.03196	0.00043364	0.969027	0.93973	212	2	FALSE	BnaA04g17530D	199.948	212	0	0	0.989346	FALSE	0	BnaA04g17530D	3294	0.913005
260	1.03653	0.00039774	0.964758	0.943354	211	2	FALSE	BnaA04g16310D	200.318	211	0	0	0.987823	FALSE	0	BnaA04g16310D	3068	0.914692
261	1.03196	0.00043364	0.969027	0.93973	212	2	FALSE	BnaA04g05960D	199.948	212	0	0	0.989346	FALSE	0	BnaA04g05960D	3294	0.913005
262	1.20548	2.401e-05	0.829545	0.994417	175	3	FALSE	BnaA04g04830D	206.674	175	0	0	0.931507	FALSE	0	BnaA04g04830D	178	0.948047
263	1.0411	0.00036512	0.960526	0.946822	210	2	FALSE	BnaA04g00250D	200.667	210	0	0	0.986301	FALSE	0	BnaA04g00250D	2852	0.916286
264	1.04566	0.00033549	0.956332	0.950129	209	2	FALSE	BnaA03g59020D	200.995	209	0	0	0.984779	FALSE	0	BnaA03g59020D	2646	0.917786
265	1.05479	0.00026514	0.948052	0.9576	207	2	FALSE	BnaA03g59000D	201.758	207	0	0	0.981735	FALSE	0	BnaA03g59000D	2116	0.921271
266	1.03196	0.00043364	0.969027	0.93973	212	2	FALSE	BnaA03g50990D	199.948	212	0	0	0.989346	FALSE	0	BnaA03g50990D	3294	0.913005
267	1.03196	0.00043364	0.969027	0.93973	212	2	FALSE	BnaA03g43080D	199.948	212	0	0	0.989346	FALSE	0	BnaA03g43080D	3294	0.913005
268	1.0411	0.00104996	0.960526	0.937298	210	2	FALSE	BnaA03g40820D	199.71	210	0	0	0.986301	FALSE	0	BnaA03g40820D	3304	0.911916
269	1.07306	0.00017017	0.931915	0.969273	203	2	FALSE	BnaA03g27050D	202.966	203	0	0	0.975647	FALSE	0	BnaA03g27050D	1390	0.926783
270	1.21461	4.032e-05	0.823308	0.991704	172	2	FALSE	BnaA03g23500D	206.942	172	0	0	0.928463	FALSE	0	BnaA03g23500D	282	0.94494
271	1.03196	0.00043364	0.969027	0.93973	212	2	FALSE	BnaA03g19600D	199.948	212	0	0	0.989346	FALSE	0	BnaA03g19600D	3294	0.913005
272	1.11872	0.00025517	0.893878	0.973399	194	3	FALSE	BnaA03g14830D	203.742	194	0	0	0.960426	FALSE	0	BnaA03g14830D	1024	0.934598
273	1.03196	0.00043364	0.969027	0.93973	212	2	FALSE	BnaA03g13900D	199.948	212	0	0	0.989346	FALSE	0	BnaA03g13900D	3294	0.913005
274	1.07763	0.00015293	0.927966	0.971775	202	2	FALSE	BnaA02g33370D	203.252	202	0	0	0.974125	FALSE	0	BnaA02g33370D	1262	0.928093
275	1.25114	0.00227839	0.79927	0.968801	164	2	FALSE	BnaA02g28420D	205.043	164	0	0	0.916286	FALSE	0	BnaA02g28420D	8992	0.936268
276	1.03196	0.00043364	0.969027	0.93973	212	2	FALSE	BnaA02g25020D	199.948	212	0	0	0.989346	FALSE	0	BnaA02g25020D	3294	0.913005
277	1.03653	0.00039092	0.964758	0.94376	211	2	FALSE	BnaA02g24490D	200.365	211	0	0	0.987823	FALSE	0	BnaA02g24490D	2982	0.914908
278	1.13699	8.397e-05	0.879518	0.984296	189	2	FALSE	BnaA02g22120D	205.106	189	0	0	0.954338	FALSE	0	BnaA02g22120D	638	0.936556
279	1.13242	0.0011982	0.883065	0.977444	190	2	FALSE	BnaA02g15750D	204.358	190	0	0	0.95586	FALSE	0	BnaA02g15750D	2596	0.933141
280	1.03196	0.00043364	0.969027	0.93973	212	2	FALSE	BnaA02g12640D	199.948	212	0	0	0.989346	FALSE	0	BnaA02g12640D	3294	0.913005
281	1.06393	0.00022641	0.939914	0.962697	205	2	FALSE	BnaA02g12010D	202.288	205	0	0	0.978691	FALSE	0	BnaA02g12010D	1814	0.923689
282	1.84932	4.462e-05	0.540741	0.954622	35	3	FALSE	BnaA02g11790D	180.257	35	0	0	0.716895	FALSE	0	BnaA02g11790D	78	0.830678
283	1.90411	2.35e-05	0.52518	0.931159	24	3	FALSE	BnaA02g04790D	166.542	24	0	0	0.69863	FALSE	0	BnaA02g04790D	56	0.771026
284	1.02283	0.00137045	0.977679	0.921855	214	2	FALSE	BnaA01g31420D	198.061	214	0	0	0.99239	FALSE	0	BnaA01g31420D	4326	0.904387
285	1.03196	0.00043364	0.969027	0.93973	212	2	FALSE	BnaA01g29770D	199.948	212	0	0	0.989346	FALSE	0	BnaA01g29770D	3294	0.913005
286	1.0274	0.00062342	0.973333	0.932811	213	2	FALSE	BnaA01g29240D	199.225	213	0	0	0.990868	FALSE	0	BnaA01g29240D	3682	0.909705
287	1.10046	0.00091601	0.908714	0.949757	197	2	FALSE	BnaA01g23650D	201.269	197	0	0	0.966514	FALSE	0	BnaA01g23650D	2460	0.919037
288	1.0274	0.00062342	0.973333	0.932811	213	2	FALSE	BnaA01g23160D	199.225	213	0	0	0.990868	FALSE	0	BnaA01g23160D	3682	0.909705
289	1.15982	2.158e-05	0.862205	0.994888	185	3	FALSE	BnaA01g13510D	206.33	185	0	0	0.946728	FALSE	0	BnaA01g13510D	174	0.946467
290	1.15982	0.00278779	0.862205	0.964065	184	2	FALSE	BnaA01g07930D	203.163	184	0	0	0.946728	FALSE	0	BnaA01g07930D	9792	0.927685
291	1.06849	0.00145191	0.935897	0.935043	204	2	FALSE	BnaA01g02690D	199.549	204	0	0	0.977169	FALSE	0	BnaA01g02690D	3592	0.911183

## Sheet: S5-2
Table S5-2 The network relationship of module black.
SUID	AverageShortestPathLength	BetweennessCentrality	ClosenessCentrality	ClusteringCoefficient	Degree	Eccentricity	IsSingleNode	name	NeighborhoodConnectivity	NumberOfDirectedEdges	NumberOfUndirectedEdges	PartnerOfMultiEdgedNodePairs	Radiality	selected	SelfLoops	shared name	Stress	TopologicalCoefficient
72	1.78462	3.9e-06	0.560345	0.988386	42	2	FALSE	BnaC03g50930D	185	42	0	0	0.607692	FALSE	0	BnaC03g50930D	20	0.948718
73	1.22051	1.565e-05	0.819328	0.996427	152	2	FALSE	BnaCnng76010D	189.296	152	0	0	0.889744	FALSE	0	BnaCnng76010D	82	0.970749
74	1.00513	0.00053218	0.994898	0.9398	194	2	FALSE	BnaCnng55880D	182.598	194	0	0	0.997436	FALSE	0	BnaCnng55880D	2254	0.9364
75	1.01026	0.00043509	0.989848	0.945812	193	2	FALSE	BnaCnng55600D	183.181	193	0	0	0.994872	FALSE	0	BnaCnng55600D	2008	0.939392
76	1.0359	0.00031057	0.965347	0.959267	188	2	FALSE	BnaCnng54560D	184.5	188	0	0	0.982051	FALSE	0	BnaCnng54560D	1432	0.946154
77	1.01026	0.00055335	0.989848	0.943977	193	2	FALSE	BnaCnng53470D	183.005	193	0	0	0.994872	FALSE	0	BnaCnng53470D	2076	0.938488
78	1.01538	0.00039916	0.984848	0.949335	192	2	FALSE	BnaCnng49050D	183.526	192	0	0	0.992308	FALSE	0	BnaCnng49050D	1858	0.941159
79	1.00513	0.00053218	0.994898	0.9398	194	2	FALSE	BnaCnng49000D	182.598	194	0	0	0.997436	FALSE	0	BnaCnng49000D	2254	0.9364
80	1.02051	0.00055081	0.9799	0.947754	191	2	FALSE	BnaCnng35410D	183.372	191	0	0	0.989744	FALSE	0	BnaCnng35410D	1896	0.940368
81	1.01026	0.00055335	0.989848	0.943977	193	2	FALSE	BnaCnng34020D	183.005	193	0	0	0.994872	FALSE	0	BnaCnng34020D	2076	0.938488
82	1.00513	0.00053218	0.994898	0.9398	194	2	FALSE	BnaC09g51450D	182.598	194	0	0	0.997436	FALSE	0	BnaC09g51450D	2254	0.9364
83	1.01538	0.00035068	0.984848	0.951625	192	2	FALSE	BnaC09g46220D	183.745	192	0	0	0.992308	FALSE	0	BnaC09g46220D	1774	0.942281
84	1.01026	0.00055335	0.989848	0.943977	193	2	FALSE	BnaC09g46070D	183.005	193	0	0	0.994872	FALSE	0	BnaC09g46070D	2076	0.938488
85	1.01538	0.00052434	0.984848	0.94688	192	2	FALSE	BnaC09g28190D	183.292	192	0	0	0.992308	FALSE	0	BnaC09g28190D	1948	0.939957
86	1.01538	0.00035068	0.984848	0.951625	192	2	FALSE	BnaC09g27240D	183.745	192	0	0	0.992308	FALSE	0	BnaC09g27240D	1774	0.942281
87	1.01538	0.00035068	0.984848	0.951625	192	2	FALSE	BnaC09g10000D	183.745	192	0	0	0.992308	FALSE	0	BnaC09g10000D	1774	0.942281
88	1.02051	0.000311	0.9799	0.955525	191	2	FALSE	BnaC09g06600D	184.126	191	0	0	0.989744	FALSE	0	BnaC09g06600D	1614	0.944234
89	1.0359	0.00023162	0.965347	0.964444	188	2	FALSE	BnaC09g00080D	184.973	188	0	0	0.982051	FALSE	0	BnaC09g00080D	1250	0.948582
90	1.06667	0.00036816	0.9375	0.963512	182	2	FALSE	BnaC08g45590D	185.016	182	0	0	0.966667	FALSE	0	BnaC08g45590D	1202	0.948802
91	1.01026	0.00043509	0.989848	0.945812	193	2	FALSE	BnaC08g42820D	183.181	193	0	0	0.994872	FALSE	0	BnaC08g42820D	2008	0.939392
92	1.07179	0.0001819	0.933014	0.974831	181	2	FALSE	BnaC08g39000D	186.11	181	0	0	0.964103	FALSE	0	BnaC08g39000D	820	0.954413
93	1.11795	0.00010165	0.894495	0.982524	172	2	FALSE	BnaC08g21200D	187.238	172	0	0	0.941026	FALSE	0	BnaC08g21200D	514	0.960197
94	1.02564	0.00033322	0.975	0.956113	190	2	FALSE	BnaC08g16710D	184.189	190	0	0	0.987179	FALSE	0	BnaC08g16710D	1576	0.944561
95	1.01538	0.00057403	0.984848	0.945299	192	2	FALSE	BnaC08g09180D	183.135	192	0	0	0.992308	FALSE	0	BnaC08g09180D	2006	0.939156
96	1.17436	7.402e-05	0.851528	0.986491	161	2	FALSE	BnaC07g46820D	188.019	161	0	0	0.912821	FALSE	0	BnaC07g46820D	348	0.964198
97	1.01026	0.00055335	0.989848	0.943977	193	2	FALSE	BnaC07g32720D	183.005	193	0	0	0.994872	FALSE	0	BnaC07g32720D	2076	0.938488
98	1.04615	0.00024074	0.955882	0.964545	186	2	FALSE	BnaC07g31240D	185.027	186	0	0	0.976923	FALSE	0	BnaC07g31240D	1220	0.948856
99	1.01026	0.00043509	0.989848	0.945812	193	2	FALSE	BnaC07g30760D	183.181	193	0	0	0.994872	FALSE	0	BnaC07g30760D	2008	0.939392
100	1.07692	0.00032513	0.928571	0.968218	180	2	FALSE	BnaC07g23650D	185.567	180	0	0	0.961538	FALSE	0	BnaC07g23650D	1024	0.951624
101	1.00513	0.00053218	0.994898	0.9398	194	2	FALSE	BnaC07g09390D	182.598	194	0	0	0.997436	FALSE	0	BnaC07g09390D	2254	0.9364
102	1.19487	1.252e-05	0.83691	0.997142	157	2	FALSE	BnaC07g03080D	189.382	157	0	0	0.902564	FALSE	0	BnaC07g03080D	70	0.971191
103	1.02564	0.00028469	0.975	0.958507	190	2	FALSE	BnaC06g34210D	184.421	190	0	0	0.987179	FALSE	0	BnaC06g34210D	1490	0.945749
104	1.00513	0.00053218	0.994898	0.9398	194	2	FALSE	BnaC06g26300D	182.598	194	0	0	0.997436	FALSE	0	BnaC06g26300D	2254	0.9364
105	1.00513	0.00053218	0.994898	0.9398	194	2	FALSE	BnaC06g04480D	182.598	194	0	0	0.997436	FALSE	0	BnaC06g04480D	2254	0.9364
106	1.00513	0.00053218	0.994898	0.9398	194	2	FALSE	BnaC05g39220D	182.598	194	0	0	0.997436	FALSE	0	BnaC05g39220D	2254	0.9364
107	1.05641	0.00017245	0.946602	0.972024	184	2	FALSE	BnaC05g39210D	185.728	184	0	0	0.971795	FALSE	0	BnaC05g39210D	942	0.952453
108	1.08205	0.00017652	0.924171	0.975645	179	2	FALSE	BnaC05g37720D	186.179	179	0	0	0.958974	FALSE	0	BnaC05g37720D	776	0.954763
109	1.01538	0.00040551	0.984848	0.949389	192	2	FALSE	BnaC05g14230D	183.531	192	0	0	0.992308	FALSE	0	BnaC05g14230D	1856	0.941186
110	1.07692	0.00018796	0.928571	0.974922	180	2	FALSE	BnaC05g12890D	186.156	180	0	0	0.961538	FALSE	0	BnaC05g12890D	808	0.954644
111	1.04103	0.00027407	0.960591	0.962969	187	2	FALSE	BnaC05g03010D	184.84	187	0	0	0.979487	FALSE	0	BnaC05g03010D	1288	0.947895
112	1.28718	0.00016485	0.776892	0.981337	139	2	FALSE	BnaC04g52920D	187.396	139	0	0	0.85641	FALSE	0	BnaC04g52920D	358	0.961004
113	1.01026	0.00055335	0.989848	0.943977	193	2	FALSE	BnaC04g49950D	183.005	193	0	0	0.994872	FALSE	0	BnaC04g49950D	2076	0.938488
114	1.0359	0.00025884	0.965347	0.961884	188	2	FALSE	BnaC04g48360D	184.766	188	0	0	0.982051	FALSE	0	BnaC04g48360D	1340	0.947518
115	1.01026	0.00044634	0.989848	0.945542	193	2	FALSE	BnaC04g47870D	183.155	193	0	0	0.994872	FALSE	0	BnaC04g47870D	2018	0.939259
116	1.01026	0.00055335	0.989848	0.943977	193	2	FALSE	BnaC04g46930D	183.005	193	0	0	0.994872	FALSE	0	BnaC04g46930D	2076	0.938488
117	1.01026	0.00044634	0.989848	0.945542	193	2	FALSE	BnaC04g35710D	183.155	193	0	0	0.994872	FALSE	0	BnaC04g35710D	2018	0.939259
118	1.01026	0.00044634	0.989848	0.945542	193	2	FALSE	BnaC04g34290D	183.155	193	0	0	0.994872	FALSE	0	BnaC04g34290D	2018	0.939259
119	1.00513	0.00053218	0.994898	0.9398	194	2	FALSE	BnaC04g29040D	182.598	194	0	0	0.997436	FALSE	0	BnaC04g29040D	2254	0.9364
120	1.01026	0.00043509	0.989848	0.945812	193	2	FALSE	BnaC04g20750D	183.181	193	0	0	0.994872	FALSE	0	BnaC04g20750D	2008	0.939392
121	1.08205	0.00014298	0.924171	0.976838	179	2	FALSE	BnaC04g19410D	186.413	179	0	0	0.958974	FALSE	0	BnaC04g19410D	738	0.955966
122	1.33846	3.7e-07	0.747126	0.999879	129	2	FALSE	BnaC04g16830D	190.845	129	0	0	0.830769	FALSE	0	BnaC04g16830D	2	0.978692
123	1.02051	0.00036949	0.9799	0.95299	191	2	FALSE	BnaC04g12660D	183.88	191	0	0	0.989744	FALSE	0	BnaC04g12660D	1706	0.942972
124	1.15897	3.532e-05	0.862832	0.993042	164	2	FALSE	BnaC03g78280D	188.53	164	0	0	0.920513	FALSE	0	BnaC03g78280D	186	0.966823
125	1.01538	0.00040736	0.984848	0.948735	192	2	FALSE	BnaC03g78200D	183.469	192	0	0	0.992308	FALSE	0	BnaC03g78200D	1880	0.940865
126	1.18462	0.00017523	0.844156	0.985113	159	2	FALSE	BnaC03g76160D	188.044	159	0	0	0.907692	FALSE	0	BnaC03g76160D	374	0.964328
127	1.01026	0.00043509	0.989848	0.945812	193	2	FALSE	BnaC03g69540D	183.181	193	0	0	0.994872	FALSE	0	BnaC03g69540D	2008	0.939392
128	1.02051	0.00055081	0.9799	0.947754	191	2	FALSE	BnaC03g65320D	183.372	191	0	0	0.989744	FALSE	0	BnaC03g65320D	1896	0.940368
129	1.01538	0.00035068	0.984848	0.951625	192	2	FALSE	BnaC03g65310D	183.745	192	0	0	0.992308	FALSE	0	BnaC03g65310D	1774	0.942281
130	1.01538	0.00035068	0.984848	0.951625	192	2	FALSE	BnaC03g62190D	183.745	192	0	0	0.992308	FALSE	0	BnaC03g62190D	1774	0.942281
131	1.00513	0.00053218	0.994898	0.9398	194	2	FALSE	BnaC03g60550D	182.598	194	0	0	0.997436	FALSE	0	BnaC03g60550D	2254	0.9364
132	1.12821	5.924e-05	0.886364	0.988931	170	2	FALSE	BnaC03g51250D	187.824	170	0	0	0.935897	FALSE	0	BnaC03g51250D	318	0.963198
133	1.1641	9.308e-05	0.859031	0.987957	163	2	FALSE	BnaC03g49830D	188.055	163	0	0	0.917949	FALSE	0	BnaC03g49830D	318	0.964386
134	1.22051	5.813e-05	0.819328	0.99207	152	2	FALSE	BnaC03g31550D	188.947	152	0	0	0.889744	FALSE	0	BnaC03g31550D	182	0.968961
135	1.14359	0.00024895	0.874439	0.975831	167	2	FALSE	BnaC03g30250D	186.743	167	0	0	0.928205	FALSE	0	BnaC03g30250D	670	0.957654
136	1.01538	0.00035068	0.984848	0.951625	192	2	FALSE	BnaC03g26260D	183.745	192	0	0	0.992308	FALSE	0	BnaC03g26260D	1774	0.942281
137	1.01538	0.00035068	0.984848	0.951625	192	2	FALSE	BnaC03g23190D	183.745	192	0	0	0.992308	FALSE	0	BnaC03g23190D	1774	0.942281
138	1.14359	3.727e-05	0.874439	0.992786	167	2	FALSE	BnaC03g15940D	188.323	167	0	0	0.928205	FALSE	0	BnaC03g15940D	200	0.965761
139	1.04615	0.00027067	0.955882	0.964371	186	2	FALSE	BnaC03g08540D	184.995	186	0	0	0.976923	FALSE	0	BnaC03g08540D	1226	0.94869
140	1.39487	1.031e-05	0.716912	0.996668	118	2	FALSE	BnaC02g42810D	189.127	118	0	0	0.802564	FALSE	0	BnaC02g42810D	46	0.969883
141	1.32821	1.05e-06	0.752896	0.999648	131	2	FALSE	BnaC02g42580D	191.084	131	0	0	0.835897	FALSE	0	BnaC02g42580D	6	0.979918
142	1.00513	0.00065097	0.994898	0.938251	194	2	FALSE	BnaC02g40730D	182.448	194	0	0	0.997436	FALSE	0	BnaC02g40730D	2312	0.935633
143	1.28718	0.0001567	0.776892	0.982588	139	2	FALSE	BnaC02g35140D	187.36	139	0	0	0.85641	FALSE	0	BnaC02g35140D	334	0.960819
144	1.01026	0.00043509	0.989848	0.945812	193	2	FALSE	BnaC02g23210D	183.181	193	0	0	0.994872	FALSE	0	BnaC02g23210D	2008	0.939392
145	1.23077	6.369e-05	0.8125	0.991946	150	2	FALSE	BnaC02g16110D	189.2	150	0	0	0.884615	FALSE	0	BnaC02g16110D	180	0.970256
146	1.19487	6.375e-05	0.83691	0.991671	157	2	FALSE	BnaC02g14200D	188.599	157	0	0	0.902564	FALSE	0	BnaC02g14200D	204	0.967173
147	1.05641	0.00021544	0.946602	0.970361	184	2	FALSE	BnaC02g09000D	185.625	184	0	0	0.971795	FALSE	0	BnaC02g09000D	998	0.951923
148	1.01538	0.00040866	0.984848	0.948626	192	2	FALSE	BnaC02g02440D	183.458	192	0	0	0.992308	FALSE	0	BnaC02g02440D	1884	0.940812
149	1.02564	0.00028872	0.975	0.958062	190	2	FALSE	BnaC01g33500D	184.368	190	0	0	0.987179	FALSE	0	BnaC01g33500D	1506	0.945479
150	1.02051	0.00036949	0.9799	0.95299	191	2	FALSE	BnaC01g28440D	183.88	191	0	0	0.989744	FALSE	0	BnaC01g28440D	1706	0.942972
151	1.00513	0.00053218	0.994898	0.9398	194	2	FALSE	BnaC01g23800D	182.598	194	0	0	0.997436	FALSE	0	BnaC01g23800D	2254	0.9364
152	1.00513	0.00053218	0.994898	0.9398	194	2	FALSE	BnaC01g12690D	182.598	194	0	0	0.997436	FALSE	0	BnaC01g12690D	2254	0.9364
153	1.05641	0.00034923	0.946602	0.965491	184	2	FALSE	BnaC01g05410D	185.19	184	0	0	0.971795	FALSE	0	BnaC01g05410D	1162	0.949693
154	1.01026	0.00043509	0.989848	0.945812	193	2	FALSE	BnaC01g00910D	183.181	193	0	0	0.994872	FALSE	0	BnaC01g00910D	2008	0.939392
155	1.0359	0.00040396	0.965347	0.959381	188	2	FALSE	BnaAnng41330D	184.511	188	0	0	0.982051	FALSE	0	BnaAnng41330D	1428	0.946208
156	1.02564	0.00029307	0.975	0.957616	190	2	FALSE	BnaAnng34180D	184.332	190	0	0	0.987179	FALSE	0	BnaAnng34180D	1522	0.94529
157	1.05128	0.00021416	0.95122	0.96745	185	2	FALSE	BnaAnng34160D	185.324	185	0	0	0.974359	FALSE	0	BnaAnng34160D	1108	0.950381
158	1.14359	9.25e-05	0.874439	0.987591	167	2	FALSE	BnaAnng33240D	187.892	167	0	0	0.928205	FALSE	0	BnaAnng33240D	344	0.96355
159	1.13333	0.00010173	0.882353	0.986193	169	2	FALSE	BnaAnng30540D	187.698	169	0	0	0.933333	FALSE	0	BnaAnng30540D	392	0.962555
160	1.01026	0.00055335	0.989848	0.943977	193	2	FALSE	BnaAnng20200D	183.005	193	0	0	0.994872	FALSE	0	BnaAnng20200D	2076	0.938488
161	1	0.00075335	1	0.932329	195	1	FALSE	BnaAnng11790D	181.872	195	0	0	1	FALSE	0	BnaAnng11790D	2560	0.932676
162	1.00513	0.00065429	0.994898	0.937984	194	2	FALSE	BnaAnng08700D	182.423	194	0	0	0.997436	FALSE	0	BnaAnng08700D	2322	0.935501
163	1.18462	0.00017523	0.844156	0.985113	159	2	FALSE	BnaAnng06790D	188.044	159	0	0	0.907692	FALSE	0	BnaAnng06790D	374	0.964328
164	1.10256	0.0001686	0.906977	0.977011	175	2	FALSE	BnaAnng06610D	186.549	175	0	0	0.948718	FALSE	0	BnaAnng06610D	700	0.956659
165	1.02051	0.00033217	0.9799	0.953706	191	2	FALSE	BnaAnng02030D	183.948	191	0	0	0.989744	FALSE	0	BnaAnng02030D	1680	0.943321
166	1.09744	9.723e-05	0.911215	0.982857	176	2	FALSE	BnaAnng01400D	187.023	176	0	0	0.951282	FALSE	0	BnaAnng01400D	528	0.959091
167	1.09231	0.00014422	0.915493	0.980162	177	2	FALSE	BnaAnng00730D	186.712	177	0	0	0.953846	FALSE	0	BnaAnng00730D	618	0.957497
168	1.01026	0.00043509	0.989848	0.945812	193	2	FALSE	BnaA10g29840D	183.181	193	0	0	0.994872	FALSE	0	BnaA10g29840D	2008	0.939392
169	1.2	0.00015857	0.833333	0.987841	156	2	FALSE	BnaA10g26380D	188.885	156	0	0	0.9	FALSE	0	BnaA10g26380D	294	0.968639
170	1.07692	0.00018298	0.928571	0.971881	180	2	FALSE	BnaA10g23110D	185.844	180	0	0	0.961538	FALSE	0	BnaA10g23110D	906	0.953048
171	1.01026	0.00043509	0.989848	0.945812	193	2	FALSE	BnaA10g18380D	183.181	193	0	0	0.994872	FALSE	0	BnaA10g18380D	2008	0.939392
172	1.0359	0.00029729	0.965347	0.961145	188	2	FALSE	BnaA10g17340D	184.665	188	0	0	0.982051	FALSE	0	BnaA10g17340D	1366	0.946999
173	1.61026	0	0.621019	1	76	2	FALSE	BnaA10g17070D	189.855	76	0	0	0.694872	FALSE	0	BnaA10g17070D	0	0.973617
174	1.01026	0.0006165	0.989848	0.94144	193	2	FALSE	BnaA10g14810D	182.762	193	0	0	0.994872	FALSE	0	BnaA10g14810D	2170	0.937239
175	1.13846	9.67e-05	0.878378	0.986955	168	2	FALSE	BnaA10g12420D	187.774	168	0	0	0.930769	FALSE	0	BnaA10g12420D	366	0.962943
176	1.06667	0.00021505	0.9375	0.971222	182	2	FALSE	BnaA10g02270D	185.731	182	0	0	0.966667	FALSE	0	BnaA10g02270D	948	0.952465
177	1.2359	6.582e-05	0.809129	0.991021	149	2	FALSE	BnaA10g00610D	188.745	149	0	0	0.882051	FALSE	0	BnaA10g00610D	198	0.967923
178	1.01538	0.00052434	0.984848	0.94688	192	2	FALSE	BnaA09g56300D	183.292	192	0	0	0.992308	FALSE	0	BnaA09g56300D	1948	0.939957
179	1.01538	0.00035068	0.984848	0.951625	192	2	FALSE	BnaA09g55810D	183.745	192	0	0	0.992308	FALSE	0	BnaA09g55810D	1774	0.942281
180	1.00513	0.00053218	0.994898	0.9398	194	2	FALSE	BnaA09g55760D	182.598	194	0	0	0.997436	FALSE	0	BnaA09g55760D	2254	0.9364
181	1.6359	1.48e-06	0.611285	0.99839	71	2	FALSE	BnaA09g50580D	188.211	71	0	0	0.682051	FALSE	0	BnaA09g50580D	8	0.965186
182	1.00513	0.00053218	0.994898	0.9398	194	2	FALSE	BnaA09g48570D	182.598	194	0	0	0.997436	FALSE	0	BnaA09g48570D	2254	0.9364
183	1.04615	0.00027067	0.955882	0.964371	186	2	FALSE	BnaA09g47140D	184.995	186	0	0	0.976923	FALSE	0	BnaA09g47140D	1226	0.94869
184	1.11795	0.00013047	0.894495	0.982932	172	2	FALSE	BnaA09g43800D	187.221	172	0	0	0.941026	FALSE	0	BnaA09g43800D	502	0.960107
185	1.00513	0.00053218	0.994898	0.9398	194	2	FALSE	BnaA09g35550D	182.598	194	0	0	0.997436	FALSE	0	BnaA09g35550D	2254	0.9364
186	1.00513	0.00053218	0.994898	0.9398	194	2	FALSE	BnaA09g34330D	182.598	194	0	0	0.997436	FALSE	0	BnaA09g34330D	2254	0.9364
187	1.06154	0.00016975	0.942029	0.972497	183	2	FALSE	BnaA09g32690D	185.82	183	0	0	0.969231	FALSE	0	BnaA09g32690D	916	0.952921
188	1.01538	0.00039916	0.984848	0.949335	192	2	FALSE	BnaA09g30710D	183.526	192	0	0	0.992308	FALSE	0	BnaA09g30710D	1858	0.941159
189	1.00513	0.00053218	0.994898	0.9398	194	2	FALSE	BnaA09g22500D	182.598	194	0	0	0.997436	FALSE	0	BnaA09g22500D	2254	0.9364
190	1.01538	0.00035068	0.984848	0.951625	192	2	FALSE	BnaA09g20240D	183.745	192	0	0	0.992308	FALSE	0	BnaA09g20240D	1774	0.942281
191	1.42564	6.89e-06	0.701439	0.997426	112	2	FALSE	BnaA09g17960D	189.259	112	0	0	0.787179	FALSE	0	BnaA09g17960D	32	0.970559
192	1.01026	0.00043509	0.989848	0.945812	193	2	FALSE	BnaA09g15420D	183.181	193	0	0	0.994872	FALSE	0	BnaA09g15420D	2008	0.939392
193	1.00513	0.00053218	0.994898	0.9398	194	2	FALSE	BnaA09g11620D	182.598	194	0	0	0.997436	FALSE	0	BnaA09g11620D	2254	0.9364
194	1.07179	0.00020015	0.933014	0.972376	181	2	FALSE	BnaA09g07440D	185.823	181	0	0	0.964103	FALSE	0	BnaA09g07440D	900	0.95294
195	1.00513	0.00053218	0.994898	0.9398	194	2	FALSE	BnaA09g07220D	182.598	194	0	0	0.997436	FALSE	0	BnaA09g07220D	2254	0.9364
196	1.00513	0.00053218	0.994898	0.9398	194	2	FALSE	BnaA09g03800D	182.598	194	0	0	0.997436	FALSE	0	BnaA09g03800D	2254	0.9364
197	1.02051	0.000311	0.9799	0.955525	191	2	FALSE	BnaA09g01390D	184.126	191	0	0	0.989744	FALSE	0	BnaA09g01390D	1614	0.944234
198	1.00513	0.00053218	0.994898	0.9398	194	2	FALSE	BnaA09g00150D	182.598	194	0	0	0.997436	FALSE	0	BnaA09g00150D	2254	0.9364
199	1.02051	0.000311	0.9799	0.955525	191	2	FALSE	BnaA08g30780D	184.126	191	0	0	0.989744	FALSE	0	BnaA08g30780D	1614	0.944234
200	1.13846	3.754e-05	0.878378	0.992444	168	2	FALSE	BnaA08g28680D	188.327	168	0	0	0.930769	FALSE	0	BnaA08g28680D	212	0.965781
201	1.02051	0.000311	0.9799	0.955525	191	2	FALSE	BnaA08g24310D	184.126	191	0	0	0.989744	FALSE	0	BnaA08g24310D	1614	0.944234
202	1.01538	0.00052605	0.984848	0.946771	192	2	FALSE	BnaA08g20800D	183.281	192	0	0	0.992308	FALSE	0	BnaA08g20800D	1952	0.939904
203	1.01538	0.00035068	0.984848	0.951625	192	2	FALSE	BnaA08g20600D	183.745	192	0	0	0.992308	FALSE	0	BnaA08g20600D	1774	0.942281
204	1.00513	0.00053218	0.994898	0.9398	194	2	FALSE	BnaA08g16820D	182.598	194	0	0	0.997436	FALSE	0	BnaA08g16820D	2254	0.9364
205	1.01538	0.00039916	0.984848	0.949335	192	2	FALSE	BnaA08g09830D	183.526	192	0	0	0.992308	FALSE	0	BnaA08g09830D	1858	0.941159
206	1.01026	0.00055335	0.989848	0.943977	193	2	FALSE	BnaA08g09130D	183.005	193	0	0	0.994872	FALSE	0	BnaA08g09130D	2076	0.938488
207	1	0.00075335	1	0.932329	195	1	FALSE	BnaA08g07590D	181.872	195	0	0	1	FALSE	0	BnaA08g07590D	2560	0.932676
208	1.01026	0.00055335	0.989848	0.943977	193	2	FALSE	BnaA07g38330D	183.005	193	0	0	0.994872	FALSE	0	BnaA07g38330D	2076	0.938488
209	1.02564	0.00033196	0.975	0.956224	190	2	FALSE	BnaA07g36880D	184.2	190	0	0	0.987179	FALSE	0	BnaA07g36880D	1572	0.944615
210	1.01538	0.00035068	0.984848	0.951625	192	2	FALSE	BnaA07g32150D	183.745	192	0	0	0.992308	FALSE	0	BnaA07g32150D	1774	0.942281
211	1.01026	0.00055335	0.989848	0.943977	193	2	FALSE	BnaA07g30680D	183.005	193	0	0	0.994872	FALSE	0	BnaA07g30680D	2076	0.938488
212	1.11795	6.57e-05	0.894495	0.988032	172	2	FALSE	BnaA07g28020D	187.727	172	0	0	0.941026	FALSE	0	BnaA07g28020D	352	0.962701
213	1.00513	0.00053218	0.994898	0.9398	194	2	FALSE	BnaA07g27670D	182.598	194	0	0	0.997436	FALSE	0	BnaA07g27670D	2254	0.9364
214	1.0359	0.00031057	0.965347	0.959267	188	2	FALSE	BnaA07g23680D	184.5	188	0	0	0.982051	FALSE	0	BnaA07g23680D	1432	0.946154
215	1.12821	0.00026429	0.886364	0.974452	170	2	FALSE	BnaA07g23070D	186.524	170	0	0	0.935897	FALSE	0	BnaA07g23070D	734	0.956531
216	1.00513	0.00053218	0.994898	0.9398	194	2	FALSE	BnaA07g17040D	182.598	194	0	0	0.997436	FALSE	0	BnaA07g17040D	2254	0.9364
217	1.00513	0.00053218	0.994898	0.9398	194	2	FALSE	BnaA07g14420D	182.598	194	0	0	0.997436	FALSE	0	BnaA07g14420D	2254	0.9364
218	1.00513	0.00053218	0.994898	0.9398	194	2	FALSE	BnaA07g11450D	182.598	194	0	0	0.997436	FALSE	0	BnaA07g11450D	2254	0.9364
219	1.01538	0.00039451	0.984848	0.949662	192	2	FALSE	BnaA07g06450D	183.557	192	0	0	0.992308	FALSE	0	BnaA07g06450D	1846	0.941319
220	1	0.00075335	1	0.932329	195	1	FALSE	BnaA06g38980D	181.872	195	0	0	1	FALSE	0	BnaA06g38980D	2560	0.932676
221	1.02051	0.000311	0.9799	0.955525	191	2	FALSE	BnaA06g38150D	184.126	191	0	0	0.989744	FALSE	0	BnaA06g38150D	1614	0.944234
222	1.0359	0.00028673	0.965347	0.961429	188	2	FALSE	BnaA06g35740D	184.691	188	0	0	0.982051	FALSE	0	BnaA06g35740D	1356	0.947136
223	1.00513	0.00053218	0.994898	0.9398	194	2	FALSE	BnaA06g32840D	182.598	194	0	0	0.997436	FALSE	0	BnaA06g32840D	2254	0.9364
224	1.02051	0.00049753	0.9799	0.949683	191	2	FALSE	BnaA06g28610D	183.571	191	0	0	0.989744	FALSE	0	BnaA06g28610D	1826	0.941388
225	1.27692	5.33e-06	0.783133	0.998683	141	2	FALSE	BnaA06g25480D	190.73	141	0	0	0.861538	FALSE	0	BnaA06g25480D	26	0.978105
226	1.00513	0.00053218	0.994898	0.9398	194	2	FALSE	BnaA06g17360D	182.598	194	0	0	0.997436	FALSE	0	BnaA06g17360D	2254	0.9364
227	1.02564	0.00047816	0.975	0.951713	190	2	FALSE	BnaA06g16270D	183.774	190	0	0	0.987179	FALSE	0	BnaA06g16270D	1734	0.942429
228	1.0359	0.00041578	0.965347	0.958073	188	2	FALSE	BnaA06g13930D	184.388	188	0	0	0.982051	FALSE	0	BnaA06g13930D	1474	0.945581
229	1.08205	0.00032328	0.924171	0.968803	179	2	FALSE	BnaA06g13750D	185.637	179	0	0	0.958974	FALSE	0	BnaA06g13750D	994	0.951984
230	1.01538	0.00039916	0.984848	0.949335	192	2	FALSE	BnaA06g04200D	183.526	192	0	0	0.992308	FALSE	0	BnaA06g04200D	1858	0.941159
231	1.00513	0.00053218	0.994898	0.9398	194	2	FALSE	BnaA06g01980D	182.598	194	0	0	0.997436	FALSE	0	BnaA06g01980D	2254	0.9364
232	1.13333	0.00011287	0.882353	0.985418	169	2	FALSE	BnaA06g00150D	187.598	169	0	0	0.933333	FALSE	0	BnaA06g00150D	414	0.962039
233	1.03077	0.00027125	0.970149	0.960149	189	2	FALSE	BnaA05g33010D	184.577	189	0	0	0.984615	FALSE	0	BnaA05g33010D	1416	0.946547
234	1.01538	0.00040551	0.984848	0.949389	192	2	FALSE	BnaA05g30270D	183.531	192	0	0	0.992308	FALSE	0	BnaA05g30270D	1856	0.941186
235	1.04615	0.00019653	0.955882	0.968904	186	2	FALSE	BnaA05g26040D	185.452	186	0	0	0.976923	FALSE	0	BnaA05g26040D	1070	0.951034
236	1.01538	0.00035068	0.984848	0.951625	192	2	FALSE	BnaA05g18500D	183.745	192	0	0	0.992308	FALSE	0	BnaA05g18500D	1774	0.942281
237	1.00513	0.00053218	0.994898	0.9398	194	2	FALSE	BnaA05g15850D	182.598	194	0	0	0.997436	FALSE	0	BnaA05g15850D	2254	0.9364
238	1.00513	0.00053218	0.994898	0.9398	194	2	FALSE	BnaA05g15290D	182.598	194	0	0	0.997436	FALSE	0	BnaA05g15290D	2254	0.9364
239	1.01026	0.00044634	0.989848	0.945542	193	2	FALSE	BnaA05g11500D	183.155	193	0	0	0.994872	FALSE	0	BnaA05g11500D	2018	0.939259
240	1.00513	0.00053218	0.994898	0.9398	194	2	FALSE	BnaA05g07020D	182.598	194	0	0	0.997436	FALSE	0	BnaA05g07020D	2254	0.9364
241	1.03077	0.00026513	0.970149	0.96088	189	2	FALSE	BnaA05g04220D	184.656	189	0	0	0.984615	FALSE	0	BnaA05g04220D	1390	0.946954
242	1.18462	8.384e-05	0.844156	0.989014	159	2	FALSE	BnaA05g01060D	188.214	159	0	0	0.907692	FALSE	0	BnaA05g01060D	276	0.965199
243	1.25128	7.004e-05	0.79918	0.989608	146	2	FALSE	BnaA04g23950D	188.801	146	0	0	0.874359	FALSE	0	BnaA04g23950D	220	0.968212
244	1.2	6.318e-05	0.833333	0.987676	156	2	FALSE	BnaA04g21520D	187.981	156	0	0	0.9	FALSE	0	BnaA04g21520D	298	0.964004
245	1.05641	0.00021699	0.946602	0.970124	184	2	FALSE	BnaA04g16640D	185.592	184	0	0	0.971795	FALSE	0	BnaA04g16640D	1006	0.951756
246	1.02051	0.000311	0.9799	0.955525	191	2	FALSE	BnaA04g11010D	184.126	191	0	0	0.989744	FALSE	0	BnaA04g11010D	1614	0.944234
247	1.01026	0.00044634	0.989848	0.945542	193	2	FALSE	BnaA04g08490D	183.155	193	0	0	0.994872	FALSE	0	BnaA04g08490D	2018	0.939259
248	1.02051	0.00035857	0.9799	0.953265	191	2	FALSE	BnaA04g06090D	183.906	191	0	0	0.989744	FALSE	0	BnaA04g06090D	1696	0.943106
249	1.03077	0.0003213	0.970149	0.958404	189	2	FALSE	BnaA04g05310D	184.407	189	0	0	0.984615	FALSE	0	BnaA04g05310D	1478	0.945679
250	1.06154	0.00037908	0.942029	0.962349	183	2	FALSE	BnaA03g55340D	184.891	183	0	0	0.969231	FALSE	0	BnaA03g55340D	1254	0.948157
251	1.20513	7.5e-05	0.829787	0.990113	155	2	FALSE	BnaA03g47340D	188.432	155	0	0	0.897436	FALSE	0	BnaA03g47340D	236	0.966319
252	1.06154	0.00022149	0.942029	0.970516	183	2	FALSE	BnaA03g39530D	185.65	183	0	0	0.969231	FALSE	0	BnaA03g39530D	982	0.952053
253	1.04103	0.00028303	0.960591	0.962854	187	2	FALSE	BnaA03g31320D	184.845	187	0	0	0.979487	FALSE	0	BnaA03g31320D	1292	0.947923
254	1.00513	0.00065429	0.994898	0.937984	194	2	FALSE	BnaA03g27900D	182.423	194	0	0	0.997436	FALSE	0	BnaA03g27900D	2322	0.935501
255	1.01026	0.00055335	0.989848	0.943977	193	2	FALSE	BnaA03g11980D	183.005	193	0	0	0.994872	FALSE	0	BnaA03g11980D	2076	0.938488
256	1.00513	0.00053218	0.994898	0.9398	194	2	FALSE	BnaA03g01360D	182.598	194	0	0	0.997436	FALSE	0	BnaA03g01360D	2254	0.9364
257	1.03077	0.00043087	0.970149	0.956434	189	2	FALSE	BnaA02g35200D	184.212	189	0	0	0.984615	FALSE	0	BnaA02g35200D	1548	0.944675
258	1.02051	0.00035857	0.9799	0.953265	191	2	FALSE	BnaA02g28740D	183.906	191	0	0	0.989744	FALSE	0	BnaA02g28740D	1696	0.943106
259	1.0359	0.0002985	0.965347	0.961031	188	2	FALSE	BnaA02g27480D	184.654	188	0	0	0.982051	FALSE	0	BnaA02g27480D	1370	0.946945
260	1.08718	0.00010737	0.919811	0.981337	178	2	FALSE	BnaA02g19080D	186.753	178	0	0	0.95641	FALSE	0	BnaA02g19080D	588	0.957707
261	1.13846	0.00011243	0.878378	0.980539	168	2	FALSE	BnaA02g10130D	187.012	168	0	0	0.930769	FALSE	0	BnaA02g10130D	546	0.959035
262	1.00513	0.00065429	0.994898	0.937984	194	2	FALSE	BnaA01g36610D	182.423	194	0	0	0.997436	FALSE	0	BnaA01g36610D	2322	0.935501
263	1.00513	0.00053218	0.994898	0.9398	194	2	FALSE	BnaA01g25380D	182.598	194	0	0	0.997436	FALSE	0	BnaA01g25380D	2254	0.9364
264	1.08718	0.00011448	0.919811	0.980321	178	2	FALSE	BnaA01g23700D	186.719	178	0	0	0.95641	FALSE	0	BnaA01g23700D	620	0.957534
265	1.12821	0.00013587	0.886364	0.982527	170	2	FALSE	BnaA01g21440D	187.382	170	0	0	0.935897	FALSE	0	BnaA01g21440D	502	0.960935
266	1.01026	0.00043509	0.989848	0.945812	193	2	FALSE	BnaA01g17980D	183.181	193	0	0	0.994872	FALSE	0	BnaA01g17980D	2008	0.939392
267	1.00513	0.00053218	0.994898	0.9398	194	2	FALSE	BnaA01g15640D	182.598	194	0	0	0.997436	FALSE	0	BnaA01g15640D	2254	0.9364

## Sheet: S5-3
Table S5-3 The network relationship of module blue.
SUID	AverageShortestPathLength	BetweennessCentrality	ClosenessCentrality	ClusteringCoefficient	Degree	Eccentricity	IsSingleNode	name	NeighborhoodConnectivity	NumberOfDirectedEdges	NumberOfUndirectedEdges	PartnerOfMultiEdgedNodePairs	Radiality	selected	SelfLoops	shared name	Stress	TopologicalCoefficient
135	1.00763	0.000806	0.992424	0.895278	260	2	FALSE	BnaC08g03910D	233.235	260	0	0	0.997455	FALSE	0	BnaC08g03910D	7180	0.890208
177	1.00763	0.000858	0.992424	0.894654	260	2	FALSE	BnaC04g20090D	233.154	260	0	0	0.997455	FALSE	0	BnaC04g20090D	7222	0.8899
180	1.00763	0.000858	0.992424	0.894654	260	2	FALSE	BnaC04g16860D	233.154	260	0	0	0.997455	FALSE	0	BnaC04g16860D	7222	0.8899
261	1.00763	0.000858	0.992424	0.894654	260	2	FALSE	BnaA07g26670D	233.154	260	0	0	0.997455	FALSE	0	BnaA07g26670D	7222	0.8899
267	1.00763	0.000806	0.992424	0.895278	260	2	FALSE	BnaA07g20190D	233.235	260	0	0	0.997455	FALSE	0	BnaA07g20190D	7180	0.890208
301	1.00763	0.000858	0.992424	0.894654	260	2	FALSE	BnaA03g55350D	233.154	260	0	0	0.997455	FALSE	0	BnaA03g55350D	7222	0.8899
104	1.01145	0.000717	0.988679	0.899883	259	2	FALSE	BnaCnng24080D	233.83	259	0	0	0.996183	FALSE	0	BnaCnng24080D	6818	0.892481
109	1.01145	0.000717	0.988679	0.899883	259	2	FALSE	BnaC09g47030D	233.83	259	0	0	0.996183	FALSE	0	BnaC09g47030D	6818	0.892481
110	1.01145	0.000717	0.988679	0.899883	259	2	FALSE	BnaC09g42490D	233.83	259	0	0	0.996183	FALSE	0	BnaC09g42490D	6818	0.892481
111	1.01145	0.000717	0.988679	0.899883	259	2	FALSE	BnaC09g41000D	233.83	259	0	0	0.996183	FALSE	0	BnaC09g41000D	6818	0.892481
134	1.01145	0.000717	0.988679	0.899883	259	2	FALSE	BnaC08g06200D	233.83	259	0	0	0.996183	FALSE	0	BnaC08g06200D	6818	0.892481
136	1.01145	0.000717	0.988679	0.899883	259	2	FALSE	BnaC08g02740D	233.83	259	0	0	0.996183	FALSE	0	BnaC08g02740D	6818	0.892481
139	1.01145	0.000717	0.988679	0.899883	259	2	FALSE	BnaC07g42740D	233.83	259	0	0	0.996183	FALSE	0	BnaC07g42740D	6818	0.892481
140	1.01145	0.000777	0.988679	0.899225	259	2	FALSE	BnaC07g32810D	233.749	259	0	0	0.996183	FALSE	0	BnaC07g32810D	6862	0.892172
142	1.01145	0.000717	0.988679	0.899883	259	2	FALSE	BnaC07g16740D	233.83	259	0	0	0.996183	FALSE	0	BnaC07g16740D	6818	0.892481
145	1.01145	0.000731	0.988679	0.899793	259	2	FALSE	BnaC07g14500D	233.822	259	0	0	0.996183	FALSE	0	BnaC07g14500D	6824	0.892452
149	1.01145	0.000717	0.988679	0.899883	259	2	FALSE	BnaC06g31020D	233.83	259	0	0	0.996183	FALSE	0	BnaC06g31020D	6818	0.892481
153	1.01145	0.000731	0.988679	0.899793	259	2	FALSE	BnaC06g22450D	233.822	259	0	0	0.996183	FALSE	0	BnaC06g22450D	6824	0.892452
155	1.01145	0.000717	0.988679	0.899883	259	2	FALSE	BnaC06g19440D	233.83	259	0	0	0.996183	FALSE	0	BnaC06g19440D	6818	0.892481
167	1.01145	0.000717	0.988679	0.899883	259	2	FALSE	BnaC05g12700D	233.83	259	0	0	0.996183	FALSE	0	BnaC05g12700D	6818	0.892481
174	1.01145	0.000717	0.988679	0.899883	259	2	FALSE	BnaC04g31980D	233.83	259	0	0	0.996183	FALSE	0	BnaC04g31980D	6818	0.892481
178	1.01145	0.000805	0.988679	0.898626	259	2	FALSE	BnaC04g19670D	233.672	259	0	0	0.996183	FALSE	0	BnaC04g19670D	6838	0.891877
195	1.01145	0.000717	0.988679	0.899883	259	2	FALSE	BnaC03g30510D	233.83	259	0	0	0.996183	FALSE	0	BnaC03g30510D	6818	0.892481
196	1.01145	0.000717	0.988679	0.899883	259	2	FALSE	BnaC03g28380D	233.83	259	0	0	0.996183	FALSE	0	BnaC03g28380D	6818	0.892481
197	1.01145	0.00101292	0.988679	0.896741	259	2	FALSE	BnaC03g21050D	233.425	259	0	0	0.996183	FALSE	0	BnaC03g21050D	7330	0.890934
198	1.01145	0.000717	0.988679	0.899883	259	2	FALSE	BnaC03g20240D	233.83	259	0	0	0.996183	FALSE	0	BnaC03g20240D	6818	0.892481
205	1.01145	0.000717	0.988679	0.899883	259	2	FALSE	BnaC02g16430D	233.83	259	0	0	0.996183	FALSE	0	BnaC02g16430D	6818	0.892481
213	1.01145	0.000828	0.988679	0.897609	259	2	FALSE	BnaC01g01690D	233.533	259	0	0	0.996183	FALSE	0	BnaC01g01690D	6966	0.891347
233	1.01145	0.000717	0.988679	0.899883	259	2	FALSE	BnaA09g51150D	233.83	259	0	0	0.996183	FALSE	0	BnaA09g51150D	6818	0.892481
234	1.01145	0.000777	0.988679	0.899225	259	2	FALSE	BnaA09g50790D	233.749	259	0	0	0.996183	FALSE	0	BnaA09g50790D	6862	0.892172
248	1.01145	0.000717	0.988679	0.899883	259	2	FALSE	BnaA09g06790D	233.83	259	0	0	0.996183	FALSE	0	BnaA09g06790D	6818	0.892481
249	1.01145	0.000731	0.988679	0.899793	259	2	FALSE	BnaA09g05920D	233.822	259	0	0	0.996183	FALSE	0	BnaA09g05920D	6824	0.892452
259	1.01145	0.000717	0.988679	0.899883	259	2	FALSE	BnaA07g33390D	233.83	259	0	0	0.996183	FALSE	0	BnaA07g33390D	6818	0.892481
262	1.01145	0.000717	0.988679	0.899883	259	2	FALSE	BnaA07g25540D	233.83	259	0	0	0.996183	FALSE	0	BnaA07g25540D	6818	0.892481
264	1.01145	0.000777	0.988679	0.899225	259	2	FALSE	BnaA07g23660D	233.749	259	0	0	0.996183	FALSE	0	BnaA07g23660D	6862	0.892172
272	1.01145	0.000717	0.988679	0.899883	259	2	FALSE	BnaA06g28990D	233.83	259	0	0	0.996183	FALSE	0	BnaA06g28990D	6818	0.892481
274	1.01145	0.000731	0.988679	0.899793	259	2	FALSE	BnaA06g25060D	233.822	259	0	0	0.996183	FALSE	0	BnaA06g25060D	6824	0.892452
276	1.01145	0.000717	0.988679	0.899883	259	2	FALSE	BnaA06g23370D	233.83	259	0	0	0.996183	FALSE	0	BnaA06g23370D	6818	0.892481
279	1.01145	0.000731	0.988679	0.899793	259	2	FALSE	BnaA06g13990D	233.822	259	0	0	0.996183	FALSE	0	BnaA06g13990D	6824	0.892452
294	1.01145	0.000717	0.988679	0.899883	259	2	FALSE	BnaA04g21360D	233.83	259	0	0	0.996183	FALSE	0	BnaA04g21360D	6818	0.892481
297	1.01145	0.000717	0.988679	0.899883	259	2	FALSE	BnaA04g01140D	233.83	259	0	0	0.996183	FALSE	0	BnaA04g01140D	6818	0.892481
306	1.01145	0.000717	0.988679	0.899883	259	2	FALSE	BnaA03g35570D	233.83	259	0	0	0.996183	FALSE	0	BnaA03g35570D	6818	0.892481
312	1.01145	0.000717	0.988679	0.899883	259	2	FALSE	BnaA03g17380D	233.83	259	0	0	0.996183	FALSE	0	BnaA03g17380D	6818	0.892481
327	1.01145	0.000717	0.988679	0.899883	259	2	FALSE	BnaA01g28660D	233.83	259	0	0	0.996183	FALSE	0	BnaA01g28660D	6818	0.892481
107	1.01527	0.000649	0.984962	0.904443	258	2	FALSE	BnaCnng09540D	234.422	258	0	0	0.994911	FALSE	0	BnaCnng09540D	6464	0.894742
122	1.01527	0.000649	0.984962	0.904443	258	2	FALSE	BnaC08g47810D	234.422	258	0	0	0.994911	FALSE	0	BnaC08g47810D	6464	0.894742
133	1.01527	0.000667	0.984962	0.9039	258	2	FALSE	BnaC08g08230D	234.353	258	0	0	0.994911	FALSE	0	BnaC08g08230D	6436	0.894476
146	1.01527	0.000679	0.984962	0.90381	258	2	FALSE	BnaC07g09430D	234.345	258	0	0	0.994911	FALSE	0	BnaC07g09430D	6442	0.894446
147	1.01527	0.000672	0.984962	0.903538	258	2	FALSE	BnaC07g06930D	234.298	258	0	0	0.994911	FALSE	0	BnaC07g06930D	6524	0.894269
168	1.01527	0.000692	0.984962	0.903297	258	2	FALSE	BnaC05g07750D	234.275	258	0	0	0.994911	FALSE	0	BnaC05g07750D	6536	0.89418
181	1.01527	0.000672	0.984962	0.903538	258	2	FALSE	BnaC04g15090D	234.298	258	0	0	0.994911	FALSE	0	BnaC04g15090D	6524	0.894269
189	1.01527	0.000672	0.984962	0.903538	258	2	FALSE	BnaC03g49430D	234.298	258	0	0	0.994911	FALSE	0	BnaC03g49430D	6524	0.894269
200	1.01527	0.000774	0.984962	0.901608	258	2	FALSE	BnaC03g15730D	234.058	258	0	0	0.994911	FALSE	0	BnaC03g15730D	6586	0.893352
221	1.01527	0.000762	0.984962	0.902151	258	2	FALSE	BnaAnng25900D	234.128	258	0	0	0.994911	FALSE	0	BnaAnng25900D	6488	0.893618
268	1.01527	0.000672	0.984962	0.903538	258	2	FALSE	BnaA07g15590D	234.298	258	0	0	0.994911	FALSE	0	BnaA07g15590D	6524	0.894269
269	1.01527	0.000679	0.984962	0.90381	258	2	FALSE	BnaA07g06730D	234.345	258	0	0	0.994911	FALSE	0	BnaA07g06730D	6442	0.894446
277	1.01527	0.000672	0.984962	0.903538	258	2	FALSE	BnaA06g16580D	234.298	258	0	0	0.994911	FALSE	0	BnaA06g16580D	6524	0.894269
311	1.01527	0.000672	0.984962	0.903538	258	2	FALSE	BnaA03g19590D	234.298	258	0	0	0.994911	FALSE	0	BnaA03g19590D	6524	0.894269
328	1.01527	0.000649	0.984962	0.904443	258	2	FALSE	BnaA01g19410D	234.422	258	0	0	0.994911	FALSE	0	BnaA01g19410D	6464	0.894742
163	1.01908	0.00064	0.981273	0.906919	257	2	FALSE	BnaC05g41330D	234.743	257	0	0	0.993639	FALSE	0	BnaC05g41330D	6186	0.895966
166	1.01908	0.000605	0.981273	0.908135	257	2	FALSE	BnaC05g15530D	234.895	257	0	0	0.993639	FALSE	0	BnaC05g15530D	6172	0.896546
170	1.01908	0.000623	0.981273	0.907588	257	2	FALSE	BnaC04g42170D	234.825	257	0	0	0.993639	FALSE	0	BnaC04g42170D	6144	0.896278
173	1.01908	0.000721	0.981273	0.905672	257	2	FALSE	BnaC04g33460D	234.584	257	0	0	0.993639	FALSE	0	BnaC04g33460D	6206	0.895357
175	1.01908	0.000648	0.981273	0.906949	257	2	FALSE	BnaC04g28710D	234.747	257	0	0	0.993639	FALSE	0	BnaC04g28710D	6246	0.895981
217	1.01908	0.000605	0.981273	0.908135	257	2	FALSE	BnaAnng30740D	234.895	257	0	0	0.993639	FALSE	0	BnaAnng30740D	6172	0.896546
224	1.01908	0.000642	0.981273	0.906493	257	2	FALSE	BnaA10g25970D	234.677	257	0	0	0.993639	FALSE	0	BnaA10g25970D	6276	0.895714
228	1.01908	0.000922	0.981273	0.903149	257	2	FALSE	BnaA10g15650D	234.253	257	0	0	0.993639	FALSE	0	BnaA10g15650D	6802	0.894095
243	1.01908	0.000644	0.981273	0.906402	257	2	FALSE	BnaA09g10410D	234.661	257	0	0	0.993639	FALSE	0	BnaA09g10410D	6286	0.895655
266	1.01908	0.000611	0.981273	0.907983	257	2	FALSE	BnaA07g23170D	234.879	257	0	0	0.993639	FALSE	0	BnaA07g23170D	6178	0.896486
287	1.01908	0.000644	0.981273	0.906402	257	2	FALSE	BnaA05g20990D	234.661	257	0	0	0.993639	FALSE	0	BnaA05g20990D	6286	0.895655
289	1.01908	0.000605	0.981273	0.908135	257	2	FALSE	BnaA05g09440D	234.895	257	0	0	0.993639	FALSE	0	BnaA05g09440D	6172	0.896546
318	1.01908	0.000623	0.981273	0.907588	257	2	FALSE	BnaA02g31820D	234.825	257	0	0	0.993639	FALSE	0	BnaA02g31820D	6144	0.896278
108	1.0229	0.000845	0.977612	0.907751	256	2	FALSE	BnaC09g50930D	234.852	256	0	0	0.992366	FALSE	0	BnaC09g50930D	6452	0.89638
113	1.0229	0.000581	0.977612	0.911029	256	2	FALSE	BnaC09g31840D	235.266	256	0	0	0.992366	FALSE	0	BnaC09g31840D	5928	0.89796
119	1.0229	0.00069	0.977612	0.90867	256	2	FALSE	BnaC09g01480D	234.969	256	0	0	0.992366	FALSE	0	BnaC09g01480D	5962	0.896827
130	1.0229	0.000835	0.977612	0.907904	256	2	FALSE	BnaC08g18490D	234.859	256	0	0	0.992366	FALSE	0	BnaC08g18490D	6442	0.89641
138	1.0229	0.000556	0.977612	0.912224	256	2	FALSE	BnaC07g43490D	235.426	256	0	0	0.992366	FALSE	0	BnaC07g43490D	5794	0.898572
220	1.0229	0.000599	0.977612	0.910447	256	2	FALSE	BnaAnng29040D	235.195	256	0	0	0.992366	FALSE	0	BnaAnng29040D	5846	0.897692
226	1.0229	0.00069	0.977612	0.90867	256	2	FALSE	BnaA10g25000D	234.969	256	0	0	0.992366	FALSE	0	BnaA10g25000D	5962	0.896827
244	1.0229	0.000614	0.977612	0.909375	256	2	FALSE	BnaA09g10320D	235.043	256	0	0	0.992366	FALSE	0	BnaA09g10320D	6040	0.897111
253	1.0229	0.00069	0.977612	0.90867	256	2	FALSE	BnaA08g29270D	234.969	256	0	0	0.992366	FALSE	0	BnaA08g29270D	5962	0.896827
257	1.0229	0.000606	0.977612	0.909957	256	2	FALSE	BnaA08g02450D	235.121	256	0	0	0.992366	FALSE	0	BnaA08g02450D	6002	0.897409
258	1.0229	0.000556	0.977612	0.912224	256	2	FALSE	BnaA07g37770D	235.426	256	0	0	0.992366	FALSE	0	BnaA07g37770D	5794	0.898572
280	1.0229	0.000614	0.977612	0.909375	256	2	FALSE	BnaA06g08740D	235.043	256	0	0	0.992366	FALSE	0	BnaA06g08740D	6040	0.897111
285	1.0229	0.000568	0.977612	0.911703	256	2	FALSE	BnaA05g25790D	235.355	256	0	0	0.992366	FALSE	0	BnaA05g25790D	5888	0.898303
310	1.0229	0.000589	0.977612	0.910447	256	2	FALSE	BnaA03g21890D	235.188	256	0	0	0.992366	FALSE	0	BnaA03g21890D	5966	0.897662
332	1.0229	0.000597	0.977612	0.91106	256	2	FALSE	BnaA01g07090D	235.281	256	0	0	0.992366	FALSE	0	BnaA01g07090D	5806	0.89802
112	1.02672	0.000527	0.973978	0.915239	255	2	FALSE	BnaC09g33540D	235.812	255	0	0	0.991094	FALSE	0	BnaC09g33540D	5552	0.900045
184	1.02672	0.00054	0.973978	0.914621	255	2	FALSE	BnaC03g74380D	235.725	255	0	0	0.991094	FALSE	0	BnaC03g74380D	5654	0.899716
202	1.02672	0.000541	0.973978	0.914559	255	2	FALSE	BnaC02g47020D	235.722	255	0	0	0.991094	FALSE	0	BnaC02g47020D	5594	0.899701
225	1.02672	0.000667	0.973978	0.911132	255	2	FALSE	BnaA10g25800D	235.286	255	0	0	0.991094	FALSE	0	BnaA10g25800D	5756	0.898039
254	1.02672	0.000667	0.973978	0.911132	255	2	FALSE	BnaA08g22000D	235.286	255	0	0	0.991094	FALSE	0	BnaA08g22000D	5756	0.898039
271	1.02672	0.000569	0.973978	0.913942	255	2	FALSE	BnaA07g00460D	235.651	255	0	0	0.991094	FALSE	0	BnaA07g00460D	5574	0.899431
309	1.02672	0.00065	0.973978	0.911255	255	2	FALSE	BnaA03g28870D	235.282	255	0	0	0.991094	FALSE	0	BnaA03g28870D	5860	0.898024
317	1.02672	0.000538	0.973978	0.914775	255	2	FALSE	BnaA02g36540D	235.745	255	0	0	0.991094	FALSE	0	BnaA02g36540D	5640	0.89979
321	1.02672	0.000538	0.973978	0.914775	255	2	FALSE	BnaA02g16910D	235.745	255	0	0	0.991094	FALSE	0	BnaA02g16910D	5640	0.89979
115	1.03053	0.000498	0.97037	0.918334	254	2	FALSE	BnaC09g21680D	236.205	254	0	0	0.989822	FALSE	0	BnaC09g21680D	5308	0.901545
194	1.03053	0.000498	0.97037	0.918334	254	2	FALSE	BnaC03g35460D	236.205	254	0	0	0.989822	FALSE	0	BnaC03g35460D	5308	0.901545
236	1.03053	0.000547	0.97037	0.916062	254	2	FALSE	BnaA09g38060D	235.898	254	0	0	0.989822	FALSE	0	BnaA09g38060D	5510	0.900373
250	1.03053	0.000509	0.97037	0.917836	254	2	FALSE	BnaA09g05620D	236.134	254	0	0	0.989822	FALSE	0	BnaA09g05620D	5396	0.901274
305	1.03053	0.000527	0.97037	0.917276	254	2	FALSE	BnaA03g38890D	236.067	254	0	0	0.989822	FALSE	0	BnaA03g38890D	5316	0.901019
117	1.03435	0.000504	0.96679	0.918878	253	2	FALSE	BnaC09g09090D	236.261	253	0	0	0.98855	FALSE	0	BnaC09g09090D	5296	0.901759
120	1.03435	0.000774	0.96679	0.914769	253	2	FALSE	BnaC08g49770D	235.755	253	0	0	0.98855	FALSE	0	BnaC08g49770D	5854	0.899828
129	1.03435	0.000634	0.96679	0.914926	253	2	FALSE	BnaC08g21500D	235.767	253	0	0	0.98855	FALSE	0	BnaC08g21500D	5424	0.899873
131	1.03435	0.000617	0.96679	0.916337	253	2	FALSE	BnaC08g15080D	235.96	253	0	0	0.98855	FALSE	0	BnaC08g15080D	5334	0.900613
179	1.03435	0.000524	0.96679	0.918627	253	2	FALSE	BnaC04g17480D	236.221	253	0	0	0.98855	FALSE	0	BnaC04g17480D	5300	0.901608
193	1.03435	0.000657	0.96679	0.913828	253	2	FALSE	BnaC03g36760D	235.589	253	0	0	0.98855	FALSE	0	BnaC03g36760D	5546	0.899194
227	1.03435	0.000772	0.96679	0.913796	253	2	FALSE	BnaA10g24820D	235.601	253	0	0	0.98855	FALSE	0	BnaA10g24820D	5926	0.89924
307	1.03435	0.000481	0.96679	0.920792	253	2	FALSE	BnaA03g29910D	236.518	253	0	0	0.98855	FALSE	0	BnaA03g29910D	5050	0.90274
124	1.03817	0.000442	0.963235	0.924398	252	2	FALSE	BnaC08g45200D	236.992	252	0	0	0.987277	FALSE	0	BnaC08g45200D	4782	0.90455
127	1.03817	0.000455	0.963235	0.923323	252	2	FALSE	BnaC08g29890D	236.837	252	0	0	0.987277	FALSE	0	BnaC08g29890D	4910	0.903959
141	1.03817	0.000468	0.963235	0.922659	252	2	FALSE	BnaC07g19780D	236.738	252	0	0	0.987277	FALSE	0	BnaC07g19780D	5000	0.903581
199	1.03817	0.000749	0.963235	0.916082	252	2	FALSE	BnaC03g17480D	235.885	252	0	0	0.987277	FALSE	0	BnaC03g17480D	5738	0.900324
263	1.03817	0.00076	0.963235	0.915702	252	2	FALSE	BnaA07g25010D	235.853	252	0	0	0.987277	FALSE	0	BnaA07g25010D	5762	0.900203
295	1.03817	0.000449	0.963235	0.923892	252	2	FALSE	BnaA04g17950D	236.909	252	0	0	0.987277	FALSE	0	BnaA04g17950D	4872	0.904232
156	1.04198	0.000442	0.959707	0.925641	251	2	FALSE	BnaC06g17360D	237.12	251	0	0	0.986005	FALSE	0	BnaC06g17360D	4774	0.905036
302	1.04198	0.000421	0.959707	0.926661	251	2	FALSE	BnaA03g55130D	237.271	251	0	0	0.986005	FALSE	0	BnaA03g55130D	4602	0.905614
323	1.04198	0.000526	0.959707	0.919522	251	2	FALSE	BnaA02g05780D	236.303	251	0	0	0.986005	FALSE	0	BnaA02g05780D	5174	0.901919
218	1.0458	0.000568	0.956204	0.921992	250	2	FALSE	BnaAnng30640D	236.692	250	0	0	0.984733	FALSE	0	BnaAnng30640D	4856	0.903405
245	1.0458	0.00049	0.956204	0.923502	250	2	FALSE	BnaA09g10230D	236.828	250	0	0	0.984733	FALSE	0	BnaA09g10230D	4874	0.903924
296	1.0458	0.000429	0.956204	0.927357	250	2	FALSE	BnaA04g06300D	237.34	250	0	0	0.984733	FALSE	0	BnaA04g06300D	4634	0.905878
300	1.0458	0.000593	0.956204	0.919261	250	2	FALSE	BnaA03g55980D	236.324	250	0	0	0.984733	FALSE	0	BnaA03g55980D	5026	0.902
143	1.04962	0.000449	0.952727	0.92784	249	2	FALSE	BnaC07g16540D	237.41	249	0	0	0.983461	FALSE	0	BnaC07g16540D	4456	0.906144
322	1.04962	0.000455	0.952727	0.927225	249	2	FALSE	BnaA02g10960D	237.309	249	0	0	0.983461	FALSE	0	BnaA02g10960D	4602	0.90576
157	1.05344	0.000486	0.949275	0.928236	248	2	FALSE	BnaC06g17130D	237.452	248	0	0	0.982188	FALSE	0	BnaC06g17130D	4396	0.906304
239	1.05344	0.000384	0.949275	0.931925	248	2	FALSE	BnaA09g25850D	237.927	248	0	0	0.982188	FALSE	0	BnaA09g25850D	4170	0.90812
270	1.05344	0.000431	0.949275	0.929672	248	2	FALSE	BnaA07g02250D	237.593	248	0	0	0.982188	FALSE	0	BnaA07g02250D	4308	0.906843
291	1.05344	0.000439	0.949275	0.92928	248	2	FALSE	BnaA05g03490D	237.56	248	0	0	0.982188	FALSE	0	BnaA05g03490D	4436	0.906719
326	1.05344	0.00068	0.949275	0.924252	248	2	FALSE	BnaA01g31330D	236.948	248	0	0	0.982188	FALSE	0	BnaA01g31330D	5062	0.90438
330	1.05344	0.000397	0.949275	0.931533	248	2	FALSE	BnaA01g10460D	237.835	248	0	0	0.982188	FALSE	0	BnaA01g10460D	4294	0.907766
105	1.05725	0.00064	0.945848	0.928278	247	2	FALSE	BnaCnng20640D	237.522	247	0	0	0.980916	FALSE	0	BnaCnng20640D	4778	0.906574
152	1.05725	0.000408	0.945848	0.931799	247	2	FALSE	BnaC06g26400D	237.874	247	0	0	0.980916	FALSE	0	BnaC06g26400D	4144	0.907918
214	1.05725	0.000353	0.945848	0.935683	247	2	FALSE	BnaAnng34990D	238.429	247	0	0	0.980916	FALSE	0	BnaAnng34990D	3964	0.910035
216	1.05725	0.000657	0.945848	0.926566	247	2	FALSE	BnaAnng33020D	237.287	247	0	0	0.980916	FALSE	0	BnaAnng33020D	4882	0.905677
308	1.05725	0.000412	0.945848	0.932524	247	2	FALSE	BnaA03g29700D	238.053	247	0	0	0.980916	FALSE	0	BnaA03g29700D	4100	0.908598
315	1.05725	0.000653	0.945848	0.927158	247	2	FALSE	BnaA03g04850D	237.344	247	0	0	0.980916	FALSE	0	BnaA03g04850D	4846	0.905894
159	1.06107	0.000367	0.942446	0.935623	246	2	FALSE	BnaC06g10710D	238.354	246	0	0	0.979644	FALSE	0	BnaC06g10710D	3976	0.909747
165	1.06107	0.000494	0.942446	0.93101	246	2	FALSE	BnaC05g32700D	237.833	246	0	0	0.979644	FALSE	0	BnaC05g32700D	4158	0.907761
209	1.06107	0.000398	0.942446	0.933466	246	2	FALSE	BnaC01g29300D	238.085	246	0	0	0.979644	FALSE	0	BnaC01g29300D	4010	0.908723
219	1.06107	0.00036	0.942446	0.936453	246	2	FALSE	BnaAnng30310D	238.524	246	0	0	0.979644	FALSE	0	BnaAnng30310D	3830	0.910398
240	1.06107	0.000411	0.942446	0.932935	246	2	FALSE	BnaA09g20970D	238.012	246	0	0	0.979644	FALSE	0	BnaA09g20970D	4146	0.908443
293	1.06107	0.000364	0.942446	0.936021	246	2	FALSE	BnaA04g22680D	238.476	246	0	0	0.979644	FALSE	0	BnaA04g22680D	3968	0.910212
188	1.06489	0.000345	0.939068	0.938474	245	2	FALSE	BnaC03g64350D	238.767	245	0	0	0.978371	FALSE	0	BnaC03g64350D	3782	0.911326
235	1.06489	0.000398	0.939068	0.934727	245	2	FALSE	BnaA09g44850D	238.237	245	0	0	0.978371	FALSE	0	BnaA09g44850D	4002	0.909301
252	1.06489	0.000352	0.939068	0.937605	245	2	FALSE	BnaA09g01650D	238.629	245	0	0	0.978371	FALSE	0	BnaA09g01650D	3830	0.910796
314	1.06489	0.000389	0.939068	0.93466	245	2	FALSE	BnaA03g07360D	238.224	245	0	0	0.978371	FALSE	0	BnaA03g07360D	3906	0.909254
162	1.0687	0.00035	0.935714	0.939722	244	2	FALSE	BnaC05g48220D	238.959	244	0	0	0.977099	FALSE	0	BnaC05g48220D	3574	0.912057
182	1.0687	0.000318	0.935714	0.940599	244	2	FALSE	BnaC04g14380D	239.086	244	0	0	0.977099	FALSE	0	BnaC04g14380D	3522	0.912542
230	1.0687	0.000306	0.935714	0.942286	244	2	FALSE	BnaA10g05590D	239.262	244	0	0	0.977099	FALSE	0	BnaA10g05590D	3472	0.913215
123	1.07252	0.000391	0.932384	0.940108	243	2	FALSE	BnaC08g45570D	238.996	243	0	0	0.975827	FALSE	0	BnaC08g45570D	3522	0.912198
238	1.07252	0.000477	0.932384	0.932898	243	2	FALSE	BnaA09g29560D	238.148	243	0	0	0.975827	FALSE	0	BnaA09g29560D	3946	0.908962
187	1.07634	0.000569	0.929078	0.936868	242	2	FALSE	BnaC03g67580D	238.587	242	0	0	0.974555	FALSE	0	BnaC03g67580D	4102	0.910637
232	1.07634	0.000445	0.929078	0.936936	242	2	FALSE	BnaA09g52290D	238.636	242	0	0	0.974555	FALSE	0	BnaA09g52290D	3678	0.910826
281	1.07634	0.000307	0.929078	0.943178	242	2	FALSE	BnaA06g05530D	239.302	242	0	0	0.974555	FALSE	0	BnaA06g05530D	3366	0.913365
207	1.08015	0.00028	0.925795	0.946058	241	2	FALSE	BnaC02g05960D	239.763	241	0	0	0.973282	FALSE	0	BnaC02g05960D	3120	0.915128
251	1.08015	0.000273	0.925795	0.94713	241	2	FALSE	BnaA09g05240D	239.809	241	0	0	0.973282	FALSE	0	BnaA09g05240D	3108	0.915302
237	1.08397	0.000329	0.922535	0.94348	240	2	FALSE	BnaA09g32960D	239.346	240	0	0	0.97201	FALSE	0	BnaA09g32960D	3298	0.913534
275	1.08397	0.000336	0.922535	0.943515	240	2	FALSE	BnaA06g24950D	239.317	240	0	0	0.97201	FALSE	0	BnaA06g24950D	3336	0.913422
222	1.08779	0.000348	0.919298	0.945888	239	2	FALSE	BnaAnng16340D	239.749	239	0	0	0.970738	FALSE	0	BnaAnng16340D	3078	0.915072
229	1.0916	0.00029	0.916084	0.948906	238	2	FALSE	BnaA10g08520D	240.176	238	0	0	0.969466	FALSE	0	BnaA10g08520D	2882	0.916704
231	1.0916	0.000496	0.916084	0.941779	238	2	FALSE	BnaA10g03940D	239.134	238	0	0	0.969466	FALSE	0	BnaA10g03940D	3704	0.912727
290	1.0916	0.000204	0.916084	0.956884	238	2	FALSE	BnaA05g06890D	241.193	238	0	0	0.969466	FALSE	0	BnaA05g06890D	2432	0.920585
316	1.0916	0.000372	0.916084	0.943233	238	2	FALSE	BnaA03g02580D	239.475	238	0	0	0.969466	FALSE	0	BnaA03g02580D	3202	0.914026
171	1.09542	0.000546	0.912892	0.938103	237	2	FALSE	BnaC04g36980D	238.544	237	0	0	0.968193	FALSE	0	BnaC04g36980D	3892	0.910474
172	1.09542	0.000394	0.912892	0.943396	237	2	FALSE	BnaC04g36350D	239.62	237	0	0	0.968193	FALSE	0	BnaC04g36350D	3166	0.914581
283	1.09542	0.000424	0.912892	0.938854	237	2	FALSE	BnaA05g36130D	239.03	237	0	0	0.968193	FALSE	0	BnaA05g36130D	3420	0.912326
303	1.09542	0.000205	0.912892	0.95684	237	2	FALSE	BnaA03g45010D	241.186	237	0	0	0.968193	FALSE	0	BnaA03g45010D	2414	0.920556
255	1.09924	0.000212	0.909722	0.955896	236	2	FALSE	BnaA08g14680D	240.936	236	0	0	0.966921	FALSE	0	BnaA08g14680D	2446	0.919605
106	1.10305	0.000181	0.906574	0.961666	235	2	FALSE	BnaCnng11350D	241.779	235	0	0	0.965649	FALSE	0	BnaCnng11350D	2108	0.92282
125	1.10305	0.000176	0.906574	0.961411	235	2	FALSE	BnaC08g41290D	241.817	235	0	0	0.965649	FALSE	0	BnaC08g41290D	2122	0.922966
256	1.10305	0.000172	0.906574	0.962139	235	2	FALSE	BnaA08g10470D	241.911	235	0	0	0.965649	FALSE	0	BnaA08g10470D	2082	0.923323
144	1.10687	0.00037	0.903448	0.946627	234	2	FALSE	BnaC07g15240D	240.013	234	0	0	0.964377	FALSE	0	BnaC07g15240D	2910	0.916079
176	1.10687	0.000175	0.903448	0.962767	234	2	FALSE	BnaC04g25350D	241.953	234	0	0	0.964377	FALSE	0	BnaC04g25350D	2030	0.923485
329	1.10687	0.000568	0.903448	0.93698	234	2	FALSE	BnaA01g11840D	238.979	234	0	0	0.964377	FALSE	0	BnaA01g11840D	3848	0.912132
169	1.1145	0.000231	0.89726	0.954919	232	2	FALSE	BnaC05g01280D	241.151	232	0	0	0.961832	FALSE	0	BnaC05g01280D	2460	0.920423
299	1.1145	0.000481	0.89726	0.945626	232	2	FALSE	BnaA03g56510D	240.082	232	0	0	0.961832	FALSE	0	BnaA03g56510D	3328	0.916343
128	1.11832	0.000124	0.894198	0.970676	231	2	FALSE	BnaC08g21940D	243.022	231	0	0	0.96056	FALSE	0	BnaC08g21940D	1558	0.927564
203	1.11832	0.000342	0.894198	0.950311	231	2	FALSE	BnaC02g33390D	240.506	231	0	0	0.96056	FALSE	0	BnaC02g33390D	2640	0.917964
288	1.11832	0.000292	0.894198	0.948805	231	2	FALSE	BnaA05g14140D	240.268	231	0	0	0.96056	FALSE	0	BnaA05g14140D	2720	0.917055
304	1.11832	0.000209	0.894198	0.961114	231	2	FALSE	BnaA03g43450D	241.779	231	0	0	0.96056	FALSE	0	BnaA03g43450D	2066	0.922821
313	1.11832	0.000141	0.894198	0.967928	231	2	FALSE	BnaA03g10270D	242.667	231	0	0	0.96056	FALSE	0	BnaA03g10270D	1704	0.926209
334	1.12214	0.000476	0.891156	0.945965	230	2	FALSE	BnaA01g00590D	240.135	230	0	0	0.959288	FALSE	0	BnaA01g00590D	3262	0.916545
206	1.12595	0.000261	0.888136	0.958822	229	2	FALSE	BnaC02g14580D	241.62	229	0	0	0.958015	FALSE	0	BnaC02g14580D	2150	0.922214
121	1.12977	0.000262	0.885135	0.958382	228	2	FALSE	BnaC08g49400D	241.509	228	0	0	0.956743	FALSE	0	BnaC08g49400D	2154	0.921789
158	1.13359	0.000138	0.882155	0.969436	227	2	FALSE	BnaC06g16610D	242.903	227	0	0	0.955471	FALSE	0	BnaC06g16610D	1568	0.927111
192	1.1374	0.00044	0.879195	0.949617	226	2	FALSE	BnaC03g44100D	240.717	226	0	0	0.954198	FALSE	0	BnaC03g44100D	2972	0.918766
215	1.1374	0.000312	0.879195	0.954297	226	2	FALSE	BnaAnng34520D	241.274	226	0	0	0.954198	FALSE	0	BnaAnng34520D	2324	0.920894
286	1.1374	0.000372	0.879195	0.943953	226	2	FALSE	BnaA05g23430D	240.066	226	0	0	0.954198	FALSE	0	BnaA05g23430D	2850	0.916284
292	1.14122	0.000194	0.876254	0.960238	225	2	FALSE	BnaA04g26400D	241.92	225	0	0	0.952926	FALSE	0	BnaA04g26400D	2004	0.923359
246	1.14504	0.000111	0.873333	0.973815	224	2	FALSE	BnaA09g09350D	243.504	224	0	0	0.951654	FALSE	0	BnaA09g09350D	1308	0.929406
265	1.14504	0.000218	0.873333	0.961483	224	2	FALSE	BnaA07g23330D	241.826	224	0	0	0.951654	FALSE	0	BnaA07g23330D	2008	0.923
126	1.14885	0.000156	0.870432	0.965944	223	2	FALSE	BnaC08g33540D	242.717	223	0	0	0.950382	FALSE	0	BnaC08g33540D	1686	0.926403
186	1.14885	9.06e-05	0.870432	0.977659	223	2	FALSE	BnaC03g68290D	244.139	223	0	0	0.950382	FALSE	0	BnaC03g68290D	1106	0.931828
223	1.14885	0.000643	0.870432	0.934069	223	2	FALSE	BnaAnng05040D	238.951	223	0	0	0.950382	FALSE	0	BnaAnng05040D	3666	0.912025
191	1.15267	0.000144	0.86755	0.968489	222	2	FALSE	BnaC03g48170D	242.748	222	0	0	0.949109	FALSE	0	BnaC03g48170D	1584	0.926518
185	1.15649	0.000132	0.864686	0.973221	221	2	FALSE	BnaC03g69500D	243.751	221	0	0	0.947837	FALSE	0	BnaC03g69500D	1386	0.930348
114	1.16031	9.34e-05	0.861842	0.97721	220	2	FALSE	BnaC09g27080D	244.45	220	0	0	0.946565	FALSE	0	BnaC09g27080D	1098	0.933015
190	1.16031	7.95e-05	0.861842	0.979992	220	2	FALSE	BnaC03g48530D	244.541	220	0	0	0.946565	FALSE	0	BnaC03g48530D	964	0.933362
333	1.16031	0.000115	0.861842	0.973765	220	2	FALSE	BnaA01g02260D	243.923	220	0	0	0.946565	FALSE	0	BnaA01g02260D	1264	0.931003
132	1.16412	0.000201	0.859016	0.961837	219	2	FALSE	BnaC08g12340D	242.347	219	0	0	0.945293	FALSE	0	BnaC08g12340D	1822	0.924989
247	1.16412	0.000136	0.859016	0.973315	219	2	FALSE	BnaA09g07070D	243.411	219	0	0	0.945293	FALSE	0	BnaA09g07070D	1274	0.929049
324	1.16412	9.64e-05	0.859016	0.97763	219	2	FALSE	BnaA01g35000D	244.333	219	0	0	0.945293	FALSE	0	BnaA01g35000D	1068	0.93257
204	1.17176	6.72e-05	0.85342	0.982634	217	2	FALSE	BnaC02g31150D	244.866	217	0	0	0.942748	FALSE	0	BnaC02g31150D	814	0.934604
208	1.17176	5.72e-05	0.85342	0.98481	217	2	FALSE	BnaC01g38950D	245.286	217	0	0	0.942748	FALSE	0	BnaC01g38950D	712	0.936205
278	1.17176	0.000267	0.85342	0.95908	217	2	FALSE	BnaA06g15010D	242.078	217	0	0	0.942748	FALSE	0	BnaA06g15010D	1918	0.923963
284	1.17176	0.000377	0.85342	0.957501	217	2	FALSE	BnaA05g35240D	241.899	217	0	0	0.942748	FALSE	0	BnaA05g35240D	2404	0.923277
320	1.17939	0.0002	0.847896	0.966616	215	2	FALSE	BnaA02g17290D	243.023	215	0	0	0.940204	FALSE	0	BnaA02g17290D	1536	0.92757
99	1.18702	0.000256	0.842444	0.95974	213	2	FALSE	BnaA06g23640D	242.268	213	0	0	0.937659	FALSE	0	BnaA06g23640D	1818	0.924686
94	1.19084	0.000191	0.839744	0.968881	212	2	FALSE	BnaC01g20760D	243.453	212	0	0	0.936387	FALSE	0	BnaC01g20760D	1392	0.929209
81	1.19466	9.34e-05	0.837061	0.978064	211	2	FALSE	BnaC07g30840D	244.583	211	0	0	0.935114	FALSE	0	BnaC07g30840D	1004	0.933523
98	1.19466	0.000244	0.837061	0.961589	211	2	FALSE	BnaA07g11730D	242.517	211	0	0	0.935114	FALSE	0	BnaA07g11730D	1702	0.925636
92	1.19847	0.000212	0.834395	0.965459	210	2	FALSE	BnaC04g03330D	243.533	210	0	0	0.933842	FALSE	0	BnaC04g03330D	1516	0.929517
201	1.19847	0.000316	0.834395	0.947095	210	2	FALSE	BnaC03g11540D	240.529	210	0	0	0.933842	FALSE	0	BnaC03g11540D	2322	0.918048
89	1.20611	0.000178	0.829114	0.970271	208	2	FALSE	BnaC08g40910D	243.851	208	0	0	0.931298	FALSE	0	BnaC08g40910D	1280	0.930729
91	1.20611	0.000232	0.829114	0.962839	208	2	FALSE	BnaC05g08630D	242.894	208	0	0	0.931298	FALSE	0	BnaC05g08630D	1600	0.927077
150	1.20611	0.000157	0.829114	0.970457	208	2	FALSE	BnaC06g30490D	243.452	208	0	0	0.931298	FALSE	0	BnaC06g30490D	1340	0.929206
82	1.21374	5.7e-05	0.823899	0.985745	206	2	FALSE	BnaC05g28680D	246.097	206	0	0	0.928753	FALSE	0	BnaC05g28680D	602	0.939302
137	1.21374	0.000158	0.823899	0.967748	206	2	FALSE	BnaC07g50840D	243.772	206	0	0	0.928753	FALSE	0	BnaC07g50840D	1362	0.930427
183	1.21374	3.77e-05	0.823899	0.989391	206	2	FALSE	BnaC04g09240D	246.718	206	0	0	0.928753	FALSE	0	BnaC04g09240D	448	0.941673
241	1.21374	0.000336	0.823899	0.960313	206	2	FALSE	BnaA09g18450D	242.563	206	0	0	0.928753	FALSE	0	BnaA09g18450D	2086	0.925813
95	1.21756	0.000233	0.821317	0.960976	205	2	FALSE	BnaAnng37830D	242.522	205	0	0	0.927481	FALSE	0	BnaAnng37830D	1632	0.925656
83	1.22519	8.81e-05	0.816199	0.982003	203	2	FALSE	BnaC03g70520D	245.355	203	0	0	0.924936	FALSE	0	BnaC03g70520D	738	0.936468
96	1.22519	0.000169	0.816199	0.970053	203	2	FALSE	BnaAnng00260D	243.828	203	0	0	0.924936	FALSE	0	BnaAnng00260D	1228	0.93064
319	1.23664	0.000305	0.808642	0.963367	200	2	FALSE	BnaA02g22910D	243.235	200	0	0	0.92112	FALSE	0	BnaA02g22910D	1862	0.928378
76	1.24046	1.07e-05	0.806154	0.996447	199	2	FALSE	BnaC04g02370D	247.965	199	0	0	0.919847	FALSE	0	BnaC04g02370D	140	0.946431
84	1.24046	3.79e-05	0.806154	0.990711	199	2	FALSE	BnaA09g53590D	247.131	199	0	0	0.919847	FALSE	0	BnaA09g53590D	396	0.943247
148	1.24046	5.15e-05	0.806154	0.985432	199	2	FALSE	BnaC06g33280D	245.95	199	0	0	0.919847	FALSE	0	BnaC06g33280D	574	0.938739
298	1.24046	5.15e-05	0.806154	0.986143	199	2	FALSE	BnaA03g56900D	246.94	199	0	0	0.919847	FALSE	0	BnaA03g56900D	546	0.942518
85	1.25573	7.82e-05	0.796353	0.984457	195	2	FALSE	BnaA07g35800D	246.041	195	0	0	0.914758	FALSE	0	BnaA07g35800D	588	0.939088
88	1.25573	0.000152	0.796353	0.971821	195	2	FALSE	BnaC09g51360D	244.518	195	0	0	0.914758	FALSE	0	BnaC09g51360D	1066	0.933275
282	1.26336	6.71e-05	0.791541	0.981326	193	2	FALSE	BnaA06g02810D	246.218	193	0	0	0.912214	FALSE	0	BnaA06g02810D	692	0.939762
325	1.27481	0.000241	0.784431	0.969368	190	2	FALSE	BnaA01g32860D	244.647	190	0	0	0.908397	FALSE	0	BnaA01g32860D	1500	0.933769
75	1.27863	6.21e-05	0.78209	0.986772	189	2	FALSE	BnaC04g49860D	246.603	189	0	0	0.907125	FALSE	0	BnaC04g49860D	470	0.941233
86	1.28626	4.97e-05	0.777448	0.990052	187	2	FALSE	BnaA07g20200D	247.209	187	0	0	0.90458	FALSE	0	BnaA07g20200D	346	0.943544
211	1.28626	0.000203	0.777448	0.960382	187	2	FALSE	BnaC01g07280D	242.433	187	0	0	0.90458	FALSE	0	BnaC01g07280D	1378	0.925317
210	1.29771	0.000269	0.770588	0.963887	184	2	FALSE	BnaC01g18140D	243.418	184	0	0	0.900763	FALSE	0	BnaC01g18140D	1588	0.929078
331	1.30916	0.000238	0.763848	0.96949	181	2	FALSE	BnaA01g10110D	244.276	181	0	0	0.896947	FALSE	0	BnaA01g10110D	1386	0.932352
101	1.31679	0.000156	0.75942	0.969807	179	2	FALSE	BnaA05g10890D	243.307	179	0	0	0.894402	FALSE	0	BnaA05g10890D	962	0.928654
97	1.32061	0.000114	0.757225	0.97556	178	2	FALSE	BnaA08g07240D	243.865	178	0	0	0.89313	FALSE	0	BnaA08g07240D	770	0.930783
164	1.32061	5.12e-05	0.757225	0.983686	178	2	FALSE	BnaC05g35870D	246.539	178	0	0	0.89313	FALSE	0	BnaC05g35870D	514	0.94099
118	1.32443	0.000203	0.755043	0.957691	177	2	FALSE	BnaC09g08280D	242.672	177	0	0	0.891858	FALSE	0	BnaC09g08280D	1318	0.92623
116	1.32824	0.000241	0.752874	0.966039	176	2	FALSE	BnaC09g16730D	243.335	176	0	0	0.890585	FALSE	0	BnaC09g16730D	1406	0.92876
80	1.33206	2.14e-05	0.750716	0.993629	175	2	FALSE	BnaC08g36870D	249.297	175	0	0	0.889313	FALSE	0	BnaC08g36870D	194	0.951516
154	1.33969	0.000151	0.746439	0.968074	173	2	FALSE	BnaC06g20640D	243.087	173	0	0	0.886768	FALSE	0	BnaC06g20640D	950	0.927812
90	1.35496	9.55e-05	0.738028	0.978304	169	2	FALSE	BnaC05g33920D	244.071	169	0	0	0.881679	FALSE	0	BnaC05g33920D	616	0.931569
212	1.3626	0.00021	0.733894	0.969483	167	2	FALSE	BnaC01g03430D	244.605	167	0	0	0.879135	FALSE	0	BnaC01g03430D	1182	0.933606
100	1.37023	8.79e-05	0.729805	0.980266	165	2	FALSE	BnaA05g12370D	245.2	165	0	0	0.87659	FALSE	0	BnaA05g12370D	534	0.935878
273	1.37405	3.99e-05	0.727778	0.989825	164	2	FALSE	BnaA06g25580D	247.5	164	0	0	0.875318	FALSE	0	BnaA06g25580D	272	0.944656
77	1.37786	1.93e-05	0.725762	0.993562	163	2	FALSE	BnaA09g21250D	248.16	163	0	0	0.874046	FALSE	0	BnaA09g21250D	188	0.947174
78	1.39695	3.08e-05	0.715847	0.990647	158	2	FALSE	BnaA05g22900D	248.19	158	0	0	0.867684	FALSE	0	BnaA05g22900D	264	0.94729
79	1.39695	3.08e-05	0.715847	0.990647	158	2	FALSE	BnaA05g13230D	248.19	158	0	0	0.867684	FALSE	0	BnaA05g13230D	264	0.94729
242	1.4084	0.000177	0.710027	0.972769	155	2	FALSE	BnaA09g16900D	243.832	155	0	0	0.863868	FALSE	0	BnaA09g16900D	982	0.930657
93	1.45802	9.2e-05	0.685864	0.974228	142	2	FALSE	BnaC02g48180D	242.268	142	0	0	0.847328	FALSE	0	BnaC02g48180D	516	0.924686
260	1.47328	0.000148	0.678756	0.971755	138	2	FALSE	BnaA07g27550D	242.413	138	0	0	0.842239	FALSE	0	BnaA07g27550D	814	0.925241
161	1.4771	0.000153	0.677003	0.969622	137	2	FALSE	BnaC05g51210D	242.212	137	0	0	0.840967	FALSE	0	BnaC05g51210D	856	0.924472
87	1.54962	0.000108	0.64532	0.979429	118	2	FALSE	BnaA02g12100D	247.525	118	0	0	0.816794	FALSE	0	BnaA02g12100D	562	0.944754
74	1.55725	8.14e-06	0.642157	0.995432	117	3	FALSE	BnaA07g28720D	249.752	117	0	0	0.814249	FALSE	0	BnaA07g28720D	62	0.956905
103	1.56489	5.88e-05	0.639024	0.974538	114	2	FALSE	BnaA01g00790D	239.509	114	0	0	0.811705	FALSE	0	BnaA01g00790D	328	0.914156
73	1.62214	1.63e-06	0.616471	0.998586	100	3	FALSE	BnaC02g42540D	251.28	100	0	0	0.792621	FALSE	0	BnaC02g42540D	14	0.962759
72	1.68702	5.5e-07	0.59276	0.999097	82	2	FALSE	BnaA03g18030D	248.5	82	0	0	0.770992	FALSE	0	BnaA03g18030D	6	0.948473
151	1.69466	7.55e-05	0.59009	0.913608	80	2	FALSE	BnaC06g26800D	228.125	80	0	0	0.768448	FALSE	0	BnaC06g26800D	546	0.870706
102	1.76718	1.49e-05	0.565875	0.970492	61	2	FALSE	BnaA04g29370D	225.262	61	0	0	0.744275	FALSE	0	BnaA04g29370D	108	0.85978
160	1.8855	4.33e-06	0.530364	0.965726	32	3	FALSE	BnaC06g00080D	217.438	32	0	0	0.704835	FALSE	0	BnaC06g00080D	34	0.836298

## Sheet: S5-4
Table S5-4 The network relationship of module brown.
SUID	AverageShortestPathLength	BetweennessCentrality	ClosenessCentrality	ClusteringCoefficient	Degree	Eccentricity	IsSingleNode	name	NeighborhoodConnectivity	NumberOfDirectedEdges	NumberOfUndirectedEdges	PartnerOfMultiEdgedNodePairs	Radiality	selected	SelfLoops	shared name	Stress	TopologicalCoefficient
72	1.92278	1.9e-06	0.52008	0.965368	22	3	FALSE	BnaA02g08520D	214.318	22	0	0	0.692407	FALSE	0	BnaA02g08520D	16	0.833923
73	1.95367	7.7e-07	0.511858	0.958333	16	3	FALSE	BnaCnng64810D	228.75	16	0	0	0.682111	FALSE	0	BnaCnng64810D	10	0.897059
74	1.66023	9.022e-05	0.602326	0.971003	88	2	FALSE	BnaC07g31430D	232.295	88	0	0	0.779923	FALSE	0	BnaC07g31430D	282	0.896894
75	1.41699	0.00023904	0.705722	0.963444	151	2	FALSE	BnaC09g21460D	238.788	151	0	0	0.861004	FALSE	0	BnaC09g21460D	954	0.921962
76	1.33977	0.00031695	0.746398	0.95762	171	2	FALSE	BnaC07g46630D	239.181	171	0	0	0.886744	FALSE	0	BnaC07g46630D	1374	0.92348
77	1.25869	7.048e-05	0.794479	0.985984	192	2	FALSE	BnaC07g22270D	243.104	192	0	0	0.913771	FALSE	0	BnaC07g22270D	514	0.938626
78	1.38224	0.00057284	0.723464	0.941745	160	2	FALSE	BnaC07g06640D	236.137	160	0	0	0.872587	FALSE	0	BnaC07g06640D	1722	0.911728
79	1.34749	0.00030419	0.74212	0.958509	169	2	FALSE	BnaC04g23040D	239.166	169	0	0	0.88417	FALSE	0	BnaC04g23040D	1318	0.92342
80	1.4556	2.448e-05	0.687003	0.992503	141	2	FALSE	BnaC03g47640D	244.631	141	0	0	0.848134	FALSE	0	BnaC03g47640D	148	0.944522
81	1.45946	0.00019845	0.685185	0.967934	140	2	FALSE	BnaAnng37730D	238.807	140	0	0	0.846847	FALSE	0	BnaAnng37730D	742	0.922035
82	1.26255	0.00037452	0.792049	0.980215	191	2	FALSE	BnaA10g20850D	242.581	191	0	0	0.912484	FALSE	0	BnaA10g20850D	972	0.936607
83	1.27027	0.00015296	0.787234	0.965834	189	2	FALSE	BnaA09g32240D	239.677	189	0	0	0.90991	FALSE	0	BnaA09g32240D	1214	0.925395
84	1.2973	5.2e-05	0.770833	0.989254	182	2	FALSE	BnaA09g20640D	243.945	182	0	0	0.900901	FALSE	0	BnaA09g20640D	354	0.941873
85	1.51737	2.267e-05	0.659033	0.989677	125	2	FALSE	BnaA09g09890D	240.496	125	0	0	0.827542	FALSE	0	BnaA09g09890D	160	0.928556
86	1.49421	0.00017063	0.669251	0.970288	131	2	FALSE	BnaA09g08180D	238.198	131	0	0	0.835264	FALSE	0	BnaA09g08180D	608	0.919685
87	1.25483	6.599e-05	0.796923	0.986939	193	2	FALSE	BnaA05g13950D	243.161	193	0	0	0.915058	FALSE	0	BnaA05g13950D	484	0.938844
88	1.68726	1.6e-07	0.592677	0.999691	81	2	FALSE	BnaA03g51690D	241.951	81	0	0	0.770914	FALSE	0	BnaA03g51690D	2	0.934172
89	1.52896	0.00015445	0.65404	0.970871	122	2	FALSE	BnaA03g30860D	237.533	122	0	0	0.823681	FALSE	0	BnaA03g30860D	530	0.917115
90	1.3166	0.00034431	0.759531	0.955637	177	2	FALSE	BnaA02g30430D	239.113	177	0	0	0.894466	FALSE	0	BnaA02g30430D	1524	0.923216
91	1.4749	0.00018427	0.67801	0.969281	136	2	FALSE	BnaA02g27730D	238.588	136	0	0	0.841699	FALSE	0	BnaA02g27730D	676	0.92119
92	1.37838	0.0002472	0.72549	0.977174	161	2	FALSE	BnaCnng51740D	243.391	161	0	0	0.873874	FALSE	0	BnaCnng51740D	716	0.939735
93	1.32432	0.00061956	0.755102	0.94509	175	2	FALSE	BnaC04g51410D	237.406	175	0	0	0.891892	FALSE	0	BnaC04g51410D	1926	0.916624
94	1.89189	1.612e-05	0.528571	0.843678	30	3	FALSE	BnaC03g59180D	197	30	0	0	0.702703	FALSE	0	BnaC03g59180D	136	0.766537
95	1.43243	0.0002109	0.698113	0.980244	147	2	FALSE	BnaC03g53780D	244.395	147	0	0	0.855856	FALSE	0	BnaC03g53780D	540	0.943608
96	1.44788	0.00019982	0.690667	0.981089	143	2	FALSE	BnaC02g35690D	244.699	143	0	0	0.850708	FALSE	0	BnaC02g35690D	502	0.944785
97	1.7529	6.554e-05	0.570485	0.927404	65	3	FALSE	BnaA05g23200D	225.246	65	0	0	0.749035	FALSE	0	BnaA05g23200D	314	0.873047
98	1.69498	8.201e-05	0.589977	0.979747	80	3	FALSE	BnaA05g07370D	242.275	80	0	0	0.76834	FALSE	0	BnaA05g07370D	190	0.93905
99	1.01544	0.00077774	0.984791	0.903999	255	2	FALSE	BnaCnng76620D	231.129	255	0	0	0.994852	FALSE	0	BnaCnng76620D	6352	0.892392
100	1.10425	0.00052217	0.905594	0.95768	232	2	FALSE	BnaCnng67230D	238.095	232	0	0	0.965251	FALSE	0	BnaCnng67230D	2484	0.919285
101	1.10039	0.00012693	0.908772	0.972029	233	2	FALSE	BnaCnng61330D	239.588	233	0	0	0.966538	FALSE	0	BnaCnng61330D	1512	0.92505
102	1.03861	0.00058831	0.962825	0.921428	249	2	FALSE	BnaCnng54550D	233.349	249	0	0	0.98713	FALSE	0	BnaCnng54550D	4882	0.900963
103	1.03475	0.00049611	0.966418	0.925076	250	2	FALSE	BnaCnng52250D	233.788	250	0	0	0.988417	FALSE	0	BnaCnng52250D	4760	0.902656
104	1.05792	0.00034208	0.945255	0.943163	244	2	FALSE	BnaCnng49520D	235.971	244	0	0	0.980695	FALSE	0	BnaCnng49520D	3370	0.911086
105	1.02317	0.00066486	0.977358	0.912918	253	2	FALSE	BnaCnng34640D	232.269	253	0	0	0.992278	FALSE	0	BnaCnng34640D	5584	0.896791
106	1.01544	0.00080972	0.984791	0.903505	255	2	FALSE	BnaCnng24190D	231.071	255	0	0	0.994852	FALSE	0	BnaCnng24190D	6314	0.892164
107	1.01544	0.00077774	0.984791	0.903999	255	2	FALSE	BnaCnng23880D	231.129	255	0	0	0.994852	FALSE	0	BnaCnng23880D	6352	0.892392
108	1.02317	0.00066486	0.977358	0.912918	253	2	FALSE	BnaCnng21320D	232.269	253	0	0	0.992278	FALSE	0	BnaCnng21320D	5584	0.896791
109	1.02703	0.00060345	0.973684	0.916588	252	2	FALSE	BnaCnng15730D	232.726	252	0	0	0.990991	FALSE	0	BnaCnng15730D	5408	0.898557
110	1.03089	0.00052878	0.970037	0.921625	251	2	FALSE	BnaCnng07510D	233.355	251	0	0	0.989704	FALSE	0	BnaCnng07510D	4918	0.900983
111	1.0888	0.00015799	0.91844	0.96657	236	2	FALSE	BnaC09g54140D	238.818	236	0	0	0.970399	FALSE	0	BnaC09g54140D	1854	0.922076
112	1.04633	0.00080977	0.95572	0.928475	247	2	FALSE	BnaC09g49830D	234.154	247	0	0	0.984556	FALSE	0	BnaC09g49830D	4568	0.904069
113	1.01931	0.00074266	0.981061	0.907971	254	2	FALSE	BnaC09g46790D	231.638	254	0	0	0.993565	FALSE	0	BnaC09g46790D	5978	0.894354
114	1.12355	0.00013564	0.890034	0.975751	227	2	FALSE	BnaC09g42800D	240.286	227	0	0	0.958816	FALSE	0	BnaC09g42800D	1312	0.927747
115	1.14286	0.00011377	0.875	0.97974	222	2	FALSE	BnaC09g42050D	241.009	222	0	0	0.952381	FALSE	0	BnaC09g42050D	1060	0.930537
116	1.11583	0.00014331	0.896194	0.974412	229	2	FALSE	BnaC09g41270D	240.022	229	0	0	0.96139	FALSE	0	BnaC09g41270D	1404	0.926725
117	1.21236	7.638e-05	0.824841	0.986043	204	2	FALSE	BnaC09g39670D	242.426	204	0	0	0.929215	FALSE	0	BnaC09g39670D	578	0.93601
118	1.01931	0.00073664	0.981061	0.908157	254	2	FALSE	BnaC09g29840D	231.665	254	0	0	0.993565	FALSE	0	BnaC09g29840D	5966	0.894461
119	1.08494	0.00018105	0.921708	0.962848	237	2	FALSE	BnaC09g24770D	238.485	237	0	0	0.971686	FALSE	0	BnaC09g24770D	2078	0.920792
120	1.02317	0.00063846	0.977358	0.9132	253	2	FALSE	BnaC09g13460D	232.296	253	0	0	0.992278	FALSE	0	BnaC09g13460D	5666	0.896897
121	1.01544	0.00077774	0.984791	0.903999	255	2	FALSE	BnaC09g11300D	231.129	255	0	0	0.994852	FALSE	0	BnaC09g11300D	6352	0.892392
122	1.01931	0.0007053	0.981061	0.908655	254	2	FALSE	BnaC09g08190D	231.724	254	0	0	0.993565	FALSE	0	BnaC09g08190D	6004	0.894689
123	1.09653	0.00018566	0.911972	0.966692	234	2	FALSE	BnaC09g05810D	238.88	234	0	0	0.967825	FALSE	0	BnaC09g05810D	1884	0.922318
124	1.02703	0.00056188	0.973684	0.9182	252	2	FALSE	BnaC09g05690D	232.937	252	0	0	0.990991	FALSE	0	BnaC09g05690D	5174	0.899369
125	1.01931	0.00073664	0.981061	0.908157	254	2	FALSE	BnaC09g03030D	231.665	254	0	0	0.993565	FALSE	0	BnaC09g03030D	5966	0.894461
126	1.10039	0.00020008	0.908772	0.96474	233	2	FALSE	BnaC08g43670D	238.742	233	0	0	0.966538	FALSE	0	BnaC08g43670D	1906	0.921786
127	1.06178	0.00027712	0.941818	0.948475	243	2	FALSE	BnaC08g41780D	236.691	243	0	0	0.979408	FALSE	0	BnaC08g41780D	3030	0.913866
128	1.01158	0.00088879	0.98855	0.898866	256	2	FALSE	BnaC08g37680D	230.477	256	0	0	0.996139	FALSE	0	BnaC08g37680D	6770	0.889871
129	1.05792	0.00070382	0.945255	0.937361	244	2	FALSE	BnaC08g35030D	235.246	244	0	0	0.980695	FALSE	0	BnaC08g35030D	3936	0.908285
130	1.03861	0.0008627	0.962825	0.923274	249	2	FALSE	BnaC08g33400D	233.51	249	0	0	0.98713	FALSE	0	BnaC08g33400D	4962	0.901583
131	1.08494	0.00044697	0.921708	0.938175	237	2	FALSE	BnaC08g32120D	235.616	237	0	0	0.971686	FALSE	0	BnaC08g32120D	3486	0.909714
132	1.06178	0.00036948	0.941818	0.943339	243	2	FALSE	BnaC08g31990D	235.926	243	0	0	0.979408	FALSE	0	BnaC08g31990D	3408	0.910911
133	1.11583	0.00016455	0.896194	0.970198	229	2	FALSE	BnaC08g26020D	239.432	229	0	0	0.96139	FALSE	0	BnaC08g26020D	1556	0.924449
134	1.01931	0.00070367	0.981061	0.908686	254	2	FALSE	BnaC08g21750D	231.728	254	0	0	0.993565	FALSE	0	BnaC08g21750D	5900	0.894704
135	1.01931	0.0007053	0.981061	0.908655	254	2	FALSE	BnaC08g18180D	231.724	254	0	0	0.993565	FALSE	0	BnaC08g18180D	6004	0.894689
136	1.02317	0.00063258	0.977358	0.913389	253	2	FALSE	BnaC08g18010D	232.328	253	0	0	0.992278	FALSE	0	BnaC08g18010D	5554	0.89702
137	1.02703	0.00133613	0.973684	0.909442	252	2	FALSE	BnaC08g15360D	231.829	252	0	0	0.990991	FALSE	0	BnaC08g15360D	6176	0.895094
138	1.10811	0.00016683	0.902439	0.970073	231	2	FALSE	BnaC08g07790D	239.446	231	0	0	0.963964	FALSE	0	BnaC08g07790D	1590	0.924501
139	1.09653	0.00066589	0.911972	0.93786	234	2	FALSE	BnaC08g06180D	235.654	234	0	0	0.967825	FALSE	0	BnaC08g06180D	3596	0.90986
140	1.01931	0.00074266	0.981061	0.907971	254	2	FALSE	BnaC08g01600D	231.638	254	0	0	0.993565	FALSE	0	BnaC08g01600D	5978	0.894354
141	1.08494	0.00019604	0.921708	0.961096	237	2	FALSE	BnaC07g49390D	238.308	237	0	0	0.971686	FALSE	0	BnaC07g49390D	2176	0.920108
142	1.12741	0.00013636	0.886986	0.975654	226	2	FALSE	BnaC07g42960D	240.243	226	0	0	0.957529	FALSE	0	BnaC07g42960D	1238	0.927581
143	1.01931	0.00073664	0.981061	0.908157	254	2	FALSE	BnaC07g38860D	231.665	254	0	0	0.993565	FALSE	0	BnaC07g38860D	5966	0.894461
144	1.01544	0.00077774	0.984791	0.903999	255	2	FALSE	BnaC07g31160D	231.129	255	0	0	0.994852	FALSE	0	BnaC07g31160D	6352	0.892392
145	1.06564	0.00025683	0.938406	0.951236	242	2	FALSE	BnaC07g23490D	237.021	242	0	0	0.978121	FALSE	0	BnaC07g23490D	2844	0.915138
146	1.07722	0.00019696	0.928315	0.959847	239	2	FALSE	BnaC07g13830D	238.046	239	0	0	0.97426	FALSE	0	BnaC07g13830D	2284	0.919097
147	1.11197	0.00062905	0.899306	0.940497	230	2	FALSE	BnaC07g11000D	236.083	230	0	0	0.962677	FALSE	0	BnaC07g11000D	3338	0.911516
148	1.25483	5.722e-05	0.796923	0.989583	193	2	FALSE	BnaC07g09110D	243.674	193	0	0	0.915058	FALSE	0	BnaC07g09110D	432	0.940825
149	1.23938	0.00011701	0.806854	0.981975	197	2	FALSE	BnaC06g37070D	242.675	197	0	0	0.920206	FALSE	0	BnaC06g37070D	712	0.93697
150	1.139	0.00011766	0.877966	0.979114	223	2	FALSE	BnaC06g31170D	240.758	223	0	0	0.953668	FALSE	0	BnaC06g31170D	1098	0.929567
151	1.07722	0.00019696	0.928315	0.959847	239	2	FALSE	BnaC06g30470D	238.046	239	0	0	0.97426	FALSE	0	BnaC06g30470D	2284	0.919097
152	1.02317	0.00063661	0.977358	0.913232	253	2	FALSE	BnaC06g25100D	232.3	253	0	0	0.992278	FALSE	0	BnaC06g25100D	5564	0.896913
153	1.01931	0.0007053	0.981061	0.908655	254	2	FALSE	BnaC06g20910D	231.724	254	0	0	0.993565	FALSE	0	BnaC06g20910D	6004	0.894689
154	1.03861	0.00042689	0.962825	0.929978	249	2	FALSE	BnaC06g19820D	234.41	249	0	0	0.98713	FALSE	0	BnaC06g19820D	4324	0.905057
155	1.02703	0.00060684	0.973684	0.916303	252	2	FALSE	BnaC06g19810D	232.694	252	0	0	0.990991	FALSE	0	BnaC06g19810D	5394	0.898434
156	1.15058	0.00044687	0.869128	0.980573	220	2	FALSE	BnaC06g17480D	241.227	220	0	0	0.949807	FALSE	0	BnaC06g17480D	1250	0.931379
157	1.03089	0.0005437	0.970037	0.920765	251	2	FALSE	BnaC06g14370D	233.251	251	0	0	0.989704	FALSE	0	BnaC06g14370D	5068	0.900583
158	1.03475	0.00047139	0.966418	0.925783	250	2	FALSE	BnaC06g00640D	233.892	250	0	0	0.988417	FALSE	0	BnaC06g00640D	4620	0.903058
159	1.0695	0.00037987	0.935018	0.940837	241	2	FALSE	BnaC05g50840D	235.834	241	0	0	0.976834	FALSE	0	BnaC05g50840D	3422	0.910556
160	1.01931	0.0007053	0.981061	0.908655	254	2	FALSE	BnaC05g44770D	231.724	254	0	0	0.993565	FALSE	0	BnaC05g44770D	6004	0.894689
161	1.01931	0.00073664	0.981061	0.908157	254	2	FALSE	BnaC05g42060D	231.665	254	0	0	0.993565	FALSE	0	BnaC05g42060D	5966	0.894461
162	1.02703	0.00056765	0.973684	0.91801	252	2	FALSE	BnaC05g40070D	232.905	252	0	0	0.990991	FALSE	0	BnaC05g40070D	5284	0.899246
163	1.01931	0.0007096	0.981061	0.9085	254	2	FALSE	BnaC05g36600D	231.697	254	0	0	0.993565	FALSE	0	BnaC05g36600D	6012	0.894582
164	1.3861	3.384e-05	0.721448	0.99172	159	2	FALSE	BnaC05g35350D	244.541	159	0	0	0.8713	FALSE	0	BnaC05g35350D	226	0.944173
165	1.06564	0.00065764	0.938406	0.942732	242	2	FALSE	BnaC05g34800D	235.909	242	0	0	0.978121	FALSE	0	BnaC05g34800D	3562	0.910846
166	1.10811	0.00052541	0.902439	0.959721	231	2	FALSE	BnaC05g29990D	238.264	231	0	0	0.963964	FALSE	0	BnaC05g29990D	2356	0.919938
167	1.0695	0.00064167	0.935018	0.94471	241	2	FALSE	BnaC05g21500D	236.174	241	0	0	0.976834	FALSE	0	BnaC05g21500D	3418	0.91187
168	1.02703	0.00067419	0.973684	0.914817	252	2	FALSE	BnaC05g15430D	232.5	252	0	0	0.990991	FALSE	0	BnaC05g15430D	5552	0.897683
169	1.02703	0.00060684	0.973684	0.916303	252	2	FALSE	BnaC05g14490D	232.694	252	0	0	0.990991	FALSE	0	BnaC05g14490D	5394	0.898434
170	1.02703	0.00056683	0.973684	0.917979	252	2	FALSE	BnaC05g13010D	232.905	252	0	0	0.990991	FALSE	0	BnaC05g13010D	5220	0.899246
171	1.05019	0.00046092	0.952206	0.935192	246	2	FALSE	BnaC05g10980D	235.028	246	0	0	0.983269	FALSE	0	BnaC05g10980D	3970	0.907446
172	1.02703	0.00056765	0.973684	0.91801	252	2	FALSE	BnaC05g04970D	232.905	252	0	0	0.990991	FALSE	0	BnaC05g04970D	5284	0.899246
173	1.05792	0.00033669	0.945255	0.943736	244	2	FALSE	BnaC04g56540D	236.037	244	0	0	0.980695	FALSE	0	BnaC04g56540D	3336	0.911339
174	1.06564	0.00025609	0.938406	0.951236	242	2	FALSE	BnaC04g48100D	236.963	242	0	0	0.978121	FALSE	0	BnaC04g48100D	2844	0.914914
175	1.03089	0.000497	0.970037	0.922837	251	2	FALSE	BnaC04g35010D	233.518	251	0	0	0.989704	FALSE	0	BnaC04g35010D	4842	0.901614
176	1.07336	0.00068454	0.931655	0.94212	240	2	FALSE	BnaC04g32930D	235.925	240	0	0	0.975547	FALSE	0	BnaC04g32930D	3572	0.910907
177	1.11969	0.00015584	0.893103	0.972061	228	2	FALSE	BnaC04g20900D	239.86	228	0	0	0.960103	FALSE	0	BnaC04g20900D	1446	0.926099
178	1.09266	0.00020621	0.915194	0.963375	235	2	FALSE	BnaC04g12490D	238.481	235	0	0	0.969112	FALSE	0	BnaC04g12490D	2014	0.920775
179	1.02317	0.00066486	0.977358	0.912918	253	2	FALSE	BnaC04g03740D	232.269	253	0	0	0.992278	FALSE	0	BnaC04g03740D	5584	0.896791
180	1.23166	2.021e-05	0.811912	0.993757	199	2	FALSE	BnaC03g71230D	243.719	199	0	0	0.92278	FALSE	0	BnaC03g71230D	246	0.940998
181	1.01931	0.00070516	0.981061	0.908717	254	2	FALSE	BnaC03g61290D	231.728	254	0	0	0.993565	FALSE	0	BnaC03g61290D	5966	0.894704
182	1.03861	0.00046387	0.962825	0.928488	249	2	FALSE	BnaC03g59630D	234.205	249	0	0	0.98713	FALSE	0	BnaC03g59630D	4510	0.904266
183	1.01931	0.0007096	0.981061	0.9085	254	2	FALSE	BnaC03g56550D	231.697	254	0	0	0.993565	FALSE	0	BnaC03g56550D	6012	0.894582
184	1.04247	0.00043412	0.959259	0.931794	248	2	FALSE	BnaC03g56170D	234.605	248	0	0	0.985843	FALSE	0	BnaC03g56170D	4270	0.90581
185	1.25483	6.465e-05	0.796923	0.987424	193	2	FALSE	BnaC03g50500D	243.067	193	0	0	0.915058	FALSE	0	BnaC03g50500D	466	0.938484
186	1.03475	0.00058764	0.966418	0.921446	250	2	FALSE	BnaC03g49390D	233.344	250	0	0	0.988417	FALSE	0	BnaC03g49390D	4922	0.900942
187	1.03861	0.00049332	0.962825	0.926286	249	2	FALSE	BnaC03g44470D	233.944	249	0	0	0.98713	FALSE	0	BnaC03g44470D	4552	0.903258
188	1.25483	0.00035111	0.796923	0.971826	193	2	FALSE	BnaC03g37080D	241.57	193	0	0	0.915058	FALSE	0	BnaC03g37080D	1206	0.932702
189	1.05019	0.0008827	0.952206	0.932769	246	2	FALSE	BnaC03g35330D	234.699	246	0	0	0.983269	FALSE	0	BnaC03g35330D	4402	0.906174
190	1.02317	0.00066486	0.977358	0.912918	253	2	FALSE	BnaC03g31810D	232.269	253	0	0	0.992278	FALSE	0	BnaC03g31810D	5584	0.896791
191	1.02317	0.00063208	0.977358	0.913451	253	2	FALSE	BnaC03g20860D	232.332	253	0	0	0.992278	FALSE	0	BnaC03g20860D	5518	0.897035
192	1.01931	0.00073664	0.981061	0.908157	254	2	FALSE	BnaC03g17190D	231.665	254	0	0	0.993565	FALSE	0	BnaC03g17190D	5966	0.894461
193	1.2471	6.257e-05	0.801858	0.988422	195	2	FALSE	BnaC03g16370D	243.385	195	0	0	0.917632	FALSE	0	BnaC03g16370D	488	0.939709
194	1.13514	0.00011893	0.880952	0.97894	224	2	FALSE	BnaC03g14910D	240.768	224	0	0	0.954955	FALSE	0	BnaC03g14910D	1116	0.929606
195	1.14672	0.00057018	0.872054	0.944056	221	2	FALSE	BnaC03g14740D	236.923	221	0	0	0.951094	FALSE	0	BnaC03g14740D	2918	0.914761
196	1.07336	0.00026019	0.931655	0.954603	240	2	FALSE	BnaC03g09840D	237.383	240	0	0	0.975547	FALSE	0	BnaC03g09840D	2678	0.916538
197	1.11583	0.00057272	0.896194	0.966789	229	2	FALSE	BnaC03g07190D	239.087	229	0	0	0.96139	FALSE	0	BnaC03g07190D	2118	0.923117
198	1.03475	0.00053117	0.966418	0.923598	250	2	FALSE	BnaC02g44890D	233.588	250	0	0	0.988417	FALSE	0	BnaC02g44890D	4788	0.901884
199	1.11583	0.00015596	0.896194	0.971846	229	2	FALSE	BnaC02g41700D	239.638	229	0	0	0.96139	FALSE	0	BnaC02g41700D	1534	0.925242
200	1.07722	0.00026632	0.928315	0.954326	239	2	FALSE	BnaC02g41680D	237.243	239	0	0	0.97426	FALSE	0	BnaC02g41680D	2598	0.915995
201	1.01158	0.00088879	0.98855	0.898866	256	2	FALSE	BnaC02g39500D	230.477	256	0	0	0.996139	FALSE	0	BnaC02g39500D	6770	0.889871
202	1.19305	8.688e-05	0.838188	0.98399	209	2	FALSE	BnaC02g38900D	241.809	209	0	0	0.93565	FALSE	0	BnaC02g38900D	746	0.933624
203	1.13127	0.00014823	0.883959	0.973532	225	2	FALSE	BnaC02g29670D	240.156	225	0	0	0.956242	FALSE	0	BnaC02g29670D	1334	0.927242
204	1.01931	0.00122594	0.981061	0.906539	254	2	FALSE	BnaC02g29240D	231.445	254	0	0	0.993565	FALSE	0	BnaC02g29240D	6486	0.89361
205	1.10039	0.00066206	0.908772	0.942541	233	2	FALSE	BnaC02g04870D	236.288	233	0	0	0.966538	FALSE	0	BnaC02g04870D	3310	0.912307
206	1.02317	0.00063791	0.977358	0.913263	253	2	FALSE	BnaC02g04560D	232.3	253	0	0	0.992278	FALSE	0	BnaC02g04560D	5628	0.896913
207	1.02317	0.00063661	0.977358	0.913232	253	2	FALSE	BnaC02g02120D	232.3	253	0	0	0.992278	FALSE	0	BnaC02g02120D	5564	0.896913
208	1.14672	5.682e-05	0.872054	0.986055	221	2	FALSE	BnaC01g38540D	241.774	221	0	0	0.951094	FALSE	0	BnaC01g38540D	678	0.933489
209	1.0888	0.00033963	0.91844	0.946051	236	2	FALSE	BnaC01g26640D	236.559	236	0	0	0.970399	FALSE	0	BnaC01g26640D	2992	0.913356
210	1.18919	0.00041982	0.840909	0.982821	210	2	FALSE	BnaC01g22220D	242.333	210	0	0	0.936937	FALSE	0	BnaC01g22220D	1068	0.93565
211	1.05019	0.00038147	0.952206	0.938012	246	2	FALSE	BnaC01g18570D	235.378	246	0	0	0.983269	FALSE	0	BnaC01g18570D	3768	0.908796
212	1.02703	0.00113744	0.973684	0.913299	252	2	FALSE	BnaC01g16640D	232.286	252	0	0	0.990991	FALSE	0	BnaC01g16640D	5952	0.896856
213	1.03861	0.00050722	0.962825	0.926512	249	2	FALSE	BnaC01g07660D	233.96	249	0	0	0.98713	FALSE	0	BnaC01g07660D	4666	0.90332
214	1.02317	0.00066486	0.977358	0.912918	253	2	FALSE	BnaC01g05510D	232.269	253	0	0	0.992278	FALSE	0	BnaC01g05510D	5584	0.896791
215	1.03861	0.00102948	0.962825	0.92227	249	2	FALSE	BnaC01g04880D	233.442	249	0	0	0.98713	FALSE	0	BnaC01g04880D	5174	0.90132
216	1.03861	0.00046218	0.962825	0.928521	249	2	FALSE	BnaAnng41900D	234.209	249	0	0	0.98713	FALSE	0	BnaAnng41900D	4414	0.904281
217	1.02703	0.00056591	0.973684	0.918042	252	2	FALSE	BnaAnng38210D	232.909	252	0	0	0.990991	FALSE	0	BnaAnng38210D	5184	0.899262
218	1.0888	0.00026671	0.91844	0.954742	236	2	FALSE	BnaAnng33070D	237.593	236	0	0	0.970399	FALSE	0	BnaAnng33070D	2538	0.917348
219	1.08494	0.00017965	0.921708	0.963062	237	2	FALSE	BnaAnng26260D	238.532	237	0	0	0.971686	FALSE	0	BnaAnng26260D	2066	0.920972
220	1.11583	8.67e-05	0.896194	0.979353	229	2	FALSE	BnaAnng25620D	240.616	229	0	0	0.96139	FALSE	0	BnaAnng25620D	1078	0.929018
221	1.04247	0.00083778	0.959259	0.925624	248	2	FALSE	BnaAnng18180D	233.815	248	0	0	0.985843	FALSE	0	BnaAnng18180D	4778	0.902759
222	1.11197	9.346e-05	0.899306	0.977976	230	2	FALSE	BnaAnng06240D	240.404	230	0	0	0.962677	FALSE	0	BnaAnng06240D	1160	0.928202
223	1.27413	7.41e-06	0.784848	0.997383	188	2	FALSE	BnaAnng05920D	245.197	188	0	0	0.908623	FALSE	0	BnaAnng05920D	92	0.946706
224	1.03475	0.00090391	0.966418	0.917365	250	2	FALSE	BnaAnng05830D	232.82	250	0	0	0.988417	FALSE	0	BnaAnng05830D	5368	0.898919
225	1.09653	0.00013497	0.911972	0.970507	234	2	FALSE	BnaA10g30360D	239.376	234	0	0	0.967825	FALSE	0	BnaA10g30360D	1608	0.924232
226	1.02703	0.00056591	0.973684	0.918042	252	2	FALSE	BnaA10g28830D	232.909	252	0	0	0.990991	FALSE	0	BnaA10g28830D	5184	0.899262
227	1.08108	0.00099922	0.925	0.939226	238	2	FALSE	BnaA10g28390D	235.647	238	0	0	0.972973	FALSE	0	BnaA10g28390D	3860	0.909834
228	1.16216	0.00051137	0.860465	0.972606	217	2	FALSE	BnaA10g25190D	240.327	217	0	0	0.945946	FALSE	0	BnaA10g25190D	1590	0.927904
229	1.09266	0.000193	0.915194	0.965376	235	2	FALSE	BnaA10g21360D	238.677	235	0	0	0.969112	FALSE	0	BnaA10g21360D	1972	0.921531
230	1.19691	5.266e-05	0.835484	0.986761	208	2	FALSE	BnaA10g20390D	242.611	208	0	0	0.934363	FALSE	0	BnaA10g20390D	570	0.93672
231	1.07336	0.00111487	0.931655	0.93152	240	2	FALSE	BnaA10g17550D	234.633	240	0	0	0.975547	FALSE	0	BnaA10g17550D	4364	0.90592
232	1.02703	0.00056591	0.973684	0.918042	252	2	FALSE	BnaA10g14760D	232.909	252	0	0	0.990991	FALSE	0	BnaA10g14760D	5184	0.899262
233	1.02703	0.00056188	0.973684	0.9182	252	2	FALSE	BnaA10g11940D	232.937	252	0	0	0.990991	FALSE	0	BnaA10g11940D	5174	0.899369
234	1.18147	0.00051166	0.846405	0.947331	212	2	FALSE	BnaA10g11500D	237.835	212	0	0	0.939511	FALSE	0	BnaA10g11500D	2536	0.918281
235	1.139	6.477e-05	0.877966	0.983881	223	2	FALSE	BnaA09g55390D	241.399	223	0	0	0.953668	FALSE	0	BnaA09g55390D	798	0.932043
236	1.03475	0.00052611	0.966418	0.922474	250	2	FALSE	BnaA09g51870D	233.48	250	0	0	0.988417	FALSE	0	BnaA09g51870D	4826	0.901467
237	1.02317	0.0006336	0.977358	0.91342	253	2	FALSE	BnaA09g51300D	232.328	253	0	0	0.992278	FALSE	0	BnaA09g51300D	5620	0.89702
238	1.03861	0.00094486	0.962825	0.920521	249	2	FALSE	BnaA09g48730D	233.165	249	0	0	0.98713	FALSE	0	BnaA09g48730D	5164	0.90025
239	1.01931	0.00074266	0.981061	0.907971	254	2	FALSE	BnaA09g25960D	231.638	254	0	0	0.993565	FALSE	0	BnaA09g25960D	5978	0.894354
240	1.02317	0.00063846	0.977358	0.9132	253	2	FALSE	BnaA09g21270D	232.296	253	0	0	0.992278	FALSE	0	BnaA09g21270D	5666	0.896897
241	1.04633	0.00040918	0.95572	0.934795	247	2	FALSE	BnaA09g12360D	234.988	247	0	0	0.984556	FALSE	0	BnaA09g12360D	4054	0.907289
242	1.12355	0.00029553	0.890034	0.950411	227	2	FALSE	BnaA09g10400D	237.396	227	0	0	0.958816	FALSE	0	BnaA09g10400D	2544	0.916589
243	1.02317	0.00066486	0.977358	0.912918	253	2	FALSE	BnaA09g09590D	232.269	253	0	0	0.992278	FALSE	0	BnaA09g09590D	5584	0.896791
244	1.07722	0.00078901	0.928315	0.94297	239	2	FALSE	BnaA09g04790D	236.096	239	0	0	0.97426	FALSE	0	BnaA09g04790D	3588	0.911568
245	1.02317	0.0006336	0.977358	0.91342	253	2	FALSE	BnaA09g04450D	232.328	253	0	0	0.992278	FALSE	0	BnaA09g04450D	5620	0.89702
246	1.01931	0.0007096	0.981061	0.9085	254	2	FALSE	BnaA09g03170D	231.697	254	0	0	0.993565	FALSE	0	BnaA09g03170D	6012	0.894582
247	1.29344	4.39e-06	0.773134	0.998379	183	2	FALSE	BnaA08g28300D	245.65	183	0	0	0.902188	FALSE	0	BnaA08g28300D	54	0.948457
248	1.10039	0.00011698	0.908772	0.973398	233	2	FALSE	BnaA08g26350D	239.73	233	0	0	0.966538	FALSE	0	BnaA08g26350D	1438	0.925597
249	1.06564	0.00029296	0.938406	0.949727	242	2	FALSE	BnaA08g23810D	236.802	242	0	0	0.978121	FALSE	0	BnaA08g23810D	3012	0.914292
250	1.06178	0.00027214	0.941818	0.948849	243	2	FALSE	BnaA08g14810D	236.687	243	0	0	0.979408	FALSE	0	BnaA08g14810D	3008	0.91385
251	1.01544	0.00077774	0.984791	0.903999	255	2	FALSE	BnaA08g12310D	231.129	255	0	0	0.994852	FALSE	0	BnaA08g12310D	6352	0.892392
252	1.01931	0.00070516	0.981061	0.908717	254	2	FALSE	BnaA08g11750D	231.728	254	0	0	0.993565	FALSE	0	BnaA08g11750D	5966	0.894704
253	1.01544	0.00081435	0.984791	0.903474	255	2	FALSE	BnaA08g10090D	231.067	255	0	0	0.994852	FALSE	0	BnaA08g10090D	6420	0.892149
254	1.02703	0.00056188	0.973684	0.9182	252	2	FALSE	BnaA07g37340D	232.937	252	0	0	0.990991	FALSE	0	BnaA07g37340D	5174	0.899369
255	1.07336	0.00037083	0.931655	0.947873	240	2	FALSE	BnaA07g35380D	236.529	240	0	0	0.975547	FALSE	0	BnaA07g35380D	3022	0.91324
256	1.01544	0.00077774	0.984791	0.903999	255	2	FALSE	BnaA07g30440D	231.129	255	0	0	0.994852	FALSE	0	BnaA07g30440D	6352	0.892392
257	1.01931	0.00106929	0.981061	0.906694	254	2	FALSE	BnaA07g29970D	231.469	254	0	0	0.993565	FALSE	0	BnaA07g29970D	6220	0.893701
258	1.07722	0.00024923	0.928315	0.956331	239	2	FALSE	BnaA07g27330D	237.619	239	0	0	0.97426	FALSE	0	BnaA07g27330D	2558	0.917449
259	1.02703	0.00056765	0.973684	0.91801	252	2	FALSE	BnaA07g25830D	232.905	252	0	0	0.990991	FALSE	0	BnaA07g25830D	5284	0.899246
260	1.01931	0.0007053	0.981061	0.908655	254	2	FALSE	BnaA07g25520D	231.724	254	0	0	0.993565	FALSE	0	BnaA07g25520D	6004	0.894689
261	1.15444	4.353e-05	0.866221	0.988731	219	2	FALSE	BnaA07g23140D	242.224	219	0	0	0.94852	FALSE	0	BnaA07g23140D	538	0.935227
262	1.23166	6.647e-05	0.811912	0.987818	199	2	FALSE	BnaA07g20760D	242.849	199	0	0	0.92278	FALSE	0	BnaA07g20760D	526	0.937642
263	1.08494	0.00016571	0.921708	0.964886	237	2	FALSE	BnaA07g18570D	238.629	237	0	0	0.971686	FALSE	0	BnaA07g18570D	1964	0.921346
264	1.02317	0.00063846	0.977358	0.9132	253	2	FALSE	BnaA07g18560D	232.296	253	0	0	0.992278	FALSE	0	BnaA07g18560D	5666	0.896897
265	1.20077	8.619e-05	0.832797	0.983866	207	2	FALSE	BnaA07g16170D	242.077	207	0	0	0.933076	FALSE	0	BnaA07g16170D	688	0.934661
266	1.02703	0.00056188	0.973684	0.9182	252	2	FALSE	BnaA07g13510D	232.937	252	0	0	0.990991	FALSE	0	BnaA07g13510D	5174	0.899369
267	1.12741	0.00049867	0.886986	0.974041	226	2	FALSE	BnaA07g03550D	240.124	226	0	0	0.957529	FALSE	0	BnaA07g03550D	1640	0.927119
268	1.07722	0.00019547	0.928315	0.960023	239	2	FALSE	BnaA07g03260D	238.113	239	0	0	0.97426	FALSE	0	BnaA07g03260D	2274	0.919355
269	1.04633	0.00040918	0.95572	0.934795	247	2	FALSE	BnaA06g39780D	234.988	247	0	0	0.984556	FALSE	0	BnaA06g39780D	4054	0.907289
270	1.01931	0.0007053	0.981061	0.908655	254	2	FALSE	BnaA06g34140D	231.724	254	0	0	0.993565	FALSE	0	BnaA06g34140D	6004	0.894689
271	1.11583	0.00014285	0.896194	0.974489	229	2	FALSE	BnaA06g32450D	240.013	229	0	0	0.96139	FALSE	0	BnaA06g32450D	1398	0.926692
272	1.02317	0.00063846	0.977358	0.9132	253	2	FALSE	BnaA06g29490D	232.296	253	0	0	0.992278	FALSE	0	BnaA06g29490D	5666	0.896897
273	1.04247	0.00093662	0.959259	0.926962	248	2	FALSE	BnaA06g28860D	234.032	248	0	0	0.985843	FALSE	0	BnaA06g28860D	4844	0.903599
274	1.03089	0.000497	0.970037	0.922837	251	2	FALSE	BnaA06g28430D	233.518	251	0	0	0.989704	FALSE	0	BnaA06g28430D	4842	0.901614
275	1.02703	0.0006894	0.973684	0.913331	252	2	FALSE	BnaA06g25400D	232.317	252	0	0	0.990991	FALSE	0	BnaA06g25400D	5514	0.896979
276	1.14286	6.253e-05	0.875	0.984265	222	2	FALSE	BnaA06g24570D	241.432	222	0	0	0.952381	FALSE	0	BnaA06g24570D	772	0.932172
277	1.01544	0.00080972	0.984791	0.903505	255	2	FALSE	BnaA06g24240D	231.071	255	0	0	0.994852	FALSE	0	BnaA06g24240D	6314	0.892164
278	1.02317	0.0006336	0.977358	0.91342	253	2	FALSE	BnaA06g24090D	232.328	253	0	0	0.992278	FALSE	0	BnaA06g24090D	5620	0.89702
279	1.10039	0.00058576	0.908772	0.945723	233	2	FALSE	BnaA06g24040D	236.725	233	0	0	0.966538	FALSE	0	BnaA06g24040D	3144	0.913997
280	1.02703	0.00063596	0.973684	0.91605	252	2	FALSE	BnaA06g22020D	232.667	252	0	0	0.990991	FALSE	0	BnaA06g22020D	5374	0.898327
281	1.03861	0.00048701	0.962825	0.926836	249	2	FALSE	BnaA06g20970D	234.024	249	0	0	0.98713	FALSE	0	BnaA06g20970D	4518	0.903568
282	1.13127	0.00012728	0.883959	0.977262	225	2	FALSE	BnaA06g16120D	240.422	225	0	0	0.956242	FALSE	0	BnaA06g16120D	1210	0.928271
283	1.69884	3.1e-07	0.588636	0.999367	80	3	FALSE	BnaA06g14180D	242.425	80	0	0	0.767053	FALSE	0	BnaA06g14180D	4	0.943288
284	1.02703	0.00056591	0.973684	0.918042	252	2	FALSE	BnaA06g08080D	232.909	252	0	0	0.990991	FALSE	0	BnaA06g08080D	5184	0.899262
285	1.02703	0.00056683	0.973684	0.917979	252	2	FALSE	BnaA06g05400D	232.905	252	0	0	0.990991	FALSE	0	BnaA06g05400D	5220	0.899246
286	1.02317	0.00063208	0.977358	0.913451	253	2	FALSE	BnaA05g35170D	232.332	253	0	0	0.992278	FALSE	0	BnaA05g35170D	5518	0.897035
287	1.01931	0.00070516	0.981061	0.908717	254	2	FALSE	BnaA05g32350D	231.728	254	0	0	0.993565	FALSE	0	BnaA05g32350D	5966	0.894704
288	1.10425	0.00064938	0.905594	0.938909	232	2	FALSE	BnaA05g30930D	235.815	232	0	0	0.965251	FALSE	0	BnaA05g30930D	3478	0.910481
289	1.06178	0.00031649	0.941818	0.946638	243	2	FALSE	BnaA05g27410D	236.403	243	0	0	0.979408	FALSE	0	BnaA05g27410D	3218	0.912754
290	1.03089	0.00092591	0.970037	0.915028	251	2	FALSE	BnaA05g25470D	232.53	251	0	0	0.989704	FALSE	0	BnaA05g25470D	5556	0.897799
291	1.12355	9.286e-05	0.890034	0.979065	227	2	FALSE	BnaA05g03980D	240.722	227	0	0	0.958816	FALSE	0	BnaA05g03980D	1074	0.92943
292	1.11197	0.00052968	0.899306	0.969698	230	2	FALSE	BnaA05g02850D	239.37	230	0	0	0.962677	FALSE	0	BnaA05g02850D	1916	0.924207
293	1.01931	0.00070367	0.981061	0.908686	254	2	FALSE	BnaA05g02530D	231.728	254	0	0	0.993565	FALSE	0	BnaA05g02530D	5900	0.894704
294	1.10811	0.00017543	0.902439	0.968794	231	2	FALSE	BnaA05g01230D	239.251	231	0	0	0.963964	FALSE	0	BnaA05g01230D	1658	0.923749
295	1.05405	0.00035836	0.948718	0.940984	245	2	FALSE	BnaA04g28830D	235.727	245	0	0	0.981982	FALSE	0	BnaA04g28830D	3616	0.910141
296	1.01544	0.00080972	0.984791	0.903505	255	2	FALSE	BnaA04g28690D	231.071	255	0	0	0.994852	FALSE	0	BnaA04g28690D	6314	0.892164
297	1.09266	0.00021233	0.915194	0.96272	235	2	FALSE	BnaA04g25720D	238.387	235	0	0	0.969112	FALSE	0	BnaA04g25720D	2122	0.920414
298	1.03089	0.00056575	0.970037	0.920191	251	2	FALSE	BnaA04g24100D	233.171	251	0	0	0.989704	FALSE	0	BnaA04g24100D	5138	0.900275
299	1.14672	0.00050729	0.872054	0.974907	221	2	FALSE	BnaA04g10640D	240.493	221	0	0	0.951094	FALSE	0	BnaA04g10640D	1598	0.928545
300	1.01544	0.00081435	0.984791	0.903474	255	2	FALSE	BnaA04g07790D	231.067	255	0	0	0.994852	FALSE	0	BnaA04g07790D	6420	0.892149
301	1.05792	0.00033669	0.945255	0.943736	244	2	FALSE	BnaA03g60680D	236.037	244	0	0	0.980695	FALSE	0	BnaA03g60680D	3336	0.911339
302	1.01544	0.00081435	0.984791	0.903474	255	2	FALSE	BnaA03g44050D	231.067	255	0	0	0.994852	FALSE	0	BnaA03g44050D	6420	0.892149
303	1.05019	0.00042742	0.952206	0.935689	246	2	FALSE	BnaA03g42460D	235.016	246	0	0	0.983269	FALSE	0	BnaA03g42460D	3960	0.907399
304	1.02317	0.00066486	0.977358	0.912918	253	2	FALSE	BnaA03g42300D	232.269	253	0	0	0.992278	FALSE	0	BnaA03g42300D	5584	0.896791
305	1.01544	0.00077774	0.984791	0.903999	255	2	FALSE	BnaA03g33380D	231.129	255	0	0	0.994852	FALSE	0	BnaA03g33380D	6352	0.892392
306	1.10811	0.00010023	0.902439	0.976623	231	2	FALSE	BnaA03g31760D	240.195	231	0	0	0.963964	FALSE	0	BnaA03g31760D	1242	0.927393
307	1.05792	0.00033762	0.945255	0.943736	244	2	FALSE	BnaA03g23120D	236.041	244	0	0	0.980695	FALSE	0	BnaA03g23120D	3420	0.911355
308	1.06178	0.00050518	0.941818	0.931266	243	2	FALSE	BnaA03g20690D	234.642	243	0	0	0.979408	FALSE	0	BnaA03g20690D	4074	0.905954
309	1.04633	0.00076372	0.95572	0.931108	247	2	FALSE	BnaA03g19480D	234.51	247	0	0	0.984556	FALSE	0	BnaA03g19480D	4410	0.905444
310	1.03089	0.00052878	0.970037	0.921625	251	2	FALSE	BnaA03g18720D	233.355	251	0	0	0.989704	FALSE	0	BnaA03g18720D	4918	0.900983
311	1.01158	0.00117896	0.98855	0.897335	256	2	FALSE	BnaA03g15590D	230.281	256	0	0	0.996139	FALSE	0	BnaA03g15590D	6958	0.889117
312	1.10811	0.00058585	0.902439	0.955204	231	2	FALSE	BnaA03g03160D	237.641	231	0	0	0.963964	FALSE	0	BnaA03g03160D	2590	0.917532
313	1.29344	6.58e-06	0.773134	0.997598	183	2	FALSE	BnaA03g01940D	245.208	183	0	0	0.902188	FALSE	0	BnaA03g01940D	80	0.946748
314	1.07722	0.00024938	0.928315	0.956366	239	2	FALSE	BnaA03g01750D	237.561	239	0	0	0.97426	FALSE	0	BnaA03g01750D	2482	0.917223
315	1.21236	0.00042612	0.824841	0.97933	204	2	FALSE	BnaA03g00930D	241.534	204	0	0	0.929215	FALSE	0	BnaA03g00930D	1124	0.932565
316	1.02703	0.00056591	0.973684	0.918042	252	2	FALSE	BnaA02g36180D	232.909	252	0	0	0.990991	FALSE	0	BnaA02g36180D	5184	0.899262
317	1.33205	4.146e-05	0.750725	0.991329	173	2	FALSE	BnaA02g31420D	244.416	173	0	0	0.889318	FALSE	0	BnaA02g31420D	288	0.943692
318	1.01544	0.00077774	0.984791	0.903999	255	2	FALSE	BnaA02g28160D	231.129	255	0	0	0.994852	FALSE	0	BnaA02g28160D	6352	0.892392
319	1.16602	0.00040913	0.857616	0.968432	216	2	FALSE	BnaA02g26980D	240.273	216	0	0	0.944659	FALSE	0	BnaA02g26980D	1666	0.927696
320	1.15444	0.00012665	0.866221	0.976876	219	2	FALSE	BnaA02g22420D	240.502	219	0	0	0.94852	FALSE	0	BnaA02g22420D	1104	0.92858
321	1.02703	0.00060593	0.973684	0.916271	252	2	FALSE	BnaA02g20140D	232.694	252	0	0	0.990991	FALSE	0	BnaA02g20140D	5328	0.898434
322	1.06178	0.00067663	0.941818	0.94038	243	2	FALSE	BnaA02g10680D	235.638	243	0	0	0.979408	FALSE	0	BnaA02g10680D	3728	0.909799
323	1.03089	0.00052878	0.970037	0.921625	251	2	FALSE	BnaA02g09680D	233.355	251	0	0	0.989704	FALSE	0	BnaA02g09680D	4918	0.900983
324	1.13514	0.00055284	0.880952	0.969451	224	2	FALSE	BnaA02g04180D	239.777	224	0	0	0.954955	FALSE	0	BnaA02g04180D	1910	0.925779
325	1.12741	0.00013585	0.886986	0.975811	226	2	FALSE	BnaA01g34640D	240.376	226	0	0	0.957529	FALSE	0	BnaA01g34640D	1230	0.928093
326	1.11583	0.0006119	0.896194	0.942465	229	2	FALSE	BnaA01g29060D	236.424	229	0	0	0.96139	FALSE	0	BnaA01g29060D	3208	0.912832
327	1.01544	0.00077774	0.984791	0.903999	255	2	FALSE	BnaA01g28970D	231.129	255	0	0	0.994852	FALSE	0	BnaA01g28970D	6352	0.892392
328	1.08108	0.00020502	0.925	0.959543	238	2	FALSE	BnaA01g27470D	237.903	238	0	0	0.972973	FALSE	0	BnaA01g27470D	2282	0.918546
329	1.01931	0.00074266	0.981061	0.907971	254	2	FALSE	BnaA01g19090D	231.638	254	0	0	0.993565	FALSE	0	BnaA01g19090D	5978	0.894354
330	1.12741	0.00052491	0.886986	0.959921	226	2	FALSE	BnaA01g08710D	238.58	226	0	0	0.957529	FALSE	0	BnaA01g08710D	2272	0.921157
331	1.10425	0.0001689	0.905594	0.96966	232	2	FALSE	BnaA01g08260D	239.293	232	0	0	0.965251	FALSE	0	BnaA01g08260D	1694	0.923912

## Sheet: S5-5
Table S5-5 The network relationship of module yellow.
SUID	AverageShortestPathLength	BetweennessCentrality	ClosenessCentrality	ClusteringCoefficient	Degree	Eccentricity	IsSingleNode	name	NeighborhoodConnectivity	NumberOfDirectedEdges	NumberOfUndirectedEdges	PartnerOfMultiEdgedNodePairs	Radiality	selected	SelfLoops	shared name	Stress	TopologicalCoefficient
72	1.99219	7.9e-07	0.501961	0.945455	11	3	FALSE	BnaA06g01770D	165	11	0	0	0.669271	FALSE	0	BnaA06g01770D	6	0.668016
73	1.87109	1.076e-05	0.534447	0.953453	37	3	FALSE	BnaC02g41300D	216.243	37	0	0	0.709635	FALSE	0	BnaC02g41300D	62	0.858108
74	1.93359	2.426e-05	0.517172	0.733333	21	3	FALSE	BnaC05g20000D	179.429	21	0	0	0.688802	FALSE	0	BnaC05g20000D	112	0.712018
75	1.90234	0.00015888	0.525667	0.716931	28	3	FALSE	BnaCnng01290D	179.036	28	0	0	0.699219	FALSE	0	BnaCnng01290D	320	0.707651
76	1.6875	0.00041573	0.592593	0.931962	80	2	FALSE	BnaA09g32040D	225.713	80	0	0	0.770833	FALSE	0	BnaA09g32040D	1508	0.881689
77	1.67578	7.853e-05	0.596737	0.970178	86	3	FALSE	BnaC05g00790D	235.698	86	0	0	0.77474	FALSE	0	BnaC05g00790D	298	0.931611
78	1.82422	2.074e-05	0.54818	0.966837	49	3	FALSE	BnaA04g09480D	223.286	49	0	0	0.72526	FALSE	0	BnaA04g09480D	78	0.886054
79	1.26172	0.00105303	0.79257	0.954238	189	2	FALSE	BnaC08g38430D	233.354	189	0	0	0.91276	FALSE	0	BnaC08g38430D	3864	0.911541
80	1.45703	6.4e-06	0.686327	0.996768	139	2	FALSE	BnaC08g34010D	236.23	139	0	0	0.847656	FALSE	0	BnaC08g34010D	64	0.922774
81	1.3125	0.00030266	0.761905	0.969221	176	2	FALSE	BnaC07g42160D	235.403	176	0	0	0.895833	FALSE	0	BnaC07g42160D	1216	0.919545
82	1.39844	1.955e-05	0.715084	0.99253	154	2	FALSE	BnaC06g41090D	236.89	154	0	0	0.867188	FALSE	0	BnaC06g41090D	180	0.92535
83	1.43359	1.259e-05	0.697548	0.994253	145	2	FALSE	BnaC06g28830D	236.048	145	0	0	0.855469	FALSE	0	BnaC06g28830D	122	0.922064
84	1.3125	6.076e-05	0.761905	0.981753	176	2	FALSE	BnaC06g18300D	236.085	176	0	0	0.895833	FALSE	0	BnaC06g18300D	568	0.922208
85	1.3125	0.00116442	0.761905	0.951883	176	2	FALSE	BnaC04g24690D	234.295	176	0	0	0.895833	FALSE	0	BnaC04g24690D	4128	0.915217
86	1.29297	0.00124111	0.773414	0.949908	181	2	FALSE	BnaC04g24230D	233.315	181	0	0	0.902344	FALSE	0	BnaC04g24230D	4374	0.911386
87	1.51172	0.00012504	0.661499	0.976903	125	2	FALSE	BnaC03g51620D	235.44	125	0	0	0.829427	FALSE	0	BnaC03g51620D	490	0.919687
88	1.45312	9.45e-06	0.688172	0.995478	140	2	FALSE	BnaC02g48740D	236.443	140	0	0	0.848958	FALSE	0	BnaC02g48740D	90	0.923605
89	1.48828	2.92e-06	0.671916	0.998265	132	3	FALSE	BnaC02g17280D	235.833	132	0	0	0.83724	FALSE	0	BnaC02g17280D	30	0.924837
90	1.26172	0.00136542	0.79257	0.944782	189	2	FALSE	BnaC01g23060D	232.302	189	0	0	0.91276	FALSE	0	BnaC01g23060D	4756	0.907428
91	1.39062	0.00022065	0.719101	0.970929	157	3	FALSE	BnaAnng05290D	236.841	157	0	0	0.869792	FALSE	0	BnaAnng05290D	898	0.928787
92	1.3125	0.00030476	0.761905	0.960779	176	2	FALSE	BnaA10g03290D	233.54	176	0	0	0.895833	FALSE	0	BnaA10g03290D	1546	0.912265
93	1.45312	0.00019165	0.688172	0.967112	140	2	FALSE	BnaA08g06430D	234.964	140	0	0	0.848958	FALSE	0	BnaA08g06430D	844	0.917829
94	1.31641	0.00038046	0.759644	0.967882	175	2	FALSE	BnaA05g21810D	235.126	175	0	0	0.894531	FALSE	0	BnaA05g21810D	1456	0.91846
95	1.43359	1.076e-05	0.697548	0.995307	145	2	FALSE	BnaA04g29450D	236.586	145	0	0	0.855469	FALSE	0	BnaA04g29450D	100	0.924165
96	1.41797	0.00073172	0.705234	0.956557	149	2	FALSE	BnaA04g21510D	235.45	149	0	0	0.860677	FALSE	0	BnaA04g21510D	2876	0.919725
97	1.44922	0.00085715	0.690027	0.949645	141	2	FALSE	BnaA03g28060D	232.83	141	0	0	0.85026	FALSE	0	BnaA03g28060D	3106	0.909491
98	1.36719	6.788e-05	0.731429	0.982517	162	2	FALSE	BnaA03g24640D	237.099	162	0	0	0.877604	FALSE	0	BnaA03g24640D	456	0.926167
99	1.32031	0.00026768	0.757396	0.968801	175	3	FALSE	BnaA01g37390D	236.229	175	0	0	0.893229	FALSE	0	BnaA01g37390D	1160	0.926387
100	1.36328	0.00023527	0.733524	0.969401	163	2	FALSE	BnaA01g32550D	236.957	163	0	0	0.878906	FALSE	0	BnaA01g32550D	996	0.925613
101	1.08984	0.00035331	0.917563	0.935178	233	2	FALSE	BnaUnng00260D	229.017	233	0	0	0.970052	FALSE	0	BnaUnng00260D	3566	0.894598
102	1.01953	0.00091592	0.980843	0.88545	251	2	FALSE	BnaCnng73510D	222.92	251	0	0	0.99349	FALSE	0	BnaCnng73510D	7628	0.870783
103	1.125	0.00024338	0.888889	0.951674	224	2	FALSE	BnaCnng61940D	231.121	224	0	0	0.958333	FALSE	0	BnaCnng61940D	2440	0.902815
104	1.08594	0.0025993	0.920863	0.908294	234	2	FALSE	BnaCnng59000D	225.906	234	0	0	0.971354	FALSE	0	BnaCnng59000D	8010	0.882445
105	1.01562	0.00118265	0.984615	0.87915	252	2	FALSE	BnaCnng58850D	222.123	252	0	0	0.994792	FALSE	0	BnaCnng58850D	8370	0.867668
106	1.34766	7.984e-05	0.742029	0.984887	168	3	FALSE	BnaCnng38240D	238.613	168	0	0	0.884115	FALSE	0	BnaCnng38240D	540	0.935738
107	1.01953	0.00109801	0.980843	0.883761	251	2	FALSE	BnaCnng28850D	222.693	251	0	0	0.99349	FALSE	0	BnaCnng28850D	7988	0.869895
108	1.05859	0.00083407	0.944649	0.909336	241	2	FALSE	BnaCnng28670D	225.909	241	0	0	0.980469	FALSE	0	BnaCnng28670D	5744	0.882456
109	1.07812	0.00075411	0.927536	0.917815	236	2	FALSE	BnaCnng24730D	226.97	236	0	0	0.973958	FALSE	0	BnaCnng24730D	5026	0.886603
110	1.08594	0.00250179	0.920863	0.913723	234	2	FALSE	BnaCnng14860D	226.547	234	0	0	0.971354	FALSE	0	BnaCnng14860D	7816	0.884949
111	1.23047	9.762e-05	0.812698	0.976277	197	2	FALSE	BnaCnng13910D	235.228	197	0	0	0.923177	FALSE	0	BnaCnng13910D	928	0.918861
112	1.01953	0.00102575	0.980843	0.884653	251	2	FALSE	BnaCnng13450D	222.817	251	0	0	0.99349	FALSE	0	BnaCnng13450D	7734	0.870378
113	1.02344	0.00080069	0.977099	0.890635	250	2	FALSE	BnaCnng07700D	223.564	250	0	0	0.992188	FALSE	0	BnaCnng07700D	7074	0.873297
114	1.07031	0.00055423	0.934307	0.919938	238	2	FALSE	BnaCnng02340D	227.214	238	0	0	0.976562	FALSE	0	BnaCnng02340D	4786	0.887556
115	1.28125	0.00067109	0.780488	0.960442	184	2	FALSE	BnaC09g53660D	234.799	184	0	0	0.90625	FALSE	0	BnaC09g53660D	2198	0.917183
116	1.10938	0.00059202	0.901408	0.934809	228	2	FALSE	BnaC09g43920D	229.14	228	0	0	0.963542	FALSE	0	BnaC09g43920D	3848	0.89508
117	1.01953	0.00091592	0.980843	0.88545	251	2	FALSE	BnaC09g40960D	222.92	251	0	0	0.99349	FALSE	0	BnaC09g40960D	7628	0.870783
118	1.04297	0.00057982	0.958801	0.907829	245	2	FALSE	BnaC09g40900D	225.69	245	0	0	0.985677	FALSE	0	BnaC09g40900D	5616	0.881601
119	1.01953	0.00091592	0.980843	0.88545	251	2	FALSE	BnaC09g40420D	222.92	251	0	0	0.99349	FALSE	0	BnaC09g40420D	7628	0.870783
120	1.04688	0.00066574	0.955224	0.906767	244	2	FALSE	BnaC09g36940D	225.57	244	0	0	0.984375	FALSE	0	BnaC09g36940D	5906	0.881132
121	1.10547	0.00042158	0.904594	0.934076	229	2	FALSE	BnaC09g36230D	228.821	229	0	0	0.964844	FALSE	0	BnaC09g36230D	3628	0.893832
122	1.29297	0.00034227	0.773414	0.970473	181	2	FALSE	BnaC09g27950D	236.11	181	0	0	0.902344	FALSE	0	BnaC09g27950D	1340	0.922307
123	1.28906	9.641e-05	0.775758	0.973104	182	2	FALSE	BnaC09g25070D	234.857	182	0	0	0.903646	FALSE	0	BnaC09g25070D	908	0.917411
124	1.03906	0.00059555	0.962406	0.906056	246	2	FALSE	BnaC09g23000D	225.463	246	0	0	0.986979	FALSE	0	BnaC09g23000D	5806	0.880716
125	1.05469	0.00057231	0.948148	0.91204	242	2	FALSE	BnaC09g21510D	226.227	242	0	0	0.981771	FALSE	0	BnaC09g21510D	5186	0.8837
126	1.02734	0.00072291	0.973384	0.895356	249	2	FALSE	BnaC09g02840D	224.145	249	0	0	0.990885	FALSE	0	BnaC09g02840D	6708	0.875565
127	1.08203	0.00038113	0.924188	0.931406	235	2	FALSE	BnaC08g39300D	228.57	235	0	0	0.972656	FALSE	0	BnaC08g39300D	3828	0.892852
128	1.01953	0.00095759	0.980843	0.885036	251	2	FALSE	BnaC08g35060D	222.865	251	0	0	0.99349	FALSE	0	BnaC08g35060D	7710	0.870565
129	1.08594	0.00073898	0.920863	0.917795	234	2	FALSE	BnaC08g29590D	227.064	234	0	0	0.971354	FALSE	0	BnaC08g29590D	5040	0.886969
130	1.01562	0.00118265	0.984615	0.87915	252	2	FALSE	BnaC08g24280D	222.123	252	0	0	0.994792	FALSE	0	BnaC08g24280D	8370	0.867668
131	1.03125	0.00065738	0.969697	0.899896	248	2	FALSE	BnaC08g21610D	224.706	248	0	0	0.989583	FALSE	0	BnaC08g21610D	6276	0.877756
132	1.07031	0.00051041	0.934307	0.921923	238	2	FALSE	BnaC08g19640D	227.42	238	0	0	0.976562	FALSE	0	BnaC08g19640D	4650	0.88836
133	1.02734	0.00080397	0.973384	0.893056	249	2	FALSE	BnaC08g17430D	223.867	249	0	0	0.990885	FALSE	0	BnaC08g17430D	6986	0.874482
134	1.05859	0.00140454	0.944649	0.907158	241	2	FALSE	BnaC08g14980D	225.656	241	0	0	0.980469	FALSE	0	BnaC08g14980D	6374	0.881467
135	1.03125	0.00065738	0.969697	0.899896	248	2	FALSE	BnaC08g12710D	224.706	248	0	0	0.989583	FALSE	0	BnaC08g12710D	6276	0.877756
136	1.08984	0.00082428	0.917563	0.923746	233	2	FALSE	BnaC08g12570D	227.751	233	0	0	0.970052	FALSE	0	BnaC08g12570D	4674	0.889653
137	1.17188	0.00016675	0.853333	0.963784	212	2	FALSE	BnaC08g12030D	233.028	212	0	0	0.942708	FALSE	0	BnaC08g12030D	1636	0.910267
138	1.03906	0.00064642	0.962406	0.9037	246	2	FALSE	BnaC08g05290D	225.195	246	0	0	0.986979	FALSE	0	BnaC08g05290D	5924	0.879668
139	1.04297	0.00116304	0.958801	0.902308	245	2	FALSE	BnaC07g51130D	225.02	245	0	0	0.985677	FALSE	0	BnaC07g51130D	6548	0.878986
140	1.08594	0.00045769	0.920863	0.932101	234	2	FALSE	BnaC07g50940D	228.739	234	0	0	0.971354	FALSE	0	BnaC07g50940D	3916	0.893513
141	1.29688	6.094e-05	0.771084	0.982557	180	2	FALSE	BnaC07g49860D	236.033	180	0	0	0.901042	FALSE	0	BnaC07g49860D	570	0.922005
142	1.02344	0.00083682	0.977099	0.89012	250	2	FALSE	BnaC07g49810D	223.496	250	0	0	0.992188	FALSE	0	BnaC07g49810D	7260	0.873031
143	1.02734	0.00072291	0.973384	0.895356	249	2	FALSE	BnaC07g49070D	224.145	249	0	0	0.990885	FALSE	0	BnaC07g49070D	6708	0.875565
144	1.29297	0.00028559	0.773414	0.968017	181	2	FALSE	BnaC07g45080D	235.74	181	0	0	0.902344	FALSE	0	BnaC07g45080D	1282	0.920861
145	1.03125	0.00065738	0.969697	0.899896	248	2	FALSE	BnaC07g44490D	224.706	248	0	0	0.989583	FALSE	0	BnaC07g44490D	6276	0.877756
146	1.04688	0.00053301	0.955224	0.912433	244	2	FALSE	BnaC07g39360D	226.238	244	0	0	0.984375	FALSE	0	BnaC07g39360D	5320	0.883741
147	1.16016	0.00022414	0.861953	0.962443	215	2	FALSE	BnaC07g38150D	232.777	215	0	0	0.946615	FALSE	0	BnaC07g38150D	1908	0.909284
148	1.24219	9.905e-05	0.805031	0.975268	194	2	FALSE	BnaC07g36850D	235.119	194	0	0	0.919271	FALSE	0	BnaC07g36850D	944	0.918432
149	1.03125	0.00065738	0.969697	0.899896	248	2	FALSE	BnaC07g25710D	224.706	248	0	0	0.989583	FALSE	0	BnaC07g25710D	6276	0.877756
150	1.10938	0.00023961	0.901408	0.950344	228	2	FALSE	BnaC07g23850D	231.022	228	0	0	0.963542	FALSE	0	BnaC07g23850D	2612	0.902429
151	1.20703	0.0001652	0.828479	0.971468	203	2	FALSE	BnaC07g22660D	234.315	203	0	0	0.93099	FALSE	0	BnaC07g22660D	1312	0.915294
152	1.16797	0.00011661	0.856187	0.972407	213	2	FALSE	BnaC07g15130D	234.249	213	0	0	0.94401	FALSE	0	BnaC07g15130D	1256	0.915034
153	1.01953	0.00091592	0.980843	0.88545	251	2	FALSE	BnaC07g14250D	222.92	251	0	0	0.99349	FALSE	0	BnaC07g14250D	7628	0.870783
154	1.01953	0.00091592	0.980843	0.88545	251	2	FALSE	BnaC07g07960D	222.92	251	0	0	0.99349	FALSE	0	BnaC07g07960D	7628	0.870783
155	1.04297	0.00072126	0.958801	0.904215	245	2	FALSE	BnaC06g43800D	225.249	245	0	0	0.985677	FALSE	0	BnaC06g43800D	6150	0.879879
156	1.08984	0.00035997	0.917563	0.934475	233	2	FALSE	BnaC06g37800D	228.918	233	0	0	0.970052	FALSE	0	BnaC06g37800D	3600	0.894213
157	1.02734	0.00102175	0.973384	0.889947	249	2	FALSE	BnaC06g36140D	223.466	249	0	0	0.990885	FALSE	0	BnaC06g36140D	7438	0.872914
158	1.01562	0.00118265	0.984615	0.87915	252	2	FALSE	BnaC06g33650D	222.123	252	0	0	0.994792	FALSE	0	BnaC06g33650D	8370	0.867668
159	1.04297	0.00091148	0.958801	0.900201	245	2	FALSE	BnaC06g33050D	224.743	245	0	0	0.985677	FALSE	0	BnaC06g33050D	6578	0.877902
160	1.03906	0.00059927	0.962406	0.905691	246	2	FALSE	BnaC06g32190D	225.435	246	0	0	0.986979	FALSE	0	BnaC06g32190D	5792	0.880605
161	1.02344	0.00084783	0.977099	0.889896	250	2	FALSE	BnaC06g23490D	223.472	250	0	0	0.992188	FALSE	0	BnaC06g23490D	7178	0.872938
162	1.08203	0.00035722	0.924188	0.934097	235	2	FALSE	BnaC06g08140D	228.945	235	0	0	0.972656	FALSE	0	BnaC06g08140D	3688	0.894315
163	1.01953	0.00091592	0.980843	0.88545	251	2	FALSE	BnaC06g04740D	222.92	251	0	0	0.99349	FALSE	0	BnaC06g04740D	7628	0.870783
164	1.02344	0.00087624	0.977099	0.889703	250	2	FALSE	BnaC05g49190D	223.44	250	0	0	0.992188	FALSE	0	BnaC05g49190D	7336	0.872812
165	1.26953	5.46e-05	0.787692	0.985567	187	2	FALSE	BnaC05g45650D	237.444	187	0	0	0.910156	FALSE	0	BnaC05g45650D	510	0.927515
166	1.03125	0.00074063	0.969697	0.897414	248	2	FALSE	BnaC05g37040D	224.395	248	0	0	0.989583	FALSE	0	BnaC05g37040D	6590	0.876544
167	1.38672	1.17e-05	0.721127	0.995001	158	3	FALSE	BnaC05g23350D	238.975	158	0	0	0.871094	FALSE	0	BnaC05g23350D	124	0.937156
168	1.16797	0.0001682	0.856187	0.963726	213	2	FALSE	BnaC05g20240D	232.977	213	0	0	0.94401	FALSE	0	BnaC05g20240D	1650	0.910065
169	1.0625	0.00046815	0.941176	0.921932	240	2	FALSE	BnaC05g10550D	227.425	240	0	0	0.979167	FALSE	0	BnaC05g10550D	4650	0.888379
170	1.07812	0.00034923	0.927536	0.934187	236	2	FALSE	BnaC05g06680D	228.941	236	0	0	0.973958	FALSE	0	BnaC05g06680D	3734	0.8943
171	1.15234	0.00024129	0.867797	0.95908	217	2	FALSE	BnaC05g05510D	232.267	217	0	0	0.949219	FALSE	0	BnaC05g05510D	2078	0.907294
172	1.03125	0.00069745	0.969697	0.898492	248	2	FALSE	BnaC04g56650D	224.532	248	0	0	0.989583	FALSE	0	BnaC04g56650D	6374	0.877079
173	1.06641	0.00054763	0.937729	0.921311	239	2	FALSE	BnaC04g49770D	227.385	239	0	0	0.977865	FALSE	0	BnaC04g49770D	4752	0.888222
174	1.21875	0.00014544	0.820513	0.975477	200	2	FALSE	BnaC04g44070D	235.35	200	0	0	0.927083	FALSE	0	BnaC04g44070D	1132	0.919336
175	1.08594	0.00041205	0.920863	0.93078	234	2	FALSE	BnaC04g30550D	228.564	234	0	0	0.971354	FALSE	0	BnaC04g30550D	3828	0.892829
176	1.02344	0.00087624	0.977099	0.889703	250	2	FALSE	BnaC04g28590D	223.44	250	0	0	0.992188	FALSE	0	BnaC04g28590D	7336	0.872812
177	1.04297	0.00068486	0.958801	0.90455	245	2	FALSE	BnaC04g24960D	225.298	245	0	0	0.985677	FALSE	0	BnaC04g24960D	6086	0.88007
178	1.16406	0.00168176	0.85906	0.941644	214	2	FALSE	BnaC04g24790D	230.528	214	0	0	0.945312	FALSE	0	BnaC04g24790D	5034	0.9005
179	1.07422	0.00073126	0.930909	0.91883	237	2	FALSE	BnaC04g22630D	227.097	237	0	0	0.97526	FALSE	0	BnaC04g22630D	5086	0.887098
180	1.01953	0.00109801	0.980843	0.883761	251	2	FALSE	BnaC04g15690D	222.693	251	0	0	0.99349	FALSE	0	BnaC04g15690D	7988	0.869895
181	1.08203	0.00032981	0.924188	0.936861	235	2	FALSE	BnaC04g15270D	229.285	235	0	0	0.972656	FALSE	0	BnaC04g15270D	3542	0.895645
182	1.29688	7.31e-06	0.771084	0.997641	180	2	FALSE	BnaC04g10710D	240.05	180	0	0	0.901042	FALSE	0	BnaC04g10710D	78	0.937695
183	1.04688	0.00155396	0.955224	0.898941	244	2	FALSE	BnaC04g02860D	224.602	244	0	0	0.984375	FALSE	0	BnaC04g02860D	7184	0.877353
184	1.02344	0.00084783	0.977099	0.889896	250	2	FALSE	BnaC04g01940D	223.472	250	0	0	0.992188	FALSE	0	BnaC04g01940D	7178	0.872938
185	1.03516	0.00062288	0.966038	0.903196	247	2	FALSE	BnaC04g01290D	225.113	247	0	0	0.988281	FALSE	0	BnaC04g01290D	6026	0.879349
186	1.02344	0.00083682	0.977099	0.89012	250	2	FALSE	BnaC03g76030D	223.496	250	0	0	0.992188	FALSE	0	BnaC03g76030D	7260	0.873031
187	1.02344	0.00083682	0.977099	0.89012	250	2	FALSE	BnaC03g74180D	223.496	250	0	0	0.992188	FALSE	0	BnaC03g74180D	7260	0.873031
188	1.22266	0.00010819	0.817891	0.974011	199	2	FALSE	BnaC03g73070D	234.779	199	0	0	0.925781	FALSE	0	BnaC03g73070D	1036	0.917105
189	1.02344	0.00080069	0.977099	0.890635	250	2	FALSE	BnaC03g72390D	223.564	250	0	0	0.992188	FALSE	0	BnaC03g72390D	7074	0.873297
190	1.14453	0.00013795	0.87372	0.967911	219	2	FALSE	BnaC03g64660D	233.352	219	0	0	0.951823	FALSE	0	BnaC03g64660D	1548	0.91153
191	1.01953	0.00091592	0.980843	0.88545	251	2	FALSE	BnaC03g50410D	222.92	251	0	0	0.99349	FALSE	0	BnaC03g50410D	7628	0.870783
192	1.03516	0.00062118	0.966038	0.903295	247	2	FALSE	BnaC03g49050D	225.121	247	0	0	0.988281	FALSE	0	BnaC03g49050D	6018	0.879381
193	1.01953	0.00091592	0.980843	0.88545	251	2	FALSE	BnaC03g46520D	222.92	251	0	0	0.99349	FALSE	0	BnaC03g46520D	7628	0.870783
194	1.02734	0.00072291	0.973384	0.895356	249	2	FALSE	BnaC03g44750D	224.145	249	0	0	0.990885	FALSE	0	BnaC03g44750D	6708	0.875565
195	1.14062	0.00025887	0.876712	0.956538	220	2	FALSE	BnaC03g44240D	231.864	220	0	0	0.953125	FALSE	0	BnaC03g44240D	2254	0.905717
196	1.14453	0.00020878	0.87372	0.957228	219	2	FALSE	BnaC03g43680D	231.904	219	0	0	0.951823	FALSE	0	BnaC03g43680D	2064	0.905875
197	1.04688	0.00057864	0.955224	0.90987	244	2	FALSE	BnaC03g31360D	225.951	244	0	0	0.984375	FALSE	0	BnaC03g31360D	5538	0.88262
198	1.24609	2.139e-05	0.802508	0.993685	193	2	FALSE	BnaC03g29300D	238.389	193	0	0	0.917969	FALSE	0	BnaC03g29300D	238	0.931205
199	1.04297	0.00072797	0.958801	0.90368	245	2	FALSE	BnaC03g28730D	225.139	245	0	0	0.985677	FALSE	0	BnaC03g28730D	6168	0.879448
200	1.07031	0.00052089	0.934307	0.924086	238	2	FALSE	BnaC03g25090D	227.735	238	0	0	0.976562	FALSE	0	BnaC03g25090D	4554	0.889591
201	1.05469	0.00049844	0.948148	0.916635	242	2	FALSE	BnaC03g24470D	226.744	242	0	0	0.981771	FALSE	0	BnaC03g24470D	4964	0.885718
202	1.03906	0.00058707	0.962406	0.90662	246	2	FALSE	BnaC03g23270D	225.533	246	0	0	0.986979	FALSE	0	BnaC03g23270D	5770	0.880986
203	1.03906	0.00063259	0.962406	0.904297	246	2	FALSE	BnaC03g22610D	225.24	246	0	0	0.986979	FALSE	0	BnaC03g22610D	5994	0.879843
204	1.26953	0.00031981	0.787692	0.964349	187	2	FALSE	BnaC03g21000D	234.877	187	0	0	0.910156	FALSE	0	BnaC03g21000D	1538	0.917488
205	1.03125	0.00065738	0.969697	0.899896	248	2	FALSE	BnaC03g07670D	224.706	248	0	0	0.989583	FALSE	0	BnaC03g07670D	6276	0.877756
206	1.21094	7.809e-05	0.825806	0.9801	202	2	FALSE	BnaC03g05800D	235.95	202	0	0	0.929688	FALSE	0	BnaC03g05800D	824	0.921682
207	1.20703	4.44e-05	0.828479	0.987758	203	2	FALSE	BnaC03g05760D	236.665	203	0	0	0.93099	FALSE	0	BnaC03g05760D	508	0.924473
208	1.15234	0.00033707	0.867797	0.948967	217	2	FALSE	BnaC02g36940D	231.014	217	0	0	0.949219	FALSE	0	BnaC02g36940D	2570	0.902398
209	1.23047	0.00073569	0.812698	0.950948	197	2	FALSE	BnaC02g34800D	232.614	197	0	0	0.923177	FALSE	0	BnaC02g34800D	2690	0.908649
210	1.05859	0.00060462	0.944649	0.914972	241	2	FALSE	BnaC02g28790D	226.552	241	0	0	0.980469	FALSE	0	BnaC02g28790D	5194	0.884968
211	1.01953	0.00091592	0.980843	0.88545	251	2	FALSE	BnaC02g09080D	222.92	251	0	0	0.99349	FALSE	0	BnaC02g09080D	7628	0.870783
212	1.03125	0.00065738	0.969697	0.899896	248	2	FALSE	BnaC01g44770D	224.706	248	0	0	0.989583	FALSE	0	BnaC01g44770D	6276	0.877756
213	1.02344	0.00080069	0.977099	0.890635	250	2	FALSE	BnaC01g44080D	223.564	250	0	0	0.992188	FALSE	0	BnaC01g44080D	7074	0.873297
214	1.11719	0.00023218	0.895105	0.951937	226	2	FALSE	BnaC01g39460D	231.243	226	0	0	0.960938	FALSE	0	BnaC01g39460D	2486	0.903294
215	1.26953	0.00044984	0.787692	0.969582	187	2	FALSE	BnaC01g37370D	235.305	187	0	0	0.910156	FALSE	0	BnaC01g37370D	1660	0.919159
216	1.01953	0.00102575	0.980843	0.884653	251	2	FALSE	BnaC01g36330D	222.817	251	0	0	0.99349	FALSE	0	BnaC01g36330D	7734	0.870378
217	1.06641	0.000468	0.937729	0.922506	239	2	FALSE	BnaC01g36030D	227.49	239	0	0	0.977865	FALSE	0	BnaC01g36030D	4584	0.888631
218	1.03906	0.0006853	0.962406	0.901775	246	2	FALSE	BnaC01g21880D	224.955	246	0	0	0.986979	FALSE	0	BnaC01g21880D	6148	0.878732
219	1.15234	0.0001938	0.867797	0.959763	217	2	FALSE	BnaC01g04650D	232.253	217	0	0	0.949219	FALSE	0	BnaC01g04650D	1906	0.90724
220	1.12891	0.00021114	0.885813	0.955925	223	2	FALSE	BnaC01g03610D	231.874	223	0	0	0.957031	FALSE	0	BnaC01g03610D	2198	0.90576
221	1.07422	0.00053423	0.930909	0.92237	237	2	FALSE	BnaC01g02020D	227.515	237	0	0	0.97526	FALSE	0	BnaC01g02020D	4588	0.88873
222	1.05469	0.00094141	0.948148	0.909262	242	2	FALSE	BnaAnng38620D	225.88	242	0	0	0.981771	FALSE	0	BnaAnng38620D	5858	0.882344
223	1.05469	0.00049131	0.948148	0.917355	242	2	FALSE	BnaAnng38310D	226.831	242	0	0	0.981771	FALSE	0	BnaAnng38310D	4936	0.886057
224	1.03125	0.00065738	0.969697	0.899896	248	2	FALSE	BnaAnng37320D	224.706	248	0	0	0.989583	FALSE	0	BnaAnng37320D	6276	0.877756
225	1.02344	0.00083682	0.977099	0.89012	250	2	FALSE	BnaAnng36400D	223.496	250	0	0	0.992188	FALSE	0	BnaAnng36400D	7260	0.873031
226	1.01953	0.00109801	0.980843	0.883761	251	2	FALSE	BnaAnng34440D	222.693	251	0	0	0.99349	FALSE	0	BnaAnng34440D	7988	0.869895
227	1.02344	0.00080069	0.977099	0.890635	250	2	FALSE	BnaAnng32350D	223.564	250	0	0	0.992188	FALSE	0	BnaAnng32350D	7074	0.873297
228	1.03125	0.0006946	0.969697	0.898165	248	2	FALSE	BnaAnng28680D	224.484	248	0	0	0.989583	FALSE	0	BnaAnng28680D	6464	0.87689
229	1.05469	0.00143533	0.948148	0.90357	242	2	FALSE	BnaAnng26590D	225.178	242	0	0	0.981771	FALSE	0	BnaAnng26590D	6648	0.8796
230	1.02344	0.0010559	0.977099	0.887036	250	2	FALSE	BnaAnng25800D	223.096	250	0	0	0.992188	FALSE	0	BnaAnng25800D	7708	0.871469
231	1.03516	0.00070524	0.966038	0.900695	247	2	FALSE	BnaAnng25090D	224.802	247	0	0	0.988281	FALSE	0	BnaAnng25090D	6338	0.878131
232	1.14453	0.00041515	0.87372	0.946881	219	2	FALSE	BnaAnng24290D	230.836	219	0	0	0.951823	FALSE	0	BnaAnng24290D	2834	0.901702
233	1.20312	0.00025872	0.831169	0.958756	204	2	FALSE	BnaAnng22800D	232.588	204	0	0	0.932292	FALSE	0	BnaAnng22800D	1856	0.908548
234	1.04297	0.00092497	0.958801	0.899097	245	2	FALSE	BnaAnng22690D	224.592	245	0	0	0.985677	FALSE	0	BnaAnng22690D	6656	0.877312
235	1.09766	0.00045091	0.911032	0.933296	231	2	FALSE	BnaAnng14100D	228.957	231	0	0	0.967448	FALSE	0	BnaAnng14100D	3742	0.894362
236	1.01562	0.00118265	0.984615	0.87915	252	2	FALSE	BnaAnng13050D	222.123	252	0	0	0.994792	FALSE	0	BnaAnng13050D	8370	0.867668
237	1.22266	0.00019849	0.817891	0.967565	199	2	FALSE	BnaAnng12340D	234.176	199	0	0	0.925781	FALSE	0	BnaAnng12340D	1474	0.91475
238	1.17188	0.00046858	0.853333	0.948091	212	2	FALSE	BnaAnng07300D	231.439	212	0	0	0.942708	FALSE	0	BnaAnng07300D	2632	0.904057
239	1.03125	0.00074063	0.969697	0.897414	248	2	FALSE	BnaAnng02850D	224.395	248	0	0	0.989583	FALSE	0	BnaAnng02850D	6590	0.876544
240	1.02734	0.00081214	0.973384	0.893088	249	2	FALSE	BnaA10g26560D	223.871	249	0	0	0.990885	FALSE	0	BnaA10g26560D	6924	0.874498
241	1.05078	0.00087232	0.951673	0.904159	243	2	FALSE	BnaA10g21990D	225.243	243	0	0	0.983073	FALSE	0	BnaA10g21990D	6244	0.879855
242	1.03516	0.00071139	0.966038	0.899115	247	2	FALSE	BnaA10g05520D	224.628	247	0	0	0.988281	FALSE	0	BnaA10g05520D	6358	0.877451
243	1.02344	0.00080069	0.977099	0.890635	250	2	FALSE	BnaA10g00310D	223.564	250	0	0	0.992188	FALSE	0	BnaA10g00310D	7074	0.873297
244	1.03125	0.00100755	0.969697	0.891374	248	2	FALSE	BnaA09g44370D	223.641	248	0	0	0.989583	FALSE	0	BnaA09g44370D	7290	0.873598
245	1.02344	0.00080069	0.977099	0.890635	250	2	FALSE	BnaA09g36770D	223.564	250	0	0	0.992188	FALSE	0	BnaA09g36770D	7074	0.873297
246	1.02734	0.00073419	0.973384	0.895129	249	2	FALSE	BnaA09g36480D	224.12	249	0	0	0.990885	FALSE	0	BnaA09g36480D	6634	0.875471
247	1.09766	0.0002927	0.911032	0.942631	231	2	FALSE	BnaA09g31380D	230.039	231	0	0	0.967448	FALSE	0	BnaA09g31380D	3102	0.89859
248	1.24219	0.00071242	0.805031	0.952032	194	2	FALSE	BnaA09g26390D	232.82	194	0	0	0.919271	FALSE	0	BnaA09g26390D	2586	0.909452
249	1.0625	0.00043101	0.941176	0.923919	240	2	FALSE	BnaA09g23980D	227.671	240	0	0	0.979167	FALSE	0	BnaA09g23980D	4448	0.889339
250	1.15234	0.00026007	0.867797	0.95204	217	2	FALSE	BnaA09g22480D	231.406	217	0	0	0.949219	FALSE	0	BnaA09g22480D	2284	0.903928
251	1.17188	8.526e-05	0.853333	0.978449	212	2	FALSE	BnaA09g19660D	234.967	212	0	0	0.942708	FALSE	0	BnaA09g19660D	972	0.91784
252	1.02344	0.00080069	0.977099	0.890635	250	2	FALSE	BnaA09g19440D	223.564	250	0	0	0.992188	FALSE	0	BnaA09g19440D	7074	0.873297
253	1.04688	0.00053604	0.955224	0.912231	244	2	FALSE	BnaA09g12890D	226.201	244	0	0	0.984375	FALSE	0	BnaA09g12890D	5320	0.883597
254	1.01562	0.00118265	0.984615	0.87915	252	2	FALSE	BnaA09g04010D	222.123	252	0	0	0.994792	FALSE	0	BnaA09g04010D	8370	0.867668
255	1.76172	0.00018399	0.567627	0.940604	63	3	FALSE	BnaA09g01900D	221.413	63	0	0	0.746094	FALSE	0	BnaA09g01900D	368	0.871704
256	1.125	0.00029833	0.888889	0.950432	224	2	FALSE	BnaA08g24570D	230.942	224	0	0	0.958333	FALSE	0	BnaA08g24570D	2638	0.902117
257	1.01953	0.00091592	0.980843	0.88545	251	2	FALSE	BnaA08g18560D	222.92	251	0	0	0.99349	FALSE	0	BnaA08g18560D	7628	0.870783
258	1.01953	0.00095759	0.980843	0.885036	251	2	FALSE	BnaA08g16930D	222.865	251	0	0	0.99349	FALSE	0	BnaA08g16930D	7710	0.870565
259	1.02344	0.00080069	0.977099	0.890635	250	2	FALSE	BnaA08g15770D	223.564	250	0	0	0.992188	FALSE	0	BnaA08g15770D	7074	0.873297
260	1.23047	4.111e-05	0.812698	0.98876	197	2	FALSE	BnaA08g13020D	237.122	197	0	0	0.923177	FALSE	0	BnaA08g13020D	446	0.926257
261	1.06641	0.00049691	0.937729	0.923034	239	2	FALSE	BnaA08g11680D	227.569	239	0	0	0.977865	FALSE	0	BnaA08g11680D	4620	0.888942
262	1.09375	0.00029703	0.914286	0.941782	232	2	FALSE	BnaA07g29680D	229.927	232	0	0	0.96875	FALSE	0	BnaA07g29680D	3162	0.898151
263	1.01953	0.00109801	0.980843	0.883761	251	2	FALSE	BnaA07g29640D	222.693	251	0	0	0.99349	FALSE	0	BnaA07g29640D	7988	0.869895
264	1.08594	0.00036972	0.920863	0.932944	234	2	FALSE	BnaA07g25790D	228.774	234	0	0	0.971354	FALSE	0	BnaA07g25790D	3718	0.893647
265	1.12109	0.00020137	0.891986	0.956548	225	2	FALSE	BnaA07g25260D	231.858	225	0	0	0.959635	FALSE	0	BnaA07g25260D	2204	0.905694
266	1.19922	0.0001317	0.833876	0.969823	205	2	FALSE	BnaA07g23930D	234.078	205	0	0	0.933594	FALSE	0	BnaA07g23930D	1274	0.914367
267	1.34375	0.00012899	0.744186	0.970345	168	2	FALSE	BnaA07g23670D	234.887	168	0	0	0.885417	FALSE	0	BnaA07g23670D	950	0.917527
268	1.02734	0.00072291	0.973384	0.895356	249	2	FALSE	BnaA07g19060D	224.145	249	0	0	0.990885	FALSE	0	BnaA07g19060D	6708	0.875565
269	1.05469	0.00052478	0.948148	0.9142	242	2	FALSE	BnaA07g16810D	226.475	242	0	0	0.981771	FALSE	0	BnaA07g16810D	5056	0.884669
270	1.21484	0.00016194	0.823151	0.971841	201	2	FALSE	BnaA07g10300D	234.721	201	0	0	0.928385	FALSE	0	BnaA07g10300D	1266	0.91688
271	1.23047	0.00010404	0.812698	0.974826	197	2	FALSE	BnaA07g01120D	235.259	197	0	0	0.923177	FALSE	0	BnaA07g01120D	984	0.91898
272	1.04688	0.0005951	0.955224	0.909128	244	2	FALSE	BnaA06g37280D	225.861	244	0	0	0.984375	FALSE	0	BnaA06g37280D	5508	0.882268
273	1.05078	0.00058852	0.951673	0.910213	243	2	FALSE	BnaA06g34460D	225.984	243	0	0	0.983073	FALSE	0	BnaA06g34460D	5356	0.882748
274	1.05469	0.00063479	0.948148	0.913137	242	2	FALSE	BnaA06g29860D	226.339	242	0	0	0.981771	FALSE	0	BnaA06g29860D	5446	0.884136
275	1.07812	0.00038652	0.927536	0.930545	236	2	FALSE	BnaA06g25530D	228.47	236	0	0	0.973958	FALSE	0	BnaA06g25530D	3930	0.892462
276	1.14062	0.00047733	0.876712	0.936322	220	2	FALSE	BnaA06g23630D	229.595	220	0	0	0.953125	FALSE	0	BnaA06g23630D	3274	0.896857
277	1.25391	8.254e-05	0.797508	0.978837	191	2	FALSE	BnaA06g23430D	235.44	191	0	0	0.915365	FALSE	0	BnaA06g23430D	778	0.919687
278	1.26172	1.476e-05	0.79257	0.995497	189	2	FALSE	BnaA06g22070D	238.963	189	0	0	0.91276	FALSE	0	BnaA06g22070D	164	0.933449
279	1.02344	0.00083682	0.977099	0.89012	250	2	FALSE	BnaA06g21520D	223.496	250	0	0	0.992188	FALSE	0	BnaA06g21520D	7260	0.873031
280	1.02734	0.00083704	0.973384	0.893024	249	2	FALSE	BnaA06g21110D	223.847	249	0	0	0.990885	FALSE	0	BnaA06g21110D	7064	0.874404
281	1.0625	0.00082146	0.941176	0.909519	240	2	FALSE	BnaA06g15550D	225.892	240	0	0	0.979167	FALSE	0	BnaA06g15550D	5760	0.882389
282	1.03516	0.00070524	0.966038	0.900695	247	2	FALSE	BnaA06g15170D	224.802	247	0	0	0.988281	FALSE	0	BnaA06g15170D	6338	0.878131
283	1.03906	0.00058707	0.962406	0.90662	246	2	FALSE	BnaA06g13680D	225.533	246	0	0	0.986979	FALSE	0	BnaA06g13680D	5770	0.880986
284	1.1875	0.00018994	0.842105	0.967298	208	2	FALSE	BnaA06g10950D	233.793	208	0	0	0.9375	FALSE	0	BnaA06g10950D	1558	0.913255
285	1.03516	0.00062118	0.966038	0.903295	247	2	FALSE	BnaA06g05240D	225.121	247	0	0	0.988281	FALSE	0	BnaA06g05240D	6018	0.879381
286	1.14844	0.00017135	0.870748	0.962077	218	2	FALSE	BnaA05g36710D	232.706	218	0	0	0.950521	FALSE	0	BnaA05g36710D	1824	0.909009
287	1.03516	0.00062118	0.966038	0.903295	247	2	FALSE	BnaA05g33740D	225.121	247	0	0	0.988281	FALSE	0	BnaA05g33740D	6018	0.879381
288	1.02344	0.00080069	0.977099	0.890635	250	2	FALSE	BnaA05g25680D	223.564	250	0	0	0.992188	FALSE	0	BnaA05g25680D	7074	0.873297
289	1.07422	0.00046184	0.930909	0.927448	237	2	FALSE	BnaA05g18490D	228.127	237	0	0	0.97526	FALSE	0	BnaA05g18490D	4296	0.891119
290	1.04297	0.00056013	0.958801	0.909502	245	2	FALSE	BnaA05g13440D	225.886	245	0	0	0.985677	FALSE	0	BnaA05g13440D	5552	0.882366
291	1.07422	0.00036261	0.930909	0.932346	237	2	FALSE	BnaA05g12740D	228.713	237	0	0	0.97526	FALSE	0	BnaA05g12740D	3868	0.89341
292	1.13672	0.00060298	0.879725	0.946195	221	2	FALSE	BnaA05g08070D	230.674	221	0	0	0.954427	FALSE	0	BnaA05g08070D	3084	0.901071
293	1.02344	0.00080069	0.977099	0.890635	250	2	FALSE	BnaA04g25910D	223.564	250	0	0	0.992188	FALSE	0	BnaA04g25910D	7074	0.873297
294	1.03516	0.00075056	0.966038	0.898851	247	2	FALSE	BnaA04g25900D	224.591	247	0	0	0.988281	FALSE	0	BnaA04g25900D	6424	0.877309
295	1.02344	0.00080069	0.977099	0.890635	250	2	FALSE	BnaA04g24410D	223.564	250	0	0	0.992188	FALSE	0	BnaA04g24410D	7074	0.873297
296	1.12891	0.00023182	0.885813	0.953581	223	2	FALSE	BnaA04g20190D	231.377	223	0	0	0.957031	FALSE	0	BnaA04g20190D	2316	0.903815
297	1.19531	0.00011332	0.836601	0.97291	206	2	FALSE	BnaA04g07830D	234.573	206	0	0	0.934896	FALSE	0	BnaA04g07830D	1156	0.9163
298	1.04688	0.00069506	0.955224	0.906935	244	2	FALSE	BnaA04g04700D	225.582	244	0	0	0.984375	FALSE	0	BnaA04g04700D	5942	0.88118
299	1.39844	6.59e-05	0.715084	0.985589	155	3	FALSE	BnaA04g02190D	237.277	155	0	0	0.867188	FALSE	0	BnaA04g02190D	432	0.9305
300	1.30078	6.222e-05	0.768769	0.981985	179	2	FALSE	BnaA03g55410D	236.503	179	0	0	0.89974	FALSE	0	BnaA03g55410D	582	0.923839
301	1.07031	0.00043073	0.934307	0.924902	238	2	FALSE	BnaA03g53480D	227.761	238	0	0	0.976562	FALSE	0	BnaA03g53480D	4330	0.889689
302	1.17969	0.00020168	0.847682	0.965231	210	2	FALSE	BnaA03g53060D	233.267	210	0	0	0.940104	FALSE	0	BnaA03g53060D	1674	0.911198
303	1.51953	0.00039468	0.658098	0.95735	123	2	FALSE	BnaA03g44360D	233.138	123	0	0	0.826823	FALSE	0	BnaA03g44360D	1174	0.910696
304	1.08594	0.00042098	0.920863	0.932724	234	2	FALSE	BnaA03g37890D	228.782	234	0	0	0.971354	FALSE	0	BnaA03g37890D	3902	0.89368
305	1.20703	0.00011791	0.828479	0.972687	203	2	FALSE	BnaA03g25790D	234.404	203	0	0	0.93099	FALSE	0	BnaA03g25790D	1132	0.91564
306	1.35938	7.991e-05	0.735632	0.98337	165	3	FALSE	BnaA03g23430D	236.818	165	0	0	0.880208	FALSE	0	BnaA03g23430D	548	0.928699
307	1.02344	0.00080069	0.977099	0.890635	250	2	FALSE	BnaA03g08260D	223.564	250	0	0	0.992188	FALSE	0	BnaA03g08260D	7074	0.873297
308	1.16016	0.0009252	0.861953	0.938405	215	2	FALSE	BnaA03g07380D	230	215	0	0	0.946615	FALSE	0	BnaA03g07380D	3694	0.898438
309	1.0625	0.0005315	0.941176	0.916353	240	2	FALSE	BnaA03g06750D	226.721	240	0	0	0.979167	FALSE	0	BnaA03g06750D	4918	0.885628
310	1.02734	0.00073419	0.973384	0.895129	249	2	FALSE	BnaA03g06200D	224.12	249	0	0	0.990885	FALSE	0	BnaA03g06200D	6634	0.875471
311	1.02734	0.00073419	0.973384	0.895129	249	2	FALSE	BnaA03g05630D	224.12	249	0	0	0.990885	FALSE	0	BnaA03g05630D	6634	0.875471
312	1.23047	0.00016651	0.812698	0.975552	197	2	FALSE	BnaA02g30790D	235.706	197	0	0	0.923177	FALSE	0	BnaA02g30790D	1082	0.920725
313	1.03125	0.00065738	0.969697	0.899896	248	2	FALSE	BnaA02g22980D	224.706	248	0	0	0.989583	FALSE	0	BnaA02g22980D	6276	0.877756
314	1.05078	0.00052225	0.951673	0.913852	243	2	FALSE	BnaA02g14490D	226.424	243	0	0	0.983073	FALSE	0	BnaA02g14490D	5190	0.884468
315	1.14844	0.00013878	0.870748	0.967784	218	2	FALSE	BnaA02g09600D	233.422	218	0	0	0.950521	FALSE	0	BnaA02g09600D	1534	0.911805
316	1.04297	0.00056013	0.958801	0.909502	245	2	FALSE	BnaA02g07800D	225.886	245	0	0	0.985677	FALSE	0	BnaA02g07800D	5552	0.882366
317	1.02734	0.00102457	0.973384	0.889785	249	2	FALSE	BnaA02g00120D	223.43	249	0	0	0.990885	FALSE	0	BnaA02g00120D	7450	0.872772
318	1.02344	0.00080069	0.977099	0.890635	250	2	FALSE	BnaA01g36950D	223.564	250	0	0	0.992188	FALSE	0	BnaA01g36950D	7074	0.873297
319	1.14453	0.00023168	0.87372	0.953123	219	2	FALSE	BnaA01g29300D	231.42	219	0	0	0.951823	FALSE	0	BnaA01g29300D	2286	0.903985
320	1.23828	0.0007419	0.807571	0.958869	195	2	FALSE	BnaA01g26600D	233.872	195	0	0	0.920573	FALSE	0	BnaA01g26600D	2476	0.913562
321	1.20312	0.00015583	0.831169	0.969719	204	2	FALSE	BnaA01g25140D	234.221	204	0	0	0.932292	FALSE	0	BnaA01g25140D	1254	0.914924
322	1.03125	0.00065738	0.969697	0.899896	248	2	FALSE	BnaA01g18030D	224.706	248	0	0	0.989583	FALSE	0	BnaA01g18030D	6276	0.877756
323	1.28516	3.662e-05	0.778115	0.989071	183	2	FALSE	BnaA01g10520D	238.454	183	0	0	0.904948	FALSE	0	BnaA01g10520D	368	0.931459
324	1.05078	0.00104432	0.951673	0.902357	243	2	FALSE	BnaA01g09560D	225.004	243	0	0	0.983073	FALSE	0	BnaA01g09560D	6276	0.878922
325	1.01953	0.00091592	0.980843	0.88545	251	2	FALSE	BnaA01g09370D	222.92	251	0	0	0.99349	FALSE	0	BnaA01g09370D	7628	0.870783
326	1.13672	0.00035468	0.879725	0.948622	221	2	FALSE	BnaA01g05300D	230.91	221	0	0	0.954427	FALSE	0	BnaA01g05300D	2796	0.90199
327	1.02734	0.00076968	0.973384	0.894611	249	2	FALSE	BnaA01g05070D	224.052	249	0	0	0.990885	FALSE	0	BnaA01g05070D	6818	0.875204
328	1.11328	0.00032695	0.898246	0.946084	227	2	FALSE	BnaA01g03240D	230.423	227	0	0	0.96224	FALSE	0	BnaA01g03240D	2932	0.900089

## Sheet: S5-6
Table S5-6 The network relationship of module turquoise.
SUID	AverageShortestPathLength	BetweennessCentrality	ClosenessCentrality	ClusteringCoefficient	Degree	Eccentricity	IsSingleNode	name	NeighborhoodConnectivity	NumberOfDirectedEdges	NumberOfUndirectedEdges	PartnerOfMultiEdgedNodePairs	Radiality	selected	SelfLoops	shared name	Stress	TopologicalCoefficient
72	1.8022	1.142e-05	0.554878	0.980433	54	2	FALSE	BnaC08g29380D	236.833	54	0	0	0.598901	FALSE	0	BnaC08g29380D	56	0.867521
73	1.65201	7.33e-06	0.605322	0.993505	95	2	FALSE	BnaCnng76770D	249.968	95	0	0	0.673993	FALSE	0	BnaCnng76770D	58	0.915635
74	1.53114	2.32e-05	0.65311	0.989419	128	2	FALSE	BnaCnng73600D	254.328	128	0	0	0.734432	FALSE	0	BnaCnng73600D	172	0.931605
75	1.49817	3.66e-06	0.667482	0.997316	137	2	FALSE	BnaCnng42720D	255.964	137	0	0	0.750916	FALSE	0	BnaCnng42720D	50	0.937595
76	1.1685	0.00015256	0.855799	0.968227	227	2	FALSE	BnaUnng04940D	253.991	227	0	0	0.915751	FALSE	0	BnaUnng04940D	1630	0.930371
77	1.19414	0.00029965	0.837423	0.96235	220	2	FALSE	BnaCnng65700D	253.759	220	0	0	0.90293	FALSE	0	BnaCnng65700D	1814	0.92952
78	1.02198	0.00062503	0.978495	0.911295	267	2	FALSE	BnaCnng59690D	245.831	267	0	0	0.989011	FALSE	0	BnaCnng59690D	6300	0.900482
79	1.01465	0.00061959	0.98556	0.905898	269	2	FALSE	BnaCnng55740D	245.097	269	0	0	0.992674	FALSE	0	BnaCnng55740D	6784	0.89779
80	1.16484	0.00016934	0.858491	0.967385	228	2	FALSE	BnaCnng27110D	253.925	228	0	0	0.917582	FALSE	0	BnaCnng27110D	1688	0.93013
81	1.02198	0.00057679	0.978495	0.91076	267	2	FALSE	BnaCnng26840D	245.753	267	0	0	0.989011	FALSE	0	BnaCnng26840D	6338	0.900193
82	1.08425	0.00048665	0.922297	0.939566	250	2	FALSE	BnaCnng24270D	249.628	250	0	0	0.957875	FALSE	0	BnaCnng24270D	3762	0.914388
83	1.00733	0.00069136	0.992727	0.899494	271	2	FALSE	BnaCnng23480D	244.232	271	0	0	0.996337	FALSE	0	BnaCnng23480D	7354	0.894624
84	1.04029	0.00047524	0.961268	0.922348	262	2	FALSE	BnaCnng18070D	247.313	262	0	0	0.979853	FALSE	0	BnaCnng18070D	5310	0.905908
85	1.01099	0.00063309	0.98913	0.903594	270	2	FALSE	BnaCnng13510D	244.789	270	0	0	0.994505	FALSE	0	BnaCnng13510D	7002	0.896663
86	1.61905	4.559e-05	0.617647	0.955751	104	2	FALSE	BnaCnng07770D	248.808	104	0	0	0.690476	FALSE	0	BnaCnng07770D	474	0.911383
87	1.00733	0.00069136	0.992727	0.899494	271	2	FALSE	BnaCnng00290D	244.232	271	0	0	0.996337	FALSE	0	BnaCnng00290D	7354	0.894624
88	1.14286	0.00022895	0.875	0.957045	234	2	FALSE	BnaC09g52270D	252.128	234	0	0	0.928571	FALSE	0	BnaC09g52270D	2342	0.923547
89	1.47253	6.81e-06	0.679104	0.995726	144	2	FALSE	BnaC09g51710D	256.097	144	0	0	0.763736	FALSE	0	BnaC09g51710D	88	0.938085
90	1.08791	0.00022139	0.919192	0.953038	249	2	FALSE	BnaC09g49390D	251.446	249	0	0	0.956044	FALSE	0	BnaC09g49390D	2900	0.921047
91	1.06593	0.00029812	0.938144	0.941701	255	2	FALSE	BnaC09g38360D	249.898	255	0	0	0.967033	FALSE	0	BnaC09g38360D	3776	0.915377
92	1.01099	0.00071969	0.98913	0.902217	270	2	FALSE	BnaC09g33420D	244.604	270	0	0	0.994505	FALSE	0	BnaC09g33420D	7102	0.895984
93	1.01832	0.00053659	0.982014	0.911398	268	2	FALSE	BnaC09g25130D	245.836	268	0	0	0.990842	FALSE	0	BnaC09g25130D	6340	0.900498
94	1.12088	0.00034872	0.892157	0.951081	240	2	FALSE	BnaC09g16260D	251.425	240	0	0	0.93956	FALSE	0	BnaC09g16260D	2806	0.920971
95	1.01099	0.00063309	0.98913	0.903594	270	2	FALSE	BnaC09g09900D	244.789	270	0	0	0.994505	FALSE	0	BnaC09g09900D	7002	0.896663
96	1.01465	0.00058332	0.98556	0.907507	269	2	FALSE	BnaC09g09880D	245.316	269	0	0	0.992674	FALSE	0	BnaC09g09880D	6668	0.898593
97	1.11355	0.00033459	0.898026	0.952299	242	2	FALSE	BnaC08g46270D	251.587	242	0	0	0.943223	FALSE	0	BnaC08g46270D	2782	0.921563
98	1.41758	0.00013849	0.705426	0.975957	159	2	FALSE	BnaC08g44860D	255.786	159	0	0	0.791209	FALSE	0	BnaC08g44860D	604	0.936946
99	1.0696	0.0003314	0.934932	0.940089	254	2	FALSE	BnaC08g40890D	249.689	254	0	0	0.965201	FALSE	0	BnaC08g40890D	3850	0.914612
100	1.35531	6.173e-05	0.737838	0.984026	176	2	FALSE	BnaC08g39970D	256.938	176	0	0	0.822344	FALSE	0	BnaC08g39970D	492	0.941163
101	1.60806	6.723e-05	0.621868	0.976547	107	2	FALSE	BnaC08g36080D	252.327	107	0	0	0.695971	FALSE	0	BnaC08g36080D	266	0.924275
102	1.01099	0.00064325	0.98913	0.903318	270	2	FALSE	BnaC08g35860D	244.744	270	0	0	0.994505	FALSE	0	BnaC08g35860D	7022	0.8965
103	1.0696	0.00068641	0.934932	0.919828	254	2	FALSE	BnaC08g34660D	246.898	254	0	0	0.965201	FALSE	0	BnaC08g34660D	5152	0.904387
104	1.3663	0.00016273	0.731903	0.975803	173	2	FALSE	BnaC08g32490D	256.624	173	0	0	0.81685	FALSE	0	BnaC08g32490D	720	0.940016
105	1.00733	0.00069136	0.992727	0.899494	271	2	FALSE	BnaC08g31680D	244.232	271	0	0	0.996337	FALSE	0	BnaC08g31680D	7354	0.894624
106	1.16117	0.00026451	0.861199	0.956447	229	2	FALSE	BnaC08g25210D	252.349	229	0	0	0.919414	FALSE	0	BnaC08g25210D	2274	0.924357
107	1.01465	0.00059404	0.98556	0.907202	269	2	FALSE	BnaC08g12880D	245.271	269	0	0	0.992674	FALSE	0	BnaC08g12880D	6690	0.89843
108	1.01465	0.00081202	0.98556	0.903013	269	2	FALSE	BnaC08g12300D	244.71	269	0	0	0.992674	FALSE	0	BnaC08g12300D	6992	0.896374
109	1.18681	0.00020079	0.842593	0.95683	222	2	FALSE	BnaC08g11310D	251.851	222	0	0	0.906593	FALSE	0	BnaC08g11310D	2118	0.922532
110	1.15385	0.0001545	0.866667	0.965029	231	2	FALSE	BnaC08g10380D	253.42	231	0	0	0.923077	FALSE	0	BnaC08g10380D	1858	0.928278
111	1.11722	0.00023908	0.895082	0.955878	241	2	FALSE	BnaC08g09070D	251.959	241	0	0	0.941392	FALSE	0	BnaC08g09070D	2552	0.922925
112	1.01099	0.00063309	0.98913	0.903594	270	2	FALSE	BnaC08g08770D	244.789	270	0	0	0.994505	FALSE	0	BnaC08g08770D	7002	0.896663
113	1.02198	0.00053786	0.978495	0.913041	267	2	FALSE	BnaC08g08310D	246.064	267	0	0	0.989011	FALSE	0	BnaC08g08310D	6176	0.901332
114	1.00733	0.00069136	0.992727	0.899494	271	2	FALSE	BnaC08g04700D	244.232	271	0	0	0.996337	FALSE	0	BnaC08g04700D	7354	0.894624
115	1.03663	0.00043055	0.964664	0.924419	263	2	FALSE	BnaC07g48150D	247.601	263	0	0	0.981685	FALSE	0	BnaC07g48150D	5208	0.906962
116	1.23077	8.191e-05	0.8125	0.977626	210	2	FALSE	BnaC07g45380D	255.443	210	0	0	0.884615	FALSE	0	BnaC07g45380D	982	0.935688
117	1.16484	0.00017283	0.858491	0.966497	228	2	FALSE	BnaC07g43230D	253.675	228	0	0	0.917582	FALSE	0	BnaC07g43230D	1734	0.929214
118	1	0.00100857	1	0.889006	273	1	FALSE	BnaC07g37650D	242.81	273	0	0	1	FALSE	0	BnaC07g37650D	8242	0.889412
119	1.02198	0.0005027	0.978495	0.914731	267	2	FALSE	BnaC07g36090D	246.281	267	0	0	0.989011	FALSE	0	BnaC07g36090D	6056	0.902128
120	1.02198	0.0005273	0.978495	0.913351	267	2	FALSE	BnaC07g22240D	246.109	267	0	0	0.989011	FALSE	0	BnaC07g22240D	6154	0.901497
121	1.24176	6.915e-05	0.80531	0.9841	207	2	FALSE	BnaC07g13050D	257.396	207	0	0	0.879121	FALSE	0	BnaC07g13050D	678	0.942843
122	1.00733	0.00080042	0.992727	0.897198	271	2	FALSE	BnaC07g06500D	243.926	271	0	0	0.996337	FALSE	0	BnaC07g06500D	7522	0.893503
123	1.08059	0.00028118	0.925424	0.944701	251	2	FALSE	BnaC07g05410D	250.235	251	0	0	0.959707	FALSE	0	BnaC07g05410D	3470	0.916612
124	1.04396	0.00039133	0.957895	0.928647	261	2	FALSE	BnaC07g04670D	248.134	261	0	0	0.978022	FALSE	0	BnaC07g04670D	4842	0.908916
125	1.01465	0.00058332	0.98556	0.907507	269	2	FALSE	BnaC07g04370D	245.316	269	0	0	0.992674	FALSE	0	BnaC07g04370D	6668	0.898593
126	1.28205	4.641e-05	0.78	0.985714	196	2	FALSE	BnaC06g36290D	256.77	196	0	0	0.858974	FALSE	0	BnaC06g36290D	546	0.940551
127	1.01099	0.00063309	0.98913	0.903594	270	2	FALSE	BnaC06g34190D	244.789	270	0	0	0.994505	FALSE	0	BnaC06g34190D	7002	0.896663
128	1.3663	2.027e-05	0.731903	0.992203	173	2	FALSE	BnaC06g33070D	257.387	173	0	0	0.81685	FALSE	0	BnaC06g33070D	232	0.942811
129	1.06227	0.00031122	0.941379	0.939706	256	2	FALSE	BnaC06g32860D	249.605	256	0	0	0.968864	FALSE	0	BnaC06g32860D	3936	0.914306
130	1.00366	0.00083267	0.99635	0.894291	272	2	FALSE	BnaC06g26340D	243.529	272	0	0	0.998169	FALSE	0	BnaC06g26340D	7792	0.892049
131	1.01832	0.00053659	0.982014	0.911398	268	2	FALSE	BnaC06g19570D	245.836	268	0	0	0.990842	FALSE	0	BnaC06g19570D	6340	0.900498
132	1.01465	0.00082159	0.98556	0.902652	269	2	FALSE	BnaC06g19080D	244.662	269	0	0	0.992674	FALSE	0	BnaC06g19080D	7018	0.896197
133	1.0696	0.0003162	0.934932	0.93928	254	2	FALSE	BnaC06g17440D	249.524	254	0	0	0.965201	FALSE	0	BnaC06g17440D	3902	0.914006
134	1.05128	0.00035009	0.95122	0.934064	259	2	FALSE	BnaC06g12840D	248.861	259	0	0	0.974359	FALSE	0	BnaC06g12840D	4406	0.911579
135	1.02564	0.00053951	0.975	0.914399	266	2	FALSE	BnaC06g06110D	246.252	266	0	0	0.987179	FALSE	0	BnaC06g06110D	6034	0.902022
136	1.00733	0.00069136	0.992727	0.899494	271	2	FALSE	BnaC06g03750D	244.232	271	0	0	0.996337	FALSE	0	BnaC06g03750D	7354	0.894624
137	1.08425	0.00021812	0.922297	0.953221	250	2	FALSE	BnaC05g39430D	251.54	250	0	0	0.957875	FALSE	0	BnaC05g39430D	2912	0.921392
138	1.08059	0.00026819	0.925424	0.946135	251	2	FALSE	BnaC05g39240D	250.482	251	0	0	0.959707	FALSE	0	BnaC05g39240D	3380	0.917517
139	1.13919	0.0002864	0.877814	0.953992	235	2	FALSE	BnaC05g37680D	251.817	235	0	0	0.930403	FALSE	0	BnaC05g37680D	2530	0.922407
140	1.08059	0.0005014	0.925424	0.927044	251	2	FALSE	BnaC05g37300D	248.116	251	0	0	0.959707	FALSE	0	BnaC05g37300D	4578	0.908848
141	1.09524	0.00026374	0.913043	0.94852	247	2	FALSE	BnaC05g31620D	250.781	247	0	0	0.952381	FALSE	0	BnaC05g31620D	3128	0.918613
142	1.01832	0.00058447	0.982014	0.909134	268	2	FALSE	BnaC05g25580D	245.541	268	0	0	0.990842	FALSE	0	BnaC05g25580D	6502	0.899418
143	1.01099	0.00064325	0.98913	0.903318	270	2	FALSE	BnaC05g19970D	244.744	270	0	0	0.994505	FALSE	0	BnaC05g19970D	7022	0.8965
144	1.04029	0.0004087	0.961268	0.926384	262	2	FALSE	BnaC05g16820D	247.859	262	0	0	0.979853	FALSE	0	BnaC05g16820D	5034	0.907908
145	1.337	2.465e-05	0.747945	0.991467	181	2	FALSE	BnaC05g10830D	257.718	181	0	0	0.831502	FALSE	0	BnaC05g10830D	278	0.944023
146	1.01832	0.00070014	0.982014	0.90715	268	2	FALSE	BnaC05g09890D	245.276	268	0	0	0.990842	FALSE	0	BnaC05g09890D	6644	0.898447
147	1.04762	0.00036816	0.954545	0.931571	260	2	FALSE	BnaC05g09860D	248.535	260	0	0	0.97619	FALSE	0	BnaC05g09860D	4608	0.910383
148	1.00733	0.00069136	0.992727	0.899494	271	2	FALSE	BnaC05g05350D	244.232	271	0	0	0.996337	FALSE	0	BnaC05g05350D	7354	0.894624
149	1.01832	0.00061425	0.982014	0.907345	268	2	FALSE	BnaC04g55780D	245.295	268	0	0	0.990842	FALSE	0	BnaC04g55780D	6630	0.898516
150	1.00733	0.00069136	0.992727	0.899494	271	2	FALSE	BnaC04g48520D	244.232	271	0	0	0.996337	FALSE	0	BnaC04g48520D	7354	0.894624
151	1.02198	0.0005027	0.978495	0.914731	267	2	FALSE	BnaC04g46540D	246.281	267	0	0	0.989011	FALSE	0	BnaC04g46540D	6056	0.902128
152	1.01465	0.00059404	0.98556	0.907202	269	2	FALSE	BnaC04g44320D	245.271	269	0	0	0.992674	FALSE	0	BnaC04g44320D	6690	0.89843
153	1.04396	0.00045542	0.957895	0.924845	261	2	FALSE	BnaC04g36360D	247.659	261	0	0	0.978022	FALSE	0	BnaC04g36360D	5100	0.907176
154	1.17216	0.00016495	0.853125	0.965742	226	2	FALSE	BnaC04g34370D	253.606	226	0	0	0.913919	FALSE	0	BnaC04g34370D	1742	0.92896
155	1.01465	0.00058332	0.98556	0.907507	269	2	FALSE	BnaC04g30280D	245.316	269	0	0	0.992674	FALSE	0	BnaC04g30280D	6668	0.898593
156	1.03297	0.00042992	0.968085	0.922975	264	2	FALSE	BnaC04g25540D	247.394	264	0	0	0.983516	FALSE	0	BnaC04g25540D	5348	0.906205
157	1.12821	0.0001399	0.886364	0.967557	238	2	FALSE	BnaC04g24470D	253.504	238	0	0	0.935897	FALSE	0	BnaC04g24470D	1830	0.928587
158	1.04396	0.00038306	0.957895	0.929531	261	2	FALSE	BnaC04g24280D	248.264	261	0	0	0.978022	FALSE	0	BnaC04g24280D	4782	0.909393
159	1.35165	6.454e-05	0.739837	0.983179	177	2	FALSE	BnaC04g23860D	256.847	177	0	0	0.824176	FALSE	0	BnaC04g23860D	524	0.940833
160	1.0293	0.00046111	0.97153	0.919697	265	2	FALSE	BnaC04g23330D	246.947	265	0	0	0.985348	FALSE	0	BnaC04g23330D	5618	0.904568
161	1.0293	0.00050462	0.97153	0.917439	265	2	FALSE	BnaC04g10060D	246.642	265	0	0	0.985348	FALSE	0	BnaC04g10060D	5776	0.903449
162	1.05128	0.00057434	0.95122	0.921972	259	2	FALSE	BnaC04g09100D	247.317	259	0	0	0.974359	FALSE	0	BnaC04g09100D	5214	0.905922
163	1.11722	0.00025686	0.895082	0.951452	241	2	FALSE	BnaC03g71920D	251.34	241	0	0	0.941392	FALSE	0	BnaC03g71920D	2808	0.92066
164	1.04396	0.00036974	0.957895	0.930681	261	2	FALSE	BnaC03g69740D	248.444	261	0	0	0.978022	FALSE	0	BnaC03g69740D	4704	0.910053
165	1.10623	0.0002883	0.903974	0.94802	244	2	FALSE	BnaC03g67870D	250.684	244	0	0	0.946886	FALSE	0	BnaC03g67870D	3082	0.918258
166	1.0293	0.00044832	0.97153	0.920669	265	2	FALSE	BnaC03g65490D	247.087	265	0	0	0.985348	FALSE	0	BnaC03g65490D	5550	0.90508
167	1.01465	0.00058332	0.98556	0.907507	269	2	FALSE	BnaC03g48390D	245.316	269	0	0	0.992674	FALSE	0	BnaC03g48390D	6668	0.898593
168	1.00733	0.00069136	0.992727	0.899494	271	2	FALSE	BnaC03g45260D	244.232	271	0	0	0.996337	FALSE	0	BnaC03g45260D	7354	0.894624
169	1.01099	0.00064159	0.98913	0.903346	270	2	FALSE	BnaC03g39980D	244.756	270	0	0	0.994505	FALSE	0	BnaC03g39980D	7020	0.89654
170	1.03297	0.00044392	0.968085	0.921909	264	2	FALSE	BnaC03g38810D	247.254	264	0	0	0.983516	FALSE	0	BnaC03g38810D	5422	0.905692
171	1.14652	0.00034597	0.872204	0.958192	233	2	FALSE	BnaC03g34660D	252.519	233	0	0	0.92674	FALSE	0	BnaC03g34660D	2260	0.924979
172	1.15751	0.00016538	0.863924	0.965483	230	2	FALSE	BnaC03g30240D	253.552	230	0	0	0.921245	FALSE	0	BnaC03g30240D	1818	0.928763
173	1.19414	0.00010821	0.837423	0.972686	220	2	FALSE	BnaC03g20690D	254.727	220	0	0	0.90293	FALSE	0	BnaC03g20690D	1316	0.933067
174	1.38828	4.539e-05	0.720317	0.984489	167	2	FALSE	BnaC03g18320D	258.299	167	0	0	0.805861	FALSE	0	BnaC03g18320D	430	0.946152
175	1.21245	0.00026984	0.824773	0.966355	215	2	FALSE	BnaC03g15440D	254.395	215	0	0	0.893773	FALSE	0	BnaC03g15440D	1548	0.931851
176	1.10989	0.00017694	0.90099	0.960514	243	2	FALSE	BnaC03g15280D	252.498	243	0	0	0.945055	FALSE	0	BnaC03g15280D	2322	0.924901
177	1.25275	5.498e-05	0.798246	0.983531	204	2	FALSE	BnaC03g11870D	257.534	204	0	0	0.873626	FALSE	0	BnaC03g11870D	682	0.943349
178	1.40659	0.00014284	0.710938	0.976842	162	2	FALSE	BnaC03g10870D	256.389	162	0	0	0.796703	FALSE	0	BnaC03g10870D	604	0.939153
179	1.17582	0.00028458	0.850467	0.952778	225	2	FALSE	BnaC03g05590D	251.702	225	0	0	0.912088	FALSE	0	BnaC03g05590D	2380	0.921986
180	1.01465	0.0005858	0.98556	0.907452	269	2	FALSE	BnaC02g45190D	245.305	269	0	0	0.992674	FALSE	0	BnaC02g45190D	6672	0.898552
181	1.02564	0.00052514	0.975	0.914995	266	2	FALSE	BnaC02g34220D	246.32	266	0	0	0.987179	FALSE	0	BnaC02g34220D	5992	0.902269
182	1.04396	0.00039002	0.957895	0.928824	261	2	FALSE	BnaC02g33280D	248.169	261	0	0	0.978022	FALSE	0	BnaC02g33280D	4830	0.909042
183	1.05495	0.00040117	0.947917	0.931861	258	2	FALSE	BnaC02g27200D	248.605	258	0	0	0.972527	FALSE	0	BnaC02g27200D	4518	0.91064
184	1.01099	0.00063309	0.98913	0.903594	270	2	FALSE	BnaC02g21870D	244.789	270	0	0	0.994505	FALSE	0	BnaC02g21870D	7002	0.896663
185	1.31868	4.15e-06	0.758333	0.998373	186	2	FALSE	BnaC02g11250D	261.468	186	0	0	0.840659	FALSE	0	BnaC02g11250D	56	0.957757
186	1.01832	0.00053659	0.982014	0.911398	268	2	FALSE	BnaC02g01850D	245.836	268	0	0	0.990842	FALSE	0	BnaC02g01850D	6340	0.900498
187	1.01099	0.00071969	0.98913	0.902217	270	2	FALSE	BnaC02g01490D	244.604	270	0	0	0.994505	FALSE	0	BnaC02g01490D	7102	0.895984
188	1.24542	0.00010708	0.802941	0.977457	206	2	FALSE	BnaC02g00490D	256.029	206	0	0	0.877289	FALSE	0	BnaC02g00490D	952	0.937836
189	1.05495	0.00059038	0.947917	0.926854	258	2	FALSE	BnaC02g00240D	247.938	258	0	0	0.972527	FALSE	0	BnaC02g00240D	4850	0.908198
190	1.2674	0.00014445	0.789017	0.975427	200	2	FALSE	BnaC01g44570D	256.585	200	0	0	0.8663	FALSE	0	BnaC01g44570D	978	0.939872
191	1.0293	0.00071618	0.97153	0.912664	265	2	FALSE	BnaC01g39850D	246.015	265	0	0	0.985348	FALSE	0	BnaC01g39850D	6110	0.901154
192	1.1685	0.00028956	0.855799	0.952516	227	2	FALSE	BnaC01g35920D	251.586	227	0	0	0.915751	FALSE	0	BnaC01g35920D	2436	0.92156
193	1.19048	4.419e-05	0.84	0.987125	221	2	FALSE	BnaC01g35310D	257.095	221	0	0	0.904762	FALSE	0	BnaC01g35310D	626	0.94174
194	1.15385	0.00033818	0.866667	0.958743	231	2	FALSE	BnaC01g34620D	252.615	231	0	0	0.923077	FALSE	0	BnaC01g34620D	2192	0.925329
195	1.03297	0.00049769	0.968085	0.919346	264	2	FALSE	BnaC01g34360D	246.909	264	0	0	0.983516	FALSE	0	BnaC01g34360D	5600	0.904429
196	1.82418	1.309e-05	0.548193	0.953014	48	2	FALSE	BnaC01g29900D	233.25	48	0	0	0.587912	FALSE	0	BnaC01g29900D	106	0.854396
197	1.03297	0.00042767	0.968085	0.923205	264	2	FALSE	BnaC01g29360D	247.424	264	0	0	0.983516	FALSE	0	BnaC01g29360D	5332	0.906316
198	1.03297	0.00050744	0.968085	0.918337	264	2	FALSE	BnaC01g27510D	246.773	264	0	0	0.983516	FALSE	0	BnaC01g27510D	5670	0.903929
199	1.21245	9.163e-05	0.824773	0.976005	215	2	FALSE	BnaC01g26340D	255.228	215	0	0	0.893773	FALSE	0	BnaC01g26340D	1104	0.934901
200	1.10256	0.00026201	0.906977	0.952359	245	2	FALSE	BnaC01g19760D	251.49	245	0	0	0.948718	FALSE	0	BnaC01g19760D	2848	0.921208
201	1.21245	5.92e-05	0.824773	0.984134	215	2	FALSE	BnaC01g14890D	256.73	215	0	0	0.893773	FALSE	0	BnaC01g14890D	730	0.940404
202	1.16484	0.00017083	0.858491	0.967076	228	2	FALSE	BnaC01g11140D	253.908	228	0	0	0.917582	FALSE	0	BnaC01g11140D	1704	0.930066
203	1.15385	0.000129	0.866667	0.969885	231	2	FALSE	BnaC01g08520D	254.294	231	0	0	0.923077	FALSE	0	BnaC01g08520D	1600	0.931481
204	1.01465	0.00083378	0.98556	0.901875	269	2	FALSE	BnaC01g04660D	244.561	269	0	0	0.992674	FALSE	0	BnaC01g04660D	7074	0.895829
205	1.00733	0.00093968	0.992727	0.894602	271	2	FALSE	BnaC01g03650D	243.572	271	0	0	0.996337	FALSE	0	BnaC01g03650D	7712	0.892205
206	1.01465	0.00058332	0.98556	0.907507	269	2	FALSE	BnaC01g02500D	245.316	269	0	0	0.992674	FALSE	0	BnaC01g02500D	6668	0.898593
207	1.0293	0.00044832	0.97153	0.920669	265	2	FALSE	BnaC01g01870D	247.087	265	0	0	0.985348	FALSE	0	BnaC01g01870D	5550	0.90508
208	1.00733	0.00069136	0.992727	0.899494	271	2	FALSE	BnaAnng38760D	244.232	271	0	0	0.996337	FALSE	0	BnaAnng38760D	7354	0.894624
209	1.00733	0.00069136	0.992727	0.899494	271	2	FALSE	BnaAnng36930D	244.232	271	0	0	0.996337	FALSE	0	BnaAnng36930D	7354	0.894624
210	1.01832	0.00053659	0.982014	0.911398	268	2	FALSE	BnaAnng36360D	245.836	268	0	0	0.990842	FALSE	0	BnaAnng36360D	6340	0.900498
211	1.01832	0.00053659	0.982014	0.911398	268	2	FALSE	BnaAnng35470D	245.836	268	0	0	0.990842	FALSE	0	BnaAnng35470D	6340	0.900498
212	1.03297	0.00044278	0.968085	0.921996	264	2	FALSE	BnaAnng34370D	247.242	264	0	0	0.983516	FALSE	0	BnaAnng34370D	5416	0.90565
213	1.01832	0.00054896	0.982014	0.910811	268	2	FALSE	BnaAnng31480D	245.757	268	0	0	0.990842	FALSE	0	BnaAnng31480D	6382	0.90021
214	1.0989	0.00035426	0.91	0.949693	246	2	FALSE	BnaAnng30500D	251.15	246	0	0	0.950549	FALSE	0	BnaAnng30500D	3032	0.919965
215	1.00733	0.00069136	0.992727	0.899494	271	2	FALSE	BnaAnng25500D	244.232	271	0	0	0.996337	FALSE	0	BnaAnng25500D	7354	0.894624
216	1.06227	0.00055433	0.941379	0.931219	256	2	FALSE	BnaAnng24540D	248.531	256	0	0	0.968864	FALSE	0	BnaAnng24540D	4490	0.910371
217	1.07692	0.00063729	0.928571	0.925884	252	2	FALSE	BnaAnng18490D	247.806	252	0	0	0.961538	FALSE	0	BnaAnng18490D	4688	0.907713
218	1.07326	0.00027397	0.931741	0.945386	253	2	FALSE	BnaAnng16690D	250.395	253	0	0	0.96337	FALSE	0	BnaAnng16690D	3482	0.917199
219	1.01099	0.00064325	0.98913	0.903318	270	2	FALSE	BnaAnng13370D	244.744	270	0	0	0.994505	FALSE	0	BnaAnng13370D	7022	0.8965
220	1.13553	0.0004026	0.880645	0.949225	236	2	FALSE	BnaAnng12690D	251.047	236	0	0	0.932234	FALSE	0	BnaAnng12690D	2816	0.919585
221	1.23077	8.432e-05	0.8125	0.976942	210	2	FALSE	BnaAnng10370D	255.533	210	0	0	0.884615	FALSE	0	BnaAnng10370D	1012	0.93602
222	1.38828	5.395e-05	0.720317	0.984489	167	2	FALSE	BnaAnng07990D	256.515	167	0	0	0.805861	FALSE	0	BnaAnng07990D	430	0.939615
223	1.00733	0.00069136	0.992727	0.899494	271	2	FALSE	BnaAnng03950D	244.232	271	0	0	0.996337	FALSE	0	BnaAnng03950D	7354	0.894624
224	1.0293	0.00052965	0.97153	0.91578	265	2	FALSE	BnaA10g25530D	246.389	265	0	0	0.985348	FALSE	0	BnaA10g25530D	5892	0.902523
225	1.01465	0.00058332	0.98556	0.907507	269	2	FALSE	BnaA10g22490D	245.316	269	0	0	0.992674	FALSE	0	BnaA10g22490D	6668	0.898593
226	1.01099	0.00064325	0.98913	0.903318	270	2	FALSE	BnaA10g22040D	244.744	270	0	0	0.994505	FALSE	0	BnaA10g22040D	7022	0.8965
227	1.01099	0.00064325	0.98913	0.903318	270	2	FALSE	BnaA10g21530D	244.744	270	0	0	0.994505	FALSE	0	BnaA10g21530D	7022	0.8965
228	1.05495	0.00037377	0.947917	0.932887	258	2	FALSE	BnaA10g12790D	248.733	258	0	0	0.972527	FALSE	0	BnaA10g12790D	4450	0.911108
229	1.20513	0.00023618	0.829787	0.966931	217	2	FALSE	BnaA10g01870D	254.567	217	0	0	0.897436	FALSE	0	BnaA10g01870D	1550	0.932479
230	1.01099	0.00064325	0.98913	0.903318	270	2	FALSE	BnaA09g55590D	244.744	270	0	0	0.994505	FALSE	0	BnaA09g55590D	7022	0.8965
231	1.00733	0.00069136	0.992727	0.899494	271	2	FALSE	BnaA09g55480D	244.232	271	0	0	0.996337	FALSE	0	BnaA09g55480D	7354	0.894624
232	1.01465	0.00059872	0.98556	0.906841	269	2	FALSE	BnaA09g52900D	245.227	269	0	0	0.992674	FALSE	0	BnaA09g52900D	6716	0.898267
233	1.04029	0.00044215	0.961268	0.924688	262	2	FALSE	BnaA09g39980D	247.641	262	0	0	0.979853	FALSE	0	BnaA09g39980D	5150	0.907111
234	1.00733	0.00088728	0.992727	0.896843	271	2	FALSE	BnaA09g39270D	243.875	271	0	0	0.996337	FALSE	0	BnaA09g39270D	7548	0.893313
235	1.01832	0.00054896	0.982014	0.910811	268	2	FALSE	BnaA09g32430D	245.757	268	0	0	0.990842	FALSE	0	BnaA09g32430D	6382	0.90021
236	1.00366	0.00083267	0.99635	0.894291	272	2	FALSE	BnaA09g24230D	243.529	272	0	0	0.998169	FALSE	0	BnaA09g24230D	7792	0.892049
237	1.01832	0.00078128	0.982014	0.905808	268	2	FALSE	BnaA09g23120D	245.09	268	0	0	0.990842	FALSE	0	BnaA09g23120D	6740	0.897764
238	1.02198	0.00075983	0.978495	0.908029	267	2	FALSE	BnaA09g18780D	245.386	267	0	0	0.989011	FALSE	0	BnaA09g18780D	6532	0.898849
239	1.34432	6.823e-05	0.743869	0.982299	179	2	FALSE	BnaA09g17750D	256.492	179	0	0	0.827839	FALSE	0	BnaA09g17750D	564	0.93953
240	1.45055	4.58e-06	0.689394	0.997405	150	2	FALSE	BnaA09g13980D	260.393	150	0	0	0.774725	FALSE	0	BnaA09g13980D	58	0.953822
241	1.05128	0.00035605	0.95122	0.932896	259	2	FALSE	BnaA09g09550D	248.699	259	0	0	0.974359	FALSE	0	BnaA09g09550D	4484	0.910985
242	1.0696	0.00027313	0.934932	0.944695	254	2	FALSE	BnaA09g04210D	250.307	254	0	0	0.965201	FALSE	0	BnaA09g04210D	3554	0.916876
243	1.01099	0.00063309	0.98913	0.903594	270	2	FALSE	BnaA09g00910D	244.789	270	0	0	0.994505	FALSE	0	BnaA09g00910D	7002	0.896663
244	1.04762	0.0006684	0.954545	0.919305	260	2	FALSE	BnaA08g30580D	246.892	260	0	0	0.97619	FALSE	0	BnaA08g30580D	5434	0.904367
245	1.34799	2.302e-05	0.741848	0.991684	178	2	FALSE	BnaA08g30030D	257.551	178	0	0	0.826007	FALSE	0	BnaA08g30030D	262	0.943409
246	1.01099	0.00063309	0.98913	0.903594	270	2	FALSE	BnaA08g27800D	244.789	270	0	0	0.994505	FALSE	0	BnaA08g27800D	7002	0.896663
247	1.24176	0.00010881	0.80531	0.977206	207	2	FALSE	BnaA08g26010D	255.976	207	0	0	0.879121	FALSE	0	BnaA08g26010D	972	0.93764
248	1.05495	0.00033997	0.947917	0.935571	258	2	FALSE	BnaA08g25140D	249.043	258	0	0	0.972527	FALSE	0	BnaA08g25140D	4272	0.912244
249	1.23077	6.954e-05	0.8125	0.981089	210	2	FALSE	BnaA08g17280D	256.186	210	0	0	0.884615	FALSE	0	BnaA08g17280D	830	0.938409
250	1.16484	0.00034727	0.858491	0.956411	228	2	FALSE	BnaA08g13300D	252.346	228	0	0	0.917582	FALSE	0	BnaA08g13300D	2256	0.924346
251	1.21245	0.00012842	0.824773	0.974049	215	2	FALSE	BnaA08g02780D	255.4	215	0	0	0.893773	FALSE	0	BnaA08g02780D	1194	0.935531
252	1.01465	0.00059872	0.98556	0.906841	269	2	FALSE	BnaA08g01040D	245.227	269	0	0	0.992674	FALSE	0	BnaA08g01040D	6716	0.898267
253	1.17216	6.387e-05	0.853125	0.982694	226	2	FALSE	BnaA07g38070D	256.394	226	0	0	0.913919	FALSE	0	BnaA07g38070D	880	0.939171
254	1.08791	0.00029001	0.919192	0.94818	249	2	FALSE	BnaA07g36950D	250.9	249	0	0	0.956044	FALSE	0	BnaA07g36950D	3200	0.919046
255	1.01465	0.0007299	0.98556	0.904344	269	2	FALSE	BnaA07g34290D	244.896	269	0	0	0.992674	FALSE	0	BnaA07g34290D	6896	0.897055
256	1.02198	0.00059614	0.978495	0.909408	267	2	FALSE	BnaA07g32280D	245.569	267	0	0	0.989011	FALSE	0	BnaA07g32280D	6434	0.899521
257	1.04396	0.00064135	0.957895	0.921014	261	2	FALSE	BnaA07g22670D	247.134	261	0	0	0.978022	FALSE	0	BnaA07g22670D	5360	0.905253
258	1.02198	0.00051988	0.978495	0.91383	267	2	FALSE	BnaA07g15920D	246.169	267	0	0	0.989011	FALSE	0	BnaA07g15920D	6120	0.901716
259	1.02198	0.0005027	0.978495	0.914731	267	2	FALSE	BnaA07g15460D	246.281	267	0	0	0.989011	FALSE	0	BnaA07g15460D	6056	0.902128
260	1.08425	0.0002469	0.922297	0.949558	250	2	FALSE	BnaA07g10550D	250.96	250	0	0	0.957875	FALSE	0	BnaA07g10550D	3140	0.919267
261	1.29304	0.00020696	0.773371	0.971449	193	2	FALSE	BnaA07g08490D	255.518	193	0	0	0.85348	FALSE	0	BnaA07g08490D	1058	0.935964
262	1.01099	0.00064159	0.98913	0.903346	270	2	FALSE	BnaA07g06910D	244.756	270	0	0	0.994505	FALSE	0	BnaA07g06910D	7020	0.89654
263	1.09158	0.00046836	0.916107	0.941818	248	2	FALSE	BnaA07g03470D	249.948	248	0	0	0.954212	FALSE	0	BnaA07g03470D	3564	0.915559
264	1.27106	0.00013531	0.786744	0.965078	199	2	FALSE	BnaA07g02500D	253.156	199	0	0	0.864469	FALSE	0	BnaA07g02500D	1376	0.927311
265	1.35531	1.15e-06	0.737838	0.999481	176	2	FALSE	BnaA07g00680D	262.097	176	0	0	0.822344	FALSE	0	BnaA07g00680D	16	0.960061
266	1.01099	0.00063309	0.98913	0.903594	270	2	FALSE	BnaA06g39430D	244.789	270	0	0	0.994505	FALSE	0	BnaA06g39430D	7002	0.896663
267	1.23077	0.00025112	0.8125	0.968649	210	2	FALSE	BnaA06g33120D	255.048	210	0	0	0.884615	FALSE	0	BnaA06g33120D	1376	0.93424
268	1.02198	0.00053786	0.978495	0.913041	267	2	FALSE	BnaA06g27330D	246.064	267	0	0	0.989011	FALSE	0	BnaA06g27330D	6176	0.901332
269	1.15018	0.00018576	0.869427	0.964734	232	2	FALSE	BnaA06g26390D	253.358	232	0	0	0.924908	FALSE	0	BnaA06g26390D	1890	0.92805
270	1.0293	0.00044832	0.97153	0.920669	265	2	FALSE	BnaA06g25010D	247.087	265	0	0	0.985348	FALSE	0	BnaA06g25010D	5550	0.90508
271	1.13919	0.00015363	0.877814	0.965048	235	2	FALSE	BnaA06g18270D	253.383	235	0	0	0.930403	FALSE	0	BnaA06g18270D	1922	0.928143
272	1.00733	0.00090086	0.992727	0.896187	271	2	FALSE	BnaA06g13130D	243.786	271	0	0	0.996337	FALSE	0	BnaA06g13130D	7596	0.892989
273	1.04762	0.0003726	0.954545	0.93065	260	2	FALSE	BnaA06g11210D	248.427	260	0	0	0.97619	FALSE	0	BnaA06g11210D	4670	0.909989
274	1.04396	0.00042807	0.957895	0.926054	261	2	FALSE	BnaA06g10010D	247.778	261	0	0	0.978022	FALSE	0	BnaA06g10010D	5018	0.907611
275	1.37729	1.85e-05	0.726064	0.992899	170	2	FALSE	BnaA06g09830D	257.876	170	0	0	0.811355	FALSE	0	BnaA06g09830D	204	0.944602
276	1.03297	0.0005663	0.968085	0.918049	264	2	FALSE	BnaA06g03870D	246.746	264	0	0	0.983516	FALSE	0	BnaA06g03870D	5690	0.903832
277	1.02198	0.0005027	0.978495	0.914731	267	2	FALSE	BnaA05g36620D	246.281	267	0	0	0.989011	FALSE	0	BnaA05g36620D	6056	0.902128
278	1.15018	7.564e-05	0.869427	0.97996	232	2	FALSE	BnaA05g35970D	255.638	232	0	0	0.924908	FALSE	0	BnaA05g35970D	1074	0.936403
279	1.08425	0.00048961	0.922297	0.939052	250	2	FALSE	BnaA05g34480D	249.616	250	0	0	0.957875	FALSE	0	BnaA05g34480D	3794	0.914344
280	1.10256	0.00015721	0.906977	0.963332	245	2	FALSE	BnaA05g33200D	252.931	245	0	0	0.948718	FALSE	0	BnaA05g33200D	2192	0.926486
281	1.00733	0.00069136	0.992727	0.899494	271	2	FALSE	BnaA05g31150D	244.232	271	0	0	0.996337	FALSE	0	BnaA05g31150D	7354	0.894624
282	1.00733	0.00069136	0.992727	0.899494	271	2	FALSE	BnaA05g30610D	244.232	271	0	0	0.996337	FALSE	0	BnaA05g30610D	7354	0.894624
283	1.01832	0.00053659	0.982014	0.911398	268	2	FALSE	BnaA05g30460D	245.836	268	0	0	0.990842	FALSE	0	BnaA05g30460D	6340	0.900498
284	1.12454	0.00013067	0.889251	0.968426	239	2	FALSE	BnaA05g29370D	253.816	239	0	0	0.937729	FALSE	0	BnaA05g29370D	1796	0.929729
285	1.00366	0.00083267	0.99635	0.894291	272	2	FALSE	BnaA05g18430D	243.529	272	0	0	0.998169	FALSE	0	BnaA05g18430D	7792	0.892049
286	1.31502	0.00019594	0.760446	0.97217	187	2	FALSE	BnaA05g18050D	255.893	187	0	0	0.842491	FALSE	0	BnaA05g18050D	968	0.937337
287	1.01465	0.00061318	0.98556	0.906286	269	2	FALSE	BnaA05g16610D	245.149	269	0	0	0.992674	FALSE	0	BnaA05g16610D	6756	0.897981
288	1.23077	0.00012314	0.8125	0.973889	210	2	FALSE	BnaA05g11200D	255.457	210	0	0	0.884615	FALSE	0	BnaA05g11200D	1146	0.93574
289	1.27106	0.00022349	0.786744	0.970864	199	2	FALSE	BnaA05g10920D	255.844	199	0	0	0.864469	FALSE	0	BnaA05g10920D	1148	0.937158
290	1.06227	0.00030876	0.941379	0.940012	256	2	FALSE	BnaA05g06230D	249.668	256	0	0	0.968864	FALSE	0	BnaA05g06230D	3916	0.914535
291	1.07326	0.00034207	0.931741	0.940398	253	2	FALSE	BnaA05g03610D	249.794	253	0	0	0.96337	FALSE	0	BnaA05g03610D	3800	0.914998
292	1.00733	0.00069136	0.992727	0.899494	271	2	FALSE	BnaA04g29510D	244.232	271	0	0	0.996337	FALSE	0	BnaA04g29510D	7354	0.894624
293	1.06593	0.00029644	0.938144	0.941887	255	2	FALSE	BnaA04g24920D	249.898	255	0	0	0.967033	FALSE	0	BnaA04g24920D	3764	0.915377
294	1.00733	0.00088728	0.992727	0.896843	271	2	FALSE	BnaA04g24110D	243.875	271	0	0	0.996337	FALSE	0	BnaA04g24110D	7548	0.893313
295	1.17949	0.00010952	0.847826	0.976257	224	2	FALSE	BnaA04g22770D	255.205	224	0	0	0.910256	FALSE	0	BnaA04g22770D	1186	0.934818
296	1.15385	0.00013651	0.866667	0.971052	231	2	FALSE	BnaA04g09630D	254.238	231	0	0	0.923077	FALSE	0	BnaA04g09630D	1538	0.931275
297	1.12454	0.00014449	0.889251	0.966703	239	2	FALSE	BnaA04g00100D	253.439	239	0	0	0.937729	FALSE	0	BnaA04g00100D	1894	0.928349
298	1.04029	0.00047502	0.961268	0.921471	262	2	FALSE	BnaA03g59070D	247.103	262	0	0	0.979853	FALSE	0	BnaA03g59070D	5370	0.905139
299	1.21245	0.00013351	0.824773	0.972571	215	2	FALSE	BnaA03g58410D	255.019	215	0	0	0.893773	FALSE	0	BnaA03g58410D	1262	0.934134
300	1.00733	0.00069136	0.992727	0.899494	271	2	FALSE	BnaA03g57730D	244.232	271	0	0	0.996337	FALSE	0	BnaA03g57730D	7354	0.894624
301	1.337	2.776e-05	0.747945	0.990239	181	2	FALSE	BnaA03g57440D	257.414	181	0	0	0.831502	FALSE	0	BnaA03g57440D	318	0.94291
302	1.07692	0.00024557	0.928571	0.948998	252	2	FALSE	BnaA03g51710D	250.909	252	0	0	0.961538	FALSE	0	BnaA03g51710D	3226	0.91908
303	1.01832	0.00053659	0.982014	0.911398	268	2	FALSE	BnaA03g39580D	245.836	268	0	0	0.990842	FALSE	0	BnaA03g39580D	6340	0.900498
304	1.0293	0.00045884	0.97153	0.919926	265	2	FALSE	BnaA03g38220D	246.981	265	0	0	0.985348	FALSE	0	BnaA03g38220D	5602	0.904693
305	1.01832	0.00053659	0.982014	0.911398	268	2	FALSE	BnaA03g38170D	245.836	268	0	0	0.990842	FALSE	0	BnaA03g38170D	6340	0.900498
306	1.28938	5.668e-05	0.775568	0.985791	194	2	FALSE	BnaA03g37200D	258.16	194	0	0	0.855311	FALSE	0	BnaA03g37200D	532	0.94564
307	1.20147	0.00013644	0.832317	0.972815	218	2	FALSE	BnaA03g36950D	255.032	218	0	0	0.899267	FALSE	0	BnaA03g36950D	1286	0.934184
308	1.00733	0.00069136	0.992727	0.899494	271	2	FALSE	BnaA03g36050D	244.232	271	0	0	0.996337	FALSE	0	BnaA03g36050D	7354	0.894624
309	1.02198	0.00056745	0.978495	0.911239	267	2	FALSE	BnaA03g34550D	245.816	267	0	0	0.989011	FALSE	0	BnaA03g34550D	6304	0.900427
310	1.01099	0.00084726	0.98913	0.900069	270	2	FALSE	BnaA03g33160D	244.307	270	0	0	0.994505	FALSE	0	BnaA03g33160D	7258	0.894899
311	1.16484	0.00013248	0.858491	0.968506	228	2	FALSE	BnaA03g32260D	254.009	228	0	0	0.917582	FALSE	0	BnaA03g32260D	1630	0.930435
312	1.2381	7.575e-05	0.807692	0.979004	208	2	FALSE	BnaA03g20610D	255.625	208	0	0	0.880952	FALSE	0	BnaA03g20610D	904	0.936355
313	1.01099	0.00063309	0.98913	0.903594	270	2	FALSE	BnaA03g20200D	244.789	270	0	0	0.994505	FALSE	0	BnaA03g20200D	7002	0.896663
314	1.07326	0.00029017	0.931741	0.944539	253	2	FALSE	BnaA03g15630D	250.332	253	0	0	0.96337	FALSE	0	BnaA03g15630D	3536	0.916967
315	1.13187	0.00014698	0.883495	0.966066	237	2	FALSE	BnaA03g06880D	253.456	237	0	0	0.934066	FALSE	0	BnaA03g06880D	1898	0.928409
316	1.07326	0.00056153	0.931741	0.931206	253	2	FALSE	BnaA03g04140D	248.573	253	0	0	0.96337	FALSE	0	BnaA03g04140D	4386	0.910524
317	1.02198	0.0005027	0.978495	0.914731	267	2	FALSE	BnaA02g37050D	246.281	267	0	0	0.989011	FALSE	0	BnaA02g37050D	6056	0.902128
318	1.04762	0.00043301	0.954545	0.9267	260	2	FALSE	BnaA02g36290D	247.904	260	0	0	0.97619	FALSE	0	BnaA02g36290D	4936	0.908073
319	1.0989	0.00035778	0.91	0.94893	246	2	FALSE	BnaA02g35770D	251.008	246	0	0	0.950549	FALSE	0	BnaA02g35770D	3078	0.919444
320	1.00733	0.00069136	0.992727	0.899494	271	2	FALSE	BnaA02g32330D	244.232	271	0	0	0.996337	FALSE	0	BnaA02g32330D	7354	0.894624
321	1.05861	0.00044823	0.944637	0.932727	257	2	FALSE	BnaA02g31280D	248.732	257	0	0	0.970696	FALSE	0	BnaA02g31280D	4426	0.911104
322	1.15385	0.00014029	0.866667	0.967476	231	2	FALSE	BnaA02g30400D	253.848	231	0	0	0.923077	FALSE	0	BnaA02g30400D	1728	0.929848
323	1.05861	0.00032071	0.944637	0.937774	257	2	FALSE	BnaA02g27880D	249.374	257	0	0	0.970696	FALSE	0	BnaA02g27880D	4094	0.913456
324	1.07692	0.00034899	0.928571	0.939354	252	2	FALSE	BnaA02g27140D	249.579	252	0	0	0.961538	FALSE	0	BnaA02g27140D	3836	0.91421
325	1.04762	0.00036631	0.954545	0.931809	260	2	FALSE	BnaA02g26270D	248.565	260	0	0	0.97619	FALSE	0	BnaA02g26270D	4592	0.910496
326	1.01832	0.00053659	0.982014	0.911398	268	2	FALSE	BnaA02g17120D	245.836	268	0	0	0.990842	FALSE	0	BnaA02g17120D	6340	0.900498
327	1.44689	2.394e-05	0.691139	0.991258	151	2	FALSE	BnaA02g09870D	259.285	151	0	0	0.776557	FALSE	0	BnaA02g09870D	198	0.949761
328	1.14286	0.00029167	0.875	0.958365	234	2	FALSE	BnaA02g08230D	252.667	234	0	0	0.928571	FALSE	0	BnaA02g08230D	2270	0.925519
329	1.13553	0.00013471	0.880645	0.968301	236	2	FALSE	BnaA02g05570D	253.606	236	0	0	0.932234	FALSE	0	BnaA02g05570D	1758	0.928959
330	1.37363	0.00015883	0.728	0.976058	171	2	FALSE	BnaA02g01600D	256.632	171	0	0	0.813187	FALSE	0	BnaA02g01600D	696	0.940042
331	1.03297	0.00050025	0.968085	0.91828	264	2	FALSE	BnaA01g37360D	246.708	264	0	0	0.983516	FALSE	0	BnaA01g37360D	5674	0.903694
332	1.22711	0.00018061	0.814925	0.976258	211	2	FALSE	BnaA01g26900D	256.336	211	0	0	0.886447	FALSE	0	BnaA01g26900D	1052	0.938962
333	1.02198	0.0005027	0.978495	0.914731	267	2	FALSE	BnaA01g23660D	246.281	267	0	0	0.989011	FALSE	0	BnaA01g23660D	6056	0.902128
334	1.06227	0.0003215	0.941379	0.938358	256	2	FALSE	BnaA01g23430D	249.473	256	0	0	0.968864	FALSE	0	BnaA01g23430D	4024	0.913819
335	1.17216	0.00012927	0.853125	0.973215	226	2	FALSE	BnaA01g22240D	254.85	226	0	0	0.913919	FALSE	0	BnaA01g22240D	1362	0.933515
336	1.01099	0.00064325	0.98913	0.903318	270	2	FALSE	BnaA01g13690D	244.744	270	0	0	0.994505	FALSE	0	BnaA01g13690D	7022	0.8965
337	1.03297	0.00043847	0.968085	0.922428	264	2	FALSE	BnaA01g12160D	247.318	264	0	0	0.983516	FALSE	0	BnaA01g12160D	5386	0.905927
338	1.08059	0.00022087	0.925424	0.952478	251	2	FALSE	BnaA01g11350D	251.41	251	0	0	0.959707	FALSE	0	BnaA01g11350D	2982	0.920917
339	1.02564	0.00049364	0.975	0.916697	266	2	FALSE	BnaA01g09930D	246.556	266	0	0	0.987179	FALSE	0	BnaA01g09930D	5872	0.903137
340	1.01465	0.00058332	0.98556	0.907507	269	2	FALSE	BnaA01g07670D	245.316	269	0	0	0.992674	FALSE	0	BnaA01g07670D	6668	0.898593
341	1.01832	0.00054896	0.982014	0.910811	268	2	FALSE	BnaA01g06160D	245.757	268	0	0	0.990842	FALSE	0	BnaA01g06160D	6382	0.90021
342	1.07326	0.00026414	0.931741	0.946734	253	2	FALSE	BnaA01g03580D	250.605	253	0	0	0.96337	FALSE	0	BnaA01g03580D	3396	0.917966
343	1.02564	0.00051346	0.975	0.915818	266	2	FALSE	BnaA01g03120D	246.436	266	0	0	0.987179	FALSE	0	BnaA01g03120D	5934	0.902696
344	1.16484	0.00021259	0.858491	0.956256	228	2	FALSE	BnaA01g02670D	252.018	228	0	0	0.917582	FALSE	0	BnaA01g02670D	2264	0.923141
345	1.01465	0.0007299	0.98556	0.904344	269	2	FALSE	BnaA01g01900D	244.896	269	0	0	0.992674	FALSE	0	BnaA01g01900D	6896	0.897055

## Sheet: S5-7
Table S5-7 The network relationship of module green.
SUID	AverageShortestPathLength	BetweennessCentrality	ClosenessCentrality	ClusteringCoefficient	Degree	Eccentricity	IsSingleNode	name	NeighborhoodConnectivity	NumberOfDirectedEdges	NumberOfUndirectedEdges	PartnerOfMultiEdgedNodePairs	Radiality	selected	SelfLoops	shared name	Stress	TopologicalCoefficient
123	1.00426	0.00066393	0.995763	0.919445	234	2	FALSE	BnaCnng66730D	215.291	234	0	0	0.998582	FALSE	0	BnaCnng66730D	4476	0.91613
133	1.00426	0.00066393	0.995763	0.919445	234	2	FALSE	BnaC09g50790D	215.291	234	0	0	0.998582	FALSE	0	BnaC09g50790D	4476	0.91613
134	1.00426	0.00066393	0.995763	0.919445	234	2	FALSE	BnaC09g49920D	215.291	234	0	0	0.998582	FALSE	0	BnaC09g49920D	4476	0.91613
137	1.00426	0.00066393	0.995763	0.919445	234	2	FALSE	BnaC09g38570D	215.291	234	0	0	0.998582	FALSE	0	BnaC09g38570D	4476	0.91613
143	1.00426	0.00066393	0.995763	0.919445	234	2	FALSE	BnaC09g01360D	215.291	234	0	0	0.998582	FALSE	0	BnaC09g01360D	4476	0.91613
151	1.00426	0.00066393	0.995763	0.919445	234	2	FALSE	BnaC08g23060D	215.291	234	0	0	0.998582	FALSE	0	BnaC08g23060D	4476	0.91613
169	1.00426	0.00066393	0.995763	0.919445	234	2	FALSE	BnaC07g11530D	215.291	234	0	0	0.998582	FALSE	0	BnaC07g11530D	4476	0.91613
177	1.00426	0.00066393	0.995763	0.919445	234	2	FALSE	BnaC06g13200D	215.291	234	0	0	0.998582	FALSE	0	BnaC06g13200D	4476	0.91613
180	1.00426	0.00066393	0.995763	0.919445	234	2	FALSE	BnaC05g51090D	215.291	234	0	0	0.998582	FALSE	0	BnaC05g51090D	4476	0.91613
201	1.00426	0.00066393	0.995763	0.919445	234	2	FALSE	BnaC03g73690D	215.291	234	0	0	0.998582	FALSE	0	BnaC03g73690D	4476	0.91613
217	1.00426	0.00066393	0.995763	0.919445	234	2	FALSE	BnaC02g14400D	215.291	234	0	0	0.998582	FALSE	0	BnaC02g14400D	4476	0.91613
229	1.00426	0.00066393	0.995763	0.919445	234	2	FALSE	BnaAnng12840D	215.291	234	0	0	0.998582	FALSE	0	BnaAnng12840D	4476	0.91613
240	1.00426	0.00066393	0.995763	0.919445	234	2	FALSE	BnaA09g39060D	215.291	234	0	0	0.998582	FALSE	0	BnaA09g39060D	4476	0.91613
256	1.00426	0.00066393	0.995763	0.919445	234	2	FALSE	BnaA07g36420D	215.291	234	0	0	0.998582	FALSE	0	BnaA07g36420D	4476	0.91613
298	1.00426	0.00066393	0.995763	0.919445	234	2	FALSE	BnaA02g04960D	215.291	234	0	0	0.998582	FALSE	0	BnaA02g04960D	4476	0.91613
306	1.00426	0.00066393	0.995763	0.919445	234	2	FALSE	BnaA01g07480D	215.291	234	0	0	0.998582	FALSE	0	BnaA01g07480D	4476	0.91613
122	1.00851	0.00050837	0.991561	0.925559	233	2	FALSE	BnaCnng74900D	216.004	233	0	0	0.997163	FALSE	0	BnaCnng74900D	4080	0.919167
126	1.00851	0.00050837	0.991561	0.925559	233	2	FALSE	BnaCnng58710D	216.004	233	0	0	0.997163	FALSE	0	BnaCnng58710D	4080	0.919167
136	1.00851	0.00050837	0.991561	0.925559	233	2	FALSE	BnaC09g39760D	216.004	233	0	0	0.997163	FALSE	0	BnaC09g39760D	4080	0.919167
139	1.00851	0.00050837	0.991561	0.925559	233	2	FALSE	BnaC09g14770D	216.004	233	0	0	0.997163	FALSE	0	BnaC09g14770D	4080	0.919167
140	1.00851	0.00060576	0.991561	0.923894	233	2	FALSE	BnaC09g13950D	215.811	233	0	0	0.997163	FALSE	0	BnaC09g13950D	4170	0.918345
141	1.00851	0.00050837	0.991561	0.925559	233	2	FALSE	BnaC09g12180D	216.004	233	0	0	0.997163	FALSE	0	BnaC09g12180D	4080	0.919167
148	1.00851	0.00050837	0.991561	0.925559	233	2	FALSE	BnaC08g38280D	216.004	233	0	0	0.997163	FALSE	0	BnaC08g38280D	4080	0.919167
150	1.00851	0.00050837	0.991561	0.925559	233	2	FALSE	BnaC08g36140D	216.004	233	0	0	0.997163	FALSE	0	BnaC08g36140D	4080	0.919167
152	1.00851	0.00060576	0.991561	0.923894	233	2	FALSE	BnaC08g22890D	215.811	233	0	0	0.997163	FALSE	0	BnaC08g22890D	4170	0.918345
153	1.00851	0.00050837	0.991561	0.925559	233	2	FALSE	BnaC08g16950D	216.004	233	0	0	0.997163	FALSE	0	BnaC08g16950D	4080	0.919167
155	1.00851	0.00064171	0.991561	0.921711	233	2	FALSE	BnaC08g14560D	215.558	233	0	0	0.997163	FALSE	0	BnaC08g14560D	4316	0.917268
156	1.00851	0.00050837	0.991561	0.925559	233	2	FALSE	BnaC08g10450D	216.004	233	0	0	0.997163	FALSE	0	BnaC08g10450D	4080	0.919167
158	1.00851	0.00063683	0.991561	0.922192	233	2	FALSE	BnaC08g05660D	215.614	233	0	0	0.997163	FALSE	0	BnaC08g05660D	4290	0.917505
170	1.00851	0.00050837	0.991561	0.925559	233	2	FALSE	BnaC07g02890D	216.004	233	0	0	0.997163	FALSE	0	BnaC07g02890D	4080	0.919167
176	1.00851	0.00050837	0.991561	0.925559	233	2	FALSE	BnaC06g15940D	216.004	233	0	0	0.997163	FALSE	0	BnaC06g15940D	4080	0.919167
178	1.00851	0.00050837	0.991561	0.925559	233	2	FALSE	BnaC06g02150D	216.004	233	0	0	0.997163	FALSE	0	BnaC06g02150D	4080	0.919167
197	1.00851	0.00050837	0.991561	0.925559	233	2	FALSE	BnaC04g22650D	216.004	233	0	0	0.997163	FALSE	0	BnaC04g22650D	4080	0.919167
207	1.00851	0.00050837	0.991561	0.925559	233	2	FALSE	BnaC03g38770D	216.004	233	0	0	0.997163	FALSE	0	BnaC03g38770D	4080	0.919167
208	1.00851	0.00050837	0.991561	0.925559	233	2	FALSE	BnaC03g24830D	216.004	233	0	0	0.997163	FALSE	0	BnaC03g24830D	4080	0.919167
209	1.00851	0.00060576	0.991561	0.923894	233	2	FALSE	BnaC03g07590D	215.811	233	0	0	0.997163	FALSE	0	BnaC03g07590D	4170	0.918345
215	1.00851	0.00050837	0.991561	0.925559	233	2	FALSE	BnaC02g22740D	216.004	233	0	0	0.997163	FALSE	0	BnaC02g22740D	4080	0.919167
220	1.00851	0.00050837	0.991561	0.925559	233	2	FALSE	BnaC01g28630D	216.004	233	0	0	0.997163	FALSE	0	BnaC01g28630D	4080	0.919167
221	1.00851	0.00050837	0.991561	0.925559	233	2	FALSE	BnaC01g28380D	216.004	233	0	0	0.997163	FALSE	0	BnaC01g28380D	4080	0.919167
224	1.00851	0.00050837	0.991561	0.925559	233	2	FALSE	BnaAnng30320D	216.004	233	0	0	0.997163	FALSE	0	BnaAnng30320D	4080	0.919167
226	1.00851	0.00050837	0.991561	0.925559	233	2	FALSE	BnaAnng23740D	216.004	233	0	0	0.997163	FALSE	0	BnaAnng23740D	4080	0.919167
227	1.00851	0.00050837	0.991561	0.925559	233	2	FALSE	BnaAnng22910D	216.004	233	0	0	0.997163	FALSE	0	BnaAnng22910D	4080	0.919167
228	1.00851	0.00050837	0.991561	0.925559	233	2	FALSE	BnaAnng22520D	216.004	233	0	0	0.997163	FALSE	0	BnaAnng22520D	4080	0.919167
231	1.00851	0.00050837	0.991561	0.925559	233	2	FALSE	BnaAnng06350D	216.004	233	0	0	0.997163	FALSE	0	BnaAnng06350D	4080	0.919167
234	1.00851	0.00050837	0.991561	0.925559	233	2	FALSE	BnaA10g25430D	216.004	233	0	0	0.997163	FALSE	0	BnaA10g25430D	4080	0.919167
255	1.00851	0.00050837	0.991561	0.925559	233	2	FALSE	BnaA08g01930D	216.004	233	0	0	0.997163	FALSE	0	BnaA08g01930D	4080	0.919167
259	1.00851	0.00050837	0.991561	0.925559	233	2	FALSE	BnaA07g17250D	216.004	233	0	0	0.997163	FALSE	0	BnaA07g17250D	4080	0.919167
263	1.00851	0.00050837	0.991561	0.925559	233	2	FALSE	BnaA06g29500D	216.004	233	0	0	0.997163	FALSE	0	BnaA06g29500D	4080	0.919167
264	1.00851	0.00050837	0.991561	0.925559	233	2	FALSE	BnaA06g28910D	216.004	233	0	0	0.997163	FALSE	0	BnaA06g28910D	4080	0.919167
272	1.00851	0.00050837	0.991561	0.925559	233	2	FALSE	BnaA06g07250D	216.004	233	0	0	0.997163	FALSE	0	BnaA06g07250D	4080	0.919167
273	1.00851	0.00050837	0.991561	0.925559	233	2	FALSE	BnaA06g04930D	216.004	233	0	0	0.997163	FALSE	0	BnaA06g04930D	4080	0.919167
288	1.00851	0.00050837	0.991561	0.925559	233	2	FALSE	BnaA03g24750D	216.004	233	0	0	0.997163	FALSE	0	BnaA03g24750D	4080	0.919167
290	1.00851	0.00050837	0.991561	0.925559	233	2	FALSE	BnaA03g20960D	216.004	233	0	0	0.997163	FALSE	0	BnaA03g20960D	4080	0.919167
292	1.00851	0.00050837	0.991561	0.925559	233	2	FALSE	BnaA03g13400D	216.004	233	0	0	0.997163	FALSE	0	BnaA03g13400D	4080	0.919167
294	1.00851	0.00050837	0.991561	0.925559	233	2	FALSE	BnaA03g08640D	216.004	233	0	0	0.997163	FALSE	0	BnaA03g08640D	4080	0.919167
296	1.00851	0.00050837	0.991561	0.925559	233	2	FALSE	BnaA03g01520D	216.004	233	0	0	0.997163	FALSE	0	BnaA03g01520D	4080	0.919167
301	1.00851	0.00050837	0.991561	0.925559	233	2	FALSE	BnaA02g01400D	216.004	233	0	0	0.997163	FALSE	0	BnaA02g01400D	4080	0.919167
303	1.00851	0.00050837	0.991561	0.925559	233	2	FALSE	BnaA01g27090D	216.004	233	0	0	0.997163	FALSE	0	BnaA01g27090D	4080	0.919167
121	1.01277	0.00045019	0.987395	0.930102	232	2	FALSE	BnaUnng02990D	216.53	232	0	0	0.995745	FALSE	0	BnaUnng02990D	3774	0.921405
128	1.01277	0.00045019	0.987395	0.930102	232	2	FALSE	BnaCnng57100D	216.53	232	0	0	0.995745	FALSE	0	BnaCnng57100D	3774	0.921405
138	1.01277	0.00045019	0.987395	0.930102	232	2	FALSE	BnaC09g29910D	216.53	232	0	0	0.995745	FALSE	0	BnaC09g29910D	3774	0.921405
144	1.01277	0.00045019	0.987395	0.930102	232	2	FALSE	BnaC08g49320D	216.53	232	0	0	0.995745	FALSE	0	BnaC08g49320D	3774	0.921405
147	1.01277	0.00046905	0.987395	0.929243	232	2	FALSE	BnaC08g40640D	216.431	232	0	0	0.995745	FALSE	0	BnaC08g40640D	3848	0.920983
154	1.01277	0.00045019	0.987395	0.930102	232	2	FALSE	BnaC08g16680D	216.53	232	0	0	0.995745	FALSE	0	BnaC08g16680D	3774	0.921405
164	1.01277	0.00045019	0.987395	0.930102	232	2	FALSE	BnaC07g24840D	216.53	232	0	0	0.995745	FALSE	0	BnaC07g24840D	3774	0.921405
165	1.01277	0.00045019	0.987395	0.930102	232	2	FALSE	BnaC07g21900D	216.53	232	0	0	0.995745	FALSE	0	BnaC07g21900D	3774	0.921405
175	1.01277	0.00057866	0.987395	0.926705	232	2	FALSE	BnaC06g18750D	216.138	232	0	0	0.995745	FALSE	0	BnaC06g18750D	3984	0.919736
200	1.01277	0.00045019	0.987395	0.930102	232	2	FALSE	BnaC04g04750D	216.53	232	0	0	0.995745	FALSE	0	BnaC04g04750D	3774	0.921405
205	1.01277	0.00045019	0.987395	0.930102	232	2	FALSE	BnaC03g58980D	216.53	232	0	0	0.995745	FALSE	0	BnaC03g58980D	3774	0.921405
222	1.01277	0.00045019	0.987395	0.930102	232	2	FALSE	BnaC01g13420D	216.53	232	0	0	0.995745	FALSE	0	BnaC01g13420D	3774	0.921405
225	1.01277	0.00046905	0.987395	0.929243	232	2	FALSE	BnaAnng23840D	216.431	232	0	0	0.995745	FALSE	0	BnaAnng23840D	3848	0.920983
233	1.01277	0.00046905	0.987395	0.929243	232	2	FALSE	BnaA10g26170D	216.431	232	0	0	0.995745	FALSE	0	BnaA10g26170D	3848	0.920983
235	1.01277	0.00045019	0.987395	0.930102	232	2	FALSE	BnaA10g16750D	216.53	232	0	0	0.995745	FALSE	0	BnaA10g16750D	3774	0.921405
242	1.01277	0.00045019	0.987395	0.930102	232	2	FALSE	BnaA09g32680D	216.53	232	0	0	0.995745	FALSE	0	BnaA09g32680D	3774	0.921405
243	1.01277	0.00045019	0.987395	0.930102	232	2	FALSE	BnaA09g26780D	216.53	232	0	0	0.995745	FALSE	0	BnaA09g26780D	3774	0.921405
244	1.01277	0.00045019	0.987395	0.930102	232	2	FALSE	BnaA09g22620D	216.53	232	0	0	0.995745	FALSE	0	BnaA09g22620D	3774	0.921405
246	1.01277	0.00046905	0.987395	0.929243	232	2	FALSE	BnaA09g16200D	216.431	232	0	0	0.995745	FALSE	0	BnaA09g16200D	3848	0.920983
267	1.01277	0.00046905	0.987395	0.929243	232	2	FALSE	BnaA06g24460D	216.431	232	0	0	0.995745	FALSE	0	BnaA06g24460D	3848	0.920983
268	1.01277	0.00045019	0.987395	0.930102	232	2	FALSE	BnaA06g23620D	216.53	232	0	0	0.995745	FALSE	0	BnaA06g23620D	3774	0.921405
270	1.01277	0.00045019	0.987395	0.930102	232	2	FALSE	BnaA06g14950D	216.53	232	0	0	0.995745	FALSE	0	BnaA06g14950D	3774	0.921405
271	1.01277	0.00045019	0.987395	0.930102	232	2	FALSE	BnaA06g11010D	216.53	232	0	0	0.995745	FALSE	0	BnaA06g11010D	3774	0.921405
275	1.01277	0.00045019	0.987395	0.930102	232	2	FALSE	BnaA05g12760D	216.53	232	0	0	0.995745	FALSE	0	BnaA05g12760D	3774	0.921405
277	1.01277	0.00045019	0.987395	0.930102	232	2	FALSE	BnaA04g29610D	216.53	232	0	0	0.995745	FALSE	0	BnaA04g29610D	3774	0.921405
282	1.01277	0.00045019	0.987395	0.930102	232	2	FALSE	BnaA03g54830D	216.53	232	0	0	0.995745	FALSE	0	BnaA03g54830D	3774	0.921405
286	1.01277	0.00045019	0.987395	0.930102	232	2	FALSE	BnaA03g27240D	216.53	232	0	0	0.995745	FALSE	0	BnaA03g27240D	3774	0.921405
297	1.01277	0.00045019	0.987395	0.930102	232	2	FALSE	BnaA02g15270D	216.53	232	0	0	0.995745	FALSE	0	BnaA02g15270D	3774	0.921405
299	1.01277	0.00045019	0.987395	0.930102	232	2	FALSE	BnaA02g03890D	216.53	232	0	0	0.995745	FALSE	0	BnaA02g03890D	3774	0.921405
300	1.01277	0.00046905	0.987395	0.929243	232	2	FALSE	BnaA02g03280D	216.431	232	0	0	0.995745	FALSE	0	BnaA02g03280D	3848	0.920983
305	1.01277	0.00046905	0.987395	0.929243	232	2	FALSE	BnaA01g19250D	216.431	232	0	0	0.995745	FALSE	0	BnaA01g19250D	3848	0.920983
129	1.01702	0.00055724	0.983264	0.929004	231	2	FALSE	BnaCnng55150D	216.411	231	0	0	0.994326	FALSE	0	BnaCnng55150D	3828	0.920899
132	1.01702	0.00041146	0.983264	0.933823	231	2	FALSE	BnaCnng23580D	216.961	231	0	0	0.994326	FALSE	0	BnaCnng23580D	3544	0.923238
145	1.01702	0.00044863	0.983264	0.931564	231	2	FALSE	BnaC08g44390D	216.701	231	0	0	0.994326	FALSE	0	BnaC08g44390D	3692	0.922133
159	1.01702	0.00041146	0.983264	0.933823	231	2	FALSE	BnaC07g50630D	216.961	231	0	0	0.994326	FALSE	0	BnaC07g50630D	3544	0.923238
160	1.01702	0.00042559	0.983264	0.932844	231	2	FALSE	BnaC07g43760D	216.844	231	0	0	0.994326	FALSE	0	BnaC07g43760D	3568	0.922741
168	1.01702	0.00042435	0.983264	0.932957	231	2	FALSE	BnaC07g17130D	216.861	231	0	0	0.994326	FALSE	0	BnaC07g17130D	3590	0.922815
179	1.01702	0.00042435	0.983264	0.932957	231	2	FALSE	BnaC06g01590D	216.861	231	0	0	0.994326	FALSE	0	BnaC06g01590D	3590	0.922815
182	1.01702	0.00041146	0.983264	0.933823	231	2	FALSE	BnaC05g40570D	216.961	231	0	0	0.994326	FALSE	0	BnaC05g40570D	3544	0.923238
195	1.01702	0.00044863	0.983264	0.931564	231	2	FALSE	BnaC04g32730D	216.701	231	0	0	0.994326	FALSE	0	BnaC04g32730D	3692	0.922133
196	1.01702	0.00041146	0.983264	0.933823	231	2	FALSE	BnaC04g29180D	216.961	231	0	0	0.994326	FALSE	0	BnaC04g29180D	3544	0.923238
198	1.01702	0.00041146	0.983264	0.933823	231	2	FALSE	BnaC04g21160D	216.961	231	0	0	0.994326	FALSE	0	BnaC04g21160D	3544	0.923238
199	1.01702	0.00105007	0.983264	0.928967	231	2	FALSE	BnaC04g08990D	216.394	231	0	0	0.994326	FALSE	0	BnaC04g08990D	4340	0.920825
218	1.01702	0.00055916	0.983264	0.928816	231	2	FALSE	BnaC02g12760D	216.39	231	0	0	0.994326	FALSE	0	BnaC02g12760D	3838	0.920807
251	1.01702	0.00041146	0.983264	0.933823	231	2	FALSE	BnaA08g20180D	216.961	231	0	0	0.994326	FALSE	0	BnaA08g20180D	3544	0.923238
276	1.01702	0.00041146	0.983264	0.933823	231	2	FALSE	BnaA05g05320D	216.961	231	0	0	0.994326	FALSE	0	BnaA05g05320D	3544	0.923238
281	1.01702	0.00041146	0.983264	0.933823	231	2	FALSE	BnaA03g56270D	216.961	231	0	0	0.994326	FALSE	0	BnaA03g56270D	3544	0.923238
304	1.01702	0.00041146	0.983264	0.933823	231	2	FALSE	BnaA01g24550D	216.961	231	0	0	0.994326	FALSE	0	BnaA01g24550D	3544	0.923238
131	1.02128	0.00053774	0.979167	0.931156	230	2	FALSE	BnaCnng27120D	216.665	230	0	0	0.992908	FALSE	0	BnaCnng27120D	3682	0.92198
212	1.02128	0.00042706	0.979167	0.934042	230	2	FALSE	BnaC02g37290D	216.983	230	0	0	0.992908	FALSE	0	BnaC02g37290D	3530	0.92333
241	1.02128	0.0010265	0.979167	0.93127	230	2	FALSE	BnaA09g35730D	216.665	230	0	0	0.992908	FALSE	0	BnaA09g35730D	4186	0.92198
245	1.02128	0.00042706	0.979167	0.934042	230	2	FALSE	BnaA09g21880D	216.983	230	0	0	0.992908	FALSE	0	BnaA09g21880D	3530	0.92333
250	1.02128	0.00039975	0.979167	0.935751	230	2	FALSE	BnaA08g25930D	217.178	230	0	0	0.992908	FALSE	0	BnaA08g25930D	3384	0.924163
265	1.02128	0.0004317	0.979167	0.933549	230	2	FALSE	BnaA06g26050D	216.935	230	0	0	0.992908	FALSE	0	BnaA06g26050D	3552	0.923127
287	1.02128	0.00101249	0.979167	0.93184	230	2	FALSE	BnaA03g24910D	216.726	230	0	0	0.992908	FALSE	0	BnaA03g24910D	4152	0.922239
295	1.02128	0.00038605	0.979167	0.9367	230	2	FALSE	BnaA03g08430D	217.296	230	0	0	0.992908	FALSE	0	BnaA03g08430D	3362	0.924662
135	1.02553	0.00054928	0.975104	0.931242	229	2	FALSE	BnaC09g48700D	216.686	229	0	0	0.991489	FALSE	0	BnaC09g48700D	3674	0.922066
174	1.02553	0.00036184	0.975104	0.939516	229	2	FALSE	BnaC06g32510D	217.616	229	0	0	0.991489	FALSE	0	BnaC06g32510D	3158	0.926024
206	1.02553	0.00036184	0.975104	0.939516	229	2	FALSE	BnaC03g57160D	217.616	229	0	0	0.991489	FALSE	0	BnaC03g57160D	3158	0.926024
211	1.02553	0.00038206	0.975104	0.937907	229	2	FALSE	BnaC02g38800D	217.437	229	0	0	0.991489	FALSE	0	BnaC02g38800D	3242	0.925262
238	1.02553	0.00036184	0.975104	0.939516	229	2	FALSE	BnaA09g42280D	217.616	229	0	0	0.991489	FALSE	0	BnaA09g42280D	3158	0.926024
279	1.02553	0.00038029	0.975104	0.938099	229	2	FALSE	BnaA04g03810D	217.459	229	0	0	0.991489	FALSE	0	BnaA04g03810D	3232	0.925355
181	1.02979	0.00096113	0.971074	0.93593	228	2	FALSE	BnaC05g43550D	217.215	228	0	0	0.990071	FALSE	0	BnaC05g43550D	3878	0.924319
239	1.02979	0.00035031	0.971074	0.94107	228	2	FALSE	BnaA09g42250D	217.798	228	0	0	0.990071	FALSE	0	BnaA09g42250D	3050	0.926801
257	1.02979	0.00035367	0.971074	0.94076	228	2	FALSE	BnaA07g28980D	217.763	228	0	0	0.990071	FALSE	0	BnaA07g28980D	3092	0.926652
261	1.02979	0.00039296	0.971074	0.938133	228	2	FALSE	BnaA07g02300D	217.456	228	0	0	0.990071	FALSE	0	BnaA07g02300D	3254	0.925345
274	1.02979	0.00096145	0.971074	0.936471	228	2	FALSE	BnaA06g03210D	217.281	228	0	0	0.990071	FALSE	0	BnaA06g03210D	3850	0.924599
283	1.02979	0.00050356	0.971074	0.935003	228	2	FALSE	BnaA03g51840D	217.127	228	0	0	0.990071	FALSE	0	BnaA03g51840D	3416	0.923945
192	1.03404	0.00093326	0.967078	0.938287	227	2	FALSE	BnaC04g35970D	217.498	227	0	0	0.988652	FALSE	0	BnaC04g35970D	3728	0.925523
249	1.03404	0.0003314	0.967078	0.943433	227	2	FALSE	BnaA08g31250D	218.066	227	0	0	0.988652	FALSE	0	BnaA08g31250D	2902	0.927941
172	1.0383	0.00036361	0.963115	0.941829	226	2	FALSE	BnaC06g39470D	217.889	226	0	0	0.987234	FALSE	0	BnaC06g39470D	3010	0.927189
188	1.0383	0.00035788	0.963115	0.942498	226	2	FALSE	BnaC04g50760D	217.982	226	0	0	0.987234	FALSE	0	BnaC04g50760D	2972	0.927584
248	1.0383	0.00031132	0.963115	0.94588	226	2	FALSE	BnaA09g03790D	218.35	226	0	0	0.987234	FALSE	0	BnaA09g03790D	2752	0.929147
269	1.0383	0.00036318	0.963115	0.941829	226	2	FALSE	BnaA06g19230D	217.885	226	0	0	0.987234	FALSE	0	BnaA06g19230D	3002	0.92717
167	1.04255	0.00034777	0.959184	0.94381	225	2	FALSE	BnaC07g17530D	218.116	225	0	0	0.985816	FALSE	0	BnaC07g17530D	2876	0.928151
184	1.04255	0.00030733	0.959184	0.946746	225	2	FALSE	BnaC05g13160D	218.462	225	0	0	0.985816	FALSE	0	BnaC05g13160D	2708	0.929626
203	1.04255	0.00029544	0.959184	0.947976	225	2	FALSE	BnaC03g66240D	218.591	225	0	0	0.985816	FALSE	0	BnaC03g66240D	2622	0.930175
213	1.04681	0.00050126	0.955285	0.936699	224	2	FALSE	BnaC02g36720D	217.295	224	0	0	0.984397	FALSE	0	BnaC02g36720D	3228	0.924658
253	1.05106	0.00092113	0.951417	0.94231	223	2	FALSE	BnaA08g14250D	218.009	223	0	0	0.982979	FALSE	0	BnaA08g14250D	3416	0.927698
289	1.05106	0.00026322	0.951417	0.952329	223	2	FALSE	BnaA03g22610D	219.121	223	0	0	0.982979	FALSE	0	BnaA03g22610D	2360	0.93243
73	1.05957	0.00025069	0.943775	0.954134	221	2	FALSE	BnaCnng76050D	219.321	221	0	0	0.980142	FALSE	0	BnaCnng76050D	2230	0.933282
216	1.05957	0.00027	0.943775	0.951625	221	2	FALSE	BnaC02g17110D	219.036	221	0	0	0.980142	FALSE	0	BnaC02g17110D	2352	0.932069
236	1.05957	0.00026251	0.943775	0.952859	221	2	FALSE	BnaA10g03580D	219.131	221	0	0	0.980142	FALSE	0	BnaA10g03580D	2318	0.932473
258	1.05957	0.00024647	0.943775	0.954792	221	2	FALSE	BnaA07g18420D	219.416	221	0	0	0.980142	FALSE	0	BnaA07g18420D	2198	0.933686
124	1.06383	0.00026757	0.94	0.952719	220	2	FALSE	BnaCnng62340D	219.218	220	0	0	0.978723	FALSE	0	BnaCnng62340D	2278	0.932843
173	1.06383	0.00027318	0.94	0.952055	220	2	FALSE	BnaC06g39410D	219.114	220	0	0	0.978723	FALSE	0	BnaC06g39410D	2310	0.932398
191	1.06383	0.00022459	0.94	0.957866	220	2	FALSE	BnaC04g38040D	219.805	220	0	0	0.978723	FALSE	0	BnaC04g38040D	2030	0.935338
223	1.06383	0.00025179	0.94	0.954338	220	2	FALSE	BnaAnng35450D	219.327	220	0	0	0.978723	FALSE	0	BnaAnng35450D	2222	0.933308
266	1.06383	0.0002167	0.94	0.958904	220	2	FALSE	BnaA06g25720D	219.936	220	0	0	0.978723	FALSE	0	BnaA06g25720D	1980	0.935899
149	1.06809	0.00021337	0.936255	0.959532	219	2	FALSE	BnaC08g36540D	220.014	219	0	0	0.977305	FALSE	0	BnaC08g36540D	1932	0.936229
189	1.06809	0.00022977	0.936255	0.957103	219	2	FALSE	BnaC04g49370D	219.721	219	0	0	0.977305	FALSE	0	BnaC04g49370D	2048	0.934985
194	1.06809	0.00021569	0.936255	0.959365	219	2	FALSE	BnaC04g33740D	220.023	219	0	0	0.977305	FALSE	0	BnaC04g33740D	1966	0.936267
232	1.06809	0.00078471	0.936255	0.953081	219	2	FALSE	BnaAnng01860D	219.301	219	0	0	0.977305	FALSE	0	BnaAnng01860D	2788	0.933197
252	1.06809	0.00079263	0.936255	0.953626	219	2	FALSE	BnaA08g14300D	219.37	219	0	0	0.977305	FALSE	0	BnaA08g14300D	2772	0.933489
247	1.07234	0.00021516	0.93254	0.959244	218	2	FALSE	BnaA09g06990D	219.963	218	0	0	0.975887	FALSE	0	BnaA09g06990D	1928	0.936014
127	1.0766	0.0003715	0.928854	0.950674	217	2	FALSE	BnaCnng57250D	219.055	217	0	0	0.974468	FALSE	0	BnaCnng57250D	2340	0.93215
254	1.0766	0.00075777	0.928854	0.95588	217	2	FALSE	BnaA08g12720D	219.645	217	0	0	0.974468	FALSE	0	BnaA08g12720D	2614	0.93466
278	1.08085	0.00018012	0.925197	0.964513	216	2	FALSE	BnaA04g10060D	220.593	216	0	0	0.97305	FALSE	0	BnaA04g10060D	1648	0.938692
284	1.08085	0.00018395	0.925197	0.964169	216	2	FALSE	BnaA03g34810D	220.648	216	0	0	0.97305	FALSE	0	BnaA03g34810D	1688	0.938928
75	1.08511	0.00035615	0.921569	0.954705	215	2	FALSE	BnaCnng03180D	219.526	215	0	0	0.971631	FALSE	0	BnaCnng03180D	2150	0.934151
95	1.08511	0.00019761	0.921569	0.962139	215	2	FALSE	BnaAnng13690D	220.219	215	0	0	0.971631	FALSE	0	BnaAnng13690D	1742	0.9371
161	1.08511	0.00018809	0.921569	0.963443	215	2	FALSE	BnaC07g39230D	220.549	215	0	0	0.971631	FALSE	0	BnaC07g39230D	1682	0.938506
280	1.08511	0.00024364	0.921569	0.957966	215	2	FALSE	BnaA03g60220D	219.805	215	0	0	0.971631	FALSE	0	BnaA03g60220D	1978	0.935339
78	1.08936	0.00017011	0.917969	0.966302	214	2	FALSE	BnaC08g36420D	220.855	214	0	0	0.970213	FALSE	0	BnaC08g36420D	1558	0.939809
113	1.08936	0.00022741	0.917969	0.960291	214	2	FALSE	BnaA03g55680D	220.234	214	0	0	0.970213	FALSE	0	BnaA03g55680D	1854	0.937164
193	1.08936	0.00016356	0.917969	0.967092	214	2	FALSE	BnaC04g35350D	220.986	214	0	0	0.970213	FALSE	0	BnaC04g35350D	1500	0.940366
293	1.09787	0.00017553	0.910853	0.965215	212	2	FALSE	BnaA03g11310D	220.693	212	0	0	0.967376	FALSE	0	BnaA03g11310D	1556	0.939121
230	1.10213	0.00036741	0.907336	0.952155	211	2	FALSE	BnaAnng07980D	219.275	211	0	0	0.965957	FALSE	0	BnaAnng07980D	2186	0.933085
84	1.10638	0.00014897	0.903846	0.969469	210	2	FALSE	BnaC05g07520D	221.148	210	0	0	0.964539	FALSE	0	BnaC05g07520D	1340	0.941054
262	1.10638	0.00030028	0.903846	0.959809	210	2	FALSE	BnaA06g30100D	220.243	210	0	0	0.964539	FALSE	0	BnaA06g30100D	1786	0.937204
105	1.11064	0.00014631	0.900383	0.969912	209	2	FALSE	BnaA08g04440D	221.287	209	0	0	0.963121	FALSE	0	BnaA08g04440D	1308	0.941647
186	1.11064	0.0001432	0.900383	0.970878	209	2	FALSE	BnaC05g04000D	221.359	209	0	0	0.963121	FALSE	0	BnaC05g04000D	1266	0.941953
93	1.11489	0.0001267	0.896947	0.973198	208	2	FALSE	BnaAnng36020D	221.841	208	0	0	0.961702	FALSE	0	BnaAnng36020D	1154	0.944006
77	1.11915	0.0001359	0.893536	0.972328	207	2	FALSE	BnaC09g34720D	221.536	207	0	0	0.960284	FALSE	0	BnaC09g34720D	1202	0.942707
81	1.11915	0.0001227	0.893536	0.973922	207	2	FALSE	BnaC05g47590D	221.908	207	0	0	0.960284	FALSE	0	BnaC05g47590D	1112	0.94429
114	1.11915	0.00030682	0.893536	0.960555	207	2	FALSE	BnaA03g37800D	220.493	207	0	0	0.960284	FALSE	0	BnaA03g37800D	1754	0.938267
90	1.1234	0.0001348	0.890152	0.972389	206	2	FALSE	BnaC03g19810D	221.505	206	0	0	0.958865	FALSE	0	BnaC03g19810D	1188	0.942574
80	1.13191	0.00032309	0.883459	0.956631	204	2	FALSE	BnaC07g47050D	220.015	204	0	0	0.956028	FALSE	0	BnaC07g47050D	1862	0.936233
85	1.13191	0.00025995	0.883459	0.968029	204	2	FALSE	BnaC04g43510D	221.539	204	0	0	0.956028	FALSE	0	BnaC04g43510D	1390	0.94272
190	1.13191	9.732e-05	0.883459	0.978654	204	2	FALSE	BnaC04g44690D	222.48	204	0	0	0.956028	FALSE	0	BnaC04g44690D	884	0.946725
116	1.13617	0.00013898	0.88015	0.974492	203	2	FALSE	BnaA03g20550D	222.217	203	0	0	0.95461	FALSE	0	BnaA03g20550D	1090	0.945603
146	1.13617	0.00025554	0.88015	0.965371	203	2	FALSE	BnaC08g42480D	221.015	203	0	0	0.95461	FALSE	0	BnaC08g42480D	1442	0.940488
109	1.14043	9.899e-05	0.876866	0.977981	202	2	FALSE	BnaA06g04390D	222.465	202	0	0	0.953191	FALSE	0	BnaA06g04390D	894	0.946661
142	1.14043	0.00028957	0.876866	0.961726	202	2	FALSE	BnaC09g04080D	220.703	202	0	0	0.953191	FALSE	0	BnaC09g04080D	1594	0.939162
285	1.14043	9.742e-05	0.876866	0.978425	202	2	FALSE	BnaA03g33480D	222.604	202	0	0	0.953191	FALSE	0	BnaA03g33480D	876	0.947251
162	1.14468	0.00061599	0.873606	0.974179	201	2	FALSE	BnaC07g28370D	222.269	201	0	0	0.951773	FALSE	0	BnaC07g28370D	1580	0.945824
88	1.14894	0.0001295	0.87037	0.975879	200	2	FALSE	BnaC03g35190D	222.41	200	0	0	0.950355	FALSE	0	BnaC03g35190D	1004	0.946426
187	1.14894	0.00012882	0.87037	0.973518	200	2	FALSE	BnaC05g02100D	222.105	200	0	0	0.950355	FALSE	0	BnaC05g02100D	1054	0.945128
202	1.14894	0.00023777	0.87037	0.967739	200	2	FALSE	BnaC03g68200D	221.465	200	0	0	0.950355	FALSE	0	BnaC03g68200D	1306	0.942404
87	1.15745	0.00013842	0.863971	0.973748	198	2	FALSE	BnaC03g61750D	221.98	198	0	0	0.947518	FALSE	0	BnaC03g61750D	1068	0.944595
91	1.15745	7.57e-05	0.863971	0.98231	198	2	FALSE	BnaC03g13370D	222.99	198	0	0	0.947518	FALSE	0	BnaC03g13370D	690	0.948893
96	1.15745	0.00024485	0.863971	0.968877	198	2	FALSE	BnaA10g21650D	221.697	198	0	0	0.947518	FALSE	0	BnaA10g21650D	1280	0.943391
260	1.15745	7.03e-05	0.863971	0.983746	198	2	FALSE	BnaA07g04130D	223.333	198	0	0	0.947518	FALSE	0	BnaA07g04130D	634	0.950355
102	1.17021	6.275e-05	0.854545	0.984827	195	2	FALSE	BnaA09g02820D	223.523	195	0	0	0.943262	FALSE	0	BnaA09g02820D	574	0.951162
183	1.17021	4.645e-05	0.854545	0.98858	195	2	FALSE	BnaC05g14240D	224.328	195	0	0	0.943262	FALSE	0	BnaC05g14240D	432	0.954588
92	1.17447	6.499e-05	0.851449	0.985257	194	2	FALSE	BnaC02g10080D	223.737	194	0	0	0.941844	FALSE	0	BnaC02g10080D	574	0.952073
100	1.18298	0.0002323	0.845324	0.966623	192	2	FALSE	BnaA09g34080D	221.432	192	0	0	0.939007	FALSE	0	BnaA09g34080D	1250	0.942265
163	1.18298	0.00023269	0.845324	0.965914	192	2	FALSE	BnaC07g28280D	221.391	192	0	0	0.939007	FALSE	0	BnaC07g28280D	1274	0.942088
94	1.18723	6.287e-05	0.842294	0.984459	191	2	FALSE	BnaAnng24620D	223.576	191	0	0	0.937589	FALSE	0	BnaAnng24620D	564	0.951387
125	1.19149	0.00022779	0.839286	0.969145	190	2	FALSE	BnaCnng59060D	221.842	190	0	0	0.93617	FALSE	0	BnaCnng59060D	1148	0.944009
185	1.19149	8.187e-05	0.839286	0.981676	190	2	FALSE	BnaC05g12850D	223.5	190	0	0	0.93617	FALSE	0	BnaC05g12850D	658	0.951064
157	1.19574	0.00021696	0.836299	0.97135	189	2	FALSE	BnaC08g07120D	222.249	189	0	0	0.934752	FALSE	0	BnaC08g07120D	1058	0.945739
99	1.20426	5.742e-05	0.830389	0.98551	187	2	FALSE	BnaA09g47270D	223.481	187	0	0	0.931915	FALSE	0	BnaA09g47270D	504	0.950984
86	1.20851	5.264e-05	0.827465	0.986457	186	2	FALSE	BnaC03g66080D	223.715	186	0	0	0.930496	FALSE	0	BnaC03g66080D	466	0.951979
107	1.20851	4.615e-05	0.827465	0.988608	186	2	FALSE	BnaA06g21730D	224.366	186	0	0	0.930496	FALSE	0	BnaA06g21730D	392	0.954747
307	1.20851	7.841e-05	0.827465	0.981691	186	2	FALSE	BnaA01g00700D	223.538	186	0	0	0.930496	FALSE	0	BnaA01g00700D	630	0.951224
74	1.21277	8.688e-05	0.824561	0.982374	185	2	FALSE	BnaCnng74280D	223.816	185	0	0	0.929078	FALSE	0	BnaCnng74280D	644	0.952409
104	1.21277	4.307e-05	0.824561	0.988602	185	2	FALSE	BnaA08g10920D	224.551	185	0	0	0.929078	FALSE	0	BnaA08g10920D	388	0.955538
237	1.21277	0.00017525	0.824561	0.975852	185	2	FALSE	BnaA09g46370D	222.703	185	0	0	0.929078	FALSE	0	BnaA09g46370D	840	0.947671
89	1.21702	2.346e-05	0.821678	0.993526	184	2	FALSE	BnaC03g29340D	225.565	184	0	0	0.92766	FALSE	0	BnaC03g29340D	218	0.959852
118	1.22128	2.581e-05	0.818815	0.993094	183	2	FALSE	BnaA02g28180D	225.213	183	0	0	0.926241	FALSE	0	BnaA02g28180D	230	0.958354
98	1.22979	4.21e-05	0.813149	0.988521	181	2	FALSE	BnaA09g53930D	224.127	181	0	0	0.923404	FALSE	0	BnaA09g53930D	374	0.953732
108	1.22979	3.016e-05	0.813149	0.991529	181	2	FALSE	BnaA06g11740D	224.735	181	0	0	0.923404	FALSE	0	BnaA06g11740D	276	0.956318
291	1.22979	5.862e-05	0.813149	0.98582	181	2	FALSE	BnaA03g18620D	224.138	181	0	0	0.923404	FALSE	0	BnaA03g18620D	462	0.953779
79	1.23404	3.829e-05	0.810345	0.989448	180	2	FALSE	BnaC08g30070D	224.244	180	0	0	0.921986	FALSE	0	BnaC08g30070D	340	0.954232
111	1.23404	6.329e-05	0.810345	0.987461	180	2	FALSE	BnaA04g22930D	224.722	180	0	0	0.921986	FALSE	0	BnaA04g22930D	448	0.956265
120	1.25532	5.542e-05	0.79661	0.988571	175	2	FALSE	BnaA01g13750D	224.92	175	0	0	0.914894	FALSE	0	BnaA01g13750D	380	0.957106
219	1.25532	2.962e-05	0.79661	0.991396	175	2	FALSE	BnaC02g11290D	225.16	175	0	0	0.914894	FALSE	0	BnaC02g11290D	262	0.958128
101	1.26383	0.00045721	0.791246	0.982457	173	2	FALSE	BnaA09g19980D	223.642	173	0	0	0.912057	FALSE	0	BnaA09g19980D	968	0.951666
171	1.26809	2.354e-05	0.788591	0.99286	172	2	FALSE	BnaC06g40760D	225.401	172	0	0	0.910638	FALSE	0	BnaC06g40760D	210	0.959154
76	1.27234	4.997e-05	0.785953	0.989542	171	2	FALSE	BnaC09g50890D	225.386	171	0	0	0.90922	FALSE	0	BnaC09g50890D	340	0.959089
119	1.2766	1.556e-05	0.783333	0.995336	170	2	FALSE	BnaA01g32740D	226.306	170	0	0	0.907801	FALSE	0	BnaA01g32740D	134	0.963004
130	1.28085	0.00013393	0.780731	0.980417	169	2	FALSE	BnaCnng52760D	223.627	169	0	0	0.906383	FALSE	0	BnaCnng52760D	572	0.951605
166	1.28511	0.00013668	0.778146	0.978828	168	2	FALSE	BnaC07g21740D	222.994	168	0	0	0.904965	FALSE	0	BnaC07g21740D	608	0.948911
82	1.28936	2.069e-05	0.775578	0.993435	167	2	FALSE	BnaC05g42490D	225.108	167	0	0	0.903546	FALSE	0	BnaC05g42490D	182	0.957905
214	1.29787	5.17e-05	0.770492	0.984996	165	2	FALSE	BnaC02g31530D	223.612	165	0	0	0.900709	FALSE	0	BnaC02g31530D	406	0.951541
210	1.30213	0.00042001	0.767974	0.982418	164	2	FALSE	BnaC03g01740D	224.47	164	0	0	0.899291	FALSE	0	BnaC03g01740D	888	0.955189
103	1.30638	0.00041783	0.765472	0.984322	163	2	FALSE	BnaA08g26360D	224.074	163	0	0	0.897872	FALSE	0	BnaA08g26360D	836	0.953505
115	1.3234	9.63e-06	0.755627	0.996656	159	2	FALSE	BnaA03g28360D	226.358	159	0	0	0.892199	FALSE	0	BnaA03g28360D	84	0.963228
110	1.34043	5.08e-05	0.746032	0.983243	155	2	FALSE	BnaA05g01100D	223.626	155	0	0	0.886525	FALSE	0	BnaA05g01100D	400	0.951599
83	1.34468	2.67e-06	0.743671	0.998981	154	2	FALSE	BnaC05g22320D	226.63	154	0	0	0.885106	FALSE	0	BnaC05g22320D	24	0.964382
204	1.34894	0.00010316	0.741325	0.983918	153	2	FALSE	BnaC03g60830D	223.627	153	0	0	0.883688	FALSE	0	BnaC03g60830D	388	0.951606
117	1.38723	0.00011025	0.720859	0.98228	145	3	FALSE	BnaA03g07990D	224.586	145	0	0	0.870922	FALSE	0	BnaA03g07990D	370	0.95977
112	1.4	2.488e-05	0.714286	0.992806	141	2	FALSE	BnaA03g57320D	225.305	141	0	0	0.866667	FALSE	0	BnaA03g57320D	154	0.958745
302	1.49787	5.961e-05	0.667614	0.986817	118	2	FALSE	BnaA01g30440D	222.864	118	0	0	0.834043	FALSE	0	BnaA01g30440D	184	0.948359
97	1.6	5.754e-05	0.625	0.977828	95	3	FALSE	BnaA09g54620D	221.979	95	0	0	0.8	FALSE	0	BnaA09g54620D	198	0.948628
106	1.79149	1.729e-05	0.558195	0.955918	50	3	FALSE	BnaA07g07350D	211.62	50	0	0	0.73617	FALSE	0	BnaA07g07350D	108	0.904359
72	1.95319	9.2e-07	0.511983	0.956044	14	3	FALSE	BnaA07g37970D	210.929	14	0	0	0.682269	FALSE	0	BnaA07g37970D	8	0.909175

## Sheet: S5-8
Table S5-8 The network relationship of module pink.
SUID	AverageShortestPathLength	BetweennessCentrality	ClosenessCentrality	ClusteringCoefficient	Degree	Eccentricity	IsSingleNode	name	NeighborhoodConnectivity	NumberOfDirectedEdges	NumberOfUndirectedEdges	PartnerOfMultiEdgedNodePairs	Radiality	selected	SelfLoops	shared name	Stress	TopologicalCoefficient
72	1.61111	6.188e-05	0.62069	0.978468	70	2	FALSE	BnaC07g07420D	166.8	70	0	0	0.694444	FALSE	0	BnaC07g07420D	104	0.926667
73	1.36111	0.00029182	0.734694	0.95881	115	2	FALSE	BnaC06g04360D	168.643	115	0	0	0.819444	FALSE	0	BnaC06g04360D	540	0.936908
74	1.75	1.164e-05	0.571429	0.984848	45	2	FALSE	BnaC04g46470D	159.933	45	0	0	0.625	FALSE	0	BnaC04g46470D	30	0.888519
75	1.58889	7.529e-05	0.629371	0.974824	74	2	FALSE	BnaA03g02670D	166.432	74	0	0	0.705556	FALSE	0	BnaA03g02670D	136	0.924625
76	1.61667	6.489e-05	0.618557	0.976556	69	2	FALSE	BnaA02g17690D	166.609	69	0	0	0.691667	FALSE	0	BnaA02g17690D	110	0.925604
77	1.15	9.298e-05	0.869565	0.983488	153	2	FALSE	BnaCnng51700D	170.294	153	0	0	0.925	FALSE	0	BnaCnng51700D	384	0.946078
78	1.03333	0.00059516	0.967742	0.939605	174	2	FALSE	BnaC08g24760D	166.207	174	0	0	0.983333	FALSE	0	BnaC08g24760D	1818	0.923372
79	1.04444	0.00032104	0.957447	0.955732	172	2	FALSE	BnaC08g09470D	167.593	172	0	0	0.977778	FALSE	0	BnaC08g09470D	1302	0.931072
80	1.22778	0.00043826	0.81448	0.954854	139	2	FALSE	BnaC07g45940D	168.295	139	0	0	0.886111	FALSE	0	BnaC07g45940D	866	0.934972
81	1.01667	0.00076391	0.983607	0.926554	177	2	FALSE	BnaC07g20030D	165.062	177	0	0	0.991667	FALSE	0	BnaC07g20030D	2288	0.917012
82	1.06111	0.00035393	0.942408	0.956889	169	2	FALSE	BnaC07g18100D	167.722	169	0	0	0.969444	FALSE	0	BnaC07g18100D	1224	0.931788
83	1.01111	0.00089286	0.989011	0.920079	178	2	FALSE	BnaC07g12070D	164.483	178	0	0	0.994444	FALSE	0	BnaC07g12070D	2518	0.913795
84	1.01667	0.00078161	0.983607	0.926233	177	2	FALSE	BnaC07g08330D	165.023	177	0	0	0.991667	FALSE	0	BnaC07g08330D	2298	0.916792
85	1.10556	0.00064597	0.904523	0.945264	161	2	FALSE	BnaC07g08170D	166.994	161	0	0	0.947222	FALSE	0	BnaC07g08170D	1410	0.927743
86	1.04444	0.00032104	0.957447	0.955732	172	2	FALSE	BnaC06g32600D	167.593	172	0	0	0.977778	FALSE	0	BnaC06g32600D	1302	0.931072
87	1.13889	7.913e-05	0.878049	0.985672	155	2	FALSE	BnaC06g30920D	170.194	155	0	0	0.930556	FALSE	0	BnaC06g30920D	342	0.94552
88	1.35	8.606e-05	0.740741	0.984969	117	2	FALSE	BnaC06g27340D	171.436	117	0	0	0.825	FALSE	0	BnaC06g27340D	204	0.952422
89	1.01111	0.00089286	0.989011	0.920079	178	2	FALSE	BnaC06g27120D	164.483	178	0	0	0.994444	FALSE	0	BnaC06g27120D	2518	0.913795
90	1.23333	0.00024297	0.810811	0.969957	138	2	FALSE	BnaC06g25870D	169.855	138	0	0	0.883333	FALSE	0	BnaC06g25870D	568	0.943639
91	1.03889	0.00037631	0.962567	0.950867	173	2	FALSE	BnaC06g22800D	167.173	173	0	0	0.980556	FALSE	0	BnaC06g22800D	1462	0.928741
92	1.02778	0.00055328	0.972973	0.939048	175	2	FALSE	BnaC06g22490D	166.126	175	0	0	0.986111	FALSE	0	BnaC06g22490D	1856	0.922921
93	1.16667	4.688e-05	0.857143	0.990872	150	2	FALSE	BnaC06g16270D	171.2	150	0	0	0.916667	FALSE	0	BnaC06g16270D	204	0.951111
94	1.09444	0.00013583	0.913706	0.977657	163	2	FALSE	BnaC06g15100D	169.491	163	0	0	0.952778	FALSE	0	BnaC06g15100D	590	0.941616
95	1.13889	0.00050298	0.878049	0.954839	155	2	FALSE	BnaC06g04500D	167.845	155	0	0	0.930556	FALSE	0	BnaC06g04500D	1078	0.932473
96	1.05	0.00044558	0.952381	0.949295	171	2	FALSE	BnaC06g01840D	167.023	171	0	0	0.975	FALSE	0	BnaC06g01840D	1474	0.927908
97	1.03333	0.00051342	0.967742	0.942662	174	2	FALSE	BnaC05g44550D	166.425	174	0	0	0.983333	FALSE	0	BnaC05g44550D	1726	0.924585
98	1.01111	0.00088833	0.989011	0.920142	178	2	FALSE	BnaC05g43370D	164.494	178	0	0	0.994444	FALSE	0	BnaC05g43370D	2516	0.913858
99	1.02778	0.00090167	0.972973	0.927094	175	2	FALSE	BnaC05g34180D	165.109	175	0	0	0.986111	FALSE	0	BnaC05g34180D	2220	0.91727
100	1.01111	0.00102939	0.989011	0.917603	178	2	FALSE	BnaC05g31910D	164.264	178	0	0	0.994444	FALSE	0	BnaC05g31910D	2596	0.912578
101	1.03889	0.00038987	0.962567	0.950262	173	2	FALSE	BnaC05g28420D	167.116	173	0	0	0.980556	FALSE	0	BnaC05g28420D	1480	0.92842
102	1.16111	0.00010052	0.861244	0.982075	151	2	FALSE	BnaC05g20340D	170.232	151	0	0	0.919444	FALSE	0	BnaC05g20340D	406	0.945732
103	1.05556	0.00026532	0.947368	0.961643	170	2	FALSE	BnaC05g17260D	168.082	170	0	0	0.972222	FALSE	0	BnaC05g17260D	1102	0.933791
104	1.15	5.948e-05	0.869565	0.988906	153	2	FALSE	BnaC05g17140D	170.686	153	0	0	0.925	FALSE	0	BnaC05g17140D	258	0.948257
105	1.01111	0.00088007	0.989011	0.920333	178	2	FALSE	BnaC05g13590D	164.506	178	0	0	0.994444	FALSE	0	BnaC05g13590D	2510	0.91392
106	1.06667	0.00021224	0.9375	0.967707	168	2	FALSE	BnaC05g12110D	168.649	168	0	0	0.966667	FALSE	0	BnaC05g12110D	906	0.936938
107	1.13889	9.501e-05	0.878049	0.983578	155	2	FALSE	BnaC05g06430D	170.2	155	0	0	0.930556	FALSE	0	BnaC05g06430D	392	0.945556
108	1.05556	0.0002529	0.947368	0.962896	170	2	FALSE	BnaC04g51000D	168.212	170	0	0	0.972222	FALSE	0	BnaC04g51000D	1066	0.93451
109	1.25556	0.00012093	0.79646	0.983055	134	2	FALSE	BnaC04g46100D	171.172	134	0	0	0.872222	FALSE	0	BnaC04g46100D	302	0.950954
110	1.04444	0.00033883	0.957447	0.954576	172	2	FALSE	BnaC04g38450D	167.483	172	0	0	0.977778	FALSE	0	BnaC04g38450D	1336	0.930459
111	1.11111	0.00066953	0.9	0.942138	160	2	FALSE	BnaC04g37270D	166.725	160	0	0	0.944444	FALSE	0	BnaC04g37270D	1472	0.92625
112	1.01667	0.00076391	0.983607	0.926554	177	2	FALSE	BnaC04g36410D	165.062	177	0	0	0.991667	FALSE	0	BnaC04g36410D	2288	0.917012
113	1.01667	0.00077838	0.983607	0.926233	177	2	FALSE	BnaC04g33880D	165.023	177	0	0	0.991667	FALSE	0	BnaC04g33880D	2298	0.916792
114	1.02778	0.00055328	0.972973	0.939048	175	2	FALSE	BnaC04g26020D	166.126	175	0	0	0.986111	FALSE	0	BnaC04g26020D	1856	0.922921
115	1.01667	0.0009882	0.983607	0.920711	177	2	FALSE	BnaC04g15730D	164.537	177	0	0	0.991667	FALSE	0	BnaC04g15730D	2470	0.914093
116	1.01111	0.00102939	0.989011	0.917603	178	2	FALSE	BnaC04g10240D	164.264	178	0	0	0.994444	FALSE	0	BnaC04g10240D	2596	0.912578
117	1.10556	0.00064608	0.904523	0.945186	161	2	FALSE	BnaC04g08650D	166.95	161	0	0	0.947222	FALSE	0	BnaC04g08650D	1412	0.927502
118	1.04444	0.00032104	0.957447	0.955732	172	2	FALSE	BnaC04g06130D	167.593	172	0	0	0.977778	FALSE	0	BnaC04g06130D	1302	0.931072
119	1.12778	0.00014122	0.8867	0.977789	157	2	FALSE	BnaC03g68390D	169.675	157	0	0	0.936111	FALSE	0	BnaC03g68390D	544	0.94264
120	1.14444	6.885e-05	0.873786	0.987353	154	2	FALSE	BnaC03g60020D	170.461	154	0	0	0.927778	FALSE	0	BnaC03g60020D	298	0.947006
121	1.03333	0.00048445	0.967742	0.944256	174	2	FALSE	BnaC03g51350D	166.592	174	0	0	0.983333	FALSE	0	BnaC03g51350D	1678	0.925511
122	1.01667	0.00076391	0.983607	0.926554	177	2	FALSE	BnaC03g41660D	165.062	177	0	0	0.991667	FALSE	0	BnaC03g41660D	2288	0.917012
123	1.01667	0.00076391	0.983607	0.926554	177	2	FALSE	BnaC03g41000D	165.062	177	0	0	0.991667	FALSE	0	BnaC03g41000D	2288	0.917012
124	1.63889	9.749e-05	0.610169	0.951923	65	2	FALSE	BnaC03g32350D	163.308	65	0	0	0.680556	FALSE	0	BnaC03g32350D	200	0.907265
125	1.00556	0.00110895	0.994475	0.912623	179	2	FALSE	BnaC03g16840D	163.821	179	0	0	0.997222	FALSE	0	BnaC03g16840D	2784	0.910118
126	1.01667	0.00096815	0.983607	0.92206	177	2	FALSE	BnaC03g16040D	164.655	177	0	0	0.991667	FALSE	0	BnaC03g16040D	2428	0.914752
127	1	0.00123767	1	0.90658	180	1	FALSE	BnaC03g14960D	163.278	180	0	0	1	FALSE	0	BnaC03g14960D	3010	0.907099
128	1.01111	0.00088007	0.989011	0.920333	178	2	FALSE	BnaC03g13190D	164.506	178	0	0	0.994444	FALSE	0	BnaC03g13190D	2510	0.91392
129	1.03333	0.000498	0.967742	0.943658	174	2	FALSE	BnaC03g06930D	166.534	174	0	0	0.983333	FALSE	0	BnaC03g06930D	1696	0.925192
130	1.02778	0.00055328	0.972973	0.939048	175	2	FALSE	BnaC03g00740D	166.126	175	0	0	0.986111	FALSE	0	BnaC03g00740D	1856	0.922921
131	1.14444	6.573e-05	0.873786	0.987947	154	2	FALSE	BnaC03g00060D	170.617	154	0	0	0.927778	FALSE	0	BnaC03g00060D	284	0.947872
132	1.02222	0.00067991	0.978261	0.932273	176	2	FALSE	BnaC02g41890D	165.545	176	0	0	0.988889	FALSE	0	BnaC02g41890D	2086	0.919697
133	1.01111	0.00102939	0.989011	0.917603	178	2	FALSE	BnaC02g39730D	164.264	178	0	0	0.994444	FALSE	0	BnaC02g39730D	2596	0.912578
134	1.08333	0.00018554	0.923077	0.971545	165	2	FALSE	BnaC02g35850D	168.964	165	0	0	0.958333	FALSE	0	BnaC02g35850D	770	0.938687
135	1.03333	0.00044515	0.967742	0.945519	174	2	FALSE	BnaC02g28530D	166.701	174	0	0	0.983333	FALSE	0	BnaC02g28530D	1640	0.926118
136	1.11667	9.558e-05	0.895522	0.983441	159	2	FALSE	BnaC02g27510D	170.057	159	0	0	0.941667	FALSE	0	BnaC02g27510D	416	0.944759
137	1.06111	0.00023446	0.942408	0.965061	169	2	FALSE	BnaC02g21720D	168.391	169	0	0	0.969444	FALSE	0	BnaC02g21720D	992	0.935503
138	1.02778	0.00055328	0.972973	0.939048	175	2	FALSE	BnaC02g14990D	166.126	175	0	0	0.986111	FALSE	0	BnaC02g14990D	1856	0.922921
139	1.20556	0.00015792	0.829493	0.979316	143	2	FALSE	BnaC02g09180D	170.476	143	0	0	0.897222	FALSE	0	BnaC02g09180D	420	0.947086
140	1.00556	0.00110895	0.994475	0.912623	179	2	FALSE	BnaC01g38550D	163.821	179	0	0	0.997222	FALSE	0	BnaC01g38550D	2784	0.910118
141	1.14444	5.846e-05	0.873786	0.98905	154	2	FALSE	BnaC01g37460D	170.838	154	0	0	0.927778	FALSE	0	BnaC01g37460D	258	0.949098
142	1.16667	3.952e-05	0.857143	0.992215	150	2	FALSE	BnaC01g36420D	171.26	150	0	0	0.916667	FALSE	0	BnaC01g36420D	174	0.951444
143	1.06667	0.00023419	0.9375	0.965498	168	2	FALSE	BnaC01g34300D	168.482	168	0	0	0.966667	FALSE	0	BnaC01g34300D	968	0.936012
144	1.03889	0.00086781	0.962567	0.929628	173	2	FALSE	BnaC01g33000D	165.329	173	0	0	0.980556	FALSE	0	BnaC01g33000D	2094	0.918497
145	1.21111	2.644e-05	0.825688	0.994306	142	2	FALSE	BnaC01g32380D	171.697	142	0	0	0.894444	FALSE	0	BnaC01g32380D	114	0.953873
146	1.15	7.216e-05	0.869565	0.98667	153	2	FALSE	BnaC01g30120D	170.654	153	0	0	0.925	FALSE	0	BnaC01g30120D	310	0.948076
147	1.02222	0.00066713	0.978261	0.932532	176	2	FALSE	BnaC01g29990D	165.568	176	0	0	0.988889	FALSE	0	BnaC01g29990D	2078	0.919823
148	1.07778	0.00036873	0.927835	0.956261	166	2	FALSE	BnaC01g22060D	167.747	166	0	0	0.961111	FALSE	0	BnaC01g22060D	1198	0.931928
149	1.00556	0.00110895	0.994475	0.912623	179	2	FALSE	BnaC01g15910D	163.821	179	0	0	0.997222	FALSE	0	BnaC01g15910D	2784	0.910118
150	1.05556	0.0002529	0.947368	0.962896	170	2	FALSE	BnaC01g12740D	168.212	170	0	0	0.972222	FALSE	0	BnaC01g12740D	1066	0.93451
151	1.15	5.177e-05	0.869565	0.990282	153	2	FALSE	BnaC01g12190D	170.935	153	0	0	0.925	FALSE	0	BnaC01g12190D	226	0.949637
152	1.25	3.121e-05	0.8	0.993035	135	2	FALSE	BnaC01g04180D	171.77	135	0	0	0.875	FALSE	0	BnaC01g04180D	126	0.95428
153	1.52222	3.787e-05	0.656934	0.985499	86	2	FALSE	BnaC01g02900D	170.035	86	0	0	0.738889	FALSE	0	BnaC01g02900D	106	0.944638
154	1.00556	0.00100671	0.994475	0.914004	179	2	FALSE	BnaC01g02660D	163.944	179	0	0	0.997222	FALSE	0	BnaC01g02660D	2740	0.910801
155	1.05	0.00028436	0.952381	0.959477	171	2	FALSE	BnaA10g23550D	167.906	171	0	0	0.975	FALSE	0	BnaA10g23550D	1178	0.932814
156	1.01111	0.00102939	0.989011	0.917603	178	2	FALSE	BnaA10g16210D	164.264	178	0	0	0.994444	FALSE	0	BnaA10g16210D	2596	0.912578
157	1.17778	0.00050923	0.849057	0.953484	148	2	FALSE	BnaA10g16150D	168.155	148	0	0	0.911111	FALSE	0	BnaA10g16150D	1012	0.934197
158	1.00556	0.00100671	0.994475	0.914004	179	2	FALSE	BnaA10g14580D	163.944	179	0	0	0.997222	FALSE	0	BnaA10g14580D	2740	0.910801
159	1.02778	0.00064006	0.972973	0.935764	175	2	FALSE	BnaA10g13530D	165.84	175	0	0	0.986111	FALSE	0	BnaA10g13530D	1956	0.921333
160	1.01111	0.00088007	0.989011	0.920333	178	2	FALSE	BnaA10g12410D	164.506	178	0	0	0.994444	FALSE	0	BnaA10g12410D	2510	0.91392
161	1.05	0.00030249	0.952381	0.957757	171	2	FALSE	BnaA10g07280D	167.789	171	0	0	0.975	FALSE	0	BnaA10g07280D	1228	0.932164
162	1.02778	0.00055328	0.972973	0.939048	175	2	FALSE	BnaA09g48860D	166.126	175	0	0	0.986111	FALSE	0	BnaA09g48860D	1856	0.922921
163	1.11667	0.00010532	0.895522	0.981849	159	2	FALSE	BnaA09g44030D	170.069	159	0	0	0.941667	FALSE	0	BnaA09g44030D	456	0.944829
164	1.05556	0.0002529	0.947368	0.962896	170	2	FALSE	BnaA09g42900D	168.212	170	0	0	0.972222	FALSE	0	BnaA09g42900D	1066	0.93451
165	1.08889	0.00016143	0.918367	0.974488	164	2	FALSE	BnaA09g37690D	169.195	164	0	0	0.955556	FALSE	0	BnaA09g37690D	682	0.939973
166	1.17778	0.00018505	0.849057	0.976282	148	2	FALSE	BnaA09g34680D	170.054	148	0	0	0.911111	FALSE	0	BnaA09g34680D	516	0.944745
167	1.00556	0.00110895	0.994475	0.912623	179	2	FALSE	BnaA09g34480D	163.821	179	0	0	0.997222	FALSE	0	BnaA09g34480D	2784	0.910118
168	1.11111	0.00063673	0.9	0.945204	160	2	FALSE	BnaA09g20200D	166.988	160	0	0	0.944444	FALSE	0	BnaA09g20200D	1394	0.927708
169	1.03333	0.00044515	0.967742	0.945519	174	2	FALSE	BnaA09g19650D	166.701	174	0	0	0.983333	FALSE	0	BnaA09g19650D	1640	0.926118
170	1.05556	0.0002529	0.947368	0.962896	170	2	FALSE	BnaA09g18960D	168.212	170	0	0	0.972222	FALSE	0	BnaA09g18960D	1066	0.93451
171	1.01111	0.00088007	0.989011	0.920333	178	2	FALSE	BnaA09g18800D	164.506	178	0	0	0.994444	FALSE	0	BnaA09g18800D	2510	0.91392
172	1.04444	0.00032104	0.957447	0.955732	172	2	FALSE	BnaA09g15160D	167.593	172	0	0	0.977778	FALSE	0	BnaA09g15160D	1302	0.931072
173	1.01667	0.00095805	0.983607	0.921674	177	2	FALSE	BnaA09g14730D	164.633	177	0	0	0.991667	FALSE	0	BnaA09g14730D	2440	0.914626
174	1.13333	0.00021428	0.882353	0.972126	156	2	FALSE	BnaA09g12230D	169.417	156	0	0	0.933333	FALSE	0	BnaA09g12230D	674	0.941204
175	1.07778	0.00076326	0.927835	0.936108	166	2	FALSE	BnaA09g06940D	166.018	166	0	0	0.961111	FALSE	0	BnaA09g06940D	1750	0.922323
176	1.00556	0.00100671	0.994475	0.914004	179	2	FALSE	BnaA09g05050D	163.944	179	0	0	0.997222	FALSE	0	BnaA09g05050D	2740	0.910801
177	1.02222	0.00067991	0.978261	0.932273	176	2	FALSE	BnaA09g00530D	165.545	176	0	0	0.988889	FALSE	0	BnaA09g00530D	2086	0.919697
178	1.03333	0.00044515	0.967742	0.945519	174	2	FALSE	BnaA08g23130D	166.701	174	0	0	0.983333	FALSE	0	BnaA08g23130D	1640	0.926118
179	1.46667	0.0001034	0.681818	0.975877	96	2	FALSE	BnaA08g21970D	170.594	96	0	0	0.766667	FALSE	0	BnaA08g21970D	220	0.947743
180	1.01111	0.00088007	0.989011	0.920333	178	2	FALSE	BnaA08g17820D	164.506	178	0	0	0.994444	FALSE	0	BnaA08g17820D	2510	0.91392
181	1.02778	0.00055328	0.972973	0.939048	175	2	FALSE	BnaA08g16370D	166.126	175	0	0	0.986111	FALSE	0	BnaA08g16370D	1856	0.922921
182	1.06111	0.00023446	0.942408	0.965061	169	2	FALSE	BnaA08g15030D	168.391	169	0	0	0.969444	FALSE	0	BnaA08g15030D	992	0.935503
183	1.00556	0.00110895	0.994475	0.912623	179	2	FALSE	BnaA08g05260D	163.821	179	0	0	0.997222	FALSE	0	BnaA08g05260D	2784	0.910118
184	1.01667	0.00078161	0.983607	0.926233	177	2	FALSE	BnaA08g00730D	165.023	177	0	0	0.991667	FALSE	0	BnaA08g00730D	2298	0.916792
185	1.01111	0.00088007	0.989011	0.920333	178	2	FALSE	BnaA07g33440D	164.506	178	0	0	0.994444	FALSE	0	BnaA07g33440D	2510	0.91392
186	1.03889	0.00037631	0.962567	0.950867	173	2	FALSE	BnaA07g31030D	167.173	173	0	0	0.980556	FALSE	0	BnaA07g31030D	1462	0.928741
187	1.05556	0.0002649	0.947368	0.961712	170	2	FALSE	BnaA07g24310D	168.112	170	0	0	0.972222	FALSE	0	BnaA07g24310D	1100	0.933954
188	1.05	0.00029698	0.952381	0.958376	171	2	FALSE	BnaA07g15960D	167.842	171	0	0	0.975	FALSE	0	BnaA07g15960D	1210	0.932456
189	1.02778	0.00090167	0.972973	0.927094	175	2	FALSE	BnaA07g15500D	165.109	175	0	0	0.986111	FALSE	0	BnaA07g15500D	2220	0.91727
190	1.02222	0.00069016	0.978261	0.931688	176	2	FALSE	BnaA07g14210D	165.517	176	0	0	0.988889	FALSE	0	BnaA07g14210D	2104	0.919539
191	1.01667	0.00090665	0.983607	0.923921	177	2	FALSE	BnaA07g10440D	164.831	177	0	0	0.991667	FALSE	0	BnaA07g10440D	2370	0.915725
192	1.03333	0.00044515	0.967742	0.945519	174	2	FALSE	BnaA07g07600D	166.701	174	0	0	0.983333	FALSE	0	BnaA07g07600D	1640	0.926118
193	1.01111	0.00098454	0.989011	0.918873	178	2	FALSE	BnaA07g00010D	164.382	178	0	0	0.994444	FALSE	0	BnaA07g00010D	2556	0.913233
194	1.02778	0.00055328	0.972973	0.939048	175	2	FALSE	BnaA06g37110D	166.126	175	0	0	0.986111	FALSE	0	BnaA06g37110D	1856	0.922921
195	1	0.00123767	1	0.90658	180	1	FALSE	BnaA06g28950D	163.278	180	0	0	1	FALSE	0	BnaA06g28950D	3010	0.907099
196	1.21667	1.39e-05	0.821918	0.99696	141	2	FALSE	BnaA06g25600D	172.071	141	0	0	0.891667	FALSE	0	BnaA06g25600D	60	0.95595
197	1.03333	0.00051342	0.967742	0.942662	174	2	FALSE	BnaA06g24530D	166.425	174	0	0	0.983333	FALSE	0	BnaA06g24530D	1726	0.924585
198	1.06111	0.00075943	0.942408	0.938081	169	2	FALSE	BnaA06g11170D	166.172	169	0	0	0.969444	FALSE	0	BnaA06g11170D	1758	0.923176
199	1.04444	0.00032104	0.957447	0.955732	172	2	FALSE	BnaA06g02990D	167.593	172	0	0	0.977778	FALSE	0	BnaA06g02990D	1302	0.931072
200	1.01667	0.00076391	0.983607	0.926554	177	2	FALSE	BnaA06g01650D	165.062	177	0	0	0.991667	FALSE	0	BnaA06g01650D	2288	0.917012
201	1.00556	0.00100671	0.994475	0.914004	179	2	FALSE	BnaA05g28300D	163.944	179	0	0	0.997222	FALSE	0	BnaA05g28300D	2740	0.910801
202	1.22778	0.00017615	0.81448	0.974351	139	2	FALSE	BnaA05g27790D	169.777	139	0	0	0.886111	FALSE	0	BnaA05g27790D	492	0.943205
203	1.1	0.00033195	0.909091	0.960049	162	2	FALSE	BnaA05g25540D	168.019	162	0	0	0.95	FALSE	0	BnaA05g25540D	1042	0.933436
204	1.04444	0.00046584	0.957447	0.9473	172	2	FALSE	BnaA05g23820D	166.831	172	0	0	0.977778	FALSE	0	BnaA05g23820D	1550	0.926841
205	1.04444	0.00045097	0.957447	0.948252	172	2	FALSE	BnaA05g14890D	166.965	172	0	0	0.977778	FALSE	0	BnaA05g14890D	1522	0.927584
206	1.05556	0.00053318	0.947368	0.945144	170	2	FALSE	BnaA05g12750D	166.735	170	0	0	0.972222	FALSE	0	BnaA05g12750D	1576	0.926307
207	1.00556	0.00111104	0.994475	0.912749	179	2	FALSE	BnaA05g09710D	163.832	179	0	0	0.997222	FALSE	0	BnaA05g09710D	2780	0.91018
208	1.05	0.00028436	0.952381	0.959477	171	2	FALSE	BnaA05g07970D	167.906	171	0	0	0.975	FALSE	0	BnaA05g07970D	1178	0.932814
209	1.05	0.00053293	0.952381	0.945304	171	2	FALSE	BnaA05g04610D	166.708	171	0	0	0.975	FALSE	0	BnaA05g04610D	1590	0.926153
210	1.04444	0.00032104	0.957447	0.955732	172	2	FALSE	BnaA05g01800D	167.593	172	0	0	0.977778	FALSE	0	BnaA05g01800D	1302	0.931072
211	1.2	0.00050412	0.833333	0.950078	144	2	FALSE	BnaA05g01070D	167.889	144	0	0	0.9	FALSE	0	BnaA05g01070D	1028	0.932716
212	1.02222	0.00067991	0.978261	0.932273	176	2	FALSE	BnaA05g00710D	165.545	176	0	0	0.988889	FALSE	0	BnaA05g00710D	2086	0.919697
213	1.03889	0.00037631	0.962567	0.950867	173	2	FALSE	BnaA04g24740D	167.173	173	0	0	0.980556	FALSE	0	BnaA04g24740D	1462	0.928741
214	1.02222	0.00067991	0.978261	0.932273	176	2	FALSE	BnaA04g20720D	165.545	176	0	0	0.988889	FALSE	0	BnaA04g20720D	2086	0.919697
215	1.04444	0.00032104	0.957447	0.955732	172	2	FALSE	BnaA04g17240D	167.593	172	0	0	0.977778	FALSE	0	BnaA04g17240D	1302	0.931072
216	1.06111	0.00075753	0.942408	0.938504	169	2	FALSE	BnaA04g01930D	166.189	169	0	0	0.969444	FALSE	0	BnaA04g01930D	1746	0.923274
217	1.04444	0.00032104	0.957447	0.955732	172	2	FALSE	BnaA03g50310D	167.593	172	0	0	0.977778	FALSE	0	BnaA03g50310D	1302	0.931072
218	1.17222	4.9e-05	0.853081	0.990568	149	2	FALSE	BnaA03g49690D	171.161	149	0	0	0.913889	FALSE	0	BnaA03g49690D	208	0.950895
219	1.01111	0.00088007	0.989011	0.920333	178	2	FALSE	BnaA03g46310D	164.506	178	0	0	0.994444	FALSE	0	BnaA03g46310D	2510	0.91392
220	1.13333	0.00059235	0.882353	0.947891	156	2	FALSE	BnaA03g41040D	167.333	156	0	0	0.933333	FALSE	0	BnaA03g41040D	1260	0.92963
221	1.25	2.281e-05	0.8	0.994693	135	2	FALSE	BnaA03g40740D	171.607	135	0	0	0.875	FALSE	0	BnaA03g40740D	96	0.953374
222	1.11111	0.00010853	0.9	0.981447	160	2	FALSE	BnaA03g37190D	169.95	160	0	0	0.944444	FALSE	0	BnaA03g37190D	472	0.944167
223	1.15	0.00026147	0.869565	0.966288	153	2	FALSE	BnaA03g37150D	168.778	153	0	0	0.925	FALSE	0	BnaA03g37150D	784	0.937654
224	1.00556	0.00100671	0.994475	0.914004	179	2	FALSE	BnaA03g32280D	163.944	179	0	0	0.997222	FALSE	0	BnaA03g32280D	2740	0.910801
225	1.04444	0.00046619	0.957447	0.947232	172	2	FALSE	BnaA03g30910D	166.855	172	0	0	0.977778	FALSE	0	BnaA03g30910D	1552	0.92697
226	1.01667	0.00078161	0.983607	0.926233	177	2	FALSE	BnaA03g24410D	165.023	177	0	0	0.991667	FALSE	0	BnaA03g24410D	2298	0.916792
227	1.02222	0.00066713	0.978261	0.932532	176	2	FALSE	BnaA03g24110D	165.568	176	0	0	0.988889	FALSE	0	BnaA03g24110D	2078	0.919823
228	1.04444	0.00035221	0.957447	0.953964	172	2	FALSE	BnaA03g22540D	167.424	172	0	0	0.977778	FALSE	0	BnaA03g22540D	1354	0.930136
229	1.01667	0.00096815	0.983607	0.92206	177	2	FALSE	BnaA03g18800D	164.655	177	0	0	0.991667	FALSE	0	BnaA03g18800D	2428	0.914752
230	1.12222	0.00011256	0.891089	0.98065	158	2	FALSE	BnaA03g16010D	169.911	158	0	0	0.938889	FALSE	0	BnaA03g16010D	480	0.943952
231	1.00556	0.00100671	0.994475	0.914004	179	2	FALSE	BnaA03g10550D	163.944	179	0	0	0.997222	FALSE	0	BnaA03g10550D	2740	0.910801
232	1.01111	0.00102939	0.989011	0.917603	178	2	FALSE	BnaA03g09970D	164.264	178	0	0	0.994444	FALSE	0	BnaA03g09970D	2596	0.912578
233	1.08889	0.00016716	0.918367	0.97329	164	2	FALSE	BnaA02g30460D	169.183	164	0	0	0.955556	FALSE	0	BnaA02g30460D	714	0.939905
234	1.19444	0.00051946	0.837209	0.950192	145	2	FALSE	BnaA02g29320D	167.828	145	0	0	0.902778	FALSE	0	BnaA02g29320D	1040	0.932375
235	1.05	0.00028436	0.952381	0.959477	171	2	FALSE	BnaA02g28370D	167.906	171	0	0	0.975	FALSE	0	BnaA02g28370D	1178	0.932814
236	1.00556	0.00100671	0.994475	0.914004	179	2	FALSE	BnaA02g26740D	163.944	179	0	0	0.997222	FALSE	0	BnaA02g26740D	2740	0.910801
237	1.62778	2.2e-05	0.614334	0.982361	67	2	FALSE	BnaA02g26410D	167.985	67	0	0	0.686111	FALSE	0	BnaA02g26410D	78	0.93325
238	1.19444	0.00051946	0.837209	0.950192	145	2	FALSE	BnaA02g26130D	167.828	145	0	0	0.902778	FALSE	0	BnaA02g26130D	1040	0.932375
239	1.02222	0.00067991	0.978261	0.932273	176	2	FALSE	BnaA02g25130D	165.545	176	0	0	0.988889	FALSE	0	BnaA02g25130D	2086	0.919697
240	1.01111	0.00102939	0.989011	0.917603	178	2	FALSE	BnaA02g24010D	164.264	178	0	0	0.994444	FALSE	0	BnaA02g24010D	2596	0.912578
241	1.3	9.08e-06	0.769231	0.99746	126	2	FALSE	BnaA02g21750D	172.619	126	0	0	0.85	FALSE	0	BnaA02g21750D	40	0.958995
242	1.01111	0.00088007	0.989011	0.920333	178	2	FALSE	BnaA02g14500D	164.506	178	0	0	0.994444	FALSE	0	BnaA02g14500D	2510	0.91392
243	1.03333	0.00044515	0.967742	0.945519	174	2	FALSE	BnaA02g13260D	166.701	174	0	0	0.983333	FALSE	0	BnaA02g13260D	1640	0.926118
244	1.00556	0.00110895	0.994475	0.912623	179	2	FALSE	BnaA02g01790D	163.821	179	0	0	0.997222	FALSE	0	BnaA02g01790D	2784	0.910118
245	1.09444	0.00030616	0.913706	0.963266	163	2	FALSE	BnaA01g30260D	168.38	163	0	0	0.952778	FALSE	0	BnaA01g30260D	970	0.935446
246	1	0.00123767	1	0.90658	180	1	FALSE	BnaA01g29960D	163.278	180	0	0	1	FALSE	0	BnaA01g29960D	3010	0.907099
247	1.05	0.00028436	0.952381	0.959477	171	2	FALSE	BnaA01g23510D	167.906	171	0	0	0.975	FALSE	0	BnaA01g23510D	1178	0.932814
248	1.05	0.00030662	0.952381	0.957964	171	2	FALSE	BnaA01g21000D	167.784	171	0	0	0.975	FALSE	0	BnaA01g21000D	1222	0.932131
249	1.18889	5.483e-05	0.841121	0.989325	146	2	FALSE	BnaA01g14700D	171.185	146	0	0	0.905556	FALSE	0	BnaA01g14700D	226	0.951027
250	1.00556	0.00110895	0.994475	0.912623	179	2	FALSE	BnaA01g14170D	163.821	179	0	0	0.997222	FALSE	0	BnaA01g14170D	2784	0.910118
251	1.02778	0.00064006	0.972973	0.935764	175	2	FALSE	BnaA01g08910D	165.84	175	0	0	0.986111	FALSE	0	BnaA01g08910D	1956	0.921333
252	1.02778	0.00064006	0.972973	0.935764	175	2	FALSE	BnaA01g01210D	165.84	175	0	0	0.986111	FALSE	0	BnaA01g01210D	1956	0.921333
