# Supplementary material for: The Alternative Splicing Landscape of Brassica napus Infected with Leptosphaeria maculans
Source: Genes (Basel). 2019 Apr 11;10(4):296. doi: 10.3390/genes10040296 (PMC6523698; doi:10.3390/genes10040296)
Supplement: Supplementary file 1 [file genes-10-00296-s001.zip › Table S6.xlsx]

## Sheet: S6-1
Table S6-1 The GO terms of module blue.
GO.ID	Term	Annotated	Significant	Expected	classicFisher
1	GO:0071480	cellular response to gamma radiation	11	2	0.03	0.00049
2	GO:0071479	cellular response to ionizing radiation	16	2	0.05	0.00105
3	GO:0010338	leaf formation	19	2	0.06	0.00149
4	GO:0048830	adventitious root development	23	2	0.07	0.00219
5	GO:0016053	organic acid biosynthetic process	2152	15	6.48	0.00241
6	GO:0046394	carboxylic acid biosynthetic process	2152	15	6.48	0.00241
7	GO:0044283	small molecule biosynthetic process	2638	17	7.94	0.00285
8	GO:0006121	mitochondrial electron transport, succin...	27	2	0.08	0.00301
9	GO:0009094	L-phenylalanine biosynthetic process	27	2	0.08	0.00301
10	GO:0015675	nickel cation transport	27	2	0.08	0.00301
11	GO:1902223	erythrose 4-phosphate/phosphoenolpyruvat...	27	2	0.08	0.00301
12	GO:0051301	cell division	1178	10	3.55	0.00328
13	GO:0010212	response to ionizing radiation	102	3	0.31	0.00371
14	GO:0009095	aromatic amino acid family biosynthetic ...	30	2	0.09	0.00371
15	GO:0009298	GDP-mannose biosynthetic process	31	2	0.09	0.00396
16	GO:0045003	double-strand break repair via synthesis...	38	2	0.11	0.00591
17	GO:0042255	ribosome assembly	244	4	0.73	0.00657
18	GO:0019673	GDP-mannose metabolic process	42	2	0.13	0.00718
19	GO:0030835	negative regulation of actin filament de...	43	2	0.13	0.00751
20	GO:0051693	actin filament capping	43	2	0.13	0.00751
21	GO:0043242	negative regulation of protein complex d...	48	2	0.14	0.00929
22	GO:1901880	negative regulation of protein depolymer...	48	2	0.14	0.00929
23	GO:0009751	response to salicylic acid	782	7	2.35	0.00999
24	GO:0045491	xylan metabolic process	147	3	0.44	0.01016
25	GO:0045892	negative regulation of transcription, DN...	796	7	2.4	0.01093
26	GO:0030834	regulation of actin filament depolymeriz...	53	2	0.16	0.01124
27	GO:0009946	proximal/distal axis specification	4	1	0.01	0.01199
28	GO:0015789	UDP-N-acetylgalactosamine transmembrane ...	4	1	0.01	0.01199
29	GO:0032435	negative regulation of proteasomal ubiqu...	4	1	0.01	0.01199
30	GO:0040009	regulation of growth rate	4	1	0.01	0.01199
31	GO:0071481	cellular response to X-ray	4	1	0.01	0.01199
32	GO:1901799	negative regulation of proteasomal prote...	4	1	0.01	0.01199
33	GO:1903051	negative regulation of proteolysis invol...	4	1	0.01	0.01199
34	GO:1903069	regulation of ER-associated ubiquitin-de...	4	1	0.01	0.01199
35	GO:1903070	negative regulation of ER-associated ubi...	4	1	0.01	0.01199
36	GO:1903363	negative regulation of cellular protein ...	4	1	0.01	0.01199
37	GO:1903573	negative regulation of response to endop...	4	1	0.01	0.01199
38	GO:1903856	regulation of cytokinin dehydrogenase ac...	4	1	0.01	0.01199
39	GO:1903857	negative regulation of cytokinin dehydro...	4	1	0.01	0.01199
40	GO:1904292	regulation of ERAD pathway	4	1	0.01	0.01199
41	GO:1904293	negative regulation of ERAD pathway	4	1	0.01	0.01199
42	GO:1990569	UDP-N-acetylglucosamine transmembrane tr...	4	1	0.01	0.01199
43	GO:2000059	negative regulation of ubiquitin-depende...	4	1	0.01	0.01199
44	GO:0009073	aromatic amino acid family biosynthetic ...	159	3	0.48	0.01255
45	GO:0010413	glucuronoxylan metabolic process	57	2	0.17	0.01291
46	GO:0010417	glucuronoxylan biosynthetic process	57	2	0.17	0.01291
47	GO:0010332	response to gamma radiation	58	2	0.17	0.01335
48	GO:0006558	L-phenylalanine metabolic process	59	2	0.18	0.01379
49	GO:1902221	erythrose 4-phosphate/phosphoenolpyruvat...	59	2	0.18	0.01379
50	GO:0009851	auxin biosynthetic process	168	3	0.51	0.01453
51	GO:0010410	hemicellulose metabolic process	311	4	0.94	0.01493
52	GO:0030837	negative regulation of actin filament po...	66	2	0.2	0.01705
53	GO:1902679	negative regulation of RNA biosynthetic ...	871	7	2.62	0.01709
54	GO:1903507	negative regulation of nucleic acid-temp...	871	7	2.62	0.01709
55	GO:0000707	meiotic DNA recombinase assembly	6	1	0.02	0.01793
56	GO:0046373	L-arabinose metabolic process	6	1	0.02	0.01793
57	GO:0051253	negative regulation of RNA metabolic pro...	893	7	2.69	0.01928
58	GO:0051017	actin filament bundle assembly	71	2	0.21	0.01956
59	GO:0061572	actin filament bundle organization	71	2	0.21	0.01956
60	GO:0006302	double-strand break repair	192	3	0.58	0.02063
61	GO:0001560	regulation of cell growth by extracellul...	7	1	0.02	0.02088
62	GO:0046622	positive regulation of organ growth	7	1	0.02	0.02088
63	GO:0044036	cell wall macromolecule metabolic proces...	519	5	1.56	0.02104
64	GO:0009646	response to absence of light	75	2	0.23	0.02168
65	GO:1901879	regulation of protein depolymerization	75	2	0.23	0.02168
66	GO:0044085	cellular component biogenesis	3801	19	11.44	0.02182
67	GO:0031333	negative regulation of protein complex a...	77	2	0.23	0.02277
68	GO:0032272	negative regulation of protein polymeriz...	77	2	0.23	0.02277
69	GO:0046677	response to antibiotic	1140	8	3.43	0.02305
70	GO:0019344	cysteine biosynthetic process	78	2	0.23	0.02332
71	GO:0015074	DNA integration	8	1	0.02	0.02383
72	GO:0042177	negative regulation of protein catabolic...	8	1	0.02	0.02383
73	GO:1905897	regulation of response to endoplasmic re...	8	1	0.02	0.02383
74	GO:0051494	negative regulation of cytoskeleton orga...	82	2	0.25	0.02559
75	GO:1902904	negative regulation of supramolecular fi...	82	2	0.25	0.02559
76	GO:0019474	L-lysine catabolic process to acetyl-CoA	9	1	0.03	0.02677
77	GO:0033512	L-lysine catabolic process to acetyl-CoA...	9	1	0.03	0.02677
78	GO:0035444	nickel cation transmembrane transport	9	1	0.03	0.02677
79	GO:0006310	DNA recombination	380	4	1.14	0.02852
80	GO:0030042	actin filament depolymerization	87	2	0.26	0.02855
81	GO:0034622	cellular protein-containing complex asse...	1428	9	4.3	0.03007
82	GO:0009408	response to heat	774	6	2.33	0.03064
83	GO:0045934	negative regulation of nucleobase-contai...	986	7	2.97	0.03075
84	GO:0070925	organelle assembly	390	4	1.17	0.03094
85	GO:0042273	ribosomal large subunit biogenesis	227	3	0.68	0.03168
86	GO:1901527	abscisic acid-activated signaling pathwa...	11	1	0.03	0.03262
87	GO:0045492	xylan biosynthetic process	94	2	0.28	0.0329
88	GO:0042775	mitochondrial ATP synthesis coupled elec...	95	2	0.29	0.03354
89	GO:0052543	callose deposition in cell wall	95	2	0.29	0.03354
90	GO:0043244	regulation of protein complex disassembl...	97	2	0.29	0.03484
91	GO:0010383	cell wall polysaccharide metabolic proce...	407	4	1.23	0.03533
92	GO:0042773	ATP synthesis coupled electron transport	98	2	0.29	0.0355
93	GO:0000972	transcription-dependent tethering of RNA...	12	1	0.04	0.03553
94	GO:0000973	posttranscriptional tethering of RNA pol...	12	1	0.04	0.03553
95	GO:0032465	regulation of cytokinesis	12	1	0.04	0.03553
96	GO:0043617	cellular response to sucrose starvation	12	1	0.04	0.03553
97	GO:0006534	cysteine metabolic process	99	2	0.3	0.03616
98	GO:0052386	cell wall thickening	99	2	0.3	0.03616
99	GO:0006119	oxidative phosphorylation	101	2	0.3	0.0375
100	GO:0006633	fatty acid biosynthetic process	611	5	1.84	0.03841
101	GO:0033591	response to L-ascorbic acid	13	1	0.04	0.03844
102	GO:0051354	negative regulation of oxidoreductase ac...	13	1	0.04	0.03844
103	GO:0044281	small molecule metabolic process	5996	26	18.05	0.03894
104	GO:0009072	aromatic amino acid family metabolic pro...	250	3	0.75	0.04032
105	GO:0043201	response to leucine	14	1	0.04	0.04133
106	GO:0080052	response to histidine	14	1	0.04	0.04133
107	GO:0080053	response to phenylalanine	14	1	0.04	0.04133
108	GO:0019752	carboxylic acid metabolic process	3823	18	11.51	0.04151
109	GO:0051261	protein depolymerization	109	2	0.33	0.04303
110	GO:0032434	regulation of proteasomal ubiquitin-depe...	110	2	0.33	0.04374
111	GO:2000058	regulation of ubiquitin-dependent protei...	110	2	0.33	0.04374
112	GO:0006554	lysine catabolic process	15	1	0.05	0.04422
113	GO:0009647	skotomorphogenesis	15	1	0.05	0.04422
114	GO:0019477	L-lysine catabolic process	15	1	0.05	0.04422
115	GO:0032025	response to cobalt ion	15	1	0.05	0.04422
116	GO:0046440	L-lysine metabolic process	15	1	0.05	0.04422
117	GO:0009834	plant-type secondary cell wall biogenesi...	261	3	0.79	0.04483
118	GO:0022607	cellular component assembly	2287	12	6.88	0.04543
119	GO:2000113	negative regulation of cellular macromol...	1076	7	3.24	0.04555
120	GO:0009060	aerobic respiration	264	3	0.79	0.04611
121	GO:0019419	sulfate reduction	16	1	0.05	0.0471
122	GO:1901607	alpha-amino acid biosynthetic process	651	5	1.96	0.04807
123	GO:0052545	callose localization	116	2	0.35	0.04811
124	GO:0061136	regulation of proteasomal protein catabo...	118	2	0.36	0.04959
125	GO:1903050	regulation of proteolysis involved in ce...	118	2	0.36	0.04959
126	GO:1903362	regulation of cellular protein catabolic...	118	2	0.36	0.04959
127	GO:0010165	response to X-ray	17	1	0.05	0.04996
128	GO:0048639	positive regulation of developmental gro...	17	1	0.05	0.04996
129	GO:0051788	response to misfolded protein	17	1	0.05	0.04996
130	GO:0033273	response to vitamin	18	1	0.05	0.05282
131	GO:0022904	respiratory electron transport chain	123	2	0.37	0.05339
132	GO:0065003	protein-containing complex assembly	1594	9	4.8	0.05352
133	GO:0070727	cellular macromolecule localization	1848	10	5.56	0.05458
134	GO:0010971	positive regulation of G2/M transition o...	19	1	0.06	0.05568
135	GO:0016572	histone phosphorylation	19	1	0.06	0.05568
136	GO:1902751	positive regulation of cell cycle G2/M p...	19	1	0.06	0.05568
137	GO:0033037	polysaccharide localization	128	2	0.39	0.05728
138	GO:0009070	serine family amino acid biosynthetic pr...	129	2	0.39	0.05807
139	GO:0009850	auxin metabolic process	292	3	0.88	0.05883
140	GO:0000027	ribosomal large subunit assembly	131	2	0.39	0.05966
141	GO:0000910	cytokinesis	296	3	0.89	0.06076
142	GO:0010558	negative regulation of macromolecule bio...	1151	7	3.46	0.06088
143	GO:0019566	arabinose metabolic process	21	1	0.06	0.06135
144	GO:0032535	regulation of cellular component size	299	3	0.9	0.06224
145	GO:0090066	regulation of anatomical structure size	299	3	0.9	0.06224
146	GO:0051172	negative regulation of nitrogen compound...	1398	8	4.21	0.06246
147	GO:0000724	double-strand break repair via homologou...	136	2	0.41	0.0637
148	GO:0048646	anatomical structure formation involved ...	712	5	2.14	0.06532
149	GO:0009615	response to virus	306	3	0.92	0.06574
150	GO:0000730	DNA recombinase assembly	23	1	0.07	0.067
151	GO:0006771	riboflavin metabolic process	23	1	0.07	0.067
152	GO:0009231	riboflavin biosynthetic process	23	1	0.07	0.067
153	GO:0042148	strand invasion	23	1	0.07	0.067
154	GO:0090735	DNA repair complex assembly	23	1	0.07	0.067
155	GO:0010629	negative regulation of gene expression	1421	8	4.28	0.06727
156	GO:0072330	monocarboxylic acid biosynthetic process	1181	7	3.56	0.0678
157	GO:0000725	recombinational repair	141	2	0.42	0.06783
158	GO:0022618	ribonucleoprotein complex assembly	509	4	1.53	0.06883
159	GO:1901989	positive regulation of cell cycle phase ...	24	1	0.07	0.06981
160	GO:1901992	positive regulation of mitotic cell cycl...	24	1	0.07	0.06981
161	GO:0030833	regulation of actin filament polymerizat...	144	2	0.43	0.07035
162	GO:0071826	ribonucleoprotein complex subunit organi...	513	4	1.54	0.07039
163	GO:0008610	lipid biosynthetic process	1941	10	5.84	0.07067
164	GO:0008652	cellular amino acid biosynthetic process	732	5	2.2	0.07164
165	GO:0042176	regulation of protein catabolic process	146	2	0.44	0.07205
166	GO:0042546	cell wall biogenesis	734	5	2.21	0.07229
167	GO:0019742	pentacyclic triterpenoid metabolic proce...	25	1	0.08	0.07261
168	GO:0019745	pentacyclic triterpenoid biosynthetic pr...	25	1	0.08	0.07261
169	GO:0031540	regulation of anthocyanin biosynthetic p...	25	1	0.08	0.07261
170	GO:0042256	mature ribosome assembly	25	1	0.08	0.07261
171	GO:0042727	flavin-containing compound biosynthetic ...	25	1	0.08	0.07261
172	GO:0031327	negative regulation of cellular biosynth...	1202	7	3.62	0.07292
173	GO:0010089	xylem development	148	2	0.45	0.07376
174	GO:0051607	defense response to virus	149	2	0.45	0.07462
175	GO:0051781	positive regulation of cell division	26	1	0.08	0.0754
176	GO:0008064	regulation of actin polymerization or de...	150	2	0.45	0.07549
177	GO:0030832	regulation of actin filament length	150	2	0.45	0.07549
178	GO:0110053	regulation of actin filament organizatio...	150	2	0.45	0.07549
179	GO:0010639	negative regulation of organelle organiz...	152	2	0.46	0.07722
180	GO:0032956	regulation of actin cytoskeleton organiz...	152	2	0.46	0.07722
181	GO:0032970	regulation of actin filament-based proce...	152	2	0.46	0.07722
182	GO:0006972	hyperosmotic response	329	3	0.99	0.07786
183	GO:0009890	negative regulation of biosynthetic proc...	1222	7	3.68	0.078
184	GO:0006626	protein targeting to mitochondrion	153	2	0.46	0.07809
185	GO:0070585	protein localization to mitochondrion	153	2	0.46	0.07809
186	GO:0072655	establishment of protein localization to...	153	2	0.46	0.07809
187	GO:0051129	negative regulation of cellular componen...	154	2	0.46	0.07897
188	GO:0006970	response to osmotic stress	2520	12	7.59	0.08058
189	GO:0000097	sulfur amino acid biosynthetic process	156	2	0.47	0.08073
190	GO:0030041	actin filament polymerization	156	2	0.47	0.08073
191	GO:0006722	triterpenoid metabolic process	28	1	0.08	0.08096
192	GO:0016104	triterpenoid biosynthetic process	28	1	0.08	0.08096
193	GO:0043248	proteasome assembly	28	1	0.08	0.08096
194	GO:0045454	cell redox homeostasis	335	3	1.01	0.08118
195	GO:0031324	negative regulation of cellular metaboli...	1484	8	4.47	0.0816
196	GO:0009407	toxin catabolic process	157	2	0.47	0.08162
197	GO:0051302	regulation of cell division	158	2	0.48	0.08251
198	GO:0043933	protein-containing complex subunit organ...	1744	9	5.25	0.08294
199	GO:0051726	regulation of cell cycle	767	5	2.31	0.08348
200	GO:0010605	negative regulation of macromolecule met...	1748	9	5.26	0.08384
201	GO:0043436	oxoacid metabolic process	4196	18	12.63	0.08411
202	GO:0009226	nucleotide-sugar biosynthetic process	160	2	0.48	0.08429
203	GO:0010208	pollen wall assembly	160	2	0.48	0.08429
204	GO:0010927	cellular component assembly involved in ...	160	2	0.48	0.08429
205	GO:0085029	extracellular matrix assembly	160	2	0.48	0.08429
206	GO:0042446	hormone biosynthetic process	770	5	2.32	0.08454
207	GO:0006082	organic acid metabolic process	4200	18	12.64	0.08468
208	GO:0043624	cellular protein complex disassembly	164	2	0.49	0.0879
209	GO:0009739	response to gibberellin	558	4	1.68	0.08917
210	GO:0070592	cell wall polysaccharide biosynthetic pr...	166	2	0.5	0.08972
211	GO:0042726	flavin-containing compound metabolic pro...	32	1	0.1	0.09198
212	GO:0014070	response to organic cyclic compound	1528	8	4.6	0.0926
213	GO:0006303	double-strand break repair via nonhomolo...	33	1	0.1	0.09472
214	GO:0044038	cell wall macromolecule biosynthetic pro...	172	2	0.52	0.09524
215	GO:0070589	cellular component macromolecule biosynt...	172	2	0.52	0.09524
216	GO:0006886	intracellular protein transport	1541	8	4.64	0.09601
217	GO:0050691	regulation of defense response to virus ...	34	1	0.1	0.09744
218	GO:1905393	plant organ formation	364	3	1.1	0.09801
219	GO:0042364	water-soluble vitamin biosynthetic proce...	177	2	0.53	0.09992
220	GO:0032984	protein-containing complex disassembly	178	2	0.54	0.10086
221	GO:0007049	cell cycle	1821	9	5.48	0.10122
222	GO:0046686	response to cadmium ion	1565	8	4.71	0.10248
223	GO:0042938	dipeptide transport	36	1	0.11	0.10287
224	GO:0042939	tripeptide transport	36	1	0.11	0.10287
225	GO:0006767	water-soluble vitamin metabolic process	181	2	0.54	0.10371
226	GO:0030162	regulation of proteolysis	181	2	0.54	0.10371
227	GO:0051341	regulation of oxidoreductase activity	37	1	0.11	0.10557
228	GO:0010038	response to metal ion	2107	10	6.34	0.1062
229	GO:0044087	regulation of cellular component biogene...	379	3	1.14	0.10723
230	GO:0009610	response to symbiotic fungus	38	1	0.11	0.10827
231	GO:0045493	xylan catabolic process	38	1	0.11	0.10827
232	GO:1990069	stomatal opening	38	1	0.11	0.10827
233	GO:0009068	aspartate family amino acid catabolic pr...	39	1	0.12	0.11095
234	GO:0030007	cellular potassium ion homeostasis	39	1	0.12	0.11095
235	GO:0031330	negative regulation of cellular cataboli...	39	1	0.12	0.11095
236	GO:0032271	regulation of protein polymerization	191	2	0.57	0.11334
237	GO:0009954	proximal/distal pattern formation	40	1	0.12	0.11363
238	GO:0019288	isopentenyl diphosphate biosynthetic pro...	40	1	0.12	0.11363
239	GO:0008154	actin polymerization or depolymerization	192	2	0.58	0.11432
240	GO:0008299	isoprenoid biosynthetic process	612	4	1.84	0.11453
241	GO:0000726	non-recombinational repair	41	1	0.12	0.1163
242	GO:2000031	regulation of salicylic acid mediated si...	41	1	0.12	0.1163
243	GO:2001023	regulation of response to drug	41	1	0.12	0.1163
244	GO:2001038	regulation of cellular response to drug	41	1	0.12	0.1163
245	GO:0002697	regulation of immune effector process	42	1	0.13	0.11896
246	GO:0045931	positive regulation of mitotic cell cycl...	42	1	0.13	0.11896
247	GO:0048354	mucilage biosynthetic process involved i...	42	1	0.13	0.11896
248	GO:0050688	regulation of defense response to virus	42	1	0.13	0.11896
249	GO:0090481	pyrimidine nucleotide-sugar transmembran...	42	1	0.13	0.11896
250	GO:0048523	negative regulation of cellular process	2161	10	6.51	0.11965
251	GO:0009642	response to light intensity	399	3	1.2	0.12003
252	GO:1901605	alpha-amino acid metabolic process	1110	6	3.34	0.12035
253	GO:0006312	mitotic recombination	43	1	0.13	0.12161
254	GO:0009608	response to symbiont	43	1	0.13	0.12161
255	GO:0009895	negative regulation of catabolic process	43	1	0.13	0.12161
256	GO:0046620	regulation of organ growth	43	1	0.13	0.12161
257	GO:0006281	DNA repair	868	5	2.61	0.12297
258	GO:0009892	negative regulation of metabolic process	1904	9	5.73	0.1233
259	GO:1900056	negative regulation of leaf senescence	44	1	0.13	0.12426
260	GO:1905622	negative regulation of leaf development	44	1	0.13	0.12426
261	GO:0042254	ribosome biogenesis	1121	6	3.37	0.12444
262	GO:0042435	indole-containing compound biosynthetic ...	204	2	0.61	0.12619
263	GO:0006743	ubiquinone metabolic process	45	1	0.14	0.1269
264	GO:0006744	ubiquinone biosynthetic process	45	1	0.14	0.1269
265	GO:0042761	very long-chain fatty acid biosynthetic ...	45	1	0.14	0.1269
266	GO:0022411	cellular component disassembly	205	2	0.62	0.1272
267	GO:0042127	regulation of cell proliferation	205	2	0.62	0.1272
268	GO:1902903	regulation of supramolecular fiber organ...	208	2	0.63	0.13021
269	GO:0006631	fatty acid metabolic process	886	5	2.67	0.13079
270	GO:0042592	homeostatic process	1931	9	5.81	0.13101
271	GO:0009684	indoleacetic acid biosynthetic process	47	1	0.14	0.13215
272	GO:0051641	cellular localization	2487	11	7.49	0.13271
273	GO:0006625	protein targeting to peroxisome	48	1	0.14	0.13476
274	GO:0072662	protein localization to peroxisome	48	1	0.14	0.13476
275	GO:0072663	establishment of protein localization to...	48	1	0.14	0.13476
276	GO:0006099	tricarboxylic acid cycle	214	2	0.64	0.1363
277	GO:0006101	citrate metabolic process	214	2	0.64	0.1363
278	GO:0009225	nucleotide-sugar metabolic process	214	2	0.64	0.1363
279	GO:0000103	sulfate assimilation	49	1	0.15	0.13737
280	GO:0035999	tetrahydrofolate interconversion	49	1	0.15	0.13737
281	GO:0065008	regulation of biological quality	3939	16	11.86	0.13928
282	GO:0009069	serine family amino acid metabolic proce...	217	2	0.65	0.13937
283	GO:1902182	shoot apical meristem development	50	1	0.15	0.13997
284	GO:1902183	regulation of shoot apical meristem deve...	50	1	0.15	0.13997
285	GO:0045333	cellular respiration	432	3	1.3	0.14228
286	GO:0071248	cellular response to metal ion	220	2	0.66	0.14245
287	GO:0010600	regulation of auxin biosynthetic process	51	1	0.15	0.14256
288	GO:0001101	response to acid chemical	4551	18	13.7	0.14497
289	GO:0010389	regulation of G2/M transition of mitotic...	52	1	0.16	0.14514
290	GO:0043574	peroxisomal transport	53	1	0.16	0.14772
291	GO:0007052	mitotic spindle organization	54	1	0.16	0.15028
292	GO:1902850	microtubule cytoskeleton organization in...	54	1	0.16	0.15028
293	GO:0042493	response to drug	2278	10	6.86	0.15185
294	GO:0016114	terpenoid biosynthetic process	447	3	1.35	0.15282
295	GO:0070588	calcium ion transmembrane transport	55	1	0.17	0.15284
296	GO:0072350	tricarboxylic acid metabolic process	231	2	0.7	0.15387
297	GO:0055114	oxidation-reduction process	4895	19	14.73	0.15473
298	GO:0015691	cadmium ion transport	56	1	0.17	0.1554
299	GO:0032508	DNA duplex unwinding	56	1	0.17	0.1554
300	GO:0034613	cellular protein localization	1741	8	5.24	0.15707
301	GO:0090354	regulation of auxin metabolic process	57	1	0.17	0.15794
302	GO:0032392	DNA geometric change	58	1	0.17	0.16048
303	GO:0043200	response to amino acid	58	1	0.17	0.16048
304	GO:0015980	energy derivation by oxidation of organi...	459	3	1.38	0.16142
305	GO:1903047	mitotic cell cycle process	459	3	1.38	0.16142
306	GO:0006720	isoprenoid metabolic process	701	4	2.11	0.16224
307	GO:0009753	response to jasmonic acid	954	5	2.87	0.16225
308	GO:0002252	immune effector process	239	2	0.72	0.16229
309	GO:0006790	sulfur compound metabolic process	1484	7	4.47	0.16256
310	GO:0006974	cellular response to DNA damage stimulus	958	5	2.88	0.16419
311	GO:0032787	monocarboxylic acid metabolic process	1765	8	5.31	0.16543
312	GO:1902749	regulation of cell cycle G2/M phase tran...	60	1	0.18	0.16553
313	GO:0009651	response to salt stress	2325	10	7	0.16592
314	GO:0009110	vitamin biosynthetic process	245	2	0.74	0.16865
315	GO:0031329	regulation of cellular catabolic process	245	2	0.74	0.16865
316	GO:0030198	extracellular matrix organization	246	2	0.74	0.16971
317	GO:0043062	extracellular structure organization	246	2	0.74	0.16971
318	GO:0043254	regulation of protein complex assembly	246	2	0.74	0.16971
319	GO:0051493	regulation of cytoskeleton organization	246	2	0.74	0.16971
320	GO:0008356	asymmetric cell division	62	1	0.19	0.17055
321	GO:0009396	folic acid-containing compound biosynthe...	62	1	0.19	0.17055
322	GO:0035966	response to topologically incorrect prot...	62	1	0.19	0.17055
323	GO:0000096	sulfur amino acid metabolic process	248	2	0.75	0.17185
324	GO:0006766	vitamin metabolic process	249	2	0.75	0.17292
325	GO:0007015	actin filament organization	249	2	0.75	0.17292
326	GO:0000086	G2/M transition of mitotic cell cycle	63	1	0.19	0.17305
327	GO:0080156	mitochondrial mRNA modification	63	1	0.19	0.17305
328	GO:0006575	cellular modified amino acid metabolic p...	476	3	1.43	0.17385
329	GO:0071241	cellular response to inorganic substance	251	2	0.76	0.17505
330	GO:0006346	methylation-dependent chromatin silencin...	64	1	0.19	0.17554
331	GO:0009962	regulation of flavonoid biosynthetic pro...	64	1	0.19	0.17554
332	GO:0045927	positive regulation of growth	64	1	0.19	0.17554
333	GO:0072594	establishment of protein localization to...	727	4	2.19	0.17737
334	GO:0019852	L-ascorbic acid metabolic process	65	1	0.2	0.17802
335	GO:0019853	L-ascorbic acid biosynthetic process	65	1	0.2	0.17802
336	GO:0031537	regulation of anthocyanin metabolic proc...	65	1	0.2	0.17802
337	GO:0000122	negative regulation of transcription by ...	66	1	0.2	0.1805
338	GO:0009688	abscisic acid biosynthetic process	66	1	0.2	0.1805
339	GO:0043289	apocarotenoid biosynthetic process	66	1	0.2	0.1805
340	GO:1902645	tertiary alcohol biosynthetic process	66	1	0.2	0.1805
341	GO:0009404	toxin metabolic process	257	2	0.77	0.1815
342	GO:0045861	negative regulation of proteolysis	67	1	0.2	0.18297
343	GO:0016032	viral process	260	2	0.78	0.18473
344	GO:0006996	organelle organization	4144	16	12.47	0.18586
345	GO:0010087	phloem or xylem histogenesis	262	2	0.79	0.1869
346	GO:0035265	organ growth	69	1	0.21	0.18788
347	GO:0052482	defense response by cell wall thickening	69	1	0.21	0.18788
348	GO:0052544	defense response by callose deposition i...	69	1	0.21	0.18788
349	GO:0098754	detoxification	267	2	0.8	0.19231
350	GO:0010192	mucilage biosynthetic process	71	1	0.21	0.19277
351	GO:0044839	cell cycle G2/M phase transition	71	1	0.21	0.19277
352	GO:0044255	cellular lipid metabolic process	2413	10	7.26	0.19388
353	GO:1900864	mitochondrial RNA modification	72	1	0.22	0.1952
354	GO:0046907	intracellular transport	1851	8	5.57	0.19699
355	GO:0006553	lysine metabolic process	73	1	0.22	0.19763
356	GO:0010564	regulation of cell cycle process	273	2	0.82	0.19884
357	GO:0042538	hyperosmotic salinity response	274	2	0.82	0.19994
358	GO:0000162	tryptophan biosynthetic process	74	1	0.22	0.20004
359	GO:0046219	indolalkylamine biosynthetic process	74	1	0.22	0.20004
360	GO:0072507	divalent inorganic cation homeostasis	275	2	0.83	0.20103
361	GO:0010345	suberin biosynthetic process	75	1	0.23	0.20245
362	GO:0042559	pteridine-containing compound biosynthet...	75	1	0.23	0.20245
363	GO:0010051	xylem and phloem pattern formation	278	2	0.84	0.20431
364	GO:0052542	defense response by callose deposition	76	1	0.23	0.20486
365	GO:1900055	regulation of leaf senescence	76	1	0.23	0.20486
366	GO:0051258	protein polymerization	279	2	0.84	0.2054
367	GO:0010243	response to organonitrogen compound	774	4	2.33	0.20585
368	GO:0006828	manganese ion transport	77	1	0.23	0.20725
369	GO:0006749	glutathione metabolic process	283	2	0.85	0.20978
370	GO:0071554	cell wall organization or biogenesis	2464	10	7.42	0.21098
371	GO:0046034	ATP metabolic process	526	3	1.58	0.21182
372	GO:0009894	regulation of catabolic process	285	2	0.86	0.21198
373	GO:0009617	response to bacterium	1893	8	5.7	0.21324
374	GO:0042445	hormone metabolic process	1054	5	3.17	0.21331
375	GO:0017004	cytochrome complex assembly	80	1	0.24	0.2144
376	GO:0030036	actin cytoskeleton organization	289	2	0.87	0.21638
377	GO:0006721	terpenoid metabolic process	532	3	1.6	0.21649
378	GO:0009205	purine ribonucleoside triphosphate metab...	532	3	1.6	0.21649
379	GO:0000959	mitochondrial RNA metabolic process	81	1	0.24	0.21676
380	GO:0030433	ubiquitin-dependent ERAD pathway	81	1	0.24	0.21676
381	GO:0009733	response to auxin	1620	7	4.88	0.21803
382	GO:0090068	positive regulation of cell cycle proces...	82	1	0.25	0.21912
383	GO:0009144	purine nucleoside triphosphate metabolic...	539	3	1.62	0.22197
384	GO:0006520	cellular amino acid metabolic process	1630	7	4.91	0.22236
385	GO:0009266	response to temperature stimulus	2206	9	6.64	0.22267
386	GO:0009641	shade avoidance	84	1	0.25	0.22382
387	GO:0016925	protein sumoylation	84	1	0.25	0.22382
388	GO:0046653	tetrahydrofolate metabolic process	84	1	0.25	0.22382
389	GO:0055075	potassium ion homeostasis	85	1	0.26	0.22616
390	GO:0008284	positive regulation of cell proliferatio...	86	1	0.26	0.22849
391	GO:0007155	cell adhesion	87	1	0.26	0.23082
392	GO:0022610	biological adhesion	87	1	0.26	0.23082
393	GO:0036503	ERAD pathway	87	1	0.26	0.23082
394	GO:0048359	mucilage metabolic process involved in s...	87	1	0.26	0.23082
395	GO:0070838	divalent metal ion transport	303	2	0.91	0.23183
396	GO:0048364	root development	1655	7	4.98	0.23331
397	GO:0033365	protein localization to organelle	818	4	2.46	0.23361
398	GO:0022622	root system development	1657	7	4.99	0.2342
399	GO:0009199	ribonucleoside triphosphate metabolic pr...	555	3	1.67	0.2346
400	GO:2000652	regulation of secondary cell wall biogen...	89	1	0.27	0.23545
401	GO:0055065	metal ion homeostasis	821	4	2.47	0.23554
402	GO:0071396	cellular response to lipid	1376	6	4.14	0.23597
403	GO:0016556	mRNA modification	90	1	0.27	0.23775
404	GO:0042335	cuticle development	90	1	0.27	0.23775
405	GO:0051649	establishment of localization in cell	1955	8	5.88	0.23814
406	GO:0072511	divalent inorganic cation transport	310	2	0.93	0.23958
407	GO:0010025	wax biosynthetic process	91	1	0.27	0.24005
408	GO:1901990	regulation of mitotic cell cycle phase t...	91	1	0.27	0.24005
409	GO:0022613	ribonucleoprotein complex biogenesis	1386	6	4.17	0.24088
410	GO:0000028	ribosomal small subunit assembly	92	1	0.28	0.24234
411	GO:0009687	abscisic acid metabolic process	92	1	0.28	0.24234
412	GO:0010268	brassinosteroid homeostasis	92	1	0.28	0.24234
413	GO:0043288	apocarotenoid metabolic process	92	1	0.28	0.24234
414	GO:1902644	tertiary alcohol metabolic process	92	1	0.28	0.24234
415	GO:0006879	cellular iron ion homeostasis	93	1	0.28	0.24462
416	GO:0016579	protein deubiquitination	95	1	0.29	0.24917
417	GO:0033993	response to lipid	2871	11	8.64	0.24933
418	GO:0010166	wax metabolic process	96	1	0.29	0.25143
419	GO:0016106	sesquiterpenoid biosynthetic process	96	1	0.29	0.25143
420	GO:1901679	nucleotide transmembrane transport	96	1	0.29	0.25143
421	GO:0007005	mitochondrion organization	321	2	0.97	0.25179
422	GO:0006839	mitochondrial transport	322	2	0.97	0.2529
423	GO:0003002	regionalization	578	3	1.74	0.25297
424	GO:1901570	fatty acid derivative biosynthetic proce...	97	1	0.29	0.25369
425	GO:2000022	regulation of jasmonic acid mediated sig...	97	1	0.29	0.25369
426	GO:0022402	cell cycle process	1131	5	3.4	0.25566
427	GO:0015833	peptide transport	2590	10	7.8	0.25571
428	GO:0009718	anthocyanin-containing compound biosynth...	98	1	0.29	0.25594
429	GO:0009832	plant-type cell wall biogenesis	582	3	1.75	0.25619
430	GO:0009141	nucleoside triphosphate metabolic proces...	584	3	1.76	0.2578
431	GO:1901661	quinone metabolic process	99	1	0.3	0.25818
432	GO:1901663	quinone biosynthetic process	99	1	0.3	0.25818
433	GO:1901987	regulation of cell cycle phase transitio...	99	1	0.3	0.25818
434	GO:0000041	transition metal ion transport	327	2	0.98	0.25845
435	GO:0048519	negative regulation of biological proces...	3202	12	9.64	0.25952
436	GO:0006006	glucose metabolic process	100	1	0.3	0.26042
437	GO:0010191	mucilage metabolic process	100	1	0.3	0.26042
438	GO:0000278	mitotic cell cycle	589	3	1.77	0.26183
439	GO:0015988	energy coupled proton transmembrane tran...	101	1	0.3	0.26265
440	GO:0015991	ATP hydrolysis coupled proton transport	101	1	0.3	0.26265
441	GO:0016998	cell wall macromolecule catabolic proces...	101	1	0.3	0.26265
442	GO:0090662	ATP hydrolysis coupled transmembrane tra...	101	1	0.3	0.26265
443	GO:0099131	ATP hydrolysis coupled ion transmembrane...	101	1	0.3	0.26265
444	GO:0099132	ATP hydrolysis coupled cation transmembr...	101	1	0.3	0.26265
445	GO:0009725	response to hormone	6605	23	19.88	0.26271
446	GO:1901576	organic substance biosynthetic process	19401	63	58.4	0.26468
447	GO:0002213	defense response to insect	103	1	0.31	0.26708
448	GO:0006760	folic acid-containing compound metabolic...	103	1	0.31	0.26708
449	GO:0043161	proteasome-mediated ubiquitin-dependent ...	870	4	2.62	0.2675
450	GO:0009719	response to endogenous stimulus	6631	23	19.96	0.26887
451	GO:0042886	amide transport	2626	10	7.9	0.26906
452	GO:0006568	tryptophan metabolic process	104	1	0.31	0.26929
453	GO:0006586	indolalkylamine metabolic process	104	1	0.31	0.26929
454	GO:0006636	unsaturated fatty acid biosynthetic proc...	104	1	0.31	0.26929
455	GO:0010027	thylakoid membrane organization	104	1	0.31	0.26929
456	GO:0015780	nucleotide-sugar transmembrane transport	104	1	0.31	0.26929
457	GO:0010498	proteasomal protein catabolic process	876	4	2.64	0.27147
458	GO:0009668	plastid membrane organization	105	1	0.32	0.2715
459	GO:0055086	nucleobase-containing small molecule met...	1451	6	4.37	0.27348
460	GO:0000038	very long-chain fatty acid metabolic pro...	106	1	0.32	0.27369
461	GO:0019321	pentose metabolic process	106	1	0.32	0.27369
462	GO:0032436	positive regulation of proteasomal ubiqu...	106	1	0.32	0.27369
463	GO:0033559	unsaturated fatty acid metabolic process	106	1	0.32	0.27369
464	GO:0045862	positive regulation of proteolysis	106	1	0.32	0.27369
465	GO:1901800	positive regulation of proteasomal prote...	106	1	0.32	0.27369
466	GO:1903052	positive regulation of proteolysis invol...	106	1	0.32	0.27369
467	GO:1903364	positive regulation of cellular protein ...	106	1	0.32	0.27369
468	GO:2000060	positive regulation of ubiquitin-depende...	106	1	0.32	0.27369
469	GO:0042430	indole-containing compound metabolic pro...	342	2	1.03	0.27513
470	GO:0019725	cellular homeostasis	1166	5	3.51	0.27556
471	GO:0009240	isopentenyl diphosphate biosynthetic pro...	107	1	0.32	0.27588
472	GO:0046490	isopentenyl diphosphate metabolic proces...	107	1	0.32	0.27588
473	GO:0042398	cellular modified amino acid biosyntheti...	108	1	0.33	0.27806
474	GO:0048193	Golgi vesicle transport	345	2	1.04	0.27846
475	GO:0000741	karyogamy	109	1	0.33	0.28024
476	GO:0009695	jasmonic acid biosynthetic process	109	1	0.33	0.28024
477	GO:0009944	polarity specification of adaxial/abaxia...	109	1	0.33	0.28024
478	GO:0010197	polar nucleus fusion	109	1	0.33	0.28024
479	GO:0071732	cellular response to nitric oxide	109	1	0.33	0.28024
480	GO:0071215	cellular response to abscisic acid stimu...	890	4	2.68	0.28077
481	GO:0097306	cellular response to alcohol	890	4	2.68	0.28077
482	GO:0007584	response to nutrient	110	1	0.33	0.28241
483	GO:0009683	indoleacetic acid metabolic process	110	1	0.33	0.28241
484	GO:0009628	response to abiotic stimulus	7633	26	22.98	0.28244
485	GO:1901698	response to nitrogen compound	1180	5	3.55	0.28362
486	GO:0009126	purine nucleoside monophosphate metaboli...	616	3	1.85	0.28373
487	GO:0009167	purine ribonucleoside monophosphate meta...	616	3	1.85	0.28373
488	GO:0015031	protein transport	2365	9	7.12	0.28453
489	GO:0006826	iron ion transport	111	1	0.33	0.28457
490	GO:0008361	regulation of cell size	111	1	0.33	0.28457
491	GO:0042181	ketone biosynthetic process	111	1	0.33	0.28457
492	GO:0044272	sulfur compound biosynthetic process	618	3	1.86	0.28536
493	GO:0045732	positive regulation of protein catabolic...	112	1	0.34	0.28673
494	GO:1903338	regulation of cell wall organization or ...	112	1	0.34	0.28673
495	GO:0098662	inorganic cation transmembrane transport	899	4	2.71	0.28678
496	GO:0006816	calcium ion transport	113	1	0.34	0.28888
497	GO:0007031	peroxisome organization	113	1	0.34	0.28888
498	GO:0010584	pollen exine formation	113	1	0.34	0.28888
499	GO:0071731	response to nitric oxide	113	1	0.34	0.28888
500	GO:0097366	response to bronchodilator	113	1	0.34	0.28888
501	GO:0035690	cellular response to drug	355	2	1.07	0.28956
502	GO:0030029	actin filament-based process	356	2	1.07	0.29067
503	GO:0010033	response to organic substance	7670	26	23.09	0.29093
504	GO:0009789	positive regulation of abscisic acid-act...	114	1	0.34	0.29102
505	GO:0010305	leaf vascular tissue pattern formation	114	1	0.34	0.29102
506	GO:0030004	cellular monovalent inorganic cation hom...	114	1	0.34	0.29102
507	GO:1901421	positive regulation of response to alcoh...	114	1	0.34	0.29102
508	GO:1905959	positive regulation of cellular response...	114	1	0.34	0.29102
509	GO:0000413	protein peptidyl-prolyl isomerization	115	1	0.35	0.29316
510	GO:0065001	specification of axis polarity	115	1	0.35	0.29316
511	GO:0045184	establishment of protein localization	2388	9	7.19	0.29387
512	GO:0009559	embryo sac central cell differentiation	116	1	0.35	0.29529
513	GO:0042558	pteridine-containing compound metabolic ...	116	1	0.35	0.29529
514	GO:0006623	protein targeting to vacuole	118	1	0.36	0.29954
515	GO:0016129	phytosteroid biosynthetic process	118	1	0.36	0.29954
516	GO:0016132	brassinosteroid biosynthetic process	118	1	0.36	0.29954
517	GO:0002237	response to molecule of bacterial origin	119	1	0.36	0.30165
518	GO:1902170	cellular response to reactive nitrogen s...	119	1	0.36	0.30165
519	GO:0006862	nucleotide transport	120	1	0.36	0.30375
520	GO:0007267	cell-cell signaling	120	1	0.36	0.30375
521	GO:0016226	iron-sulfur cluster assembly	120	1	0.36	0.30375
522	GO:0031163	metallo-sulfur cluster assembly	120	1	0.36	0.30375
523	GO:0071577	zinc ion transmembrane transport	120	1	0.36	0.30375
524	GO:0044772	mitotic cell cycle phase transition	121	1	0.36	0.30585
525	GO:0009793	embryo development ending in seed dorman...	1813	7	5.46	0.30614
526	GO:0044403	symbiont process	373	2	1.12	0.30949
527	GO:0007051	spindle organization	123	1	0.37	0.31003
528	GO:0072665	protein localization to vacuole	123	1	0.37	0.31003
529	GO:0072666	establishment of protein localization to...	123	1	0.37	0.31003
530	GO:0000723	telomere maintenance	125	1	0.38	0.31419
531	GO:0009943	adaxial/abaxial axis specification	125	1	0.38	0.31419
532	GO:0032200	telomere organization	125	1	0.38	0.31419
533	GO:0006338	chromatin remodeling	126	1	0.38	0.31625
534	GO:0022900	electron transport chain	380	2	1.14	0.31721
535	GO:0071840	cellular component organization or bioge...	9384	31	28.25	0.31816
536	GO:0006891	intra-Golgi vesicle-mediated transport	127	1	0.38	0.31831
537	GO:0009863	salicylic acid mediated signaling pathwa...	127	1	0.38	0.31831
538	GO:0060249	anatomical structure homeostasis	127	1	0.38	0.31831
539	GO:0042742	defense response to bacterium	1540	6	4.64	0.31966
540	GO:0006730	one-carbon metabolic process	128	1	0.39	0.32037
541	GO:1901700	response to oxygen-containing compound	5892	20	17.74	0.32115
542	GO:0097435	supramolecular fiber organization	384	2	1.16	0.32161
543	GO:0006084	acetyl-CoA metabolic process	129	1	0.39	0.32242
544	GO:0046364	monosaccharide biosynthetic process	129	1	0.39	0.32242
545	GO:0009965	leaf morphogenesis	386	2	1.16	0.32381
546	GO:0006714	sesquiterpenoid metabolic process	130	1	0.39	0.32446
547	GO:0009737	response to abscisic acid	2159	8	6.5	0.32592
548	GO:0055069	zinc ion homeostasis	132	1	0.4	0.32853
549	GO:0070646	protein modification by small protein re...	132	1	0.4	0.32853
550	GO:0009161	ribonucleoside monophosphate metabolic p...	673	3	2.03	0.33036
551	GO:0006405	RNA export from nucleus	133	1	0.4	0.33056
552	GO:0009686	gibberellin biosynthetic process	134	1	0.4	0.33257
553	GO:0044770	cell cycle phase transition	135	1	0.41	0.33459
554	GO:0009058	biosynthetic process	19845	63	59.74	0.33522
555	GO:0006457	protein folding	971	4	2.92	0.33536
556	GO:0055080	cation homeostasis	972	4	2.93	0.33604
557	GO:0006829	zinc ion transport	136	1	0.41	0.33659
558	GO:0055088	lipid homeostasis	136	1	0.41	0.33659
559	GO:0097305	response to alcohol	2187	8	6.58	0.33846
560	GO:1901568	fatty acid derivative metabolic process	137	1	0.41	0.33859
561	GO:0006979	response to oxidative stress	1576	6	4.74	0.33869
562	GO:0007389	pattern specification process	684	3	2.06	0.33937
563	GO:0006904	vesicle docking involved in exocytosis	138	1	0.42	0.34059
564	GO:0007131	reciprocal meiotic recombination	138	1	0.42	0.34059
565	GO:0035825	homologous recombination	138	1	0.42	0.34059
566	GO:0140029	exocytic process	138	1	0.42	0.34059
567	GO:0048316	seed development	2504	9	7.54	0.34201
568	GO:0009123	nucleoside monophosphate metabolic proce...	690	3	2.08	0.34429
569	GO:0009150	purine ribonucleotide metabolic process	691	3	2.08	0.3451
570	GO:0006888	ER to Golgi vesicle-mediated transport	141	1	0.42	0.34654
571	GO:0044249	cellular biosynthetic process	18943	60	57.02	0.34845
572	GO:0009685	gibberellin metabolic process	142	1	0.43	0.34851
573	GO:0016102	diterpenoid biosynthetic process	142	1	0.43	0.34851
574	GO:0071472	cellular response to salt stress	143	1	0.43	0.35047
575	GO:0007010	cytoskeleton organization	701	3	2.11	0.35329
576	GO:0010035	response to inorganic substance	3788	13	11.4	0.3542
577	GO:0009790	embryo development	2222	8	6.69	0.35424
578	GO:0010311	lateral root formation	145	1	0.44	0.35438
579	GO:0031331	positive regulation of cellular cataboli...	145	1	0.44	0.35438
580	GO:0045787	positive regulation of cell cycle	145	1	0.44	0.35438
581	GO:0055074	calcium ion homeostasis	145	1	0.44	0.35438
582	GO:0098660	inorganic ion transmembrane transport	1000	4	3.01	0.35506
583	GO:0071214	cellular response to abiotic stimulus	704	3	2.12	0.35574
584	GO:0104004	cellular response to environmental stimu...	704	3	2.12	0.35574
585	GO:0048509	regulation of meristem development	416	2	1.25	0.35655
586	GO:0071478	cellular response to radiation	418	2	1.26	0.35871
587	GO:0008283	cell proliferation	419	2	1.26	0.35979
588	GO:0033554	cellular response to stress	2861	10	8.61	0.36057
589	GO:0005996	monosaccharide metabolic process	420	2	1.26	0.36087
590	GO:0006605	protein targeting	711	3	2.14	0.36145
591	GO:0008104	protein localization	2552	9	7.68	0.36232
592	GO:0051701	interaction with host	150	1	0.45	0.36406
593	GO:1901701	cellular response to oxygen-containing c...	2247	8	6.76	0.36556
594	GO:0009896	positive regulation of catabolic process	151	1	0.45	0.36598
595	GO:0010075	regulation of meristem growth	151	1	0.45	0.36598
596	GO:0046885	regulation of hormone biosynthetic proce...	152	1	0.46	0.36789
597	GO:0071229	cellular response to acid chemical	1633	6	4.92	0.36905
598	GO:0098771	inorganic ion homeostasis	1022	4	3.08	0.37002
599	GO:0098655	cation transmembrane transport	1635	6	4.92	0.37012
600	GO:0042221	response to chemical	10917	35	32.86	0.37107
601	GO:0006163	purine nucleotide metabolic process	724	3	2.18	0.37205
602	GO:0006259	DNA metabolic process	1640	6	4.94	0.37279
603	GO:0071446	cellular response to salicylic acid stim...	155	1	0.47	0.37359
604	GO:0006732	coenzyme metabolic process	1030	4	3.1	0.37545
605	GO:0009735	response to cytokinin	1031	4	3.1	0.37613
606	GO:0016128	phytosteroid metabolic process	157	1	0.47	0.37737
607	GO:0016131	brassinosteroid metabolic process	157	1	0.47	0.37737
608	GO:2000024	regulation of leaf development	157	1	0.47	0.37737
609	GO:0008654	phospholipid biosynthetic process	436	2	1.31	0.37806
610	GO:0010053	root epidermal cell differentiation	437	2	1.32	0.37913
611	GO:0009108	coenzyme biosynthetic process	733	3	2.21	0.37937
612	GO:0048528	post-embryonic root development	438	2	1.32	0.38019
613	GO:0010214	seed coat development	159	1	0.48	0.38112
614	GO:0045489	pectin biosynthetic process	159	1	0.48	0.38112
615	GO:1905392	plant organ morphogenesis	1348	5	4.06	0.38255
616	GO:0006606	protein import into nucleus	160	1	0.48	0.38298
617	GO:0009955	adaxial/abaxial pattern specification	160	1	0.48	0.38298
618	GO:0015748	organophosphate ester transport	161	1	0.48	0.38485
619	GO:0051168	nuclear export	161	1	0.48	0.38485
620	GO:0035725	sodium ion transmembrane transport	162	1	0.49	0.3867
621	GO:0009314	response to radiation	2621	9	7.89	0.39175
622	GO:0019682	glyceraldehyde-3-phosphate metabolic pro...	166	1	0.5	0.39407
623	GO:0009259	ribonucleotide metabolic process	755	3	2.27	0.39717
624	GO:0046283	anthocyanin-containing compound metaboli...	168	1	0.51	0.39772
625	GO:0009117	nucleotide metabolic process	1064	4	3.2	0.39849
626	GO:0034976	response to endoplasmic reticulum stress	169	1	0.51	0.39954
627	GO:0016101	diterpenoid metabolic process	170	1	0.51	0.40135
628	GO:0051186	cofactor metabolic process	2009	7	6.05	0.40142
629	GO:0016192	vesicle-mediated transport	1382	5	4.16	0.40273
630	GO:0009636	response to toxic substance	762	3	2.29	0.40281
631	GO:0034504	protein localization to nucleus	171	1	0.51	0.40315
632	GO:0009309	amine biosynthetic process	172	1	0.52	0.40495
633	GO:0042401	cellular biogenic amine biosynthetic pro...	172	1	0.52	0.40495
634	GO:0030163	protein catabolic process	1702	6	5.12	0.40594
635	GO:0006511	ubiquitin-dependent protein catabolic pr...	1388	5	4.18	0.40629
636	GO:0006753	nucleoside phosphate metabolic process	1076	4	3.24	0.40659
637	GO:0010411	xyloglucan metabolic process	173	1	0.52	0.40675
638	GO:0071281	cellular response to iron ion	173	1	0.52	0.40675
639	GO:0080135	regulation of cellular response to stres...	173	1	0.52	0.40675
640	GO:0007127	meiosis I	174	1	0.52	0.40854
641	GO:0061982	meiosis I cell cycle process	176	1	0.53	0.4121
642	GO:0010154	fruit development	2670	9	8.04	0.41273
643	GO:0006997	nucleus organization	178	1	0.54	0.41564
644	GO:0051170	import into nucleus	178	1	0.54	0.41564
645	GO:0051276	chromosome organization	1405	5	4.23	0.41634
646	GO:0050801	ion homeostasis	1092	4	3.29	0.41736
647	GO:0018208	peptidyl-proline modification	179	1	0.54	0.41741
648	GO:0002682	regulation of immune system process	474	2	1.43	0.41807
649	GO:0033036	macromolecule localization	3325	11	10.01	0.41807
650	GO:0019941	modification-dependent protein catabolic...	1414	5	4.26	0.42166
651	GO:0017144	drug metabolic process	2373	8	7.14	0.42297
652	GO:0010817	regulation of hormone levels	1418	5	4.27	0.42402
653	GO:0055072	iron ion homeostasis	183	1	0.55	0.42441
654	GO:0042274	ribosomal small subunit biogenesis	184	1	0.55	0.42614
655	GO:0071470	cellular response to osmotic stress	184	1	0.55	0.42614
656	GO:0071705	nitrogen compound transport	3346	11	10.07	0.42617
657	GO:0034284	response to monosaccharide	185	1	0.56	0.42788
658	GO:0048825	cotyledon development	185	1	0.56	0.42788
659	GO:0065004	protein-DNA complex assembly	185	1	0.56	0.42788
660	GO:1901362	organic cyclic compound biosynthetic pro...	12162	38	36.61	0.42841
661	GO:0043632	modification-dependent macromolecule cat...	1428	5	4.3	0.42991
662	GO:0009738	abscisic acid-activated signaling pathwa...	798	3	2.4	0.43155
663	GO:0000281	mitotic cytokinesis	189	1	0.57	0.43475
664	GO:0048278	vesicle docking	189	1	0.57	0.43475
665	GO:0048653	anther development	190	1	0.57	0.43646
666	GO:0009743	response to carbohydrate	492	2	1.48	0.43656
667	GO:0016310	phosphorylation	4024	13	12.11	0.4373
668	GO:0008152	metabolic process	40295	123	121.3	0.43734
669	GO:0032350	regulation of hormone metabolic process	191	1	0.57	0.43816
670	GO:0048878	chemical homeostasis	1444	5	4.35	0.43931
671	GO:0055085	transmembrane transport	3706	12	11.16	0.43979
672	GO:0015931	nucleobase-containing compound transport	496	2	1.49	0.44063
673	GO:0009798	axis specification	193	1	0.58	0.44154
674	GO:0022406	membrane docking	193	1	0.58	0.44154
675	GO:0140056	organelle localization by membrane tethe...	193	1	0.58	0.44154
676	GO:0048284	organelle fusion	194	1	0.58	0.44323
677	GO:0006637	acyl-CoA metabolic process	196	1	0.59	0.44658
678	GO:0010286	heat acclimation	196	1	0.59	0.44658
679	GO:0035383	thioester metabolic process	196	1	0.59	0.44658
680	GO:0061640	cytoskeleton-dependent cytokinesis	196	1	0.59	0.44658
681	GO:0072521	purine-containing compound metabolic pro...	818	3	2.46	0.44731
682	GO:0002831	regulation of response to biotic stimulu...	197	1	0.59	0.44825
683	GO:0006814	sodium ion transport	199	1	0.6	0.45158
684	GO:0009694	jasmonic acid metabolic process	199	1	0.6	0.45158
685	GO:0071824	protein-DNA complex subunit organization	201	1	0.61	0.45488
686	GO:0009825	multidimensional cell growth	202	1	0.61	0.45653
687	GO:0090627	plant epidermal cell differentiation	512	2	1.54	0.45674
688	GO:0006342	chromatin silencing	204	1	0.61	0.4598
689	GO:0035266	meristem growth	204	1	0.61	0.4598
690	GO:0033043	regulation of organelle organization	516	2	1.55	0.46073
691	GO:0009816	defense response to bacterium, incompati...	205	1	0.62	0.46143
692	GO:0009967	positive regulation of signal transducti...	207	1	0.62	0.46468
693	GO:0023056	positive regulation of signaling	207	1	0.62	0.46468
694	GO:0019693	ribose phosphate metabolic process	842	3	2.53	0.46598
695	GO:0046165	alcohol biosynthetic process	208	1	0.63	0.4663
696	GO:0070647	protein modification by small protein co...	2472	8	7.44	0.46789
697	GO:0006629	lipid metabolic process	3459	11	10.41	0.46964
698	GO:0044419	interspecies interaction between organis...	848	3	2.55	0.47061
699	GO:0032259	methylation	1174	4	3.53	0.47173
700	GO:0048767	root hair elongation	212	1	0.64	0.47271
701	GO:0080167	response to karrikin	529	2	1.59	0.47356
702	GO:0051179	localization	9409	29	28.32	0.47579
703	GO:0009723	response to ethylene	1184	4	3.56	0.47824
704	GO:0016051	carbohydrate biosynthetic process	1185	4	3.57	0.47889
705	GO:0006793	phosphorus metabolic process	6123	19	18.43	0.47978
706	GO:0016144	S-glycoside biosynthetic process	217	1	0.65	0.48062
707	GO:0019758	glycosinolate biosynthetic process	217	1	0.65	0.48062
708	GO:0019761	glucosinolate biosynthetic process	217	1	0.65	0.48062
709	GO:0010039	response to iron ion	218	1	0.66	0.48219
710	GO:0010101	post-embryonic root morphogenesis	218	1	0.66	0.48219
711	GO:0010102	lateral root morphogenesis	218	1	0.66	0.48219
712	GO:0045814	negative regulation of gene expression, ...	218	1	0.66	0.48219
713	GO:0010647	positive regulation of cell communicatio...	219	1	0.66	0.48375
714	GO:0032101	regulation of response to external stimu...	219	1	0.66	0.48375
715	GO:0002181	cytoplasmic translation	220	1	0.66	0.48531
716	GO:0071236	cellular response to antibiotic	220	1	0.66	0.48531
717	GO:0010015	root morphogenesis	868	3	2.61	0.48589
718	GO:0009644	response to high light intensity	224	1	0.67	0.4915
719	GO:0009553	embryo sac development	548	2	1.65	0.49198
720	GO:0009991	response to extracellular stimulus	879	3	2.65	0.49421
721	GO:0010200	response to chitin	552	2	1.66	0.49581
722	GO:0016569	covalent chromatin modification	554	2	1.67	0.49772
723	GO:1901606	alpha-amino acid catabolic process	229	1	0.69	0.49913
724	GO:0002376	immune system process	1551	5	4.67	0.50107
725	GO:0010043	response to zinc ion	231	1	0.7	0.50215
726	GO:0006576	cellular biogenic amine metabolic proces...	232	1	0.7	0.50365
727	GO:0009066	aspartate family amino acid metabolic pr...	232	1	0.7	0.50365
728	GO:0051128	regulation of cellular component organiz...	896	3	2.7	0.50693
729	GO:0006796	phosphate-containing compound metabolic ...	5885	18	17.72	0.50729
730	GO:0034754	cellular hormone metabolic process	235	1	0.71	0.50813
731	GO:0048229	gametophyte development	1565	5	4.71	0.50896
732	GO:0009063	cellular amino acid catabolic process	236	1	0.71	0.50962
733	GO:0032870	cellular response to hormone stimulus	3232	10	9.73	0.50988
734	GO:0009744	response to sucrose	239	1	0.72	0.51405
735	GO:0034614	cellular response to reactive oxygen spe...	239	1	0.72	0.51405
736	GO:0016458	gene silencing	572	2	1.72	0.51467
737	GO:0051603	proteolysis involved in cellular protein...	1579	5	4.75	0.51681
738	GO:0009736	cytokinin-activated signaling pathway	241	1	0.73	0.51698
739	GO:0033692	cellular polysaccharide biosynthetic pro...	576	2	1.73	0.51838
740	GO:0019637	organophosphate metabolic process	1918	6	5.77	0.51912
741	GO:0071495	cellular response to endogenous stimulus	3258	10	9.81	0.52012
742	GO:0001558	regulation of cell growth	245	1	0.74	0.52279
743	GO:0009742	brassinosteroid mediated signaling pathw...	246	1	0.74	0.52423
744	GO:0043401	steroid hormone mediated signaling pathw...	246	1	0.74	0.52423
745	GO:0048545	response to steroid hormone	246	1	0.74	0.52423
746	GO:0071383	cellular response to steroid hormone sti...	246	1	0.74	0.52423
747	GO:0055076	transition metal ion homeostasis	583	2	1.75	0.52484
748	GO:0016043	cellular component organization	8280	25	24.92	0.52493
749	GO:0006325	chromatin organization	921	3	2.77	0.52534
750	GO:0007034	vacuolar transport	247	1	0.74	0.52566
751	GO:0009740	gibberellic acid mediated signaling path...	247	1	0.74	0.52566
752	GO:0042545	cell wall modification	585	2	1.76	0.52668
753	GO:0016485	protein processing	248	1	0.75	0.5271
754	GO:0031146	SCF-dependent proteasomal ubiquitin-depe...	249	1	0.75	0.52852
755	GO:0006355	regulation of transcription, DNA-templat...	8963	27	26.98	0.52892
756	GO:0009561	megagametogenesis	250	1	0.75	0.52995
757	GO:0055067	monovalent inorganic cation homeostasis	250	1	0.75	0.52995
758	GO:0044257	cellular protein catabolic process	1607	5	4.84	0.53236
759	GO:0007275	multicellular organism development	10313	31	31.04	0.5326
760	GO:0006887	exocytosis	252	1	0.76	0.53278
761	GO:0006810	transport	8982	27	27.04	0.53358
762	GO:0071407	cellular response to organic cyclic comp...	593	2	1.79	0.53396
763	GO:0071103	DNA conformation change	253	1	0.76	0.53419
764	GO:0071368	cellular response to cytokinin stimulus	254	1	0.76	0.5356
765	GO:0090696	post-embryonic plant organ development	595	2	1.79	0.53578
766	GO:0010476	gibberellin mediated signaling pathway	256	1	0.77	0.5384
767	GO:0019318	hexose metabolic process	257	1	0.77	0.5398
768	GO:0010029	regulation of seed germination	258	1	0.78	0.54119
769	GO:0071367	cellular response to brassinosteroid sti...	258	1	0.78	0.54119
770	GO:0044264	cellular polysaccharide metabolic proces...	945	3	2.84	0.54265
771	GO:0006875	cellular metal ion homeostasis	603	2	1.82	0.54297
772	GO:0034285	response to disaccharide	260	1	0.78	0.54395
773	GO:0034220	ion transmembrane transport	2307	7	6.94	0.54437
774	GO:0048366	leaf development	1290	4	3.88	0.54515
775	GO:0009853	photorespiration	261	1	0.79	0.54533
776	GO:0044237	cellular metabolic process	33680	101	101.38	0.54563
777	GO:0019438	aromatic compound biosynthetic process	11709	35	35.25	0.54613
778	GO:0050657	nucleic acid transport	265	1	0.8	0.5508
779	GO:0050658	RNA transport	265	1	0.8	0.5508
780	GO:0051236	establishment of RNA localization	265	1	0.8	0.5508
781	GO:1903506	regulation of nucleic acid-templated tra...	9056	27	27.26	0.55164
782	GO:2001141	regulation of RNA biosynthetic process	9056	27	27.26	0.55164
783	GO:0071370	cellular response to gibberellin stimulu...	266	1	0.8	0.55216
784	GO:0080147	root hair cell development	270	1	0.81	0.55754
785	GO:0051234	establishment of localization	9084	27	27.34	0.55842
786	GO:1901264	carbohydrate derivative transport	271	1	0.82	0.55888
787	GO:0032446	protein modification by small protein co...	2340	7	7.04	0.55943
788	GO:0006857	oligopeptide transport	272	1	0.82	0.56021
789	GO:0042542	response to hydrogen peroxide	274	1	0.82	0.56287
790	GO:1900140	regulation of seedling development	274	1	0.82	0.56287
791	GO:0010224	response to UV-B	275	1	0.83	0.56419
792	GO:1901565	organonitrogen compound catabolic proces...	2357	7	7.1	0.56711
793	GO:0006468	protein phosphorylation	3041	9	9.15	0.56771
794	GO:0006403	RNA localization	279	1	0.84	0.56943
795	GO:0006508	proteolysis	3391	10	10.21	0.57133
796	GO:0006081	cellular aldehyde metabolic process	287	1	0.86	0.57973
797	GO:0099402	plant organ development	3414	10	10.28	0.57996
798	GO:0006644	phospholipid metabolic process	646	2	1.94	0.58029
799	GO:0007346	regulation of mitotic cell cycle	288	1	0.87	0.581
800	GO:0048443	stamen development	289	1	0.87	0.58226
801	GO:0048466	androecium development	289	1	0.87	0.58226
802	GO:0051252	regulation of RNA metabolic process	9187	27	27.65	0.58312
803	GO:0000209	protein polyubiquitination	292	1	0.88	0.58604
804	GO:0016125	sterol metabolic process	293	1	0.88	0.58729
805	GO:0140013	meiotic nuclear division	293	1	0.88	0.58729
806	GO:0034599	cellular response to oxidative stress	295	1	0.89	0.58978
807	GO:0043086	negative regulation of catalytic activit...	295	1	0.89	0.58978
808	GO:0044106	cellular amine metabolic process	295	1	0.89	0.58978
809	GO:0016999	antibiotic metabolic process	658	2	1.98	0.5903
810	GO:0071669	plant-type cell wall organization or bio...	1015	3	3.06	0.59099
811	GO:1901135	carbohydrate derivative metabolic proces...	2420	7	7.28	0.595
812	GO:0006694	steroid biosynthetic process	302	1	0.91	0.59838
813	GO:0043603	cellular amide metabolic process	3473	10	10.45	0.60175
814	GO:0009734	auxin-activated signaling pathway	672	2	2.02	0.60176
815	GO:0030003	cellular cation homeostasis	672	2	2.02	0.60176
816	GO:0010016	shoot system morphogenesis	673	2	2.03	0.60257
817	GO:0000302	response to reactive oxygen species	676	2	2.03	0.60499
818	GO:0071704	organic substance metabolic process	35733	106	107.56	0.60685
819	GO:0006812	cation transport	2099	6	6.32	0.60709
820	GO:0018130	heterocycle biosynthetic process	11323	33	34.08	0.60807
821	GO:0009813	flavonoid biosynthetic process	311	1	0.94	0.60917
822	GO:0030001	metal ion transport	1049	3	3.16	0.61326
823	GO:0009787	regulation of abscisic acid-activated si...	318	1	0.96	0.61737
824	GO:1901419	regulation of response to alcohol	318	1	0.96	0.61737
825	GO:1905957	regulation of cellular response to alcoh...	318	1	0.96	0.61737
826	GO:0009889	regulation of biosynthetic process	10026	29	30.18	0.62051
827	GO:1901699	cellular response to nitrogen compound	322	1	0.97	0.62197
828	GO:0051188	cofactor biosynthetic process	1063	3	3.2	0.62219
829	GO:0000271	polysaccharide biosynthetic process	698	2	2.1	0.62239
830	GO:0031667	response to nutrient levels	698	2	2.1	0.62239
831	GO:0019748	secondary metabolic process	1424	4	4.29	0.62294
832	GO:0006090	pyruvate metabolic process	323	1	0.97	0.62311
833	GO:0009867	jasmonic acid mediated signaling pathway	324	1	0.98	0.62425
834	GO:0019219	regulation of nucleobase-containing comp...	9366	27	28.19	0.62485
835	GO:1901360	organic cyclic compound metabolic proces...	16814	49	50.61	0.62678
836	GO:0051240	positive regulation of multicellular org...	327	1	0.98	0.62765
837	GO:0080134	regulation of response to stress	1076	3	3.24	0.63035
838	GO:0044238	primary metabolic process	33229	98	100.03	0.63051
839	GO:0006351	transcription, DNA-templated	9401	27	28.3	0.6328
840	GO:0009640	photomorphogenesis	332	1	1	0.63325
841	GO:0032940	secretion by cell	333	1	1	0.63435
842	GO:0071310	cellular response to organic substance	3572	10	10.75	0.63708
843	GO:0071395	cellular response to jasmonic acid stimu...	337	1	1.01	0.63876
844	GO:0009987	cellular process	43240	128	130.16	0.63905
845	GO:0000226	microtubule cytoskeleton organization	338	1	1.02	0.63985
846	GO:0006873	cellular ion homeostasis	721	2	2.17	0.63995
847	GO:0043900	regulation of multi-organism process	339	1	1.02	0.64094
848	GO:0051604	protein maturation	339	1	1.02	0.64094
849	GO:1901617	organic hydroxy compound biosynthetic pr...	723	2	2.18	0.64144
850	GO:0006518	peptide metabolic process	3237	9	9.74	0.6424
851	GO:0034637	cellular carbohydrate biosynthetic proce...	726	2	2.19	0.64368
852	GO:0009755	hormone-mediated signaling pathway	2890	8	8.7	0.64415
853	GO:0048827	phyllome development	1825	5	5.49	0.64465
854	GO:0046903	secretion	347	1	1.04	0.64953
855	GO:0071365	cellular response to auxin stimulus	743	2	2.24	0.65614
856	GO:0051640	organelle localization	355	1	1.07	0.65792
857	GO:0009741	response to brassinosteroid	356	1	1.07	0.65896
858	GO:0031668	cellular response to extracellular stimu...	747	2	2.25	0.65902
859	GO:0097659	nucleic acid-templated transcription	9522	27	28.66	0.65973
860	GO:0009888	tissue development	2218	6	6.68	0.65989
861	GO:0034641	cellular nitrogen compound metabolic pro...	18358	53	55.26	0.66107
862	GO:0048764	trichoblast maturation	359	1	1.08	0.66204
863	GO:0048765	root hair cell differentiation	359	1	1.08	0.66204
864	GO:0009555	pollen development	1132	3	3.41	0.66413
865	GO:0032774	RNA biosynthetic process	9544	27	28.73	0.66452
866	GO:0048469	cell maturation	363	1	1.09	0.66611
867	GO:1901659	glycosyl compound biosynthetic process	363	1	1.09	0.66611
868	GO:0016567	protein ubiquitination	2235	6	6.73	0.66706
869	GO:0044092	negative regulation of molecular functio...	366	1	1.1	0.66913
870	GO:0042180	cellular ketone metabolic process	369	1	1.11	0.67212
871	GO:0070887	cellular response to chemical stimulus	4030	11	12.13	0.67261
872	GO:0015672	monovalent inorganic cation transport	767	2	2.31	0.67313
873	GO:0006913	nucleocytoplasmic transport	372	1	1.12	0.67509
874	GO:0009812	flavonoid metabolic process	372	1	1.12	0.67509
875	GO:0051169	nuclear transport	372	1	1.12	0.67509
876	GO:0051094	positive regulation of developmental pro...	373	1	1.12	0.67607
877	GO:0071496	cellular response to external stimulus	773	2	2.33	0.67728
878	GO:0031326	regulation of cellular biosynthetic proc...	9956	28	29.97	0.67922
879	GO:0043604	amide biosynthetic process	2988	8	8.99	0.68046
880	GO:0032501	multicellular organismal process	10996	31	33.1	0.68146
881	GO:0044260	cellular macromolecule metabolic process	22537	65	67.84	0.68282
882	GO:0090697	post-embryonic plant organ morphogenesis	380	1	1.14	0.68287
883	GO:0050794	regulation of cellular process	16798	48	50.57	0.68331
884	GO:0048527	lateral root development	381	1	1.15	0.68383
885	GO:0010150	leaf senescence	382	1	1.15	0.68479
886	GO:0061024	membrane organization	382	1	1.15	0.68479
887	GO:0090693	plant organ senescence	382	1	1.15	0.68479
888	GO:0044271	cellular nitrogen compound biosynthetic ...	14088	40	42.41	0.68481
889	GO:0010054	trichoblast differentiation	383	1	1.15	0.68574
890	GO:0006413	translational initiation	384	1	1.16	0.68669
891	GO:0032270	positive regulation of cellular protein ...	384	1	1.16	0.68669
892	GO:2000112	regulation of cellular macromolecule bio...	9648	27	29.04	0.68672
893	GO:0043094	cellular metabolic compound salvage	385	1	1.16	0.68764
894	GO:0048638	regulation of developmental growth	385	1	1.16	0.68764
895	GO:0006807	nitrogen compound metabolic process	28953	84	87.15	0.68881
896	GO:0051247	positive regulation of protein metabolic...	390	1	1.17	0.69234
897	GO:0040008	regulation of growth	800	2	2.41	0.69539
898	GO:0044265	cellular macromolecule catabolic process	1938	5	5.83	0.69578
899	GO:0055082	cellular chemical homeostasis	801	2	2.41	0.69604
900	GO:0006950	response to stress	12451	35	37.48	0.69777
901	GO:0032269	negative regulation of cellular protein ...	397	1	1.2	0.69879
902	GO:0009966	regulation of signal transduction	806	2	2.43	0.6993
903	GO:0005976	polysaccharide metabolic process	1579	4	4.75	0.70181
904	GO:0051248	negative regulation of protein metabolic...	401	1	1.21	0.70242
905	GO:0023051	regulation of signaling	813	2	2.45	0.70381
906	GO:0080090	regulation of primary metabolic process	10781	30	32.45	0.70683
907	GO:0009057	macromolecule catabolic process	2700	7	8.13	0.70684
908	GO:0010556	regulation of macromolecule biosynthetic...	9751	27	29.35	0.70794
909	GO:0048731	system development	6973	19	20.99	0.70866
910	GO:0010646	regulation of cell communication	821	2	2.47	0.70889
911	GO:0071702	organic substance transport	4149	11	12.49	0.70891
912	GO:0044550	secondary metabolite biosynthetic proces...	822	2	2.47	0.70952
913	GO:0017038	protein import	411	1	1.24	0.71131
914	GO:0031347	regulation of defense response	826	2	2.49	0.71203
915	GO:0008202	steroid metabolic process	412	1	1.24	0.71218
916	GO:0016143	S-glycoside metabolic process	412	1	1.24	0.71218
917	GO:0019757	glycosinolate metabolic process	412	1	1.24	0.71218
918	GO:0019760	glucosinolate metabolic process	412	1	1.24	0.71218
919	GO:0045088	regulation of innate immune response	412	1	1.24	0.71218
920	GO:0046916	cellular transition metal ion homeostasi...	415	1	1.25	0.71478
921	GO:0048583	regulation of response to stimulus	1985	5	5.98	0.71551
922	GO:0071806	protein transmembrane transport	417	1	1.26	0.71651
923	GO:0006725	cellular aromatic compound metabolic pro...	16353	46	49.23	0.72225
924	GO:0009620	response to fungus	1624	4	4.89	0.72236
925	GO:0009411	response to UV	425	1	1.28	0.7233
926	GO:0010468	regulation of gene expression	10179	28	30.64	0.7241
927	GO:0006091	generation of precursor metabolites and ...	1250	3	3.76	0.72785
928	GO:0050776	regulation of immune response	435	1	1.31	0.73156
929	GO:1903046	meiotic cell cycle process	439	1	1.32	0.7348
930	GO:0010073	meristem maintenance	440	1	1.32	0.7356
931	GO:0048437	floral organ development	866	2	2.61	0.73615
932	GO:0048856	anatomical structure development	11631	32	35.01	0.73653
933	GO:0034654	nucleobase-containing compound biosynthe...	10595	29	31.89	0.73716
934	GO:0046483	heterocycle metabolic process	15765	44	47.46	0.73752
935	GO:0016054	organic acid catabolic process	444	1	1.34	0.73879
936	GO:0046395	carboxylic acid catabolic process	444	1	1.34	0.73879
937	GO:0000280	nuclear division	447	1	1.35	0.74116
938	GO:0006357	regulation of transcription by RNA polym...	447	1	1.35	0.74116
939	GO:0019222	regulation of metabolic process	11694	32	35.2	0.74763
940	GO:0009414	response to water deprivation	1292	3	3.89	0.74812
941	GO:0018205	peptidyl-lysine modification	456	1	1.37	0.74812
942	GO:0051171	regulation of nitrogen compound metaboli...	10658	29	32.08	0.74867
943	GO:0009308	amine metabolic process	457	1	1.38	0.74889
944	GO:0009267	cellular response to starvation	459	1	1.38	0.75041
945	GO:0006412	translation	2828	7	8.51	0.7506
946	GO:0007167	enzyme linked receptor protein signaling...	460	1	1.38	0.75116
947	GO:0007169	transmembrane receptor protein tyrosine ...	460	1	1.38	0.75116
948	GO:0031323	regulation of cellular metabolic process	11029	30	33.2	0.75279
949	GO:0009415	response to water	1311	3	3.95	0.75689
950	GO:0006260	DNA replication	468	1	1.41	0.75713
951	GO:0006733	oxidoreduction coenzyme metabolic proces...	473	1	1.42	0.76078
952	GO:0048522	positive regulation of cellular process	2103	5	6.33	0.76102
953	GO:0043043	peptide biosynthetic process	2861	7	8.61	0.7611
954	GO:0060255	regulation of macromolecule metabolic pr...	11079	30	33.35	0.7615
955	GO:0001906	cell killing	475	1	1.43	0.76223
956	GO:0031640	killing of cells of other organism	475	1	1.43	0.76223
957	GO:0044364	disruption of cells of other organism	475	1	1.43	0.76223
958	GO:0048507	meristem development	921	2	2.77	0.76649
959	GO:0051241	negative regulation of multicellular org...	483	1	1.45	0.76793
960	GO:0006470	protein dephosphorylation	488	1	1.47	0.77142
961	GO:0050832	defense response to fungus	1346	3	4.05	0.77241
962	GO:0048608	reproductive structure development	4754	12	14.31	0.774
963	GO:0061458	reproductive system development	4754	12	14.31	0.774
964	GO:0051321	meiotic cell cycle	494	1	1.49	0.77555
965	GO:0009416	response to light stimulus	2531	6	7.62	0.77632
966	GO:0016570	histone modification	497	1	1.5	0.77758
967	GO:0006066	alcohol metabolic process	499	1	1.5	0.77893
968	GO:1902600	proton transmembrane transport	499	1	1.5	0.77893
969	GO:0090558	plant epidermis development	947	2	2.85	0.77976
970	GO:0009451	RNA modification	501	1	1.51	0.78027
971	GO:0046148	pigment biosynthetic process	501	1	1.51	0.78027
972	GO:0009611	response to wounding	952	2	2.87	0.78223
973	GO:0009699	phenylpropanoid biosynthetic process	507	1	1.53	0.78423
974	GO:0042594	response to starvation	510	1	1.54	0.78619
975	GO:0098542	defense response to other organism	2946	7	8.87	0.78667
976	GO:0007166	cell surface receptor signaling pathway	511	1	1.54	0.78683
977	GO:0006139	nucleobase-containing compound metabolic...	14713	40	44.29	0.78685
978	GO:1901564	organonitrogen compound metabolic proces...	17159	47	51.65	0.791
979	GO:0043207	response to external biotic stimulus	4094	10	12.32	0.79245
980	GO:0051707	response to other organism	4094	10	12.32	0.79245
981	GO:0009791	post-embryonic development	5936	15	17.87	0.79406
982	GO:0010118	stomatal movement	527	1	1.59	0.79694
983	GO:0045488	pectin metabolic process	530	1	1.6	0.79878
984	GO:0010393	galacturonan metabolic process	535	1	1.61	0.80181
985	GO:0034645	cellular macromolecule biosynthetic proc...	13776	37	41.47	0.80184
986	GO:0006955	immune response	1425	3	4.29	0.80446
987	GO:0032502	developmental process	12071	32	36.34	0.80804
988	GO:0009607	response to biotic stimulus	4175	10	12.57	0.81156
989	GO:0051093	negative regulation of developmental pro...	554	1	1.67	0.81292
990	GO:0048285	organelle fission	563	1	1.69	0.81796
991	GO:0031669	cellular response to nutrient levels	570	1	1.72	0.82179
992	GO:1901566	organonitrogen compound biosynthetic pro...	6092	15	18.34	0.82444
993	GO:0044262	cellular carbohydrate metabolic process	1481	3	4.46	0.82483
994	GO:0035821	modification of morphology or physiology...	579	1	1.74	0.8266
995	GO:0018193	peptidyl-amino acid modification	1054	2	3.17	0.82764
996	GO:0007017	microtubule-based process	584	1	1.76	0.82921
997	GO:0015711	organic anion transport	585	1	1.76	0.82973
998	GO:0040029	regulation of gene expression, epigeneti...	591	1	1.78	0.83281
999	GO:0009605	response to external stimulus	5411	13	16.29	0.83521
1000	GO:0042440	pigment metabolic process	600	1	1.81	0.83732
1001	GO:0045229	external encapsulating structure organiz...	1956	4	5.89	0.84242
1002	GO:0009059	macromolecule biosynthetic process	14089	37	42.41	0.84296
1003	GO:0044282	small molecule catabolic process	614	1	1.85	0.84409
1004	GO:0009409	response to cold	1545	3	4.65	0.84587
1005	GO:0006366	transcription by RNA polymerase II	618	1	1.86	0.84598
1006	GO:0009845	seed germination	619	1	1.86	0.84644
1007	GO:0090698	post-embryonic plant morphogenesis	619	1	1.86	0.84644
1008	GO:0007568	aging	622	1	1.87	0.84784
1009	GO:0043412	macromolecule modification	8432	21	25.38	0.84885
1010	GO:0016311	dephosphorylation	629	1	1.89	0.85104
1011	GO:1901137	carbohydrate derivative biosynthetic pro...	1578	3	4.75	0.85584
1012	GO:0071695	anatomical structure maturation	640	1	1.93	0.85594
1013	GO:0009698	phenylpropanoid metabolic process	647	1	1.95	0.85897
1014	GO:0006464	cellular protein modification process	7783	19	23.43	0.8604
1015	GO:0036211	protein modification process	7783	19	23.43	0.8604
1016	GO:0010228	vegetative to reproductive phase transit...	651	1	1.96	0.86068
1017	GO:0048584	positive regulation of response to stimu...	655	1	1.97	0.86236
1018	GO:0000272	polysaccharide catabolic process	662	1	1.99	0.86526
1019	GO:0048585	negative regulation of response to stimu...	670	1	2.02	0.8685
1020	GO:0090351	seedling development	673	1	2.03	0.86969
1021	GO:1901657	glycosyl compound metabolic process	683	1	2.06	0.8736
1022	GO:0010467	gene expression	14373	37	43.27	0.87472
1023	GO:0006811	ion transport	3320	7	9.99	0.87538
1024	GO:0050789	regulation of biological process	18591	49	55.96	0.87544
1025	GO:0090304	nucleic acid metabolic process	13319	34	40.09	0.87578
1026	GO:0021700	developmental maturation	693	1	2.09	0.87739
1027	GO:0016049	cell growth	1657	3	4.99	0.87745
1028	GO:0048588	developmental cell growth	695	1	2.09	0.87813
1029	GO:0048438	floral whorl development	696	1	2.1	0.8785
1030	GO:0043170	macromolecule metabolic process	26566	72	79.97	0.8802
1031	GO:1901615	organic hydroxy compound metabolic proce...	1216	2	3.66	0.88249
1032	GO:0042737	drug catabolic process	710	1	2.14	0.88357
1033	GO:0009657	plastid organization	714	1	2.15	0.88497
1034	GO:0008380	RNA splicing	717	1	2.16	0.88602
1035	GO:0005975	carbohydrate metabolic process	3783	8	11.39	0.88661
1036	GO:0051716	cellular response to stimulus	9127	22	27.47	0.89083
1037	GO:0016071	mRNA metabolic process	1251	2	3.77	0.892
1038	GO:0006073	cellular glucan metabolic process	736	1	2.22	0.89242
1039	GO:0019538	protein metabolic process	13135	33	39.54	0.89305
1040	GO:0051239	regulation of multicellular organismal p...	1726	3	5.2	0.89394
1041	GO:0065007	biological regulation	20927	55	62.99	0.8969
1042	GO:0071369	cellular response to ethylene stimulus	750	1	2.26	0.89691
1043	GO:0009814	defense response, incompatible interacti...	752	1	2.26	0.89754
1044	GO:0044042	glucan metabolic process	759	1	2.28	0.8997
1045	GO:0009056	catabolic process	5062	11	15.24	0.90086
1046	GO:0009653	anatomical structure morphogenesis	3500	7	10.54	0.90579
1047	GO:0012501	programmed cell death	783	1	2.36	0.90677
1048	GO:0009639	response to red or far red light	788	1	2.37	0.90818
1049	GO:0090407	organophosphate biosynthetic process	1322	2	3.98	0.90915
1050	GO:0003006	developmental process involved in reprod...	5530	12	16.65	0.91059
1051	GO:0044267	cellular protein metabolic process	11525	28	34.69	0.91078
1052	GO:0050793	regulation of developmental process	2265	4	6.82	0.91184
1053	GO:0071555	cell wall organization	1813	3	5.46	0.91189
1054	GO:0098656	anion transmembrane transport	807	1	2.43	0.91334
1055	GO:0048831	regulation of shoot system development	815	1	2.45	0.91543
1056	GO:0044248	cellular catabolic process	4383	9	13.19	0.91545
1057	GO:0032268	regulation of cellular protein metabolic...	1358	2	4.09	0.91684
1058	GO:0051173	positive regulation of nitrogen compound...	1371	2	4.13	0.91947
1059	GO:0045087	innate immune response	1377	2	4.15	0.92065
1060	GO:0051246	regulation of protein metabolic process	1388	2	4.18	0.92278
1061	GO:0010604	positive regulation of macromolecule met...	1391	2	4.19	0.92335
1062	GO:0050790	regulation of catalytic activity	848	1	2.55	0.92352
1063	GO:0040007	growth	2357	4	7.1	0.92647
1064	GO:0048518	positive regulation of biological proces...	2804	5	8.44	0.92698
1065	GO:0051704	multi-organism process	5702	12	17.16	0.92906
1066	GO:0016070	RNA metabolic process	12127	29	36.5	0.92947
1067	GO:0048367	shoot system development	3291	6	9.91	0.93376
1068	GO:0022414	reproductive process	6170	13	18.57	0.93582
1069	GO:0045893	positive regulation of transcription, DN...	909	1	2.74	0.9365
1070	GO:1902680	positive regulation of RNA biosynthetic ...	909	1	2.74	0.9365
1071	GO:1903508	positive regulation of nucleic acid-temp...	909	1	2.74	0.9365
1072	GO:0031325	positive regulation of cellular metaboli...	1475	2	4.44	0.93783
1073	GO:0000003	reproduction	6197	13	18.65	0.93813
1074	GO:0009908	flower development	1975	3	5.95	0.93816
1075	GO:0090567	reproductive shoot system development	2002	3	6.03	0.94176
1076	GO:0051254	positive regulation of RNA metabolic pro...	939	1	2.83	0.94206
1077	GO:0006397	mRNA processing	960	1	2.89	0.94566
1078	GO:0008219	cell death	966	1	2.91	0.94664
1079	GO:0009893	positive regulation of metabolic process	1549	2	4.66	0.94841
1080	GO:0010557	positive regulation of macromolecule bio...	986	1	2.97	0.9498
1081	GO:0065009	regulation of molecular function	991	1	2.98	0.95056
1082	GO:0016052	carbohydrate catabolic process	993	1	2.99	0.95087
1083	GO:0010628	positive regulation of gene expression	1003	1	3.02	0.95234
1084	GO:0045935	positive regulation of nucleobase-contai...	1006	1	3.03	0.95278
1085	GO:2000026	regulation of multicellular organismal d...	1589	2	4.78	0.95339
1086	GO:0048589	developmental growth	1640	2	4.94	0.95908
1087	GO:0031328	positive regulation of cellular biosynth...	1058	1	3.18	0.95972
1088	GO:0009891	positive regulation of biosynthetic proc...	1076	1	3.24	0.96187
1089	GO:1901575	organic substance catabolic process	4498	8	13.54	0.96375
1090	GO:0032989	cellular component morphogenesis	1694	2	5.1	0.96438
1091	GO:0050896	response to stimulus	22296	55	67.12	0.96841
1092	GO:0048468	cell development	1173	1	3.53	0.97166
1093	GO:0048869	cellular developmental process	3317	5	9.98	0.97307
1094	GO:0048580	regulation of post-embryonic development	1224	1	3.68	0.97576
1095	GO:0030154	cell differentiation	2414	3	7.27	0.97744
1096	GO:0060560	developmental growth involved in morphog...	1281	1	3.86	0.97965
1097	GO:0007154	cell communication	6971	13	20.98	0.98007
1098	GO:0006820	anion transport	1316	1	3.96	0.98172
1099	GO:0023052	signaling	6265	11	18.86	0.98397
1100	GO:0006952	defense response	5519	9	16.61	0.98706
1101	GO:0035556	intracellular signal transduction	1508	1	4.54	0.98986
1102	GO:0007165	signal transduction	6207	10	18.68	0.9917
1103	GO:0006396	RNA processing	2003	1	6.03	0.9978
1104	GO:0008150	biological_process	76739	231	231	1
1105	GO:0000002	mitochondrial genome maintenance	12	0	0.04	1
1106	GO:0000012	single strand break repair	4	0	0.01	1
1107	GO:0000018	regulation of DNA recombination	43	0	0.13	1
1108	GO:0000019	regulation of mitotic recombination	4	0	0.01	1
1109	GO:0000023	maltose metabolic process	18	0	0.05	1
1110	GO:0000024	maltose biosynthetic process	6	0	0.02	1
1111	GO:0000025	maltose catabolic process	7	0	0.02	1
1112	GO:0000032	cell wall mannoprotein biosynthetic proc...	4	0	0.01	1
1113	GO:0000045	autophagosome assembly	10	0	0.03	1
1114	GO:0000050	urea cycle	2	0	0.01	1
1115	GO:0000054	ribosomal subunit export from nucleus	11	0	0.03	1
1116	GO:0000055	ribosomal large subunit export from nucl...	11	0	0.03	1
1117	GO:0000056	ribosomal small subunit export from nucl...	2	0	0.01	1
1118	GO:0000060	protein import into nucleus, translocati...	36	0	0.11	1
1119	GO:0000070	mitotic sister chromatid segregation	87	0	0.26	1
1120	GO:0000075	cell cycle checkpoint	71	0	0.21	1
1121	GO:0000076	DNA replication checkpoint	17	0	0.05	1
1122	GO:0000077	DNA damage checkpoint	15	0	0.05	1
1123	GO:0000079	regulation of cyclin-dependent protein s...	159	0	0.48	1
1124	GO:0000082	G1/S transition of mitotic cell cycle	19	0	0.06	1
1125	GO:0000087	mitotic M phase	5	0	0.02	1
1126	GO:0000098	sulfur amino acid catabolic process	10	0	0.03	1
1127	GO:0000105	histidine biosynthetic process	43	0	0.13	1
1128	GO:0000154	rRNA modification	42	0	0.13	1
1129	GO:0000160	phosphorelay signal transduction system	789	0	2.38	1
1130	GO:0000165	MAPK cascade	122	0	0.37	1
1131	GO:0000169	activation of MAPK activity involved in ...	2	0	0.01	1
1132	GO:0000183	chromatin silencing at rDNA	6	0	0.02	1
1133	GO:0000184	nuclear-transcribed mRNA catabolic proce...	52	0	0.16	1
1134	GO:0000186	activation of MAPKK activity	17	0	0.05	1
1135	GO:0000187	activation of MAPK activity	2	0	0.01	1
1136	GO:0000212	meiotic spindle organization	16	0	0.05	1
1137	GO:0000237	leptotene	2	0	0.01	1
1138	GO:0000238	zygotene	2	0	0.01	1
1139	GO:0000244	spliceosomal tri-snRNP complex assembly	28	0	0.08	1
1140	GO:0000245	spliceosomal complex assembly	91	0	0.27	1
1141	GO:0000255	allantoin metabolic process	13	0	0.04	1
1142	GO:0000256	allantoin catabolic process	11	0	0.03	1
1143	GO:0000266	mitochondrial fission	30	0	0.09	1
1144	GO:0000270	peptidoglycan metabolic process	2	0	0.01	1
1145	GO:0000279	M phase	7	0	0.02	1
1146	GO:0000288	nuclear-transcribed mRNA catabolic proce...	100	0	0.3	1
1147	GO:0000289	nuclear-transcribed mRNA poly(A) tail sh...	31	0	0.09	1
1148	GO:0000290	deadenylation-dependent decapping of nuc...	15	0	0.05	1
1149	GO:0000291	nuclear-transcribed mRNA catabolic proce...	21	0	0.06	1
1150	GO:0000301	retrograde transport, vesicle recycling ...	8	0	0.02	1
1151	GO:0000303	response to superoxide	73	0	0.22	1
1152	GO:0000304	response to singlet oxygen	35	0	0.11	1
1153	GO:0000305	response to oxygen radical	73	0	0.22	1
1154	GO:0000338	protein deneddylation	18	0	0.05	1
1155	GO:0000349	generation of catalytic spliceosome for ...	9	0	0.03	1
1156	GO:0000350	generation of catalytic spliceosome for ...	6	0	0.02	1
1157	GO:0000354	cis assembly of pre-catalytic spliceosom...	2	0	0.01	1
1158	GO:0000372	Group I intron splicing	2	0	0.01	1
1159	GO:0000373	Group II intron splicing	26	0	0.08	1
1160	GO:0000375	RNA splicing, via transesterification re...	486	0	1.46	1
1161	GO:0000376	RNA splicing, via transesterification re...	2	0	0.01	1
1162	GO:0000377	RNA splicing, via transesterification re...	486	0	1.46	1
1163	GO:0000379	tRNA-type intron splice site recognition...	3	0	0.01	1
1164	GO:0000380	alternative mRNA splicing, via spliceoso...	59	0	0.18	1
1165	GO:0000381	regulation of alternative mRNA splicing,...	21	0	0.06	1
1166	GO:0000387	spliceosomal snRNP assembly	71	0	0.21	1
1167	GO:0000389	mRNA 3'-splice site recognition	3	0	0.01	1
1168	GO:0000393	spliceosomal conformational changes to g...	15	0	0.05	1
1169	GO:0000394	RNA splicing, via endonucleolytic cleava...	29	0	0.09	1
1170	GO:0000395	mRNA 5'-splice site recognition	7	0	0.02	1
1171	GO:0000398	mRNA splicing, via spliceosome	462	0	1.39	1
1172	GO:0000412	histone peptidyl-prolyl isomerization	7	0	0.02	1
1173	GO:0000422	autophagy of mitochondrion	3	0	0.01	1
1174	GO:0000447	endonucleolytic cleavage in ITS1 to sepa...	28	0	0.08	1
1175	GO:0000451	rRNA 2'-O-methylation	10	0	0.03	1
1176	GO:0000453	enzyme-directed rRNA 2'-O-methylation	10	0	0.03	1
1177	GO:0000455	enzyme-directed rRNA pseudouridine synth...	9	0	0.03	1
1178	GO:0000459	exonucleolytic trimming involved in rRNA...	14	0	0.04	1
1179	GO:0000460	maturation of 5.8S rRNA	54	0	0.16	1
1180	GO:0000461	endonucleolytic cleavage to generate mat...	21	0	0.06	1
1181	GO:0000462	maturation of SSU-rRNA from tricistronic...	84	0	0.25	1
1182	GO:0000463	maturation of LSU-rRNA from tricistronic...	38	0	0.11	1
1183	GO:0000466	maturation of 5.8S rRNA from tricistroni...	48	0	0.14	1
1184	GO:0000467	exonucleolytic trimming to generate matu...	14	0	0.04	1
1185	GO:0000469	cleavage involved in rRNA processing	60	0	0.18	1
1186	GO:0000470	maturation of LSU-rRNA	40	0	0.12	1
1187	GO:0000478	endonucleolytic cleavage involved in rRN...	41	0	0.12	1
1188	GO:0000479	endonucleolytic cleavage of tricistronic...	28	0	0.08	1
1189	GO:0000488	maturation of LSU-rRNA from tetracistron...	2	0	0.01	1
1190	GO:0000489	maturation of SSU-rRNA from tetracistron...	2	0	0.01	1
1191	GO:0000491	small nucleolar ribonucleoprotein comple...	4	0	0.01	1
1192	GO:0000492	box C/D snoRNP assembly	4	0	0.01	1
1193	GO:0000578	embryonic axis specification	56	0	0.17	1
1194	GO:0000706	meiotic DNA double-strand break processi...	4	0	0.01	1
1195	GO:0000710	meiotic mismatch repair	22	0	0.07	1
1196	GO:0000712	resolution of meiotic recombination inte...	25	0	0.08	1
1197	GO:0000715	nucleotide-excision repair, DNA damage r...	6	0	0.02	1
1198	GO:0000719	photoreactive repair	8	0	0.02	1
1199	GO:0000727	double-strand break repair via break-ind...	7	0	0.02	1
1200	GO:0000729	DNA double-strand break processing	12	0	0.04	1
1201	GO:0000731	DNA synthesis involved in DNA repair	15	0	0.05	1
1202	GO:0000737	DNA catabolic process, endonucleolytic	6	0	0.02	1
1203	GO:0000738	DNA catabolic process, exonucleolytic	2	0	0.01	1
1204	GO:0000740	nuclear membrane fusion	4	0	0.01	1
1205	GO:0000769	syncytium formation by mitosis without c...	8	0	0.02	1
1206	GO:0000819	sister chromatid segregation	153	0	0.46	1
1207	GO:0000820	regulation of glutamine family amino aci...	11	0	0.03	1
1208	GO:0000821	regulation of arginine metabolic process	3	0	0.01	1
1209	GO:0000902	cell morphogenesis	1562	0	4.7	1
1210	GO:0000904	cell morphogenesis involved in different...	885	0	2.66	1
1211	GO:0000911	cytokinesis by cell plate formation	139	0	0.42	1
1212	GO:0000912	assembly of actomyosin apparatus involve...	21	0	0.06	1
1213	GO:0000913	preprophase band assembly	13	0	0.04	1
1214	GO:0000914	phragmoplast assembly	21	0	0.06	1
1215	GO:0000917	division septum assembly	17	0	0.05	1
1216	GO:0000918	division septum site selection	3	0	0.01	1
1217	GO:0000919	cell plate assembly	59	0	0.18	1
1218	GO:0000956	nuclear-transcribed mRNA catabolic proce...	193	0	0.58	1
1219	GO:0000957	mitochondrial RNA catabolic process	7	0	0.02	1
1220	GO:0000963	mitochondrial RNA processing	13	0	0.04	1
1221	GO:0000966	RNA 5'-end processing	10	0	0.03	1
1222	GO:0001060	transcription by RNA polymerase V	2	0	0.01	1
1223	GO:0001112	DNA-templated transcriptional open compl...	5	0	0.02	1
1224	GO:0001113	transcriptional open complex formation a...	5	0	0.02	1
1225	GO:0001120	protein-DNA complex remodeling	5	0	0.02	1
1226	GO:0001172	transcription, RNA-templated	28	0	0.08	1
1227	GO:0001408	guanine nucleotide transport	3	0	0.01	1
1228	GO:0001504	neurotransmitter uptake	9	0	0.03	1
1229	GO:0001505	regulation of neurotransmitter levels	155	0	0.47	1
1230	GO:0001510	RNA methylation	134	0	0.4	1
1231	GO:0001522	pseudouridine synthesis	65	0	0.2	1
1232	GO:0001561	fatty acid alpha-oxidation	6	0	0.02	1
1233	GO:0001578	microtubule bundle formation	15	0	0.05	1
1234	GO:0001666	response to hypoxia	272	0	0.82	1
1235	GO:0001676	long-chain fatty acid metabolic process	75	0	0.23	1
1236	GO:0001678	cellular glucose homeostasis	55	0	0.17	1
1237	GO:0001682	tRNA 5'-leader removal	8	0	0.02	1
1238	GO:0001708	cell fate specification	124	0	0.37	1
1239	GO:0001709	cell fate determination	24	0	0.07	1
1240	GO:0001731	formation of translation preinitiation c...	60	0	0.18	1
1241	GO:0001732	formation of cytoplasmic translation ini...	2	0	0.01	1
1242	GO:0001736	establishment of planar polarity	13	0	0.04	1
1243	GO:0001738	morphogenesis of a polarized epithelium	13	0	0.04	1
1244	GO:0001763	morphogenesis of a branching structure	96	0	0.29	1
1245	GO:0001778	plasma membrane repair	2	0	0.01	1
1246	GO:0001789	G-protein coupled receptor signaling pat...	2	0	0.01	1
1247	GO:0001881	receptor recycling	4	0	0.01	1
1248	GO:0001887	selenium compound metabolic process	14	0	0.04	1
1249	GO:0001927	exocyst assembly	7	0	0.02	1
1250	GO:0001932	regulation of protein phosphorylation	333	0	1	1
1251	GO:0001933	negative regulation of protein phosphory...	47	0	0.14	1
1252	GO:0001934	positive regulation of protein phosphory...	156	0	0.47	1
1253	GO:0001944	vasculature development	96	0	0.29	1
1254	GO:0002009	morphogenesis of an epithelium	13	0	0.04	1
1255	GO:0002084	protein depalmitoylation	25	0	0.08	1
1256	GO:0002097	tRNA wobble base modification	30	0	0.09	1
1257	GO:0002098	tRNA wobble uridine modification	27	0	0.08	1
1258	GO:0002100	tRNA wobble adenosine to inosine editing	3	0	0.01	1
1259	GO:0002103	endonucleolytic cleavage of tetracistron...	5	0	0.02	1
1260	GO:0002119	nematode larval development	7	0	0.02	1
1261	GO:0002128	tRNA nucleoside ribose methylation	2	0	0.01	1
1262	GO:0002143	tRNA wobble position uridine thiolation	4	0	0.01	1
1263	GO:0002164	larval development	7	0	0.02	1
1264	GO:0002182	cytoplasmic translational elongation	10	0	0.03	1
1265	GO:0002183	cytoplasmic translational initiation	62	0	0.19	1
1266	GO:0002215	defense response to nematode	4	0	0.01	1
1267	GO:0002218	activation of innate immune response	198	0	0.6	1
1268	GO:0002220	innate immune response activating cell s...	2	0	0.01	1
1269	GO:0002221	pattern recognition receptor signaling p...	8	0	0.02	1
1270	GO:0002229	defense response to oomycetes	65	0	0.2	1
1271	GO:0002230	positive regulation of defense response ...	22	0	0.07	1
1272	GO:0002238	response to molecule of fungal origin	10	0	0.03	1
1273	GO:0002239	response to oomycetes	90	0	0.27	1
1274	GO:0002240	response to molecule of oomycetes origin	9	0	0.03	1
1275	GO:0002253	activation of immune response	198	0	0.6	1
1276	GO:0002429	immune response-activating cell surface ...	2	0	0.01	1
1277	GO:0002532	production of molecular mediator involve...	4	0	0.01	1
1278	GO:0002538	arachidonic acid metabolite production i...	4	0	0.01	1
1279	GO:0002540	leukotriene production involved in infla...	4	0	0.01	1
1280	GO:0002679	respiratory burst involved in defense re...	21	0	0.06	1
1281	GO:0002683	negative regulation of immune system pro...	67	0	0.2	1
1282	GO:0002684	positive regulation of immune system pro...	271	0	0.82	1
1283	GO:0002698	negative regulation of immune effector p...	6	0	0.02	1
1284	GO:0002752	cell surface pattern recognition recepto...	2	0	0.01	1
1285	GO:0002757	immune response-activating signal transd...	8	0	0.02	1
1286	GO:0002758	innate immune response-activating signal...	8	0	0.02	1
1287	GO:0002764	immune response-regulating signaling pat...	16	0	0.05	1
1288	GO:0002768	immune response-regulating cell surface ...	2	0	0.01	1
1289	GO:0002790	peptide secretion	93	0	0.28	1
1290	GO:0002832	negative regulation of response to bioti...	37	0	0.11	1
1291	GO:0002833	positive regulation of response to bioti...	52	0	0.16	1
1292	GO:0002938	tRNA guanine ribose methylation	2	0	0.01	1
1293	GO:0002943	tRNA dihydrouridine synthesis	10	0	0.03	1
1294	GO:0002949	tRNA threonylcarbamoyladenosine modifica...	4	0	0.01	1
1295	GO:0003032	detection of oxygen	19	0	0.06	1
1296	GO:0003156	regulation of animal organ formation	5	0	0.02	1
1297	GO:0003333	amino acid transmembrane transport	89	0	0.27	1
1298	GO:0005513	detection of calcium ion	27	0	0.08	1
1299	GO:0005977	glycogen metabolic process	27	0	0.08	1
1300	GO:0005978	glycogen biosynthetic process	27	0	0.08	1
1301	GO:0005982	starch metabolic process	237	0	0.71	1
1302	GO:0005983	starch catabolic process	76	0	0.23	1
1303	GO:0005984	disaccharide metabolic process	234	0	0.7	1
1304	GO:0005985	sucrose metabolic process	134	0	0.4	1
1305	GO:0005986	sucrose biosynthetic process	60	0	0.18	1
1306	GO:0005987	sucrose catabolic process	14	0	0.04	1
1307	GO:0005991	trehalose metabolic process	82	0	0.25	1
1308	GO:0005992	trehalose biosynthetic process	75	0	0.23	1
1309	GO:0005993	trehalose catabolic process	5	0	0.02	1
1310	GO:0005997	xylulose metabolic process	2	0	0.01	1
1311	GO:0006000	fructose metabolic process	21	0	0.06	1
1312	GO:0006002	fructose 6-phosphate metabolic process	41	0	0.12	1
1313	GO:0006003	fructose 2,6-bisphosphate metabolic proc...	6	0	0.02	1
1314	GO:0006004	fucose metabolic process	6	0	0.02	1
1315	GO:0006005	L-fucose biosynthetic process	2	0	0.01	1
1316	GO:0006007	glucose catabolic process	5	0	0.02	1
1317	GO:0006011	UDP-glucose metabolic process	13	0	0.04	1
1318	GO:0006012	galactose metabolic process	105	0	0.32	1
1319	GO:0006013	mannose metabolic process	22	0	0.07	1
1320	GO:0006014	D-ribose metabolic process	50	0	0.15	1
1321	GO:0006020	inositol metabolic process	46	0	0.14	1
1322	GO:0006021	inositol biosynthetic process	19	0	0.06	1
1323	GO:0006022	aminoglycan metabolic process	97	0	0.29	1
1324	GO:0006023	aminoglycan biosynthetic process	27	0	0.08	1
1325	GO:0006024	glycosaminoglycan biosynthetic process	27	0	0.08	1
1326	GO:0006026	aminoglycan catabolic process	70	0	0.21	1
1327	GO:0006029	proteoglycan metabolic process	17	0	0.05	1
1328	GO:0006030	chitin metabolic process	70	0	0.21	1
1329	GO:0006032	chitin catabolic process	70	0	0.21	1
1330	GO:0006040	amino sugar metabolic process	113	0	0.34	1
1331	GO:0006041	glucosamine metabolic process	4	0	0.01	1
1332	GO:0006042	glucosamine biosynthetic process	4	0	0.01	1
1333	GO:0006044	N-acetylglucosamine metabolic process	4	0	0.01	1
1334	GO:0006047	UDP-N-acetylglucosamine metabolic proces...	25	0	0.08	1
1335	GO:0006048	UDP-N-acetylglucosamine biosynthetic pro...	25	0	0.08	1
1336	GO:0006056	mannoprotein metabolic process	4	0	0.01	1
1337	GO:0006057	mannoprotein biosynthetic process	4	0	0.01	1
1338	GO:0006059	hexitol metabolic process	2	0	0.01	1
1339	GO:0006063	uronic acid metabolic process	10	0	0.03	1
1340	GO:0006065	UDP-glucuronate biosynthetic process	14	0	0.04	1
1341	GO:0006067	ethanol metabolic process	4	0	0.01	1
1342	GO:0006069	ethanol oxidation	4	0	0.01	1
1343	GO:0006071	glycerol metabolic process	121	0	0.36	1
1344	GO:0006072	glycerol-3-phosphate metabolic process	28	0	0.08	1
1345	GO:0006074	(1->3)-beta-D-glucan metabolic process	66	0	0.2	1
1346	GO:0006075	(1->3)-beta-D-glucan biosynthetic proces...	59	0	0.18	1
1347	GO:0006076	(1->3)-beta-D-glucan catabolic process	7	0	0.02	1
1348	GO:0006080	substituted mannan metabolic process	2	0	0.01	1
1349	GO:0006083	acetate metabolic process	5	0	0.02	1
1350	GO:0006085	acetyl-CoA biosynthetic process	52	0	0.16	1
1351	GO:0006086	acetyl-CoA biosynthetic process from pyr...	31	0	0.09	1
1352	GO:0006089	lactate metabolic process	34	0	0.1	1
1353	GO:0006094	gluconeogenesis	46	0	0.14	1
1354	GO:0006096	glycolytic process	273	0	0.82	1
1355	GO:0006097	glyoxylate cycle	34	0	0.1	1
1356	GO:0006098	pentose-phosphate shunt	122	0	0.37	1
1357	GO:0006102	isocitrate metabolic process	46	0	0.14	1
1358	GO:0006104	succinyl-CoA metabolic process	10	0	0.03	1
1359	GO:0006105	succinate metabolic process	19	0	0.06	1
1360	GO:0006106	fumarate metabolic process	9	0	0.03	1
1361	GO:0006107	oxaloacetate metabolic process	6	0	0.02	1
1362	GO:0006108	malate metabolic process	59	0	0.18	1
1363	GO:0006109	regulation of carbohydrate metabolic pro...	173	0	0.52	1
1364	GO:0006110	regulation of glycolytic process	3	0	0.01	1
1365	GO:0006112	energy reserve metabolic process	27	0	0.08	1
1366	GO:0006114	glycerol biosynthetic process	6	0	0.02	1
1367	GO:0006116	NADH oxidation	6	0	0.02	1
1368	GO:0006120	mitochondrial electron transport, NADH t...	33	0	0.1	1
1369	GO:0006122	mitochondrial electron transport, ubiqui...	32	0	0.1	1
1370	GO:0006123	mitochondrial electron transport, cytoch...	7	0	0.02	1
1371	GO:0006127	glycerophosphate shuttle	6	0	0.02	1
1372	GO:0006140	regulation of nucleotide metabolic proce...	22	0	0.07	1
1373	GO:0006144	purine nucleobase metabolic process	64	0	0.19	1
1374	GO:0006145	purine nucleobase catabolic process	18	0	0.05	1
1375	GO:0006148	inosine catabolic process	8	0	0.02	1
1376	GO:0006152	purine nucleoside catabolic process	19	0	0.06	1
1377	GO:0006154	adenosine catabolic process	5	0	0.02	1
1378	GO:0006164	purine nucleotide biosynthetic process	556	0	1.67	1
1379	GO:0006165	nucleoside diphosphate phosphorylation	279	0	0.84	1
1380	GO:0006166	purine ribonucleoside salvage	11	0	0.03	1
1381	GO:0006167	AMP biosynthetic process	32	0	0.1	1
1382	GO:0006168	adenine salvage	17	0	0.05	1
1383	GO:0006169	adenosine salvage	9	0	0.03	1
1384	GO:0006175	dATP biosynthetic process	3	0	0.01	1
1385	GO:0006176	dATP biosynthetic process from ADP	3	0	0.01	1
1386	GO:0006177	GMP biosynthetic process	9	0	0.03	1
1387	GO:0006178	guanine salvage	2	0	0.01	1
1388	GO:0006182	cGMP biosynthetic process	7	0	0.02	1
1389	GO:0006183	GTP biosynthetic process	6	0	0.02	1
1390	GO:0006188	IMP biosynthetic process	46	0	0.14	1
1391	GO:0006189	'de novo' IMP biosynthetic process	39	0	0.12	1
1392	GO:0006195	purine nucleotide catabolic process	4	0	0.01	1
1393	GO:0006203	dGTP catabolic process	4	0	0.01	1
1394	GO:0006206	pyrimidine nucleobase metabolic process	98	0	0.29	1
1395	GO:0006207	'de novo' pyrimidine nucleobase biosynth...	40	0	0.12	1
1396	GO:0006208	pyrimidine nucleobase catabolic process	13	0	0.04	1
1397	GO:0006212	uracil catabolic process	13	0	0.04	1
1398	GO:0006213	pyrimidine nucleoside metabolic process	120	0	0.36	1
1399	GO:0006216	cytidine catabolic process	9	0	0.03	1
1400	GO:0006218	uridine catabolic process	6	0	0.02	1
1401	GO:0006220	pyrimidine nucleotide metabolic process	94	0	0.28	1
1402	GO:0006221	pyrimidine nucleotide biosynthetic proce...	88	0	0.26	1
1403	GO:0006222	UMP biosynthetic process	39	0	0.12	1
1404	GO:0006226	dUMP biosynthetic process	2	0	0.01	1
1405	GO:0006228	UTP biosynthetic process	6	0	0.02	1
1406	GO:0006231	dTMP biosynthetic process	8	0	0.02	1
1407	GO:0006241	CTP biosynthetic process	29	0	0.09	1
1408	GO:0006261	DNA-dependent DNA replication	274	0	0.82	1
1409	GO:0006264	mitochondrial DNA replication	4	0	0.01	1
1410	GO:0006265	DNA topological change	51	0	0.15	1
1411	GO:0006266	DNA ligation	11	0	0.03	1
1412	GO:0006268	DNA unwinding involved in DNA replicatio...	37	0	0.11	1
1413	GO:0006269	DNA replication, synthesis of RNA primer	18	0	0.05	1
1414	GO:0006270	DNA replication initiation	49	0	0.15	1
1415	GO:0006271	DNA strand elongation involved in DNA re...	18	0	0.05	1
1416	GO:0006273	lagging strand elongation	5	0	0.02	1
1417	GO:0006275	regulation of DNA replication	93	0	0.28	1
1418	GO:0006278	RNA-dependent DNA biosynthetic process	41	0	0.12	1
1419	GO:0006279	premeiotic DNA replication	5	0	0.02	1
1420	GO:0006282	regulation of DNA repair	23	0	0.07	1
1421	GO:0006284	base-excision repair	65	0	0.2	1
1422	GO:0006287	base-excision repair, gap-filling	2	0	0.01	1
1423	GO:0006289	nucleotide-excision repair	68	0	0.2	1
1424	GO:0006290	pyrimidine dimer repair	16	0	0.05	1
1425	GO:0006294	nucleotide-excision repair, preincision ...	2	0	0.01	1
1426	GO:0006296	nucleotide-excision repair, DNA incision...	2	0	0.01	1
1427	GO:0006297	nucleotide-excision repair, DNA gap fill...	2	0	0.01	1
1428	GO:0006298	mismatch repair	49	0	0.15	1
1429	GO:0006301	postreplication repair	46	0	0.14	1
1430	GO:0006304	DNA modification	187	0	0.56	1
1431	GO:0006305	DNA alkylation	166	0	0.5	1
1432	GO:0006306	DNA methylation	166	0	0.5	1
1433	GO:0006308	DNA catabolic process	25	0	0.08	1
1434	GO:0006311	meiotic gene conversion	4	0	0.01	1
1435	GO:0006323	DNA packaging	160	0	0.48	1
1436	GO:0006333	chromatin assembly or disassembly	169	0	0.51	1
1437	GO:0006334	nucleosome assembly	97	0	0.29	1
1438	GO:0006336	DNA replication-independent nucleosome a...	4	0	0.01	1
1439	GO:0006344	maintenance of chromatin silencing	9	0	0.03	1
1440	GO:0006349	regulation of gene expression by genetic...	67	0	0.2	1
1441	GO:0006352	DNA-templated transcription, initiation	211	0	0.64	1
1442	GO:0006353	DNA-templated transcription, termination	27	0	0.08	1
1443	GO:0006354	DNA-templated transcription, elongation	78	0	0.23	1
1444	GO:0006359	regulation of transcription by RNA polym...	15	0	0.05	1
1445	GO:0006360	transcription by RNA polymerase I	6	0	0.02	1
1446	GO:0006364	rRNA processing	455	0	1.37	1
1447	GO:0006367	transcription initiation from RNA polyme...	71	0	0.21	1
1448	GO:0006368	transcription elongation from RNA polyme...	36	0	0.11	1
1449	GO:0006369	termination of RNA polymerase II transcr...	4	0	0.01	1
1450	GO:0006370	7-methylguanosine mRNA capping	24	0	0.07	1
1451	GO:0006376	mRNA splice site selection	26	0	0.08	1
1452	GO:0006378	mRNA polyadenylation	45	0	0.14	1
1453	GO:0006379	mRNA cleavage	28	0	0.08	1
1454	GO:0006382	adenosine to inosine editing	3	0	0.01	1
1455	GO:0006383	transcription by RNA polymerase III	26	0	0.08	1
1456	GO:0006384	transcription initiation from RNA polyme...	7	0	0.02	1
1457	GO:0006388	tRNA splicing, via endonucleolytic cleav...	15	0	0.05	1
1458	GO:0006399	tRNA metabolic process	529	0	1.59	1
1459	GO:0006400	tRNA modification	174	0	0.52	1
1460	GO:0006401	RNA catabolic process	297	0	0.89	1
1461	GO:0006402	mRNA catabolic process	238	0	0.72	1
1462	GO:0006406	mRNA export from nucleus	82	0	0.25	1
1463	GO:0006407	rRNA export from nucleus	20	0	0.06	1
1464	GO:0006409	tRNA export from nucleus	10	0	0.03	1
1465	GO:0006414	translational elongation	281	0	0.85	1
1466	GO:0006415	translational termination	55	0	0.17	1
1467	GO:0006417	regulation of translation	641	0	1.93	1
1468	GO:0006418	tRNA aminoacylation for protein translat...	252	0	0.76	1
1469	GO:0006419	alanyl-tRNA aminoacylation	9	0	0.03	1
1470	GO:0006420	arginyl-tRNA aminoacylation	10	0	0.03	1
1471	GO:0006421	asparaginyl-tRNA aminoacylation	17	0	0.05	1
1472	GO:0006422	aspartyl-tRNA aminoacylation	10	0	0.03	1
1473	GO:0006423	cysteinyl-tRNA aminoacylation	13	0	0.04	1
1474	GO:0006424	glutamyl-tRNA aminoacylation	26	0	0.08	1
1475	GO:0006425	glutaminyl-tRNA aminoacylation	9	0	0.03	1
1476	GO:0006426	glycyl-tRNA aminoacylation	13	0	0.04	1
1477	GO:0006427	histidyl-tRNA aminoacylation	7	0	0.02	1
1478	GO:0006428	isoleucyl-tRNA aminoacylation	13	0	0.04	1
1479	GO:0006429	leucyl-tRNA aminoacylation	5	0	0.02	1
1480	GO:0006430	lysyl-tRNA aminoacylation	12	0	0.04	1
1481	GO:0006431	methionyl-tRNA aminoacylation	5	0	0.02	1
1482	GO:0006432	phenylalanyl-tRNA aminoacylation	21	0	0.06	1
1483	GO:0006433	prolyl-tRNA aminoacylation	18	0	0.05	1
1484	GO:0006434	seryl-tRNA aminoacylation	10	0	0.03	1
1485	GO:0006435	threonyl-tRNA aminoacylation	9	0	0.03	1
1486	GO:0006436	tryptophanyl-tRNA aminoacylation	16	0	0.05	1
1487	GO:0006438	valyl-tRNA aminoacylation	2	0	0.01	1
1488	GO:0006446	regulation of translational initiation	116	0	0.35	1
1489	GO:0006448	regulation of translational elongation	26	0	0.08	1
1490	GO:0006449	regulation of translational termination	12	0	0.04	1
1491	GO:0006450	regulation of translational fidelity	7	0	0.02	1
1492	GO:0006452	translational frameshifting	12	0	0.04	1
1493	GO:0006458	'de novo' protein folding	14	0	0.04	1
1494	GO:0006465	signal peptide processing	76	0	0.23	1
1495	GO:0006469	negative regulation of protein kinase ac...	43	0	0.13	1
1496	GO:0006471	protein ADP-ribosylation	18	0	0.05	1
1497	GO:0006473	protein acetylation	162	0	0.49	1
1498	GO:0006474	N-terminal protein amino acid acetylatio...	20	0	0.06	1
1499	GO:0006475	internal protein amino acid acetylation	142	0	0.43	1
1500	GO:0006476	protein deacetylation	88	0	0.26	1
1501	GO:0006479	protein methylation	243	0	0.73	1
1502	GO:0006481	C-terminal protein methylation	2	0	0.01	1
1503	GO:0006482	protein demethylation	19	0	0.06	1
1504	GO:0006486	protein glycosylation	340	0	1.02	1
1505	GO:0006487	protein N-linked glycosylation	124	0	0.37	1
1506	GO:0006488	dolichol-linked oligosaccharide biosynth...	10	0	0.03	1
1507	GO:0006490	oligosaccharide-lipid intermediate biosy...	17	0	0.05	1
1508	GO:0006491	N-glycan processing	36	0	0.11	1
1509	GO:0006493	protein O-linked glycosylation	26	0	0.08	1
1510	GO:0006497	protein lipidation	400	0	1.2	1
1511	GO:0006498	N-terminal protein lipidation	235	0	0.71	1
1512	GO:0006499	N-terminal protein myristoylation	235	0	0.71	1
1513	GO:0006501	C-terminal protein lipidation	3	0	0.01	1
1514	GO:0006505	GPI anchor metabolic process	70	0	0.21	1
1515	GO:0006506	GPI anchor biosynthetic process	53	0	0.16	1
1516	GO:0006513	protein monoubiquitination	20	0	0.06	1
1517	GO:0006515	protein quality control for misfolded or...	27	0	0.08	1
1518	GO:0006516	glycoprotein catabolic process	21	0	0.06	1
1519	GO:0006517	protein deglycosylation	19	0	0.06	1
1520	GO:0006521	regulation of cellular amino acid metabo...	78	0	0.23	1
1521	GO:0006522	alanine metabolic process	26	0	0.08	1
1522	GO:0006524	alanine catabolic process	26	0	0.08	1
1523	GO:0006525	arginine metabolic process	68	0	0.2	1
1524	GO:0006526	arginine biosynthetic process	48	0	0.14	1
1525	GO:0006527	arginine catabolic process	10	0	0.03	1
1526	GO:0006528	asparagine metabolic process	35	0	0.11	1
1527	GO:0006529	asparagine biosynthetic process	23	0	0.07	1
1528	GO:0006530	asparagine catabolic process	12	0	0.04	1
1529	GO:0006535	cysteine biosynthetic process from serin...	19	0	0.06	1
1530	GO:0006536	glutamate metabolic process	78	0	0.23	1
1531	GO:0006537	glutamate biosynthetic process	16	0	0.05	1
1532	GO:0006538	glutamate catabolic process	11	0	0.03	1
1533	GO:0006540	glutamate decarboxylation to succinate	11	0	0.03	1
1534	GO:0006541	glutamine metabolic process	142	0	0.43	1
1535	GO:0006542	glutamine biosynthetic process	27	0	0.08	1
1536	GO:0006544	glycine metabolic process	79	0	0.24	1
1537	GO:0006545	glycine biosynthetic process	21	0	0.06	1
1538	GO:0006546	glycine catabolic process	37	0	0.11	1
1539	GO:0006547	histidine metabolic process	43	0	0.13	1
1540	GO:0006549	isoleucine metabolic process	61	0	0.18	1
1541	GO:0006551	leucine metabolic process	64	0	0.19	1
1542	GO:0006552	leucine catabolic process	16	0	0.05	1
1543	GO:0006555	methionine metabolic process	106	0	0.32	1
1544	GO:0006556	S-adenosylmethionine biosynthetic proces...	14	0	0.04	1
1545	GO:0006557	S-adenosylmethioninamine biosynthetic pr...	21	0	0.06	1
1546	GO:0006559	L-phenylalanine catabolic process	32	0	0.1	1
1547	GO:0006560	proline metabolic process	62	0	0.19	1
1548	GO:0006561	proline biosynthetic process	46	0	0.14	1
1549	GO:0006562	proline catabolic process	12	0	0.04	1
1550	GO:0006563	L-serine metabolic process	65	0	0.2	1
1551	GO:0006564	L-serine biosynthetic process	18	0	0.05	1
1552	GO:0006566	threonine metabolic process	56	0	0.17	1
1553	GO:0006567	threonine catabolic process	10	0	0.03	1
1554	GO:0006569	tryptophan catabolic process	12	0	0.04	1
1555	GO:0006570	tyrosine metabolic process	22	0	0.07	1
1556	GO:0006571	tyrosine biosynthetic process	10	0	0.03	1
1557	GO:0006572	tyrosine catabolic process	12	0	0.04	1
1558	GO:0006573	valine metabolic process	55	0	0.17	1
1559	GO:0006574	valine catabolic process	19	0	0.06	1
1560	GO:0006577	amino-acid betaine metabolic process	7	0	0.02	1
1561	GO:0006578	amino-acid betaine biosynthetic process	7	0	0.02	1
1562	GO:0006580	ethanolamine metabolic process	6	0	0.02	1
1563	GO:0006591	ornithine metabolic process	11	0	0.03	1
1564	GO:0006593	ornithine catabolic process	4	0	0.01	1
1565	GO:0006595	polyamine metabolic process	98	0	0.29	1
1566	GO:0006596	polyamine biosynthetic process	78	0	0.23	1
1567	GO:0006597	spermine biosynthetic process	28	0	0.08	1
1568	GO:0006598	polyamine catabolic process	16	0	0.05	1
1569	GO:0006607	NLS-bearing protein import into nucleus	45	0	0.14	1
1570	GO:0006610	ribosomal protein import into nucleus	16	0	0.05	1
1571	GO:0006611	protein export from nucleus	149	0	0.45	1
1572	GO:0006612	protein targeting to membrane	209	0	0.63	1
1573	GO:0006613	cotranslational protein targeting to mem...	40	0	0.12	1
1574	GO:0006614	SRP-dependent cotranslational protein ta...	40	0	0.12	1
1575	GO:0006617	SRP-dependent cotranslational protein ta...	17	0	0.05	1
1576	GO:0006620	posttranslational protein targeting to e...	39	0	0.12	1
1577	GO:0006621	protein retention in ER lumen	28	0	0.08	1
1578	GO:0006624	vacuolar protein processing	26	0	0.08	1
1579	GO:0006627	protein processing involved in protein t...	32	0	0.1	1
1580	GO:0006635	fatty acid beta-oxidation	147	0	0.44	1
1581	GO:0006638	neutral lipid metabolic process	141	0	0.42	1
1582	GO:0006639	acylglycerol metabolic process	141	0	0.42	1
1583	GO:0006641	triglyceride metabolic process	121	0	0.36	1
1584	GO:0006642	triglyceride mobilization	4	0	0.01	1
1585	GO:0006643	membrane lipid metabolic process	339	0	1.02	1
1586	GO:0006646	phosphatidylethanolamine biosynthetic pr...	37	0	0.11	1
1587	GO:0006649	phospholipid transfer to membrane	3	0	0.01	1
1588	GO:0006650	glycerophospholipid metabolic process	404	0	1.22	1
1589	GO:0006651	diacylglycerol biosynthetic process	18	0	0.05	1
1590	GO:0006655	phosphatidylglycerol biosynthetic proces...	31	0	0.09	1
1591	GO:0006656	phosphatidylcholine biosynthetic process	28	0	0.08	1
1592	GO:0006658	phosphatidylserine metabolic process	10	0	0.03	1
1593	GO:0006659	phosphatidylserine biosynthetic process	10	0	0.03	1
1594	GO:0006661	phosphatidylinositol biosynthetic proces...	92	0	0.28	1
1595	GO:0006662	glycerol ether metabolic process	3	0	0.01	1
1596	GO:0006664	glycolipid metabolic process	187	0	0.56	1
1597	GO:0006665	sphingolipid metabolic process	130	0	0.39	1
1598	GO:0006670	sphingosine metabolic process	5	0	0.02	1
1599	GO:0006671	phytosphingosine metabolic process	5	0	0.02	1
1600	GO:0006672	ceramide metabolic process	40	0	0.12	1
1601	GO:0006677	glycosylceramide metabolic process	25	0	0.08	1
1602	GO:0006678	glucosylceramide metabolic process	11	0	0.03	1
1603	GO:0006680	glucosylceramide catabolic process	11	0	0.03	1
1604	GO:0006687	glycosphingolipid metabolic process	25	0	0.08	1
1605	GO:0006690	icosanoid metabolic process	10	0	0.03	1
1606	GO:0006691	leukotriene metabolic process	4	0	0.01	1
1607	GO:0006695	cholesterol biosynthetic process	9	0	0.03	1
1608	GO:0006706	steroid catabolic process	6	0	0.02	1
1609	GO:0006723	cuticle hydrocarbon biosynthetic process	13	0	0.04	1
1610	GO:0006729	tetrahydrobiopterin biosynthetic process	13	0	0.04	1
1611	GO:0006734	NADH metabolic process	15	0	0.05	1
1612	GO:0006739	NADP metabolic process	157	0	0.47	1
1613	GO:0006740	NADPH regeneration	6	0	0.02	1
1614	GO:0006741	NADP biosynthetic process	13	0	0.04	1
1615	GO:0006747	FAD biosynthetic process	2	0	0.01	1
1616	GO:0006750	glutathione biosynthetic process	21	0	0.06	1
1617	GO:0006751	glutathione catabolic process	31	0	0.09	1
1618	GO:0006754	ATP biosynthetic process	407	0	1.23	1
1619	GO:0006757	ATP generation from ADP	273	0	0.82	1
1620	GO:0006768	biotin metabolic process	18	0	0.05	1
1621	GO:0006772	thiamine metabolic process	32	0	0.1	1
1622	GO:0006775	fat-soluble vitamin metabolic process	33	0	0.1	1
1623	GO:0006777	Mo-molybdopterin cofactor biosynthetic p...	30	0	0.09	1
1624	GO:0006778	porphyrin-containing compound metabolic ...	311	0	0.94	1
1625	GO:0006779	porphyrin-containing compound biosynthet...	236	0	0.71	1
1626	GO:0006780	uroporphyrinogen III biosynthetic proces...	2	0	0.01	1
1627	GO:0006782	protoporphyrinogen IX biosynthetic proce...	47	0	0.14	1
1628	GO:0006783	heme biosynthetic process	70	0	0.21	1
1629	GO:0006784	heme a biosynthetic process	4	0	0.01	1
1630	GO:0006787	porphyrin-containing compound catabolic ...	59	0	0.18	1
1631	GO:0006788	heme oxidation	12	0	0.04	1
1632	GO:0006791	sulfur utilization	6	0	0.02	1
1633	GO:0006792	regulation of sulfur utilization	6	0	0.02	1
1634	GO:0006801	superoxide metabolic process	69	0	0.21	1
1635	GO:0006805	xenobiotic metabolic process	17	0	0.05	1
1636	GO:0006808	regulation of nitrogen utilization	16	0	0.05	1
1637	GO:0006809	nitric oxide biosynthetic process	18	0	0.05	1
1638	GO:0006813	potassium ion transport	237	0	0.71	1
1639	GO:0006817	phosphate ion transport	128	0	0.39	1
1640	GO:0006821	chloride transport	34	0	0.1	1
1641	GO:0006824	cobalt ion transport	7	0	0.02	1
1642	GO:0006825	copper ion transport	72	0	0.22	1
1643	GO:0006833	water transport	84	0	0.25	1
1644	GO:0006835	dicarboxylic acid transport	87	0	0.26	1
1645	GO:0006836	neurotransmitter transport	33	0	0.1	1
1646	GO:0006842	tricarboxylic acid transport	11	0	0.03	1
1647	GO:0006848	pyruvate transport	21	0	0.06	1
1648	GO:0006849	plasma membrane pyruvate transport	4	0	0.01	1
1649	GO:0006850	mitochondrial pyruvate transmembrane tra...	13	0	0.04	1
1650	GO:0006855	drug transmembrane transport	369	0	1.11	1
1651	GO:0006858	extracellular transport	6	0	0.02	1
1652	GO:0006863	purine nucleobase transport	69	0	0.21	1
1653	GO:0006865	amino acid transport	277	0	0.83	1
1654	GO:0006868	glutamine transport	10	0	0.03	1
1655	GO:0006869	lipid transport	508	0	1.53	1
1656	GO:0006874	cellular calcium ion homeostasis	123	0	0.37	1
1657	GO:0006878	cellular copper ion homeostasis	35	0	0.11	1
1658	GO:0006880	intracellular sequestering of iron ion	31	0	0.09	1
1659	GO:0006882	cellular zinc ion homeostasis	88	0	0.26	1
1660	GO:0006883	cellular sodium ion homeostasis	19	0	0.06	1
1661	GO:0006884	cell volume homeostasis	29	0	0.09	1
1662	GO:0006885	regulation of pH	170	0	0.51	1
1663	GO:0006890	retrograde vesicle-mediated transport, G...	70	0	0.21	1
1664	GO:0006892	post-Golgi vesicle-mediated transport	39	0	0.12	1
1665	GO:0006893	Golgi to plasma membrane transport	4	0	0.01	1
1666	GO:0006896	Golgi to vacuole transport	35	0	0.11	1
1667	GO:0006897	endocytosis	233	0	0.7	1
1668	GO:0006898	receptor-mediated endocytosis	25	0	0.08	1
1669	GO:0006900	vesicle budding from membrane	49	0	0.15	1
1670	GO:0006901	vesicle coating	6	0	0.02	1
1671	GO:0006903	vesicle targeting	16	0	0.05	1
1672	GO:0006906	vesicle fusion	73	0	0.22	1
1673	GO:0006907	pinocytosis	4	0	0.01	1
1674	GO:0006909	phagocytosis	21	0	0.06	1
1675	GO:0006914	autophagy	179	0	0.54	1
1676	GO:0006915	apoptotic process	222	0	0.67	1
1677	GO:0006928	movement of cell or subcellular componen...	226	0	0.68	1
1678	GO:0006935	chemotaxis	86	0	0.26	1
1679	GO:0006949	syncytium formation	60	0	0.18	1
1680	GO:0006954	inflammatory response	22	0	0.07	1
1681	GO:0006968	cellular defense response	23	0	0.07	1
1682	GO:0006971	hypotonic response	11	0	0.03	1
1683	GO:0006982	response to lipid hydroperoxide	4	0	0.01	1
1684	GO:0006983	ER overload response	9	0	0.03	1
1685	GO:0006984	ER-nucleus signaling pathway	12	0	0.04	1
1686	GO:0006986	response to unfolded protein	45	0	0.14	1
1687	GO:0006987	activation of signaling protein activity...	3	0	0.01	1
1688	GO:0006990	positive regulation of transcription fro...	2	0	0.01	1
1689	GO:0006991	response to sterol depletion	3	0	0.01	1
1690	GO:0006995	cellular response to nitrogen starvation	63	0	0.19	1
1691	GO:0006998	nuclear envelope organization	9	0	0.03	1
1692	GO:0006999	nuclear pore organization	20	0	0.06	1
1693	GO:0007000	nucleolus organization	11	0	0.03	1
1694	GO:0007004	telomere maintenance via telomerase	13	0	0.04	1
1695	GO:0007006	mitochondrial membrane organization	49	0	0.15	1
1696	GO:0007007	inner mitochondrial membrane organizatio...	36	0	0.11	1
1697	GO:0007009	plasma membrane organization	21	0	0.06	1
1698	GO:0007018	microtubule-based movement	158	0	0.48	1
1699	GO:0007019	microtubule depolymerization	22	0	0.07	1
1700	GO:0007020	microtubule nucleation	47	0	0.14	1
1701	GO:0007021	tubulin complex assembly	26	0	0.08	1
1702	GO:0007023	post-chaperonin tubulin folding pathway	3	0	0.01	1
1703	GO:0007026	negative regulation of microtubule depol...	5	0	0.02	1
1704	GO:0007029	endoplasmic reticulum organization	46	0	0.14	1
1705	GO:0007030	Golgi organization	66	0	0.2	1
1706	GO:0007032	endosome organization	48	0	0.14	1
1707	GO:0007033	vacuole organization	110	0	0.33	1
1708	GO:0007035	vacuolar acidification	11	0	0.03	1
1709	GO:0007041	lysosomal transport	14	0	0.04	1
1710	GO:0007043	cell-cell junction assembly	22	0	0.07	1
1711	GO:0007044	cell-substrate junction assembly	15	0	0.05	1
1712	GO:0007045	cell-substrate adherens junction assembl...	15	0	0.05	1
1713	GO:0007050	cell cycle arrest	17	0	0.05	1
1714	GO:0007059	chromosome segregation	296	0	0.89	1
1715	GO:0007060	male meiosis chromosome segregation	2	0	0.01	1
1716	GO:0007062	sister chromatid cohesion	87	0	0.26	1
1717	GO:0007063	regulation of sister chromatid cohesion	17	0	0.05	1
1718	GO:0007064	mitotic sister chromatid cohesion	10	0	0.03	1
1719	GO:0007065	male meiosis sister chromatid cohesion	5	0	0.02	1
1720	GO:0007066	female meiosis sister chromatid cohesion	5	0	0.02	1
1721	GO:0007076	mitotic chromosome condensation	21	0	0.06	1
1722	GO:0007088	regulation of mitotic nuclear division	60	0	0.18	1
1723	GO:0007091	metaphase/anaphase transition of mitotic...	39	0	0.12	1
1724	GO:0007093	mitotic cell cycle checkpoint	47	0	0.14	1
1725	GO:0007094	mitotic spindle assembly checkpoint	24	0	0.07	1
1726	GO:0007095	mitotic G2 DNA damage checkpoint	2	0	0.01	1
1727	GO:0007098	centrosome cycle	19	0	0.06	1
1728	GO:0007112	male meiosis cytokinesis	9	0	0.03	1
1729	GO:0007113	endomitotic cell cycle	6	0	0.02	1
1730	GO:0007128	meiotic prophase I	2	0	0.01	1
1731	GO:0007129	synapsis	73	0	0.22	1
1732	GO:0007130	synaptonemal complex assembly	8	0	0.02	1
1733	GO:0007135	meiosis II	61	0	0.18	1
1734	GO:0007140	male meiotic nuclear division	64	0	0.19	1
1735	GO:0007141	male meiosis I	2	0	0.01	1
1736	GO:0007142	male meiosis II	4	0	0.01	1
1737	GO:0007143	female meiotic nuclear division	21	0	0.06	1
1738	GO:0007160	cell-matrix adhesion	19	0	0.06	1
1739	GO:0007163	establishment or maintenance of cell pol...	25	0	0.08	1
1740	GO:0007164	establishment of tissue polarity	26	0	0.08	1
1741	GO:0007172	signal complex assembly	2	0	0.01	1
1742	GO:0007186	G-protein coupled receptor signaling pat...	87	0	0.26	1
1743	GO:0007187	G-protein coupled receptor signaling pat...	18	0	0.05	1
1744	GO:0007188	adenylate cyclase-modulating G-protein c...	18	0	0.05	1
1745	GO:0007202	activation of phospholipase C activity	2	0	0.01	1
1746	GO:0007204	positive regulation of cytosolic calcium...	4	0	0.01	1
1747	GO:0007205	protein kinase C-activating G-protein co...	43	0	0.13	1
1748	GO:0007219	Notch signaling pathway	15	0	0.05	1
1749	GO:0007229	integrin-mediated signaling pathway	17	0	0.05	1
1750	GO:0007231	osmosensory signaling pathway	21	0	0.06	1
1751	GO:0007263	nitric oxide mediated signal transductio...	4	0	0.01	1
1752	GO:0007264	small GTPase mediated signal transductio...	183	0	0.55	1
1753	GO:0007265	Ras protein signal transduction	10	0	0.03	1
1754	GO:0007266	Rho protein signal transduction	6	0	0.02	1
1755	GO:0007276	gamete generation	251	0	0.76	1
1756	GO:0007281	germ cell development	4	0	0.01	1
1757	GO:0007283	spermatogenesis	4	0	0.01	1
1758	GO:0007286	spermatid development	4	0	0.01	1
1759	GO:0007292	female gamete generation	49	0	0.15	1
1760	GO:0007338	single fertilization	41	0	0.12	1
1761	GO:0007349	cellularization	41	0	0.12	1
1762	GO:0007530	sex determination	3	0	0.01	1
1763	GO:0007569	cell aging	20	0	0.06	1
1764	GO:0007602	phototransduction	170	0	0.51	1
1765	GO:0007610	behavior	5	0	0.02	1
1766	GO:0007623	circadian rhythm	468	0	1.41	1
1767	GO:0007638	mechanosensory behavior	5	0	0.02	1
1768	GO:0008033	tRNA processing	264	0	0.79	1
1769	GO:0008037	cell recognition	57	0	0.17	1
1770	GO:0008053	mitochondrial fusion	12	0	0.04	1
1771	GO:0008153	para-aminobenzoic acid biosynthetic proc...	10	0	0.03	1
1772	GO:0008156	negative regulation of DNA replication	40	0	0.12	1
1773	GO:0008203	cholesterol metabolic process	9	0	0.03	1
1774	GO:0008213	protein alkylation	243	0	0.73	1
1775	GO:0008214	protein dealkylation	19	0	0.06	1
1776	GO:0008215	spermine metabolic process	32	0	0.1	1
1777	GO:0008216	spermidine metabolic process	51	0	0.15	1
1778	GO:0008272	sulfate transport	69	0	0.21	1
1779	GO:0008277	regulation of G-protein coupled receptor...	4	0	0.01	1
1780	GO:0008285	negative regulation of cell proliferatio...	41	0	0.12	1
1781	GO:0008295	spermidine biosynthetic process	33	0	0.1	1
1782	GO:0008298	intracellular mRNA localization	12	0	0.04	1
1783	GO:0008300	isoprenoid catabolic process	59	0	0.18	1
1784	GO:0008333	endosome to lysosome transport	14	0	0.04	1
1785	GO:0008334	histone mRNA metabolic process	5	0	0.02	1
1786	GO:0008360	regulation of cell shape	69	0	0.21	1
1787	GO:0008535	respiratory chain complex IV assembly	25	0	0.08	1
1788	GO:0008544	epidermis development	73	0	0.22	1
1789	GO:0008593	regulation of Notch signaling pathway	2	0	0.01	1
1790	GO:0008608	attachment of spindle microtubules to ki...	9	0	0.03	1
1791	GO:0008612	peptidyl-lysine modification to peptidyl...	17	0	0.05	1
1792	GO:0008614	pyridoxine metabolic process	13	0	0.04	1
1793	GO:0008615	pyridoxine biosynthetic process	13	0	0.04	1
1794	GO:0008618	7-methylguanosine metabolic process	5	0	0.02	1
1795	GO:0008643	carbohydrate transport	243	0	0.73	1
1796	GO:0008645	hexose transmembrane transport	15	0	0.05	1
1797	GO:0008653	lipopolysaccharide metabolic process	9	0	0.03	1
1798	GO:0008655	pyrimidine-containing compound salvage	54	0	0.16	1
1799	GO:0009051	pentose-phosphate shunt, oxidative branc...	21	0	0.06	1
1800	GO:0009052	pentose-phosphate shunt, non-oxidative b...	12	0	0.04	1
1801	GO:0009061	anaerobic respiration	46	0	0.14	1
1802	GO:0009062	fatty acid catabolic process	155	0	0.47	1
1803	GO:0009064	glutamine family amino acid metabolic pr...	308	0	0.93	1
1804	GO:0009065	glutamine family amino acid catabolic pr...	45	0	0.14	1
1805	GO:0009067	aspartate family amino acid biosynthetic...	156	0	0.47	1
1806	GO:0009071	serine family amino acid catabolic proce...	45	0	0.14	1
1807	GO:0009074	aromatic amino acid family catabolic pro...	48	0	0.14	1
1808	GO:0009078	pyruvate family amino acid metabolic pro...	26	0	0.08	1
1809	GO:0009080	pyruvate family amino acid catabolic pro...	26	0	0.08	1
1810	GO:0009081	branched-chain amino acid metabolic proc...	144	0	0.43	1
1811	GO:0009082	branched-chain amino acid biosynthetic p...	97	0	0.29	1
1812	GO:0009083	branched-chain amino acid catabolic proc...	31	0	0.09	1
1813	GO:0009084	glutamine family amino acid biosynthetic...	133	0	0.4	1
1814	GO:0009085	lysine biosynthetic process	58	0	0.17	1
1815	GO:0009086	methionine biosynthetic process	78	0	0.23	1
1816	GO:0009087	methionine catabolic process	2	0	0.01	1
1817	GO:0009088	threonine biosynthetic process	35	0	0.11	1
1818	GO:0009089	lysine biosynthetic process via diaminop...	54	0	0.16	1
1819	GO:0009092	homoserine metabolic process	7	0	0.02	1
1820	GO:0009093	cysteine catabolic process	8	0	0.02	1
1821	GO:0009097	isoleucine biosynthetic process	61	0	0.18	1
1822	GO:0009098	leucine biosynthetic process	42	0	0.13	1
1823	GO:0009099	valine biosynthetic process	34	0	0.1	1
1824	GO:0009100	glycoprotein metabolic process	375	0	1.13	1
1825	GO:0009101	glycoprotein biosynthetic process	340	0	1.02	1
1826	GO:0009102	biotin biosynthetic process	18	0	0.05	1
1827	GO:0009103	lipopolysaccharide biosynthetic process	9	0	0.03	1
1828	GO:0009106	lipoate metabolic process	18	0	0.05	1
1829	GO:0009107	lipoate biosynthetic process	18	0	0.05	1
1830	GO:0009111	vitamin catabolic process	2	0	0.01	1
1831	GO:0009112	nucleobase metabolic process	162	0	0.49	1
1832	GO:0009113	purine nucleobase biosynthetic process	42	0	0.13	1
1833	GO:0009116	nucleoside metabolic process	240	0	0.72	1
1834	GO:0009119	ribonucleoside metabolic process	168	0	0.51	1
1835	GO:0009124	nucleoside monophosphate biosynthetic pr...	561	0	1.69	1
1836	GO:0009127	purine nucleoside monophosphate biosynth...	494	0	1.49	1
1837	GO:0009129	pyrimidine nucleoside monophosphate meta...	56	0	0.17	1
1838	GO:0009130	pyrimidine nucleoside monophosphate bios...	49	0	0.15	1
1839	GO:0009132	nucleoside diphosphate metabolic process	292	0	0.88	1
1840	GO:0009135	purine nucleoside diphosphate metabolic ...	276	0	0.83	1
1841	GO:0009142	nucleoside triphosphate biosynthetic pro...	459	0	1.38	1
1842	GO:0009143	nucleoside triphosphate catabolic proces...	6	0	0.02	1
1843	GO:0009145	purine nucleoside triphosphate biosynthe...	416	0	1.25	1
1844	GO:0009146	purine nucleoside triphosphate catabolic...	4	0	0.01	1
1845	GO:0009147	pyrimidine nucleoside triphosphate metab...	29	0	0.09	1
1846	GO:0009148	pyrimidine nucleoside triphosphate biosy...	29	0	0.09	1
1847	GO:0009151	purine deoxyribonucleotide metabolic pro...	7	0	0.02	1
1848	GO:0009152	purine ribonucleotide biosynthetic proce...	538	0	1.62	1
1849	GO:0009153	purine deoxyribonucleotide biosynthetic ...	3	0	0.01	1
1850	GO:0009155	purine deoxyribonucleotide catabolic pro...	4	0	0.01	1
1851	GO:0009156	ribonucleoside monophosphate biosyntheti...	544	0	1.64	1
1852	GO:0009157	deoxyribonucleoside monophosphate biosyn...	17	0	0.05	1
1853	GO:0009162	deoxyribonucleoside monophosphate metabo...	17	0	0.05	1
1854	GO:0009163	nucleoside biosynthetic process	144	0	0.43	1
1855	GO:0009164	nucleoside catabolic process	28	0	0.08	1
1856	GO:0009165	nucleotide biosynthetic process	735	0	2.21	1
1857	GO:0009166	nucleotide catabolic process	288	0	0.87	1
1858	GO:0009168	purine ribonucleoside monophosphate bios...	494	0	1.49	1
1859	GO:0009173	pyrimidine ribonucleoside monophosphate ...	46	0	0.14	1
1860	GO:0009174	pyrimidine ribonucleoside monophosphate ...	39	0	0.12	1
1861	GO:0009176	pyrimidine deoxyribonucleoside monophosp...	10	0	0.03	1
1862	GO:0009177	pyrimidine deoxyribonucleoside monophosp...	10	0	0.03	1
1863	GO:0009179	purine ribonucleoside diphosphate metabo...	276	0	0.83	1
1864	GO:0009185	ribonucleoside diphosphate metabolic pro...	276	0	0.83	1
1865	GO:0009186	deoxyribonucleoside diphosphate metaboli...	10	0	0.03	1
1866	GO:0009187	cyclic nucleotide metabolic process	7	0	0.02	1
1867	GO:0009190	cyclic nucleotide biosynthetic process	7	0	0.02	1
1868	GO:0009200	deoxyribonucleoside triphosphate metabol...	15	0	0.05	1
1869	GO:0009201	ribonucleoside triphosphate biosynthetic...	436	0	1.31	1
1870	GO:0009202	deoxyribonucleoside triphosphate biosynt...	9	0	0.03	1
1871	GO:0009204	deoxyribonucleoside triphosphate catabol...	6	0	0.02	1
1872	GO:0009206	purine ribonucleoside triphosphate biosy...	413	0	1.24	1
1873	GO:0009208	pyrimidine ribonucleoside triphosphate m...	29	0	0.09	1
1874	GO:0009209	pyrimidine ribonucleoside triphosphate b...	29	0	0.09	1
1875	GO:0009215	purine deoxyribonucleoside triphosphate ...	7	0	0.02	1
1876	GO:0009216	purine deoxyribonucleoside triphosphate ...	3	0	0.01	1
1877	GO:0009217	purine deoxyribonucleoside triphosphate ...	4	0	0.01	1
1878	GO:0009218	pyrimidine ribonucleotide metabolic proc...	64	0	0.19	1
1879	GO:0009219	pyrimidine deoxyribonucleotide metabolic...	10	0	0.03	1
1880	GO:0009220	pyrimidine ribonucleotide biosynthetic p...	64	0	0.19	1
1881	GO:0009221	pyrimidine deoxyribonucleotide biosynthe...	10	0	0.03	1
1882	GO:0009228	thiamine biosynthetic process	28	0	0.08	1
1883	GO:0009229	thiamine diphosphate biosynthetic proces...	6	0	0.02	1
1884	GO:0009233	menaquinone metabolic process	2	0	0.01	1
1885	GO:0009234	menaquinone biosynthetic process	2	0	0.01	1
1886	GO:0009235	cobalamin metabolic process	2	0	0.01	1
1887	GO:0009236	cobalamin biosynthetic process	2	0	0.01	1
1888	GO:0009245	lipid A biosynthetic process	12	0	0.04	1
1889	GO:0009247	glycolipid biosynthetic process	115	0	0.35	1
1890	GO:0009249	protein lipoylation	16	0	0.05	1
1891	GO:0009250	glucan biosynthetic process	376	0	1.13	1
1892	GO:0009251	glucan catabolic process	195	0	0.59	1
1893	GO:0009252	peptidoglycan biosynthetic process	2	0	0.01	1
1894	GO:0009256	10-formyltetrahydrofolate metabolic proc...	6	0	0.02	1
1895	GO:0009257	10-formyltetrahydrofolate biosynthetic p...	6	0	0.02	1
1896	GO:0009260	ribonucleotide biosynthetic process	599	0	1.8	1
1897	GO:0009262	deoxyribonucleotide metabolic process	37	0	0.11	1
1898	GO:0009263	deoxyribonucleotide biosynthetic process	29	0	0.09	1
1899	GO:0009264	deoxyribonucleotide catabolic process	8	0	0.02	1
1900	GO:0009265	2'-deoxyribonucleotide biosynthetic proc...	13	0	0.04	1
1901	GO:0009268	response to pH	15	0	0.05	1
1902	GO:0009269	response to desiccation	68	0	0.2	1
1903	GO:0009270	response to humidity	4	0	0.01	1
1904	GO:0009273	peptidoglycan-based cell wall biogenesis	2	0	0.01	1
1905	GO:0009292	genetic transfer	100	0	0.3	1
1906	GO:0009294	DNA mediated transformation	100	0	0.3	1
1907	GO:0009299	mRNA transcription	28	0	0.08	1
1908	GO:0009300	antisense RNA transcription	4	0	0.01	1
1909	GO:0009301	snRNA transcription	4	0	0.01	1
1910	GO:0009303	rRNA transcription	11	0	0.03	1
1911	GO:0009304	tRNA transcription	4	0	0.01	1
1912	GO:0009306	protein secretion	93	0	0.28	1
1913	GO:0009310	amine catabolic process	28	0	0.08	1
1914	GO:0009311	oligosaccharide metabolic process	309	0	0.93	1
1915	GO:0009312	oligosaccharide biosynthetic process	173	0	0.52	1
1916	GO:0009313	oligosaccharide catabolic process	30	0	0.09	1
1917	GO:0009394	2'-deoxyribonucleotide metabolic process	17	0	0.05	1
1918	GO:0009395	phospholipid catabolic process	62	0	0.19	1
1919	GO:0009398	FMN biosynthetic process	3	0	0.01	1
1920	GO:0009399	nitrogen fixation	14	0	0.04	1
1921	GO:0009403	toxin biosynthetic process	100	0	0.3	1
1922	GO:0009405	pathogenesis	16	0	0.05	1
1923	GO:0009410	response to xenobiotic stimulus	29	0	0.09	1
1924	GO:0009413	response to flooding	8	0	0.02	1
1925	GO:0009423	chorismate biosynthetic process	23	0	0.07	1
1926	GO:0009432	SOS response	13	0	0.04	1
1927	GO:0009435	NAD biosynthetic process	21	0	0.06	1
1928	GO:0009438	methylglyoxal metabolic process	37	0	0.11	1
1929	GO:0009439	cyanate metabolic process	2	0	0.01	1
1930	GO:0009440	cyanate catabolic process	2	0	0.01	1
1931	GO:0009443	pyridoxal 5'-phosphate salvage	4	0	0.01	1
1932	GO:0009445	putrescine metabolic process	20	0	0.06	1
1933	GO:0009446	putrescine biosynthetic process	20	0	0.06	1
1934	GO:0009448	gamma-aminobutyric acid metabolic proces...	11	0	0.03	1
1935	GO:0009450	gamma-aminobutyric acid catabolic proces...	11	0	0.03	1
1936	GO:0009452	7-methylguanosine RNA capping	34	0	0.1	1
1937	GO:0009554	megasporogenesis	40	0	0.12	1
1938	GO:0009556	microsporogenesis	120	0	0.36	1
1939	GO:0009558	embryo sac cellularization	28	0	0.08	1
1940	GO:0009560	embryo sac egg cell differentiation	19	0	0.06	1
1941	GO:0009563	synergid differentiation	6	0	0.02	1
1942	GO:0009566	fertilization	146	0	0.44	1
1943	GO:0009567	double fertilization forming a zygote an...	129	0	0.39	1
1944	GO:0009581	detection of external stimulus	228	0	0.69	1
1945	GO:0009582	detection of abiotic stimulus	228	0	0.69	1
1946	GO:0009583	detection of light stimulus	172	0	0.52	1
1947	GO:0009585	red, far-red light phototransduction	170	0	0.51	1
1948	GO:0009590	detection of gravity	21	0	0.06	1
1949	GO:0009593	detection of chemical stimulus	100	0	0.3	1
1950	GO:0009594	detection of nutrient	5	0	0.02	1
1951	GO:0009595	detection of biotic stimulus	28	0	0.08	1
1952	GO:0009606	tropism	293	0	0.88	1
1953	GO:0009612	response to mechanical stimulus	78	0	0.23	1
1954	GO:0009616	virus induced gene silencing	30	0	0.09	1
1955	GO:0009623	response to parasitic fungus	5	0	0.02	1
1956	GO:0009624	response to nematode	306	0	0.92	1
1957	GO:0009625	response to insect	137	0	0.41	1
1958	GO:0009626	plant-type hypersensitive response	340	0	1.02	1
1959	GO:0009627	systemic acquired resistance	255	0	0.77	1
1960	GO:0009629	response to gravity	283	0	0.85	1
1961	GO:0009630	gravitropism	253	0	0.76	1
1962	GO:0009631	cold acclimation	123	0	0.37	1
1963	GO:0009635	response to herbicide	37	0	0.11	1
1964	GO:0009637	response to blue light	238	0	0.72	1
1965	GO:0009638	phototropism	54	0	0.16	1
1966	GO:0009643	photosynthetic acclimation	30	0	0.09	1
1967	GO:0009645	response to low light intensity stimulus	20	0	0.06	1
1968	GO:0009648	photoperiodism	343	0	1.03	1
1969	GO:0009649	entrainment of circadian clock	37	0	0.11	1
1970	GO:0009650	UV protection	19	0	0.06	1
1971	GO:0009652	thigmotropism	14	0	0.04	1
1972	GO:0009658	chloroplast organization	551	0	1.66	1
1973	GO:0009660	amyloplast organization	20	0	0.06	1
1974	GO:0009661	chromoplast organization	2	0	0.01	1
1975	GO:0009662	etioplast organization	5	0	0.02	1
1976	GO:0009663	plasmodesma organization	10	0	0.03	1
1977	GO:0009664	plant-type cell wall organization	583	0	1.75	1
1978	GO:0009667	plastid inner membrane organization	1	0	0	1
1979	GO:0009682	induced systemic resistance	126	0	0.38	1
1980	GO:0009690	cytokinin metabolic process	123	0	0.37	1
1981	GO:0009691	cytokinin biosynthetic process	65	0	0.2	1
1982	GO:0009692	ethylene metabolic process	128	0	0.39	1
1983	GO:0009693	ethylene biosynthetic process	128	0	0.39	1
1984	GO:0009696	salicylic acid metabolic process	162	0	0.49	1
1985	GO:0009697	salicylic acid biosynthetic process	61	0	0.18	1
1986	GO:0009700	indole phytoalexin biosynthetic process	72	0	0.22	1
1987	GO:0009704	de-etiolation	46	0	0.14	1
1988	GO:0009712	catechol-containing compound metabolic p...	2	0	0.01	1
1989	GO:0009713	catechol-containing compound biosyntheti...	2	0	0.01	1
1990	GO:0009714	chalcone metabolic process	12	0	0.04	1
1991	GO:0009715	chalcone biosynthetic process	12	0	0.04	1
1992	GO:0009720	detection of hormone stimulus	30	0	0.09	1
1993	GO:0009722	detection of cytokinin stimulus	4	0	0.01	1
1994	GO:0009726	detection of endogenous stimulus	30	0	0.09	1
1995	GO:0009727	detection of ethylene stimulus	12	0	0.04	1
1996	GO:0009729	detection of brassinosteroid stimulus	14	0	0.04	1
1997	GO:0009745	sucrose mediated signaling	9	0	0.03	1
1998	GO:0009746	response to hexose	172	0	0.52	1
[truncated: 3,256 more rows]

## Sheet: S6-2
Table S6-2 The GO terms of module yellow.
GO.ID	Term	Annotated	Significant	Expected	classicFisher
1	GO:0099402	plant organ development	3414	22	9.61	0.00028
2	GO:0043620	regulation of DNA-templated transcriptio...	11	2	0.03	0.00043
3	GO:0031146	SCF-dependent proteasomal ubiquitin-depe...	249	5	0.7	0.00074
4	GO:0048443	stamen development	289	5	0.81	0.00143
5	GO:0048466	androecium development	289	5	0.81	0.00143
6	GO:1900409	positive regulation of cellular response...	20	2	0.06	0.00145
7	GO:1900407	regulation of cellular response to oxida...	24	2	0.07	0.00209
8	GO:1902884	positive regulation of response to oxida...	27	2	0.08	0.00264
9	GO:0048437	floral organ development	866	8	2.44	0.00338
10	GO:1902882	regulation of response to oxidative stre...	31	2	0.09	0.00348
11	GO:0009991	response to extracellular stimulus	879	8	2.47	0.0037
12	GO:0031667	response to nutrient levels	698	7	1.96	0.00386
13	GO:1900865	chloroplast RNA modification	36	2	0.1	0.00466
14	GO:0048527	lateral root development	381	5	1.07	0.00468
15	GO:1905392	plant organ morphogenesis	1348	10	3.79	0.00522
16	GO:0048827	phyllome development	1825	12	5.14	0.00594
17	GO:0010106	cellular response to iron ion starvation	45	2	0.13	0.00721
18	GO:0009061	anaerobic respiration	46	2	0.13	0.00752
19	GO:0048528	post-embryonic root development	438	5	1.23	0.00831
20	GO:0006366	transcription by RNA polymerase II	618	6	1.74	0.00848
21	GO:0010152	pollen maturation	49	2	0.14	0.0085
22	GO:0006357	regulation of transcription by RNA polym...	447	5	1.26	0.00902
23	GO:0016128	phytosteroid metabolic process	157	3	0.44	0.01013
24	GO:0016131	brassinosteroid metabolic process	157	3	0.44	0.01013
25	GO:0002215	defense response to nematode	4	1	0.01	0.01121
26	GO:0009443	pyridoxal 5'-phosphate salvage	4	1	0.01	0.01121
27	GO:0061392	regulation of transcription from RNA pol...	4	1	0.01	0.01121
28	GO:0061416	regulation of transcription from RNA pol...	4	1	0.01	0.01121
29	GO:1901332	negative regulation of lateral root deve...	4	1	0.01	0.01121
30	GO:0048367	shoot system development	3291	17	9.26	0.01229
31	GO:0043412	macromolecule modification	8432	35	23.73	0.01251
32	GO:0048731	system development	6973	30	19.63	0.01308
33	GO:0006279	premeiotic DNA replication	5	1	0.01	0.014
34	GO:0045013	carbon catabolite repression of transcri...	5	1	0.01	0.014
35	GO:0045014	carbon catabolite repression of transcri...	5	1	0.01	0.014
36	GO:0045990	carbon catabolite regulation of transcri...	5	1	0.01	0.014
37	GO:0046015	regulation of transcription by glucose	5	1	0.01	0.014
38	GO:0061984	catabolite repression	5	1	0.01	0.014
39	GO:0061985	carbon catabolite repression	5	1	0.01	0.014
40	GO:0061986	negative regulation of transcription by ...	5	1	0.01	0.014
41	GO:0009451	RNA modification	501	5	1.41	0.01418
42	GO:0048438	floral whorl development	696	6	1.96	0.01452
43	GO:0032501	multicellular organismal process	10996	43	30.95	0.0151
44	GO:0071470	cellular response to osmotic stress	184	3	0.52	0.01547
45	GO:0015766	disaccharide transport	68	2	0.19	0.0159
46	GO:0015770	sucrose transport	68	2	0.19	0.0159
47	GO:0015772	oligosaccharide transport	68	2	0.19	0.0159
48	GO:0033554	cellular response to stress	2861	15	8.05	0.0161
49	GO:0015706	nitrate transport	69	2	0.19	0.01635
50	GO:0002698	negative regulation of immune effector p...	6	1	0.02	0.01677
51	GO:0010084	specification of animal organ axis polar...	6	1	0.02	0.01677
52	GO:0050687	negative regulation of defense response ...	6	1	0.02	0.01677
53	GO:0090548	response to nitrate starvation	6	1	0.02	0.01677
54	GO:1902025	nitrate import	6	1	0.02	0.01677
55	GO:1900864	mitochondrial RNA modification	72	2	0.2	0.01771
56	GO:0043618	regulation of transcription from RNA pol...	7	1	0.02	0.01954
57	GO:1901371	regulation of leaf morphogenesis	7	1	0.02	0.01954
58	GO:2000025	regulation of leaf formation	7	1	0.02	0.01954
59	GO:0031668	cellular response to extracellular stimu...	747	6	2.1	0.0198
60	GO:0006354	DNA-templated transcription, elongation	78	2	0.22	0.02058
61	GO:0048441	petal development	78	2	0.22	0.02058
62	GO:0048465	corolla development	78	2	0.22	0.02058
63	GO:0000959	mitochondrial RNA metabolic process	81	2	0.23	0.02209
64	GO:0010966	regulation of phosphate transport	8	1	0.02	0.0223
65	GO:0016578	histone deubiquitination	8	1	0.02	0.0223
66	GO:0071496	cellular response to external stimulus	773	6	2.18	0.02294
67	GO:0031669	cellular response to nutrient levels	570	5	1.6	0.02325
68	GO:0070647	protein modification by small protein co...	2472	13	6.96	0.02367
69	GO:0009965	leaf morphogenesis	386	4	1.09	0.02422
70	GO:0010055	atrichoblast differentiation	9	1	0.03	0.02505
71	GO:0010273	detoxification of copper ion	9	1	0.03	0.02505
72	GO:1990169	stress response to copper ion	9	1	0.03	0.02505
73	GO:0090696	post-embryonic plant organ development	595	5	1.67	0.02728
74	GO:0032502	developmental process	12071	45	33.98	0.02764
75	GO:0002182	cytoplasmic translational elongation	10	1	0.03	0.0278
76	GO:0017182	peptidyl-diphthamide metabolic process	10	1	0.03	0.0278
77	GO:0017183	peptidyl-diphthamide biosynthetic proces...	10	1	0.03	0.0278
78	GO:0046854	phosphatidylinositol phosphorylation	10	1	0.03	0.0278
79	GO:0071249	cellular response to nitrate	10	1	0.03	0.0278
80	GO:0071596	ubiquitin-dependent protein catabolic pr...	10	1	0.03	0.0278
81	GO:0090153	regulation of sphingolipid biosynthetic ...	10	1	0.03	0.0278
82	GO:1900247	regulation of cytoplasmic translational ...	10	1	0.03	0.0278
83	GO:1905038	regulation of membrane lipid metabolic p...	10	1	0.03	0.0278
84	GO:2000765	regulation of cytoplasmic translation	10	1	0.03	0.0278
85	GO:0010268	brassinosteroid homeostasis	92	2	0.26	0.02797
86	GO:0045492	xylan biosynthetic process	94	2	0.26	0.0291
87	GO:0016579	protein deubiquitination	95	2	0.27	0.02967
88	GO:0048366	leaf development	1290	8	3.63	0.03068
89	GO:0007275	multicellular organism development	10313	39	29.03	0.03297
90	GO:0009714	chalcone metabolic process	12	1	0.03	0.03326
91	GO:0009715	chalcone biosynthetic process	12	1	0.03	0.03326
92	GO:2000023	regulation of lateral root development	12	1	0.03	0.03326
93	GO:0010167	response to nitrate	105	2	0.3	0.03563
94	GO:0010053	root epidermal cell differentiation	437	4	1.23	0.03575
95	GO:0008614	pyridoxine metabolic process	13	1	0.04	0.03598
96	GO:0008615	pyridoxine biosynthetic process	13	1	0.04	0.03598
97	GO:0019249	lactate biosynthetic process	13	1	0.04	0.03598
98	GO:0048194	Golgi vesicle budding	13	1	0.04	0.03598
99	GO:0000038	very long-chain fatty acid metabolic pro...	106	2	0.3	0.03625
100	GO:0070887	cellular response to chemical stimulus	4030	18	11.34	0.03667
101	GO:0010015	root morphogenesis	868	6	2.44	0.03719
102	GO:0010928	regulation of auxin mediated signaling p...	108	2	0.3	0.0375
103	GO:0043161	proteasome-mediated ubiquitin-dependent ...	870	6	2.45	0.03754
104	GO:0010498	proteasomal protein catabolic process	876	6	2.47	0.03861
105	GO:0009399	nitrogen fixation	14	1	0.04	0.0387
106	GO:0033260	nuclear DNA replication	14	1	0.04	0.0387
107	GO:0046834	lipid phosphorylation	14	1	0.04	0.0387
108	GO:0080148	negative regulation of response to water...	14	1	0.04	0.0387
109	GO:0044257	cellular protein catabolic process	1607	9	4.52	0.03939
110	GO:0042822	pyridoxal phosphate metabolic process	15	1	0.04	0.0414
111	GO:0042823	pyridoxal phosphate biosynthetic process	15	1	0.04	0.0414
112	GO:0042538	hyperosmotic salinity response	274	3	0.77	0.04284
113	GO:0010224	response to UV-B	275	3	0.77	0.04322
114	GO:0016129	phytosteroid biosynthetic process	118	2	0.33	0.04399
115	GO:0016132	brassinosteroid biosynthetic process	118	2	0.33	0.04399
116	GO:0042138	meiotic DNA double-strand break formatio...	16	1	0.05	0.0441
117	GO:0097501	stress response to metal ion	16	1	0.05	0.0441
118	GO:0010051	xylem and phloem pattern formation	278	3	0.78	0.04439
119	GO:0002237	response to molecule of bacterial origin	119	2	0.33	0.04466
120	GO:0007389	pattern specification process	684	5	1.93	0.04515
121	GO:0048364	root development	1655	9	4.66	0.04592
122	GO:0022622	root system development	1657	9	4.66	0.04621
123	GO:0009629	response to gravity	283	3	0.8	0.04637
124	GO:0033319	UDP-D-xylose metabolic process	17	1	0.05	0.04679
125	GO:0033320	UDP-D-xylose biosynthetic process	17	1	0.05	0.04679
126	GO:0021700	developmental maturation	693	5	1.95	0.04726
127	GO:0006464	cellular protein modification process	7783	30	21.91	0.04793
128	GO:0036211	protein modification process	7783	30	21.91	0.04793
129	GO:0031930	mitochondria-nucleus signaling pathway	18	1	0.05	0.04948
130	GO:0034599	cellular response to oxidative stress	295	3	0.83	0.0513
131	GO:0048856	anatomical structure development	11631	42	32.74	0.05143
132	GO:0010338	leaf formation	19	1	0.05	0.05215
133	GO:0042816	vitamin B6 metabolic process	19	1	0.05	0.05215
134	GO:0042819	vitamin B6 biosynthetic process	19	1	0.05	0.05215
135	GO:0009887	animal organ morphogenesis	130	2	0.37	0.05229
136	GO:0030163	protein catabolic process	1702	9	4.79	0.05298
137	GO:0070646	protein modification by small protein re...	132	2	0.37	0.05372
138	GO:0009908	flower development	1975	10	5.56	0.05424
139	GO:0035066	positive regulation of histone acetylati...	20	1	0.06	0.05482
140	GO:0043181	vacuolar sequestering	20	1	0.06	0.05482
141	GO:1901985	positive regulation of protein acetylati...	20	1	0.06	0.05482
142	GO:2000758	positive regulation of peptidyl-lysine a...	20	1	0.06	0.05482
143	GO:0055088	lipid homeostasis	136	2	0.38	0.05663
144	GO:0042594	response to starvation	510	4	1.44	0.05694
145	GO:0042814	monopolar cell growth	21	1	0.06	0.05748
146	GO:0090627	plant epidermal cell differentiation	512	4	1.44	0.0576
147	GO:0010410	hemicellulose metabolic process	311	3	0.88	0.05825
148	GO:0090567	reproductive shoot system development	2002	10	5.64	0.05833
149	GO:0032104	regulation of response to extracellular ...	22	1	0.06	0.06014
150	GO:0032107	regulation of response to nutrient level...	22	1	0.06	0.06014
151	GO:0055114	oxidation-reduction process	4895	20	13.78	0.06113
152	GO:0071472	cellular response to salt stress	143	2	0.4	0.06185
153	GO:0034220	ion transmembrane transport	2307	11	6.49	0.06325
154	GO:0010311	lateral root formation	145	2	0.41	0.06337
155	GO:0045491	xylan metabolic process	147	2	0.41	0.0649
156	GO:0070072	vacuolar proton-transporting V-type ATPa...	24	1	0.07	0.06542
157	GO:0006972	hyperosmotic response	329	3	0.93	0.06656
158	GO:0031540	regulation of anthocyanin biosynthetic p...	25	1	0.07	0.06805
159	GO:0080086	stamen filament development	25	1	0.07	0.06805
160	GO:0032446	protein modification by small protein co...	2340	11	6.59	0.06842
161	GO:0006448	regulation of translational elongation	26	1	0.07	0.07068
162	GO:0010304	PSII associated light-harvesting complex...	26	1	0.07	0.07068
163	GO:0046184	aldehyde biosynthetic process	26	1	0.07	0.07068
164	GO:0071493	cellular response to UV-B	26	1	0.07	0.07068
165	GO:2000069	regulation of post-embryonic root develo...	26	1	0.07	0.07068
166	GO:0010200	response to chitin	552	4	1.55	0.07161
167	GO:0002098	tRNA wobble uridine modification	27	1	0.08	0.07329
168	GO:0006542	glutamine biosynthetic process	27	1	0.08	0.07329
169	GO:0009228	thiamine biosynthetic process	28	1	0.08	0.0759
170	GO:0010196	nonphotochemical quenching	28	1	0.08	0.0759
171	GO:0042724	thiamine-containing compound biosyntheti...	28	1	0.08	0.0759
172	GO:1990066	energy quenching	28	1	0.08	0.0759
173	GO:0015698	inorganic anion transport	350	3	0.99	0.07691
174	GO:0015693	magnesium ion transport	29	1	0.08	0.0785
175	GO:0080060	integument development	29	1	0.08	0.0785
176	GO:0051716	cellular response to stimulus	9127	33	25.69	0.07933
177	GO:0051603	proteolysis involved in cellular protein...	1579	8	4.44	0.07967
178	GO:0070592	cell wall polysaccharide biosynthetic pr...	166	2	0.47	0.08005
179	GO:0002097	tRNA wobble base modification	30	1	0.08	0.0811
180	GO:0070070	proton-transporting V-type ATPase comple...	31	1	0.09	0.08369
181	GO:1905393	plant organ formation	364	3	1.02	0.08418
182	GO:0044038	cell wall macromolecule biosynthetic pro...	172	2	0.48	0.08504
183	GO:0070589	cellular component macromolecule biosynt...	172	2	0.48	0.08504
184	GO:0080134	regulation of response to stress	1076	6	3.03	0.08512
185	GO:0080135	regulation of cellular response to stres...	173	2	0.49	0.08588
186	GO:2000280	regulation of root development	173	2	0.49	0.08588
187	GO:0006772	thiamine metabolic process	32	1	0.09	0.08627
188	GO:0042723	thiamine-containing compound metabolic p...	32	1	0.09	0.08627
189	GO:0006811	ion transport	3320	14	9.34	0.08757
190	GO:0042732	D-xylose metabolic process	33	1	0.09	0.08884
191	GO:0042364	water-soluble vitamin biosynthetic proce...	177	2	0.5	0.08927
192	GO:0006089	lactate metabolic process	34	1	0.1	0.09141
193	GO:0019243	methylglyoxal catabolic process to D-lac...	34	1	0.1	0.09141
194	GO:0048317	seed morphogenesis	34	1	0.1	0.09141
195	GO:0061727	methylglyoxal catabolic process to lacta...	34	1	0.1	0.09141
196	GO:0071229	cellular response to acid chemical	1633	8	4.6	0.0922
197	GO:0098655	cation transmembrane transport	1635	8	4.6	0.09269
198	GO:0006767	water-soluble vitamin metabolic process	181	2	0.51	0.0927
199	GO:0048766	root hair initiation	35	1	0.1	0.09396
200	GO:0051568	histone H3-K4 methylation	35	1	0.1	0.09396
201	GO:0010054	trichoblast differentiation	383	3	1.08	0.09449
202	GO:0006633	fatty acid biosynthetic process	611	4	1.72	0.09512
203	GO:0006368	transcription elongation from RNA polyme...	36	1	0.1	0.09652
204	GO:0090698	post-embryonic plant morphogenesis	619	4	1.74	0.09856
205	GO:0044265	cellular macromolecule catabolic process	1938	9	5.45	0.09885
206	GO:0006511	ubiquitin-dependent protein catabolic pr...	1388	7	3.91	0.099
207	GO:0002832	negative regulation of response to bioti...	37	1	0.1	0.09906
208	GO:0009438	methylglyoxal metabolic process	37	1	0.1	0.09906
209	GO:0031670	cellular response to nutrient	37	1	0.1	0.09906
210	GO:0032102	negative regulation of response to exter...	37	1	0.1	0.09906
211	GO:0042182	ketone catabolic process	37	1	0.1	0.09906
212	GO:0043901	negative regulation of multi-organism pr...	37	1	0.1	0.09906
213	GO:0051596	methylglyoxal catabolic process	37	1	0.1	0.09906
214	GO:0061687	detoxification of inorganic compound	37	1	0.1	0.09906
215	GO:1902679	negative regulation of RNA biosynthetic ...	871	5	2.45	0.10102
216	GO:1903507	negative regulation of nucleic acid-temp...	871	5	2.45	0.10102
217	GO:0000463	maturation of LSU-rRNA from tricistronic...	38	1	0.11	0.1016
218	GO:1905421	regulation of plant organ morphogenesis	38	1	0.11	0.1016
219	GO:0016567	protein ubiquitination	2235	10	6.29	0.10194
220	GO:0022414	reproductive process	6170	23	17.37	0.10239
221	GO:0030968	endoplasmic reticulum unfolded protein r...	39	1	0.11	0.10413
222	GO:0000003	reproduction	6197	23	17.44	0.10598
223	GO:0019941	modification-dependent protein catabolic...	1414	7	3.98	0.10637
224	GO:0006631	fatty acid metabolic process	886	5	2.49	0.10655
225	GO:0000470	maturation of LSU-rRNA	40	1	0.11	0.10665
226	GO:0048513	animal organ development	198	2	0.56	0.10767
227	GO:0010383	cell wall polysaccharide metabolic proce...	407	3	1.15	0.10821
228	GO:0051253	negative regulation of RNA metabolic pro...	893	5	2.51	0.10918
229	GO:0048583	regulation of response to stimulus	1985	9	5.59	0.1101
230	GO:0043632	modification-dependent macromolecule cat...	1428	7	4.02	0.11045
231	GO:0008202	steroid metabolic process	412	3	1.16	0.11116
232	GO:0002697	regulation of immune effector process	42	1	0.12	0.11167
233	GO:0050688	regulation of defense response to virus	42	1	0.12	0.11167
234	GO:0090481	pyrimidine nucleotide-sugar transmembran...	42	1	0.12	0.11167
235	GO:0009791	post-embryonic development	5936	22	16.71	0.11342
236	GO:0009821	alkaloid biosynthetic process	43	1	0.12	0.11418
237	GO:0046185	aldehyde catabolic process	43	1	0.12	0.11418
238	GO:0009059	macromolecule biosynthetic process	14089	47	39.66	0.1156
239	GO:1901698	response to nitrogen compound	1180	6	3.32	0.11783
240	GO:0009411	response to UV	425	3	1.2	0.11897
241	GO:0006986	response to unfolded protein	45	1	0.13	0.11916
242	GO:0034620	cellular response to unfolded protein	45	1	0.13	0.11916
243	GO:0042761	very long-chain fatty acid biosynthetic ...	45	1	0.13	0.11916
244	GO:0009653	anatomical structure morphogenesis	3500	14	9.85	0.11951
245	GO:0048767	root hair elongation	212	2	0.6	0.12045
246	GO:0007029	endoplasmic reticulum organization	46	1	0.13	0.12164
247	GO:0035967	cellular response to topologically incor...	46	1	0.13	0.12164
248	GO:0010016	shoot system morphogenesis	673	4	1.89	0.12323
249	GO:0009820	alkaloid metabolic process	47	1	0.13	0.12411
250	GO:0015695	organic cation transport	47	1	0.13	0.12411
251	GO:0015996	chlorophyll catabolic process	47	1	0.13	0.12411
252	GO:0035065	regulation of histone acetylation	47	1	0.13	0.12411
253	GO:0051026	chiasma assembly	47	1	0.13	0.12411
254	GO:1900618	regulation of shoot system morphogenesis	47	1	0.13	0.12411
255	GO:1901983	regulation of protein acetylation	47	1	0.13	0.12411
256	GO:1905428	regulation of plant organ formation	47	1	0.13	0.12411
257	GO:2000756	regulation of peptidyl-lysine acetylatio...	47	1	0.13	0.12411
258	GO:0044267	cellular protein metabolic process	11525	39	32.44	0.12512
259	GO:0010101	post-embryonic root morphogenesis	218	2	0.61	0.12604
260	GO:0010102	lateral root morphogenesis	218	2	0.61	0.12604
261	GO:0048497	maintenance of floral organ identity	48	1	0.14	0.12658
262	GO:0090700	maintenance of plant organ identity	48	1	0.14	0.12658
263	GO:0032101	regulation of response to external stimu...	219	2	0.62	0.12698
264	GO:0071236	cellular response to antibiotic	220	2	0.62	0.12791
265	GO:0006270	DNA replication initiation	49	1	0.14	0.12904
266	GO:0006900	vesicle budding from membrane	49	1	0.14	0.12904
267	GO:0046149	pigment catabolic process	49	1	0.14	0.12904
268	GO:0070071	proton-transporting two-sector ATPase co...	49	1	0.14	0.12904
269	GO:0019740	nitrogen utilization	50	1	0.14	0.13149
270	GO:0034644	cellular response to UV	50	1	0.14	0.13149
271	GO:0051403	stress-activated MAPK cascade	51	1	0.14	0.13394
272	GO:0031401	positive regulation of protein modificat...	227	2	0.64	0.13453
273	GO:0042273	ribosomal large subunit biogenesis	227	2	0.64	0.13453
274	GO:0070301	cellular response to hydrogen peroxide	52	1	0.15	0.13638
275	GO:0072488	ammonium transmembrane transport	52	1	0.15	0.13638
276	GO:0018205	peptidyl-lysine modification	456	3	1.28	0.13839
277	GO:0071214	cellular response to abiotic stimulus	704	4	1.98	0.13847
278	GO:0104004	cellular response to environmental stimu...	704	4	1.98	0.13847
279	GO:0097502	mannosylation	53	1	0.15	0.13881
280	GO:0006812	cation transport	2099	9	5.91	0.14021
281	GO:0006897	endocytosis	233	2	0.66	0.14026
282	GO:0009267	cellular response to starvation	459	3	1.29	0.14032
283	GO:0009638	phototropism	54	1	0.15	0.14124
284	GO:0006498	N-terminal protein lipidation	235	2	0.66	0.14218
285	GO:0006499	N-terminal protein myristoylation	235	2	0.66	0.14218
286	GO:0009889	regulation of biosynthetic process	10026	34	28.22	0.1434
287	GO:0042026	protein refolding	55	1	0.15	0.14366
288	GO:0043171	peptide catabolic process	55	1	0.15	0.14366
289	GO:0001101	response to acid chemical	4551	17	12.81	0.14408
290	GO:0044260	cellular macromolecule metabolic process	22537	71	63.44	0.14551
291	GO:0002252	immune effector process	239	2	0.67	0.14604
292	GO:0015696	ammonium transport	56	1	0.16	0.14607
293	GO:0031058	positive regulation of histone modificat...	56	1	0.16	0.14607
294	GO:0046685	response to arsenic-containing substance	56	1	0.16	0.14607
295	GO:0045934	negative regulation of nucleobase-contai...	986	5	2.78	0.14701
296	GO:1901617	organic hydroxy compound biosynthetic pr...	723	4	2.04	0.14816
297	GO:0010413	glucuronoxylan metabolic process	57	1	0.16	0.14847
298	GO:0010417	glucuronoxylan biosynthetic process	57	1	0.16	0.14847
299	GO:0045596	negative regulation of cell differentiat...	57	1	0.16	0.14847
300	GO:2000070	regulation of response to water deprivat...	57	1	0.16	0.14847
301	GO:0018377	protein myristoylation	242	2	0.68	0.14895
302	GO:0008643	carbohydrate transport	243	2	0.68	0.14993
303	GO:0010556	regulation of macromolecule biosynthetic...	9751	33	27.45	0.15075
304	GO:0009110	vitamin biosynthetic process	245	2	0.69	0.15188
305	GO:0006787	porphyrin-containing compound catabolic ...	59	1	0.17	0.15326
306	GO:0033015	tetrapyrrole catabolic process	59	1	0.17	0.15326
307	GO:0046688	response to copper ion	59	1	0.17	0.15326
308	GO:0009740	gibberellic acid mediated signaling path...	247	2	0.7	0.15383
309	GO:0042546	cell wall biogenesis	734	4	2.07	0.15389
310	GO:0016485	protein processing	248	2	0.7	0.15481
311	GO:0032119	sequestering of zinc ion	60	1	0.17	0.15565
312	GO:0006766	vitamin metabolic process	249	2	0.7	0.15579
313	GO:0098657	import into cell	250	2	0.7	0.15677
314	GO:1901700	response to oxygen-containing compound	5892	21	16.58	0.15773
315	GO:0048829	root cap development	61	1	0.17	0.15803
316	GO:0009414	response to water deprivation	1292	6	3.64	0.15906
317	GO:0009630	gravitropism	253	2	0.71	0.15972
318	GO:0008356	asymmetric cell division	62	1	0.17	0.1604
319	GO:0009864	induced systemic resistance, jasmonic ac...	62	1	0.17	0.1604
320	GO:0035966	response to topologically incorrect prot...	62	1	0.17	0.1604
321	GO:0010476	gibberellin mediated signaling pathway	256	2	0.72	0.16268
322	GO:0006995	cellular response to nitrogen starvation	63	1	0.18	0.16276
323	GO:0010105	negative regulation of ethylene-activate...	63	1	0.18	0.16276
324	GO:0045995	regulation of embryonic development	63	1	0.18	0.16276
325	GO:0070298	negative regulation of phosphorelay sign...	63	1	0.18	0.16276
326	GO:0015931	nucleobase-containing compound transport	496	3	1.4	0.16488
327	GO:0009962	regulation of flavonoid biosynthetic pro...	64	1	0.18	0.16512
328	GO:0016570	histone modification	497	3	1.4	0.16556
329	GO:0009415	response to water	1311	6	3.69	0.16662
330	GO:0006284	base-excision repair	65	1	0.18	0.16748
331	GO:0031537	regulation of anthocyanin metabolic proc...	65	1	0.18	0.16748
332	GO:0043170	macromolecule metabolic process	26566	82	74.78	0.16764
333	GO:0009834	plant-type secondary cell wall biogenesi...	261	2	0.73	0.16764
334	GO:0010087	phloem or xylem histogenesis	262	2	0.74	0.16863
335	GO:0043067	regulation of programmed cell death	263	2	0.74	0.16963
336	GO:0000122	negative regulation of transcription by ...	66	1	0.19	0.16982
337	GO:0010588	cotyledon vascular tissue pattern format...	66	1	0.19	0.16982
338	GO:1905269	positive regulation of chromatin organiz...	66	1	0.19	0.16982
339	GO:0002683	negative regulation of immune system pro...	67	1	0.19	0.17216
340	GO:0018202	peptidyl-histidine modification	67	1	0.19	0.17216
341	GO:0043543	protein acylation	507	3	1.43	0.17242
342	GO:0071370	cellular response to gibberellin stimulu...	266	2	0.75	0.17262
343	GO:0009733	response to auxin	1620	7	4.56	0.17441
344	GO:0009269	response to desiccation	68	1	0.19	0.17449
345	GO:0010082	regulation of root meristem growth	68	1	0.19	0.17449
346	GO:0010243	response to organonitrogen compound	774	4	2.18	0.17541
347	GO:0080147	root hair cell development	270	2	0.76	0.17663
348	GO:0035265	organ growth	69	1	0.19	0.17682
349	GO:1901576	organic substance biosynthetic process	19401	61	54.61	0.17732
350	GO:1901264	carbohydrate derivative transport	271	2	0.76	0.17763
351	GO:0031365	N-terminal protein amino acid modificati...	272	2	0.77	0.17863
352	GO:0031326	regulation of cellular biosynthetic proc...	9956	33	28.02	0.1807
353	GO:0044036	cell wall macromolecule metabolic proces...	519	3	1.46	0.18075
354	GO:0010315	auxin efflux	71	1	0.2	0.18145
355	GO:0043069	negative regulation of programmed cell d...	71	1	0.2	0.18145
356	GO:0048589	developmental growth	1640	7	4.62	0.18185
357	GO:0030091	protein repair	72	1	0.2	0.18376
358	GO:1901701	cellular response to oxygen-containing c...	2247	9	6.32	0.1849
359	GO:0007129	synapsis	73	1	0.21	0.18605
360	GO:0030148	sphingolipid biosynthetic process	73	1	0.21	0.18605
361	GO:0044085	cellular component biogenesis	3801	14	10.7	0.18616
362	GO:0048608	reproductive structure development	4754	17	13.38	0.18617
363	GO:0061458	reproductive system development	4754	17	13.38	0.18617
364	GO:0045892	negative regulation of transcription, DN...	796	4	2.24	0.18766
365	GO:0040008	regulation of growth	800	4	2.25	0.18992
366	GO:0001676	long-chain fatty acid metabolic process	75	1	0.21	0.19063
367	GO:1902532	negative regulation of intracellular sig...	75	1	0.21	0.19063
368	GO:0071941	nitrogen cycle metabolic process	76	1	0.21	0.19292
369	GO:0009966	regulation of signal transduction	806	4	2.27	0.19332
370	GO:0006081	cellular aldehyde metabolic process	287	2	0.81	0.19379
371	GO:1903506	regulation of nucleic acid-templated tra...	9056	30	25.49	0.19631
372	GO:2001141	regulation of RNA biosynthetic process	9056	30	25.49	0.19631
373	GO:0023051	regulation of signaling	813	4	2.29	0.19732
374	GO:0010104	regulation of ethylene-activated signali...	78	1	0.22	0.19746
375	GO:0048826	cotyledon morphogenesis	78	1	0.22	0.19746
376	GO:0070297	regulation of phosphorelay signal transd...	78	1	0.22	0.19746
377	GO:0034645	cellular macromolecule biosynthetic proc...	13776	44	38.78	0.1992
378	GO:0009606	tropism	293	2	0.82	0.19991
379	GO:0016125	sterol metabolic process	293	2	0.82	0.19991
380	GO:0010646	regulation of cell communication	821	4	2.31	0.20191
381	GO:0080090	regulation of primary metabolic process	10781	35	30.35	0.20534
382	GO:0016569	covalent chromatin modification	554	3	1.56	0.20562
383	GO:0006406	mRNA export from nucleus	82	1	0.23	0.20646
384	GO:0045143	homologous chromosome segregation	82	1	0.23	0.20646
385	GO:0071427	mRNA-containing ribonucleoprotein comple...	82	1	0.23	0.20646
386	GO:0006694	steroid biosynthetic process	302	2	0.85	0.20911
387	GO:0042254	ribosome biogenesis	1121	5	3.16	0.21016
388	GO:0016925	protein sumoylation	84	1	0.24	0.21093
389	GO:0010817	regulation of hormone levels	1418	6	3.99	0.21181
390	GO:0009624	response to nematode	306	2	0.86	0.21322
391	GO:0003006	developmental process involved in reprod...	5530	19	15.57	0.2151
392	GO:0031056	regulation of histone modification	86	1	0.24	0.21537
393	GO:0009813	flavonoid biosynthetic process	311	2	0.88	0.21836
394	GO:0051252	regulation of RNA metabolic process	9187	30	25.86	0.21904
395	GO:0006882	cellular zinc ion homeostasis	88	1	0.25	0.21979
396	GO:0030258	lipid modification	313	2	0.88	0.22042
397	GO:0040007	growth	2357	9	6.63	0.22175
398	GO:1901565	organonitrogen compound catabolic proces...	2357	9	6.63	0.22175
399	GO:0031098	stress-activated protein kinase signalin...	89	1	0.25	0.22198
400	GO:0003002	regionalization	578	3	1.63	0.22311
401	GO:0042335	cuticle development	90	1	0.25	0.22418
402	GO:0080022	primary root development	90	1	0.25	0.22418
403	GO:2001252	positive regulation of chromosome organi...	90	1	0.25	0.22418
404	GO:0010558	negative regulation of macromolecule bio...	1151	5	3.24	0.22526
405	GO:0009832	plant-type cell wall biogenesis	582	3	1.64	0.22605
406	GO:0055076	transition metal ion homeostasis	583	3	1.64	0.22679
407	GO:0015858	nucleoside transport	92	1	0.26	0.22854
408	GO:1901642	nucleoside transmembrane transport	92	1	0.26	0.22854
409	GO:0009867	jasmonic acid mediated signaling pathway	324	2	0.91	0.23179
410	GO:0042981	regulation of apoptotic process	94	1	0.26	0.23289
411	GO:0009058	biosynthetic process	19845	61	55.86	0.23326
412	GO:0031408	oxylipin biosynthetic process	97	1	0.27	0.23935
413	GO:0051238	sequestering of metal ion	97	1	0.27	0.23935
414	GO:2000022	regulation of jasmonic acid mediated sig...	97	1	0.27	0.23935
415	GO:0006355	regulation of transcription, DNA-templat...	8963	29	25.23	0.23945
416	GO:0010941	regulation of cell death	332	2	0.93	0.24007
417	GO:0072330	monocarboxylic acid biosynthetic process	1181	5	3.32	0.24068
418	GO:0051171	regulation of nitrogen compound metaboli...	10658	34	30	0.24131
419	GO:0009718	anthocyanin-containing compound biosynth...	98	1	0.28	0.2415
420	GO:2000112	regulation of cellular macromolecule bio...	9648	31	27.16	0.24177
421	GO:0007154	cell communication	6971	23	19.62	0.24203
422	GO:0071395	cellular response to jasmonic acid stimu...	337	2	0.95	0.24526
423	GO:0009292	genetic transfer	100	1	0.28	0.24577
424	GO:0009294	DNA mediated transformation	100	1	0.28	0.24577
425	GO:0044764	multi-organism cellular process	100	1	0.28	0.24577
426	GO:0046890	regulation of lipid biosynthetic process	100	1	0.28	0.24577
427	GO:0055085	transmembrane transport	3706	13	10.43	0.24672
428	GO:0051604	protein maturation	339	2	0.95	0.24733
429	GO:0016998	cell wall macromolecule catabolic proces...	101	1	0.28	0.24789
430	GO:0043562	cellular response to nitrogen levels	101	1	0.28	0.24789
431	GO:0010033	response to organic substance	7670	25	21.59	0.24879
432	GO:0010449	root meristem growth	102	1	0.29	0.25001
433	GO:0031327	negative regulation of cellular biosynth...	1202	5	3.38	0.25165
434	GO:0019219	regulation of nucleobase-containing comp...	9366	30	26.36	0.25208
435	GO:0015780	nucleotide-sugar transmembrane transport	104	1	0.29	0.25423
436	GO:0009926	auxin polar transport	346	2	0.97	0.2546
437	GO:0009987	cellular process	43240	127	121.71	0.25578
438	GO:0007568	aging	622	3	1.75	0.25586
439	GO:0031407	oxylipin metabolic process	105	1	0.3	0.25634
440	GO:0019538	protein metabolic process	13135	41	36.97	0.25787
441	GO:0019321	pentose metabolic process	106	1	0.3	0.25843
442	GO:0044237	cellular metabolic process	33680	100	94.8	0.25889
443	GO:1901615	organic hydroxy compound metabolic proce...	1216	5	3.42	0.25902
444	GO:0009890	negative regulation of biosynthetic proc...	1222	5	3.44	0.2622
445	GO:0035690	cellular response to drug	355	2	1	0.26395
446	GO:0007584	response to nutrient	110	1	0.31	0.26676
447	GO:0034641	cellular nitrogen compound metabolic pro...	18358	56	51.67	0.2677
448	GO:0048764	trichoblast maturation	359	2	1.01	0.26811
449	GO:0048765	root hair cell differentiation	359	2	1.01	0.26811
450	GO:0042181	ketone biosynthetic process	111	1	0.31	0.26882
451	GO:0071695	anatomical structure maturation	640	3	1.8	0.26946
452	GO:0060548	negative regulation of cell death	112	1	0.32	0.27088
453	GO:0048469	cell maturation	363	2	1.02	0.27227
454	GO:0009958	positive gravitropism	113	1	0.32	0.27294
455	GO:0051260	protein homooligomerization	113	1	0.32	0.27294
456	GO:0009873	ethylene-activated signaling pathway	647	3	1.82	0.27477
457	GO:0010305	leaf vascular tissue pattern formation	114	1	0.32	0.27499
458	GO:0015985	energy coupled proton transport, down el...	115	1	0.32	0.27703
459	GO:0015986	ATP synthesis coupled proton transport	115	1	0.32	0.27703
460	GO:0065001	specification of axis polarity	115	1	0.32	0.27703
461	GO:0070417	cellular response to cold	115	1	0.32	0.27703
462	GO:0090558	plant epidermis development	947	4	2.67	0.27776
463	GO:0042180	cellular ketone metabolic process	369	2	1.04	0.2785
464	GO:0097237	cellular response to toxic substance	116	1	0.33	0.27907
465	GO:1902275	regulation of chromatin organization	116	1	0.33	0.27907
466	GO:0048584	positive regulation of response to stimu...	655	3	1.84	0.28085
467	GO:0006970	response to osmotic stress	2520	9	7.09	0.28092
468	GO:0006913	nucleocytoplasmic transport	372	2	1.05	0.28162
469	GO:0009812	flavonoid metabolic process	372	2	1.05	0.28162
470	GO:0051169	nuclear transport	372	2	1.05	0.28162
471	GO:0097659	nucleic acid-templated transcription	9522	30	26.8	0.28256
472	GO:0060918	auxin transport	373	2	1.05	0.28266
473	GO:0006979	response to oxidative stress	1576	6	4.44	0.28504
474	GO:0009416	response to light stimulus	2531	9	7.12	0.28508
475	GO:1902170	cellular response to reactive nitrogen s...	119	1	0.33	0.28515
476	GO:0006807	nitrogen compound metabolic process	28953	86	81.5	0.28544
477	GO:0032774	RNA biosynthetic process	9544	30	26.86	0.28697
478	GO:0016226	iron-sulfur cluster assembly	120	1	0.34	0.28717
479	GO:0031163	metallo-sulfur cluster assembly	120	1	0.34	0.28717
480	GO:0009888	tissue development	2218	8	6.24	0.28834
481	GO:0008152	metabolic process	40295	118	113.42	0.28917
482	GO:0044070	regulation of anion transport	121	1	0.34	0.28918
483	GO:0071166	ribonucleoprotein complex localization	121	1	0.34	0.28918
484	GO:0071426	ribonucleoprotein complex export from nu...	121	1	0.34	0.28918
485	GO:0090304	nucleic acid metabolic process	13319	41	37.49	0.28936
486	GO:0090697	post-embryonic plant organ morphogenesis	380	2	1.07	0.28992
487	GO:0009790	embryo development	2222	8	6.25	0.28997
488	GO:0009914	hormone transport	381	2	1.07	0.29096
489	GO:0022603	regulation of anatomical structure morph...	381	2	1.07	0.29096
490	GO:0000165	MAPK cascade	122	1	0.34	0.29118
491	GO:0010227	floral organ abscission	122	1	0.34	0.29118
492	GO:0044238	primary metabolic process	33229	98	93.53	0.29191
493	GO:0010150	leaf senescence	382	2	1.08	0.292
494	GO:0090693	plant organ senescence	382	2	1.08	0.292
495	GO:0048585	negative regulation of response to stimu...	670	3	1.89	0.29228
496	GO:0009690	cytokinin metabolic process	123	1	0.35	0.29318
497	GO:0009734	auxin-activated signaling pathway	672	3	1.89	0.29381
498	GO:0060560	developmental growth involved in morphog...	1281	5	3.61	0.29389
499	GO:0032270	positive regulation of cellular protein ...	384	2	1.08	0.29407
500	GO:0048638	regulation of developmental growth	385	2	1.08	0.29511
501	GO:0032147	activation of protein kinase activity	124	1	0.35	0.29517
502	GO:0070192	chromosome organization involved in meio...	125	1	0.35	0.29716
503	GO:1902531	regulation of intracellular signal trans...	125	1	0.35	0.29716
504	GO:0009755	hormone-mediated signaling pathway	2890	10	8.13	0.29792
505	GO:0006338	chromatin remodeling	126	1	0.35	0.29914
506	GO:0009682	induced systemic resistance	126	1	0.35	0.29914
507	GO:0048506	regulation of timing of meristematic pha...	126	1	0.35	0.29914
508	GO:0048510	regulation of timing of transition from ...	126	1	0.35	0.29914
509	GO:0051247	positive regulation of protein metabolic...	390	2	1.1	0.30028
510	GO:0032870	cellular response to hormone stimulus	3232	11	9.1	0.30307
511	GO:0006817	phosphate ion transport	128	1	0.36	0.30309
512	GO:0044249	cellular biosynthetic process	18943	57	53.32	0.3042
513	GO:0048598	embryonic morphogenesis	129	1	0.36	0.30505
514	GO:0071310	cellular response to organic substance	3572	12	10.05	0.30662
515	GO:0008610	lipid biosynthetic process	1941	7	5.46	0.30701
516	GO:0006665	sphingolipid metabolic process	130	1	0.37	0.30701
517	GO:0050793	regulation of developmental process	2265	8	6.38	0.3076
518	GO:0000027	ribosomal large subunit assembly	131	1	0.37	0.30896
519	GO:0031323	regulation of cellular metabolic process	11029	34	31.04	0.31043
520	GO:0006497	protein lipidation	400	2	1.13	0.31062
521	GO:0042158	lipoprotein biosynthetic process	400	2	1.13	0.31062
522	GO:0055069	zinc ion homeostasis	132	1	0.37	0.31091
523	GO:0048588	developmental cell growth	695	3	1.96	0.3114
524	GO:0071495	cellular response to endogenous stimulus	3258	11	9.17	0.31203
525	GO:0009725	response to hormone	6605	21	18.59	0.31218
526	GO:0006405	RNA export from nucleus	133	1	0.37	0.31286
527	GO:0009084	glutamine family amino acid biosynthetic...	133	1	0.37	0.31286
528	GO:0006820	anion transport	1316	5	3.7	0.313
529	GO:0000271	polysaccharide biosynthetic process	698	3	1.96	0.3137
530	GO:0009628	response to abiotic stimulus	7633	24	21.48	0.31474
531	GO:0001510	RNA methylation	134	1	0.38	0.31479
532	GO:0005985	sucrose metabolic process	134	1	0.38	0.31479
533	GO:0031503	protein-containing complex localization	135	1	0.38	0.31673
534	GO:0009719	response to endogenous stimulus	6631	21	18.66	0.31861
535	GO:0019216	regulation of lipid metabolic process	136	1	0.38	0.31865
536	GO:0009314	response to radiation	2621	9	7.38	0.31965
537	GO:0060255	regulation of macromolecule metabolic pr...	11079	34	31.18	0.32025
538	GO:0071669	plant-type cell wall organization or bio...	1015	4	2.86	0.32049
539	GO:0007131	reciprocal meiotic recombination	138	1	0.39	0.32249
540	GO:0035825	homologous recombination	138	1	0.39	0.32249
541	GO:0016143	S-glycoside metabolic process	412	2	1.16	0.32299
542	GO:0019757	glycosinolate metabolic process	412	2	1.16	0.32299
543	GO:0019760	glucosinolate metabolic process	412	2	1.16	0.32299
544	GO:0016070	RNA metabolic process	12127	37	34.13	0.32319
545	GO:0070085	glycosylation	413	2	1.16	0.32401
546	GO:0048646	anatomical structure formation involved ...	712	3	2	0.32443
547	GO:0046916	cellular transition metal ion homeostasi...	415	2	1.17	0.32607
548	GO:0051651	maintenance of location in cell	140	1	0.39	0.3263
549	GO:0048509	regulation of meristem development	416	2	1.17	0.32709
550	GO:0006351	transcription, DNA-templated	9401	29	26.46	0.32822
551	GO:0006475	internal protein amino acid acetylation	142	1	0.4	0.3301
552	GO:0006541	glutamine metabolic process	142	1	0.4	0.3301
553	GO:0016573	histone acetylation	142	1	0.4	0.3301
554	GO:0018393	internal peptidyl-lysine acetylation	142	1	0.4	0.3301
555	GO:0018394	peptidyl-lysine acetylation	142	1	0.4	0.3301
556	GO:0008283	cell proliferation	419	2	1.18	0.33017
557	GO:0009838	abscission	143	1	0.4	0.33199
558	GO:0023014	signal transduction by protein phosphory...	143	1	0.4	0.33199
559	GO:0009651	response to salt stress	2325	8	6.54	0.33257
560	GO:0016050	vesicle organization	145	1	0.41	0.33575
561	GO:0051510	regulation of unidimensional cell growth	145	1	0.41	0.33575
562	GO:0042157	lipoprotein metabolic process	425	2	1.2	0.33632
563	GO:0006635	fatty acid beta-oxidation	147	1	0.41	0.33949
564	GO:0006611	protein export from nucleus	149	1	0.42	0.34321
565	GO:0051607	defense response to virus	149	1	0.42	0.34321
566	GO:0045333	cellular respiration	432	2	1.22	0.34346
567	GO:0071704	organic substance metabolic process	35733	104	100.58	0.34451
568	GO:0018193	peptidyl-amino acid modification	1054	4	2.97	0.34524
569	GO:0042445	hormone metabolic process	1054	4	2.97	0.34524
570	GO:0010075	regulation of meristem growth	151	1	0.43	0.34691
571	GO:0010468	regulation of gene expression	10179	31	28.65	0.34741
572	GO:0071365	cellular response to auxin stimulus	743	3	2.09	0.34818
573	GO:0032956	regulation of actin cytoskeleton organiz...	152	1	0.43	0.34875
574	GO:0032970	regulation of actin filament-based proce...	152	1	0.43	0.34875
575	GO:1903046	meiotic cell cycle process	439	2	1.24	0.35058
576	GO:0034968	histone lysine methylation	153	1	0.43	0.35059
577	GO:0009057	macromolecule catabolic process	2700	9	7.6	0.35068
578	GO:0022613	ribonucleoprotein complex biogenesis	1386	5	3.9	0.35166
579	GO:0045132	meiotic chromosome segregation	154	1	0.43	0.35242
580	GO:0071369	cellular response to ethylene stimulus	750	3	2.11	0.35354
581	GO:0009062	fatty acid catabolic process	155	1	0.44	0.35425
582	GO:0071446	cellular response to salicylic acid stim...	155	1	0.44	0.35425
583	GO:0010467	gene expression	14373	43	40.46	0.35472
584	GO:0009605	response to external stimulus	5411	17	15.23	0.35522
585	GO:0001934	positive regulation of protein phosphory...	156	1	0.44	0.35607
586	GO:0033674	positive regulation of kinase activity	156	1	0.44	0.35607
587	GO:0042327	positive regulation of phosphorylation	156	1	0.44	0.35607
588	GO:0044786	cell cycle DNA replication	156	1	0.44	0.35607
589	GO:0045860	positive regulation of protein kinase ac...	156	1	0.44	0.35607
590	GO:0042221	response to chemical	10917	33	30.73	0.35727
591	GO:2000024	regulation of leaf development	157	1	0.44	0.35788
592	GO:0051172	negative regulation of nitrogen compound...	1398	5	3.94	0.35832
593	GO:0006508	proteolysis	3391	11	9.54	0.35881
594	GO:2000113	negative regulation of cellular macromol...	1076	4	3.03	0.35923
595	GO:0007018	microtubule-based movement	158	1	0.44	0.3597
596	GO:0010562	positive regulation of phosphorus metabo...	158	1	0.44	0.3597
597	GO:0045937	positive regulation of phosphate metabol...	158	1	0.44	0.3597
598	GO:0051302	regulation of cell division	158	1	0.44	0.3597
599	GO:0010214	seed coat development	159	1	0.45	0.3615
600	GO:0042631	cellular response to water deprivation	159	1	0.45	0.3615
601	GO:0051259	protein complex oligomerization	159	1	0.45	0.3615
602	GO:0071462	cellular response to water stimulus	159	1	0.45	0.3615
603	GO:0034654	nucleobase-containing compound biosynthe...	10595	32	29.82	0.36229
604	GO:0006606	protein import into nucleus	160	1	0.45	0.3633
605	GO:0009226	nucleotide-sugar biosynthetic process	160	1	0.45	0.3633
606	GO:0051168	nuclear export	161	1	0.45	0.3651
607	GO:0044271	cellular nitrogen compound biosynthetic ...	14088	42	39.65	0.36645
608	GO:0006473	protein acetylation	162	1	0.46	0.36689
609	GO:0019395	fatty acid oxidation	163	1	0.46	0.36868
610	GO:0030154	cell differentiation	2414	8	6.79	0.37018
611	GO:0015980	energy derivation by oxidation of organi...	459	2	1.29	0.37078
612	GO:0019222	regulation of metabolic process	11694	35	32.92	0.37443
613	GO:0046283	anthocyanin-containing compound metaboli...	168	1	0.47	0.37753
614	GO:0072528	pyrimidine-containing compound biosynthe...	168	1	0.47	0.37753
615	GO:0032787	monocarboxylic acid metabolic process	1765	6	4.97	0.37834
616	GO:0012501	programmed cell death	783	3	2.2	0.37869
617	GO:0034976	response to endoplasmic reticulum stress	169	1	0.48	0.37929
618	GO:0006260	DNA replication	468	2	1.32	0.37979
619	GO:0034504	protein localization to nucleus	171	1	0.48	0.38278
620	GO:0040034	regulation of development, heterochronic	171	1	0.48	0.38278
621	GO:0000160	phosphorelay signal transduction system	789	3	2.22	0.38325
622	GO:0048878	chemical homeostasis	1444	5	4.06	0.38388
623	GO:0002682	regulation of immune system process	474	2	1.33	0.38577
624	GO:0010411	xyloglucan metabolic process	173	1	0.49	0.38626
625	GO:0006950	response to stress	12451	37	35.05	0.38677
626	GO:0006400	tRNA modification	174	1	0.49	0.38799
627	GO:0007127	meiosis I	174	1	0.49	0.38799
628	GO:0061982	meiosis I cell cycle process	176	1	0.5	0.39144
629	GO:0051347	positive regulation of transferase activ...	177	1	0.5	0.39316
630	GO:0009555	pollen development	1132	4	3.19	0.39478
631	GO:0051170	import into nucleus	178	1	0.5	0.39487
632	GO:0006914	autophagy	179	1	0.5	0.39658
633	GO:0061919	process utilizing autophagic mechanism	179	1	0.5	0.39658
634	GO:0098656	anion transmembrane transport	807	3	2.27	0.39687
635	GO:1901362	organic cyclic compound biosynthetic pro...	12162	36	34.23	0.39887
636	GO:0006470	protein dephosphorylation	488	2	1.37	0.39961
637	GO:0007264	small GTPase mediated signal transductio...	183	1	0.52	0.40336
638	GO:0055072	iron ion homeostasis	183	1	0.52	0.40336
639	GO:0051321	meiotic cell cycle	494	2	1.39	0.4055
640	GO:0031324	negative regulation of cellular metaboli...	1484	5	4.18	0.40609
641	GO:0009737	response to abscisic acid	2159	7	6.08	0.40624
642	GO:0048825	cotyledon development	185	1	0.52	0.40672
643	GO:0048523	negative regulation of cellular process	2161	7	6.08	0.40716
644	GO:0055065	metal ion homeostasis	821	3	2.31	0.4074
645	GO:0046777	protein autophosphorylation	499	2	1.4	0.41039
646	GO:1902600	proton transmembrane transport	499	2	1.4	0.41039
647	GO:0031347	regulation of defense response	826	3	2.32	0.41115
648	GO:0018022	peptidyl-lysine methylation	188	1	0.53	0.41173
649	GO:0016571	histone methylation	189	1	0.53	0.41339
650	GO:0048519	negative regulation of biological proces...	3202	10	9.01	0.41429
651	GO:0033044	regulation of chromosome organization	190	1	0.53	0.41504
652	GO:1901564	organonitrogen compound metabolic proces...	17159	50	48.3	0.41649
653	GO:1901360	organic cyclic compound metabolic proces...	16814	49	47.33	0.41764
654	GO:0046483	heterocycle metabolic process	15765	46	44.37	0.41853
655	GO:0006139	nucleobase-containing compound metabolic...	14713	43	41.41	0.41874
656	GO:0033993	response to lipid	2871	9	8.08	0.41898
657	GO:0097305	response to alcohol	2187	7	6.16	0.41909
658	GO:0035556	intracellular signal transduction	1508	5	4.24	0.41937
659	GO:0009798	axis specification	193	1	0.54	0.41998
660	GO:0046467	membrane lipid biosynthetic process	193	1	0.54	0.41998
661	GO:0032259	methylation	1174	4	3.3	0.42126
662	GO:0010286	heat acclimation	196	1	0.55	0.42488
663	GO:0043414	macromolecule methylation	514	2	1.45	0.42493
664	GO:0002831	regulation of response to biotic stimulu...	197	1	0.55	0.4265
665	GO:0046488	phosphatidylinositol metabolic process	197	1	0.55	0.4265
666	GO:0033043	regulation of organelle organization	516	2	1.45	0.42685
667	GO:0006518	peptide metabolic process	3237	10	9.11	0.42756
668	GO:0009856	pollination	848	3	2.39	0.42757
669	GO:0044706	multi-multicellular organism process	848	3	2.39	0.42757
670	GO:0002218	activation of innate immune response	198	1	0.56	0.42812
671	GO:0002253	activation of immune response	198	1	0.56	0.42812
672	GO:0072527	pyrimidine-containing compound metabolic...	199	1	0.56	0.42973
673	GO:0022604	regulation of cell morphogenesis	202	1	0.57	0.43455
674	GO:0035266	meristem growth	204	1	0.57	0.43773
675	GO:0009409	response to cold	1545	5	4.35	0.43974
676	GO:0031399	regulation of protein modification proce...	532	2	1.5	0.44213
677	GO:0018130	heterocycle biosynthetic process	11323	33	31.87	0.44318
678	GO:0072503	cellular divalent inorganic cation homeo...	209	1	0.59	0.44562
679	GO:0051028	mRNA transport	210	1	0.59	0.44719
680	GO:0034440	lipid oxidation	212	1	0.6	0.4503
681	GO:0019438	aromatic compound biosynthetic process	11709	34	32.96	0.45052
682	GO:0048229	gametophyte development	1565	5	4.41	0.45069
683	GO:1901566	organonitrogen compound biosynthetic pro...	6092	18	17.15	0.45072
684	GO:0009225	nucleotide-sugar metabolic process	214	1	0.6	0.4534
685	GO:0010256	endomembrane system organization	214	1	0.6	0.4534
686	GO:0045595	regulation of cell differentiation	214	1	0.6	0.4534
687	GO:0031348	negative regulation of defense response	215	1	0.61	0.45495
688	GO:0072329	monocarboxylic acid catabolic process	215	1	0.61	0.45495
689	GO:0043269	regulation of ion transport	216	1	0.61	0.45648
690	GO:0048869	cellular developmental process	3317	10	9.34	0.45785
691	GO:0016144	S-glycoside biosynthetic process	217	1	0.61	0.45802
692	GO:0019758	glycosinolate biosynthetic process	217	1	0.61	0.45802
693	GO:0019761	glucosinolate biosynthetic process	217	1	0.61	0.45802
694	GO:0009658	chloroplast organization	551	2	1.55	0.45998
695	GO:0042493	response to drug	2278	7	6.41	0.46063
696	GO:0042592	homeostatic process	1931	6	5.44	0.46101
697	GO:0009817	defense response to fungus, incompatible...	219	1	0.62	0.46107
698	GO:0006725	cellular aromatic compound metabolic pro...	16353	47	46.03	0.46254
699	GO:0002181	cytoplasmic translation	220	1	0.62	0.46259
700	GO:0051093	negative regulation of developmental pro...	554	2	1.56	0.46276
701	GO:0051128	regulation of cellular component organiz...	896	3	2.52	0.46279
702	GO:0044248	cellular catabolic process	4383	13	12.34	0.46367
703	GO:2000026	regulation of multicellular organismal d...	1589	5	4.47	0.46375
704	GO:0044283	small molecule biosynthetic process	2638	8	7.43	0.46556
705	GO:0006915	apoptotic process	222	1	0.62	0.46562
706	GO:0009739	response to gibberellin	558	2	1.57	0.46647
707	GO:0006928	movement of cell or subcellular componen...	226	1	0.64	0.47163
708	GO:0006325	chromatin organization	921	3	2.59	0.48076
709	GO:0033692	cellular polysaccharide biosynthetic pro...	576	2	1.62	0.48295
710	GO:0005984	disaccharide metabolic process	234	1	0.66	0.48345
711	GO:0050789	regulation of biological process	18591	53	52.33	0.48371
712	GO:0034754	cellular hormone metabolic process	235	1	0.66	0.48491
713	GO:0010431	seed maturation	236	1	0.66	0.48636
714	GO:0005982	starch metabolic process	237	1	0.67	0.48781
715	GO:0006813	potassium ion transport	237	1	0.67	0.48781
716	GO:0009637	response to blue light	238	1	0.67	0.48926
717	GO:0034614	cellular response to reactive oxygen spe...	239	1	0.67	0.4907
718	GO:0048481	plant ovule development	240	1	0.68	0.49214
719	GO:0009736	cytokinin-activated signaling pathway	241	1	0.68	0.49357
720	GO:0010114	response to red light	242	1	0.68	0.495
721	GO:0006479	protein methylation	243	1	0.68	0.49643
722	GO:0008213	protein alkylation	243	1	0.68	0.49643
723	GO:0044264	cellular polysaccharide metabolic proces...	945	3	2.66	0.49775
724	GO:0035670	plant-type ovary development	244	1	0.69	0.49785
725	GO:0042255	ribosome assembly	244	1	0.69	0.49785
726	GO:0001558	regulation of cell growth	245	1	0.69	0.49927
727	GO:0016049	cell growth	1657	5	4.66	0.50024
728	GO:0051493	regulation of cytoskeleton organization	246	1	0.69	0.50068
729	GO:0098813	nuclear chromosome segregation	246	1	0.69	0.50068
730	GO:0009846	pollen germination	247	1	0.7	0.50209
731	GO:0009611	response to wounding	952	3	2.68	0.50265
732	GO:0009753	response to jasmonic acid	954	3	2.69	0.50405
733	GO:0042440	pigment metabolic process	600	2	1.69	0.50443
734	GO:0006875	cellular metal ion homeostasis	603	2	1.7	0.50707
735	GO:0007276	gamete generation	251	1	0.71	0.50769
736	GO:0010638	positive regulation of organelle organiz...	251	1	0.71	0.50769
737	GO:0071241	cellular response to inorganic substance	251	1	0.71	0.50769
738	GO:0006629	lipid metabolic process	3459	10	9.74	0.51096
739	GO:0071368	cellular response to cytokinin stimulus	254	1	0.71	0.51185
740	GO:0008219	cell death	966	3	2.72	0.51238
741	GO:0006457	protein folding	971	3	2.73	0.51583
742	GO:0043603	cellular amide metabolic process	3473	10	9.78	0.51613
743	GO:0055080	cation homeostasis	972	3	2.74	0.51652
744	GO:0044282	small molecule catabolic process	614	2	1.73	0.51669
745	GO:0045089	positive regulation of innate immune res...	259	1	0.73	0.51871
746	GO:0048609	multicellular organismal reproductive pr...	617	2	1.74	0.51929
747	GO:0065007	biological regulation	20927	59	58.9	0.52004
748	GO:0016032	viral process	260	1	0.73	0.52006
749	GO:0044272	sulfur compound biosynthetic process	618	2	1.74	0.52015
750	GO:0044255	cellular lipid metabolic process	2413	7	6.79	0.52096
751	GO:0008033	tRNA processing	264	1	0.74	0.52546
752	GO:0051187	cofactor catabolic process	264	1	0.74	0.52546
753	GO:0050657	nucleic acid transport	265	1	0.75	0.5268
754	GO:0050658	RNA transport	265	1	0.75	0.5268
755	GO:0051236	establishment of RNA localization	265	1	0.75	0.5268
756	GO:0051235	maintenance of location	266	1	0.75	0.52814
757	GO:0098754	detoxification	267	1	0.75	0.52947
758	GO:0016311	dephosphorylation	629	2	1.77	0.5296
759	GO:0032268	regulation of cellular protein metabolic...	1358	4	3.82	0.53282
760	GO:0002684	positive regulation of immune system pro...	271	1	0.76	0.53477
761	GO:0050778	positive regulation of immune response	271	1	0.76	0.53477
762	GO:0051239	regulation of multicellular organismal p...	1726	5	4.86	0.53626
763	GO:0015994	chlorophyll metabolic process	273	1	0.77	0.53739
764	GO:0006261	DNA-dependent DNA replication	274	1	0.77	0.5387
765	GO:0042542	response to hydrogen peroxide	274	1	0.77	0.5387
766	GO:0006417	regulation of translation	641	2	1.8	0.53976
767	GO:0072507	divalent inorganic cation homeostasis	275	1	0.77	0.54
768	GO:0032504	multicellular organism reproduction	643	2	1.81	0.54144
769	GO:0048868	pollen tube development	644	2	1.81	0.54228
770	GO:0071396	cellular response to lipid	1376	4	3.87	0.54318
771	GO:0006412	translation	2828	8	7.96	0.54417
772	GO:0006403	RNA localization	279	1	0.79	0.54518
773	GO:0050794	regulation of cellular process	16798	47	47.28	0.54523
774	GO:0034248	regulation of cellular amide metabolic p...	648	2	1.82	0.54562
775	GO:0010605	negative regulation of macromolecule met...	1748	5	4.92	0.54751
776	GO:0006414	translational elongation	281	1	0.79	0.54774
777	GO:0051246	regulation of protein metabolic process	1388	4	3.91	0.55003
778	GO:0098771	inorganic ion homeostasis	1022	3	2.88	0.55027
779	GO:0006749	glutathione metabolic process	283	1	0.8	0.5503
780	GO:0006810	transport	8982	25	25.28	0.55537
781	GO:0007346	regulation of mitotic cell cycle	288	1	0.81	0.55661
782	GO:0043043	peptide biosynthetic process	2861	8	8.05	0.55739
783	GO:0030036	actin cytoskeleton organization	289	1	0.81	0.55787
784	GO:0051276	chromosome organization	1405	4	3.95	0.55964
785	GO:0048316	seed development	2504	7	7.05	0.56022
786	GO:0009850	auxin metabolic process	292	1	0.82	0.5616
787	GO:0140013	meiotic nuclear division	293	1	0.82	0.56284
788	GO:0030003	cellular cation homeostasis	672	2	1.89	0.56531
789	GO:0043086	negative regulation of catalytic activit...	295	1	0.83	0.56531
790	GO:0071840	cellular component organization or bioge...	9384	26	26.41	0.56535
791	GO:0016053	organic acid biosynthetic process	2152	6	6.06	0.56611
792	GO:0046394	carboxylic acid biosynthetic process	2152	6	6.06	0.56611
793	GO:0007059	chromosome segregation	296	1	0.83	0.56654
794	GO:0030001	metal ion transport	1049	3	2.95	0.56792
795	GO:0010629	negative regulation of gene expression	1421	4	4	0.56858
796	GO:0019748	secondary metabolic process	1424	4	4.01	0.57024
797	GO:1901657	glycosyl compound metabolic process	683	2	1.92	0.57412
798	GO:0070838	divalent metal ion transport	303	1	0.85	0.57504
799	GO:0009968	negative regulation of signal transducti...	305	1	0.86	0.57744
800	GO:0009615	response to virus	306	1	0.86	0.57863
801	GO:0051234	establishment of localization	9084	25	25.57	0.57918
802	GO:0009793	embryo development ending in seed dorman...	1813	5	5.1	0.57994
803	GO:0009064	glutamine family amino acid metabolic pr...	308	1	0.87	0.58101
804	GO:0010648	negative regulation of cell communicatio...	308	1	0.87	0.58101
805	GO:0023057	negative regulation of signaling	308	1	0.87	0.58101
806	GO:0009311	oligosaccharide metabolic process	309	1	0.87	0.58219
807	GO:0007165	signal transduction	6207	17	17.47	0.58292
808	GO:0072511	divalent inorganic cation transport	310	1	0.87	0.58337
809	GO:0006778	porphyrin-containing compound metabolic ...	311	1	0.88	0.58455
810	GO:0033013	tetrapyrrole metabolic process	315	1	0.89	0.58923
811	GO:0009266	response to temperature stimulus	2206	6	6.21	0.59032
812	GO:0048573	photoperiodism, flowering	317	1	0.89	0.59155
813	GO:0050801	ion homeostasis	1092	3	3.07	0.59513
814	GO:1901699	cellular response to nitrogen compound	322	1	0.91	0.59729
815	GO:0009657	plastid organization	714	2	2.01	0.59827
816	GO:0023052	signaling	6265	17	17.63	0.59865
817	GO:0048440	carpel development	324	1	0.91	0.59956
818	GO:0051130	positive regulation of cellular componen...	324	1	0.91	0.59956
819	GO:0045859	regulation of protein kinase activity	325	1	0.91	0.60069
820	GO:0044262	cellular carbohydrate metabolic process	1481	4	4.17	0.6012
821	GO:0006790	sulfur compound metabolic process	1484	4	4.18	0.60279
822	GO:0031349	positive regulation of defense response	327	1	0.92	0.60295
823	GO:0006873	cellular ion homeostasis	721	2	2.03	0.60358
824	GO:0044242	cellular lipid catabolic process	329	1	0.93	0.60519
825	GO:0043604	amide biosynthetic process	2988	8	8.41	0.60667
826	GO:0034637	cellular carbohydrate biosynthetic proce...	726	2	2.04	0.60734
827	GO:0043549	regulation of kinase activity	331	1	0.93	0.60742
828	GO:0009640	photomorphogenesis	332	1	0.93	0.60853
829	GO:0072525	pyridine-containing compound biosyntheti...	332	1	0.93	0.60853
830	GO:0001932	regulation of protein phosphorylation	333	1	0.94	0.60963
831	GO:0045454	cell redox homeostasis	335	1	0.94	0.61184
832	GO:0006073	cellular glucan metabolic process	736	2	2.07	0.61478
833	GO:0006643	membrane lipid metabolic process	339	1	0.95	0.61621
834	GO:0043900	regulation of multi-organism process	339	1	0.95	0.61621
835	GO:0006486	protein glycosylation	340	1	0.96	0.61729
836	GO:0009101	glycoprotein biosynthetic process	340	1	0.96	0.61729
837	GO:0009626	plant-type hypersensitive response	340	1	0.96	0.61729
838	GO:0043413	macromolecule glycosylation	340	1	0.96	0.61729
839	GO:0009648	photoperiodism	343	1	0.97	0.62053
840	GO:0009826	unidimensional cell growth	1137	3	3.2	0.62239
841	GO:0034050	host programmed cell death induced by sy...	345	1	0.97	0.62267
842	GO:0048193	Golgi vesicle transport	345	1	0.97	0.62267
843	GO:0009892	negative regulation of metabolic process	1904	5	5.36	0.62321
844	GO:0034470	ncRNA processing	748	2	2.11	0.62356
845	GO:0046677	response to antibiotic	1140	3	3.21	0.62416
846	GO:0006468	protein phosphorylation	3041	8	8.56	0.62641
847	GO:0010154	fruit development	2670	7	7.52	0.62789
848	GO:0042325	regulation of phosphorylation	352	1	0.99	0.63008
849	GO:0044042	glucan metabolic process	759	2	2.14	0.63148
850	GO:0009636	response to toxic substance	762	2	2.14	0.63362
851	GO:0030029	actin filament-based process	356	1	1	0.63424
852	GO:0015672	monovalent inorganic cation transport	767	2	2.16	0.63716
853	GO:0002376	immune system process	1551	4	4.37	0.63733
854	GO:0042446	hormone biosynthetic process	770	2	2.17	0.63927
855	GO:0019725	cellular homeostasis	1166	3	3.28	0.63929
856	GO:0051338	regulation of transferase activity	363	1	1.02	0.64142
857	GO:1901659	glycosyl compound biosynthetic process	363	1	1.02	0.64142
858	GO:0000902	cell morphogenesis	1562	4	4.4	0.64281
859	GO:0048468	cell development	1173	3	3.3	0.64329
860	GO:0043085	positive regulation of catalytic activit...	366	1	1.03	0.64446
861	GO:0044092	negative regulation of molecular functio...	366	1	1.03	0.64446
862	GO:0009751	response to salicylic acid	782	2	2.2	0.64761
863	GO:0009723	response to ethylene	1184	3	3.33	0.64951
864	GO:0016051	carbohydrate biosynthetic process	1185	3	3.34	0.65007
865	GO:1901137	carbohydrate derivative biosynthetic pro...	1578	4	4.44	0.65069
866	GO:0005976	polysaccharide metabolic process	1579	4	4.44	0.65118
867	GO:0044403	symbiont process	373	1	1.05	0.65144
868	GO:0009639	response to red or far red light	788	2	2.22	0.65173
869	GO:0051179	localization	9409	25	26.48	0.65177
870	GO:0009100	glycoprotein metabolic process	375	1	1.06	0.65341
871	GO:0044087	regulation of cellular component biogene...	379	1	1.07	0.65731
872	GO:0006310	DNA recombination	380	1	1.07	0.65828
873	GO:0022900	electron transport chain	380	1	1.07	0.65828
874	GO:0061024	membrane organization	382	1	1.08	0.66021
875	GO:0055082	cellular chemical homeostasis	801	2	2.25	0.66052
876	GO:0010608	posttranscriptional regulation of gene e...	803	2	2.26	0.66185
877	GO:0006413	translational initiation	384	1	1.08	0.66213
878	GO:0051049	regulation of transport	384	1	1.08	0.66213
879	GO:0043094	cellular metabolic compound salvage	385	1	1.08	0.66309
880	GO:0048467	gynoecium development	386	1	1.09	0.66404
881	GO:0070925	organelle assembly	390	1	1.1	0.66783
882	GO:0048831	regulation of shoot system development	815	2	2.29	0.66978
883	GO:0044093	positive regulation of molecular functio...	393	1	1.11	0.67064
884	GO:0009056	catabolic process	5062	13	14.25	0.67314
885	GO:0044550	secondary metabolite biosynthetic proces...	822	2	2.31	0.67434
886	GO:0065008	regulation of biological quality	3939	10	11.09	0.67509
887	GO:0090305	nucleic acid phosphodiester bond hydroly...	400	1	1.13	0.6771
888	GO:0071482	cellular response to light stimulus	402	1	1.13	0.67893
889	GO:0006259	DNA metabolic process	1640	4	4.62	0.68012
890	GO:0006650	glycerophospholipid metabolic process	404	1	1.14	0.68074
891	GO:0006754	ATP biosynthetic process	407	1	1.15	0.68345
892	GO:0050896	response to stimulus	22296	60	62.76	0.68465
893	GO:0006091	generation of precursor metabolites and ...	1250	3	3.52	0.68522
894	GO:0017038	protein import	411	1	1.16	0.68701
895	GO:0045088	regulation of innate immune response	412	1	1.16	0.6879
896	GO:0009206	purine ribonucleoside triphosphate biosy...	413	1	1.16	0.68878
897	GO:0050790	regulation of catalytic activity	848	2	2.39	0.69081
898	GO:0009145	purine nucleoside triphosphate biosynthe...	416	1	1.17	0.69142
899	GO:0071478	cellular response to radiation	418	1	1.18	0.69316
900	GO:0005996	monosaccharide metabolic process	420	1	1.18	0.6949
901	GO:0048581	negative regulation of post-embryonic de...	425	1	1.2	0.69919
902	GO:0016310	phosphorylation	4024	10	11.33	0.70058
903	GO:0032989	cellular component morphogenesis	1694	4	4.77	0.70432
904	GO:0050776	regulation of immune response	435	1	1.22	0.7076
905	GO:0048522	positive regulation of cellular process	2103	5	5.92	0.70804
906	GO:0009201	ribonucleoside triphosphate biosynthetic...	436	1	1.23	0.70842
907	GO:0010073	meristem maintenance	440	1	1.24	0.71171
908	GO:0000904	cell morphogenesis involved in different...	885	2	2.49	0.71307
909	GO:0016054	organic acid catabolic process	444	1	1.25	0.71496
910	GO:0046395	carboxylic acid catabolic process	444	1	1.25	0.71496
911	GO:0072524	pyridine-containing compound metabolic p...	445	1	1.25	0.71577
912	GO:0071215	cellular response to abscisic acid stimu...	890	2	2.51	0.71598
913	GO:0097306	cellular response to alcohol	890	2	2.51	0.71598
914	GO:0000280	nuclear division	447	1	1.26	0.71738
915	GO:0098662	inorganic cation transmembrane transport	899	2	2.53	0.72114
916	GO:0006364	rRNA processing	455	1	1.28	0.72372
917	GO:0009308	amine metabolic process	457	1	1.29	0.72528
918	GO:1901575	organic substance catabolic process	4498	11	12.66	0.72585
919	GO:0009142	nucleoside triphosphate biosynthetic pro...	459	1	1.29	0.72683
920	GO:0032879	regulation of localization	459	1	1.29	0.72683
921	GO:0007167	enzyme linked receptor protein signaling...	460	1	1.29	0.72761
922	GO:0007169	transmembrane receptor protein tyrosine ...	460	1	1.29	0.72761
923	GO:0071705	nitrogen compound transport	3346	8	9.42	0.72883
924	GO:0016072	rRNA metabolic process	463	1	1.3	0.72991
925	GO:0048507	meristem development	921	2	2.59	0.73344
926	GO:0006996	organelle organization	4144	10	11.66	0.73441
927	GO:0019220	regulation of phosphate metabolic proces...	474	1	1.33	0.73821
928	GO:0051174	regulation of phosphorus metabolic proce...	474	1	1.33	0.73821
929	GO:0051704	multi-organism process	5702	14	16.05	0.73938
930	GO:0006575	cellular modified amino acid metabolic p...	476	1	1.34	0.73969
931	GO:0005975	carbohydrate metabolic process	3783	9	10.65	0.74215
932	GO:0051173	positive regulation of nitrogen compound...	1371	3	3.86	0.74354
933	GO:0010035	response to inorganic substance	3788	9	10.66	0.74354
934	GO:0051241	negative regulation of multicellular org...	483	1	1.36	0.74481
935	GO:0045087	innate immune response	1377	3	3.88	0.74619
936	GO:0016192	vesicle-mediated transport	1382	3	3.89	0.74839
937	GO:0010604	positive regulation of macromolecule met...	1391	3	3.92	0.7523
938	GO:0009127	purine nucleoside monophosphate biosynth...	494	1	1.39	0.75265
939	GO:0009168	purine ribonucleoside monophosphate bios...	494	1	1.39	0.75265
940	GO:0006397	mRNA processing	960	2	2.7	0.7541
941	GO:0009860	pollen tube growth	501	1	1.41	0.75751
942	GO:0046148	pigment biosynthetic process	501	1	1.41	0.75751
943	GO:0009699	phenylpropanoid biosynthetic process	507	1	1.43	0.7616
944	GO:0022618	ribonucleoprotein complex assembly	509	1	1.43	0.76295
945	GO:0007166	cell surface receptor signaling pathway	511	1	1.44	0.76429
946	GO:0071826	ribonucleoprotein complex subunit organi...	513	1	1.44	0.76563
947	GO:0006955	immune response	1425	3	4.01	0.76666
948	GO:0065009	regulation of molecular function	991	2	2.79	0.76953
949	GO:0022607	cellular component assembly	2287	5	6.44	0.77384
950	GO:0098660	inorganic ion transmembrane transport	1000	2	2.81	0.77385
951	GO:0046034	ATP metabolic process	526	1	1.48	0.77412
952	GO:0006399	tRNA metabolic process	529	1	1.49	0.77603
953	GO:0009205	purine ribonucleoside triphosphate metab...	532	1	1.5	0.77793
954	GO:0009152	purine ribonucleotide biosynthetic proce...	538	1	1.51	0.78168
955	GO:0009617	response to bacterium	1893	4	5.33	0.78202
956	GO:0009144	purine nucleoside triphosphate metabolic...	539	1	1.52	0.7823
957	GO:0009156	ribonucleoside monophosphate biosyntheti...	544	1	1.53	0.78537
958	GO:0031325	positive regulation of cellular metaboli...	1475	3	4.15	0.78653
959	GO:0009553	embryo sac development	548	1	1.54	0.78779
960	GO:0009735	response to cytokinin	1031	2	2.9	0.7882
961	GO:0009199	ribonucleoside triphosphate metabolic pr...	555	1	1.56	0.79197
962	GO:0046486	glycerolipid metabolic process	555	1	1.56	0.79197
963	GO:0006164	purine nucleotide biosynthetic process	556	1	1.56	0.79256
964	GO:0009124	nucleoside monophosphate biosynthetic pr...	561	1	1.58	0.79548
965	GO:0048285	organelle fission	563	1	1.58	0.79664
966	GO:0034660	ncRNA metabolic process	1051	2	2.96	0.79702
967	GO:0048518	positive regulation of biological proces...	2804	6	7.89	0.80422
968	GO:0072522	purine-containing compound biosynthetic ...	582	1	1.64	0.80732
969	GO:0009664	plant-type cell wall organization	583	1	1.64	0.80787
970	GO:0007017	microtubule-based process	584	1	1.64	0.80841
971	GO:0009141	nucleoside triphosphate metabolic proces...	584	1	1.64	0.80841
972	GO:0000278	mitotic cell cycle	589	1	1.66	0.81112
973	GO:0009932	cell tip growth	592	1	1.67	0.81272
974	GO:0071407	cellular response to organic cyclic comp...	593	1	1.67	0.81325
975	GO:0009893	positive regulation of metabolic process	1549	3	4.36	0.81337
976	GO:1901135	carbohydrate derivative metabolic proces...	2420	5	6.81	0.81394
977	GO:0009260	ribonucleotide biosynthetic process	599	1	1.69	0.81641
978	GO:0046390	ribose phosphate biosynthetic process	599	1	1.69	0.81641
979	GO:0019953	sexual reproduction	601	1	1.69	0.81745
980	GO:0006396	RNA processing	2003	4	5.64	0.81753
981	GO:0043207	response to external biotic stimulus	4094	9	11.52	0.81892
982	GO:0051707	response to other organism	4094	9	11.52	0.81892
983	GO:0051186	cofactor metabolic process	2009	4	5.65	0.81933
984	GO:0009126	purine nucleoside monophosphate metaboli...	616	1	1.73	0.82506
985	GO:0009167	purine ribonucleoside monophosphate meta...	616	1	1.73	0.82506
986	GO:0006793	phosphorus metabolic process	6123	14	17.23	0.82542
987	GO:0071554	cell wall organization or biogenesis	2464	5	6.94	0.8259
988	GO:0065003	protein-containing complex assembly	1594	3	4.49	0.82826
989	GO:0022402	cell cycle process	1131	2	3.18	0.82917
990	GO:0044703	multi-organism reproductive process	632	1	1.78	0.83284
991	GO:0009909	regulation of flower development	637	1	1.79	0.8352
992	GO:0009607	response to biotic stimulus	4175	9	11.75	0.83579
993	GO:0006644	phospholipid metabolic process	646	1	1.82	0.83936
994	GO:0009698	phenylpropanoid metabolic process	647	1	1.82	0.83982
995	GO:0043436	oxoacid metabolic process	4196	9	11.81	0.83996
996	GO:0006082	organic acid metabolic process	4200	9	11.82	0.84074
997	GO:0010228	vegetative to reproductive phase transit...	651	1	1.83	0.84163
998	GO:1901607	alpha-amino acid biosynthetic process	651	1	1.83	0.84163
999	GO:0051301	cell division	1178	2	3.32	0.84585
1000	GO:0009161	ribonucleoside monophosphate metabolic p...	673	1	1.89	0.85123
1001	GO:0006796	phosphate-containing compound metabolic ...	5885	13	16.56	0.85227
1002	GO:0000302	response to reactive oxygen species	676	1	1.9	0.85249
1003	GO:0016043	cellular component organization	8280	19	23.31	0.85551
1004	GO:0009123	nucleoside monophosphate metabolic proce...	690	1	1.94	0.85825
1005	GO:0009150	purine ribonucleotide metabolic process	691	1	1.94	0.85865
1006	GO:0048580	regulation of post-embryonic development	1224	2	3.45	0.86074
1007	GO:0007010	cytoskeleton organization	701	1	1.97	0.86262
1008	GO:0008380	RNA splicing	717	1	2.02	0.86873
1009	GO:0016071	mRNA metabolic process	1251	2	3.52	0.86885
1010	GO:0044281	small molecule metabolic process	5996	13	16.88	0.86925
1011	GO:0043933	protein-containing complex subunit organ...	1744	3	4.91	0.87078
1012	GO:0006163	purine nucleotide metabolic process	724	1	2.04	0.87132
1013	GO:0072594	establishment of protein localization to...	727	1	2.05	0.87241
1014	GO:0008652	cellular amino acid biosynthetic process	732	1	2.06	0.87422
1015	GO:0009108	coenzyme biosynthetic process	733	1	2.06	0.87457
1016	GO:0009165	nucleotide biosynthetic process	735	1	2.07	0.87529
1017	GO:1901293	nucleoside phosphate biosynthetic proces...	751	1	2.11	0.88084
1018	GO:0009814	defense response, incompatible interacti...	752	1	2.12	0.88118
1019	GO:0016042	lipid catabolic process	754	1	2.12	0.88185
1020	GO:0009259	ribonucleotide metabolic process	755	1	2.13	0.88219
1021	GO:0044270	cellular nitrogen compound catabolic pro...	766	1	2.16	0.88582
1022	GO:0051726	regulation of cell cycle	767	1	2.16	0.88614
1023	GO:0046700	heterocycle catabolic process	769	1	2.16	0.88679
1024	GO:0071555	cell wall organization	1813	3	5.1	0.88703
1025	GO:0090407	organophosphate biosynthetic process	1322	2	3.72	0.88817
1026	GO:0009408	response to heat	774	1	2.18	0.88839
1027	GO:0007049	cell cycle	1821	3	5.13	0.88879
1028	GO:0009738	abscisic acid-activated signaling pathwa...	798	1	2.25	0.89576
1029	GO:0033365	protein localization to organelle	818	1	2.3	0.90154
1030	GO:0072521	purine-containing compound metabolic pro...	818	1	2.3	0.90154
1031	GO:0071702	organic substance transport	4149	8	11.68	0.90217
1032	GO:0019439	aromatic compound catabolic process	840	1	2.36	0.90752
1033	GO:0019693	ribose phosphate metabolic process	842	1	2.37	0.90805
1034	GO:0019637	organophosphate metabolic process	1918	3	5.4	0.90827
1035	GO:0044419	interspecies interaction between organis...	848	1	2.39	0.90961
1036	GO:0034622	cellular protein-containing complex asse...	1428	2	4.02	0.91217
1037	GO:0006281	DNA repair	868	1	2.44	0.91461
1038	GO:1901361	organic cyclic compound catabolic proces...	868	1	2.44	0.91461
1039	GO:0045229	external encapsulating structure organiz...	1956	3	5.51	0.91503
1040	GO:0055086	nucleobase-containing small molecule met...	1451	2	4.08	0.9167
1041	GO:0019752	carboxylic acid metabolic process	3823	7	10.76	0.91677
1042	GO:0045893	positive regulation of transcription, DN...	909	1	2.56	0.92404
1043	GO:1902680	positive regulation of RNA biosynthetic ...	909	1	2.56	0.92404
1044	GO:1903508	positive regulation of nucleic acid-temp...	909	1	2.56	0.92404
1045	GO:0051254	positive regulation of RNA metabolic pro...	939	1	2.64	0.93027
1046	GO:0014070	response to organic cyclic compound	1528	2	4.3	0.93032
1047	GO:0006886	intracellular protein transport	1541	2	4.34	0.93241
1048	GO:0006974	cellular response to DNA damage stimulus	958	1	2.7	0.93395
1049	GO:0010557	positive regulation of macromolecule bio...	986	1	2.78	0.93902
1050	GO:0010628	positive regulation of gene expression	1003	1	2.82	0.94191
1051	GO:0045935	positive regulation of nucleobase-contai...	1006	1	2.83	0.94241
1052	GO:2000241	regulation of reproductive process	1014	1	2.85	0.94371
1053	GO:0006732	coenzyme metabolic process	1030	1	2.9	0.94622
1054	GO:0031328	positive regulation of cellular biosynth...	1058	1	2.98	0.95036
1055	GO:0051188	cofactor biosynthetic process	1063	1	2.99	0.95106
1056	GO:0009117	nucleotide metabolic process	1064	1	2.99	0.9512
1057	GO:0006952	defense response	5519	10	15.53	0.95205
1058	GO:0006753	nucleoside phosphate metabolic process	1076	1	3.03	0.95285
1059	GO:0009891	positive regulation of biosynthetic proc...	1076	1	3.03	0.95285
1060	GO:1901605	alpha-amino acid metabolic process	1110	1	3.12	0.95722
1061	GO:0034613	cellular protein localization	1741	2	4.9	0.95789
1062	GO:0015031	protein transport	2365	3	6.66	0.9639
1063	GO:0017144	drug metabolic process	2373	3	6.68	0.96452
1064	GO:0045184	establishment of protein localization	2388	3	6.72	0.96565
1065	GO:0070727	cellular macromolecule localization	1848	2	5.2	0.96745
1066	GO:0046907	intracellular transport	1851	2	5.21	0.96769
1067	GO:0051641	cellular localization	2487	3	7	0.97232
1068	GO:0051649	establishment of localization in cell	1955	2	5.5	0.97491
1069	GO:0008104	protein localization	2552	3	7.18	0.97601
1070	GO:0015833	peptide transport	2590	3	7.29	0.97795
1071	GO:0050832	defense response to fungus	1346	1	3.79	0.97824
1072	GO:0042886	amide transport	2626	3	7.39	0.97965
1073	GO:0010038	response to metal ion	2107	2	5.93	0.98275
1074	GO:0042742	defense response to bacterium	1540	1	4.33	0.98754
1075	GO:0046686	response to cadmium ion	1565	1	4.41	0.9884
1076	GO:0098542	defense response to other organism	2946	3	8.29	0.99015
1077	GO:0009620	response to fungus	1624	1	4.57	0.99021
1078	GO:0006520	cellular amino acid metabolic process	1630	1	4.59	0.99038
1079	GO:0033036	macromolecule localization	3325	3	9.36	0.99595
1080	GO:0008150	biological_process	76739	216	216	1
1081	GO:0000002	mitochondrial genome maintenance	12	0	0.03	1
1082	GO:0000012	single strand break repair	4	0	0.01	1
1083	GO:0000018	regulation of DNA recombination	43	0	0.12	1
1084	GO:0000019	regulation of mitotic recombination	4	0	0.01	1
1085	GO:0000023	maltose metabolic process	18	0	0.05	1
1086	GO:0000024	maltose biosynthetic process	6	0	0.02	1
1087	GO:0000025	maltose catabolic process	7	0	0.02	1
1088	GO:0000028	ribosomal small subunit assembly	92	0	0.26	1
1089	GO:0000032	cell wall mannoprotein biosynthetic proc...	4	0	0.01	1
1090	GO:0000041	transition metal ion transport	327	0	0.92	1
1091	GO:0000045	autophagosome assembly	10	0	0.03	1
1092	GO:0000050	urea cycle	2	0	0.01	1
1093	GO:0000054	ribosomal subunit export from nucleus	11	0	0.03	1
1094	GO:0000055	ribosomal large subunit export from nucl...	11	0	0.03	1
1095	GO:0000056	ribosomal small subunit export from nucl...	2	0	0.01	1
1096	GO:0000060	protein import into nucleus, translocati...	36	0	0.1	1
1097	GO:0000070	mitotic sister chromatid segregation	87	0	0.24	1
1098	GO:0000075	cell cycle checkpoint	71	0	0.2	1
1099	GO:0000076	DNA replication checkpoint	17	0	0.05	1
1100	GO:0000077	DNA damage checkpoint	15	0	0.04	1
1101	GO:0000079	regulation of cyclin-dependent protein s...	159	0	0.45	1
1102	GO:0000082	G1/S transition of mitotic cell cycle	19	0	0.05	1
1103	GO:0000086	G2/M transition of mitotic cell cycle	63	0	0.18	1
1104	GO:0000087	mitotic M phase	5	0	0.01	1
1105	GO:0000096	sulfur amino acid metabolic process	248	0	0.7	1
1106	GO:0000097	sulfur amino acid biosynthetic process	156	0	0.44	1
1107	GO:0000098	sulfur amino acid catabolic process	10	0	0.03	1
1108	GO:0000103	sulfate assimilation	49	0	0.14	1
1109	GO:0000105	histidine biosynthetic process	43	0	0.12	1
1110	GO:0000154	rRNA modification	42	0	0.12	1
1111	GO:0000162	tryptophan biosynthetic process	74	0	0.21	1
1112	GO:0000169	activation of MAPK activity involved in ...	2	0	0.01	1
1113	GO:0000183	chromatin silencing at rDNA	6	0	0.02	1
1114	GO:0000184	nuclear-transcribed mRNA catabolic proce...	52	0	0.15	1
1115	GO:0000186	activation of MAPKK activity	17	0	0.05	1
1116	GO:0000187	activation of MAPK activity	2	0	0.01	1
1117	GO:0000209	protein polyubiquitination	292	0	0.82	1
1118	GO:0000212	meiotic spindle organization	16	0	0.05	1
1119	GO:0000226	microtubule cytoskeleton organization	338	0	0.95	1
1120	GO:0000237	leptotene	2	0	0.01	1
1121	GO:0000238	zygotene	2	0	0.01	1
1122	GO:0000244	spliceosomal tri-snRNP complex assembly	28	0	0.08	1
1123	GO:0000245	spliceosomal complex assembly	91	0	0.26	1
1124	GO:0000255	allantoin metabolic process	13	0	0.04	1
1125	GO:0000256	allantoin catabolic process	11	0	0.03	1
1126	GO:0000266	mitochondrial fission	30	0	0.08	1
1127	GO:0000270	peptidoglycan metabolic process	2	0	0.01	1
1128	GO:0000272	polysaccharide catabolic process	662	0	1.86	1
1129	GO:0000279	M phase	7	0	0.02	1
1130	GO:0000281	mitotic cytokinesis	189	0	0.53	1
1131	GO:0000288	nuclear-transcribed mRNA catabolic proce...	100	0	0.28	1
1132	GO:0000289	nuclear-transcribed mRNA poly(A) tail sh...	31	0	0.09	1
1133	GO:0000290	deadenylation-dependent decapping of nuc...	15	0	0.04	1
1134	GO:0000291	nuclear-transcribed mRNA catabolic proce...	21	0	0.06	1
1135	GO:0000301	retrograde transport, vesicle recycling ...	8	0	0.02	1
1136	GO:0000303	response to superoxide	73	0	0.21	1
1137	GO:0000304	response to singlet oxygen	35	0	0.1	1
1138	GO:0000305	response to oxygen radical	73	0	0.21	1
1139	GO:0000338	protein deneddylation	18	0	0.05	1
1140	GO:0000349	generation of catalytic spliceosome for ...	9	0	0.03	1
1141	GO:0000350	generation of catalytic spliceosome for ...	6	0	0.02	1
1142	GO:0000354	cis assembly of pre-catalytic spliceosom...	2	0	0.01	1
1143	GO:0000372	Group I intron splicing	2	0	0.01	1
1144	GO:0000373	Group II intron splicing	26	0	0.07	1
1145	GO:0000375	RNA splicing, via transesterification re...	486	0	1.37	1
1146	GO:0000376	RNA splicing, via transesterification re...	2	0	0.01	1
1147	GO:0000377	RNA splicing, via transesterification re...	486	0	1.37	1
1148	GO:0000379	tRNA-type intron splice site recognition...	3	0	0.01	1
1149	GO:0000380	alternative mRNA splicing, via spliceoso...	59	0	0.17	1
1150	GO:0000381	regulation of alternative mRNA splicing,...	21	0	0.06	1
1151	GO:0000387	spliceosomal snRNP assembly	71	0	0.2	1
1152	GO:0000389	mRNA 3'-splice site recognition	3	0	0.01	1
1153	GO:0000393	spliceosomal conformational changes to g...	15	0	0.04	1
1154	GO:0000394	RNA splicing, via endonucleolytic cleava...	29	0	0.08	1
1155	GO:0000395	mRNA 5'-splice site recognition	7	0	0.02	1
1156	GO:0000398	mRNA splicing, via spliceosome	462	0	1.3	1
1157	GO:0000412	histone peptidyl-prolyl isomerization	7	0	0.02	1
1158	GO:0000413	protein peptidyl-prolyl isomerization	115	0	0.32	1
1159	GO:0000422	autophagy of mitochondrion	3	0	0.01	1
1160	GO:0000447	endonucleolytic cleavage in ITS1 to sepa...	28	0	0.08	1
1161	GO:0000451	rRNA 2'-O-methylation	10	0	0.03	1
1162	GO:0000453	enzyme-directed rRNA 2'-O-methylation	10	0	0.03	1
1163	GO:0000455	enzyme-directed rRNA pseudouridine synth...	9	0	0.03	1
1164	GO:0000459	exonucleolytic trimming involved in rRNA...	14	0	0.04	1
1165	GO:0000460	maturation of 5.8S rRNA	54	0	0.15	1
1166	GO:0000461	endonucleolytic cleavage to generate mat...	21	0	0.06	1
1167	GO:0000462	maturation of SSU-rRNA from tricistronic...	84	0	0.24	1
1168	GO:0000466	maturation of 5.8S rRNA from tricistroni...	48	0	0.14	1
1169	GO:0000467	exonucleolytic trimming to generate matu...	14	0	0.04	1
1170	GO:0000469	cleavage involved in rRNA processing	60	0	0.17	1
1171	GO:0000478	endonucleolytic cleavage involved in rRN...	41	0	0.12	1
1172	GO:0000479	endonucleolytic cleavage of tricistronic...	28	0	0.08	1
1173	GO:0000488	maturation of LSU-rRNA from tetracistron...	2	0	0.01	1
1174	GO:0000489	maturation of SSU-rRNA from tetracistron...	2	0	0.01	1
1175	GO:0000491	small nucleolar ribonucleoprotein comple...	4	0	0.01	1
1176	GO:0000492	box C/D snoRNP assembly	4	0	0.01	1
1177	GO:0000578	embryonic axis specification	56	0	0.16	1
1178	GO:0000706	meiotic DNA double-strand break processi...	4	0	0.01	1
1179	GO:0000707	meiotic DNA recombinase assembly	6	0	0.02	1
1180	GO:0000710	meiotic mismatch repair	22	0	0.06	1
1181	GO:0000712	resolution of meiotic recombination inte...	25	0	0.07	1
1182	GO:0000715	nucleotide-excision repair, DNA damage r...	6	0	0.02	1
1183	GO:0000719	photoreactive repair	8	0	0.02	1
1184	GO:0000723	telomere maintenance	125	0	0.35	1
1185	GO:0000724	double-strand break repair via homologou...	136	0	0.38	1
1186	GO:0000725	recombinational repair	141	0	0.4	1
1187	GO:0000726	non-recombinational repair	41	0	0.12	1
1188	GO:0000727	double-strand break repair via break-ind...	7	0	0.02	1
1189	GO:0000729	DNA double-strand break processing	12	0	0.03	1
1190	GO:0000730	DNA recombinase assembly	23	0	0.06	1
1191	GO:0000731	DNA synthesis involved in DNA repair	15	0	0.04	1
1192	GO:0000737	DNA catabolic process, endonucleolytic	6	0	0.02	1
1193	GO:0000738	DNA catabolic process, exonucleolytic	2	0	0.01	1
1194	GO:0000740	nuclear membrane fusion	4	0	0.01	1
1195	GO:0000741	karyogamy	109	0	0.31	1
1196	GO:0000769	syncytium formation by mitosis without c...	8	0	0.02	1
1197	GO:0000819	sister chromatid segregation	153	0	0.43	1
1198	GO:0000820	regulation of glutamine family amino aci...	11	0	0.03	1
1199	GO:0000821	regulation of arginine metabolic process	3	0	0.01	1
1200	GO:0000910	cytokinesis	296	0	0.83	1
1201	GO:0000911	cytokinesis by cell plate formation	139	0	0.39	1
1202	GO:0000912	assembly of actomyosin apparatus involve...	21	0	0.06	1
1203	GO:0000913	preprophase band assembly	13	0	0.04	1
1204	GO:0000914	phragmoplast assembly	21	0	0.06	1
1205	GO:0000917	division septum assembly	17	0	0.05	1
1206	GO:0000918	division septum site selection	3	0	0.01	1
1207	GO:0000919	cell plate assembly	59	0	0.17	1
1208	GO:0000956	nuclear-transcribed mRNA catabolic proce...	193	0	0.54	1
1209	GO:0000957	mitochondrial RNA catabolic process	7	0	0.02	1
1210	GO:0000963	mitochondrial RNA processing	13	0	0.04	1
1211	GO:0000966	RNA 5'-end processing	10	0	0.03	1
1212	GO:0000972	transcription-dependent tethering of RNA...	12	0	0.03	1
1213	GO:0000973	posttranscriptional tethering of RNA pol...	12	0	0.03	1
1214	GO:0001060	transcription by RNA polymerase V	2	0	0.01	1
1215	GO:0001112	DNA-templated transcriptional open compl...	5	0	0.01	1
1216	GO:0001113	transcriptional open complex formation a...	5	0	0.01	1
1217	GO:0001120	protein-DNA complex remodeling	5	0	0.01	1
1218	GO:0001172	transcription, RNA-templated	28	0	0.08	1
1219	GO:0001408	guanine nucleotide transport	3	0	0.01	1
1220	GO:0001504	neurotransmitter uptake	9	0	0.03	1
1221	GO:0001505	regulation of neurotransmitter levels	155	0	0.44	1
1222	GO:0001522	pseudouridine synthesis	65	0	0.18	1
1223	GO:0001560	regulation of cell growth by extracellul...	7	0	0.02	1
1224	GO:0001561	fatty acid alpha-oxidation	6	0	0.02	1
1225	GO:0001578	microtubule bundle formation	15	0	0.04	1
1226	GO:0001666	response to hypoxia	272	0	0.77	1
1227	GO:0001678	cellular glucose homeostasis	55	0	0.15	1
1228	GO:0001682	tRNA 5'-leader removal	8	0	0.02	1
1229	GO:0001708	cell fate specification	124	0	0.35	1
1230	GO:0001709	cell fate determination	24	0	0.07	1
1231	GO:0001731	formation of translation preinitiation c...	60	0	0.17	1
1232	GO:0001732	formation of cytoplasmic translation ini...	2	0	0.01	1
1233	GO:0001736	establishment of planar polarity	13	0	0.04	1
1234	GO:0001738	morphogenesis of a polarized epithelium	13	0	0.04	1
1235	GO:0001763	morphogenesis of a branching structure	96	0	0.27	1
1236	GO:0001778	plasma membrane repair	2	0	0.01	1
1237	GO:0001789	G-protein coupled receptor signaling pat...	2	0	0.01	1
1238	GO:0001881	receptor recycling	4	0	0.01	1
1239	GO:0001887	selenium compound metabolic process	14	0	0.04	1
1240	GO:0001906	cell killing	475	0	1.34	1
1241	GO:0001927	exocyst assembly	7	0	0.02	1
1242	GO:0001933	negative regulation of protein phosphory...	47	0	0.13	1
1243	GO:0001944	vasculature development	96	0	0.27	1
1244	GO:0002009	morphogenesis of an epithelium	13	0	0.04	1
1245	GO:0002084	protein depalmitoylation	25	0	0.07	1
1246	GO:0002100	tRNA wobble adenosine to inosine editing	3	0	0.01	1
1247	GO:0002103	endonucleolytic cleavage of tetracistron...	5	0	0.01	1
1248	GO:0002119	nematode larval development	7	0	0.02	1
1249	GO:0002128	tRNA nucleoside ribose methylation	2	0	0.01	1
1250	GO:0002143	tRNA wobble position uridine thiolation	4	0	0.01	1
1251	GO:0002164	larval development	7	0	0.02	1
1252	GO:0002183	cytoplasmic translational initiation	62	0	0.17	1
1253	GO:0002213	defense response to insect	103	0	0.29	1
1254	GO:0002220	innate immune response activating cell s...	2	0	0.01	1
1255	GO:0002221	pattern recognition receptor signaling p...	8	0	0.02	1
1256	GO:0002229	defense response to oomycetes	65	0	0.18	1
1257	GO:0002230	positive regulation of defense response ...	22	0	0.06	1
1258	GO:0002238	response to molecule of fungal origin	10	0	0.03	1
1259	GO:0002239	response to oomycetes	90	0	0.25	1
1260	GO:0002240	response to molecule of oomycetes origin	9	0	0.03	1
1261	GO:0002429	immune response-activating cell surface ...	2	0	0.01	1
1262	GO:0002532	production of molecular mediator involve...	4	0	0.01	1
1263	GO:0002538	arachidonic acid metabolite production i...	4	0	0.01	1
1264	GO:0002540	leukotriene production involved in infla...	4	0	0.01	1
1265	GO:0002679	respiratory burst involved in defense re...	21	0	0.06	1
1266	GO:0002752	cell surface pattern recognition recepto...	2	0	0.01	1
1267	GO:0002757	immune response-activating signal transd...	8	0	0.02	1
1268	GO:0002758	innate immune response-activating signal...	8	0	0.02	1
1269	GO:0002764	immune response-regulating signaling pat...	16	0	0.05	1
1270	GO:0002768	immune response-regulating cell surface ...	2	0	0.01	1
1271	GO:0002790	peptide secretion	93	0	0.26	1
1272	GO:0002833	positive regulation of response to bioti...	52	0	0.15	1
1273	GO:0002938	tRNA guanine ribose methylation	2	0	0.01	1
1274	GO:0002943	tRNA dihydrouridine synthesis	10	0	0.03	1
1275	GO:0002949	tRNA threonylcarbamoyladenosine modifica...	4	0	0.01	1
1276	GO:0003032	detection of oxygen	19	0	0.05	1
1277	GO:0003156	regulation of animal organ formation	5	0	0.01	1
1278	GO:0003333	amino acid transmembrane transport	89	0	0.25	1
1279	GO:0005513	detection of calcium ion	27	0	0.08	1
1280	GO:0005977	glycogen metabolic process	27	0	0.08	1
1281	GO:0005978	glycogen biosynthetic process	27	0	0.08	1
1282	GO:0005983	starch catabolic process	76	0	0.21	1
1283	GO:0005986	sucrose biosynthetic process	60	0	0.17	1
1284	GO:0005987	sucrose catabolic process	14	0	0.04	1
1285	GO:0005991	trehalose metabolic process	82	0	0.23	1
1286	GO:0005992	trehalose biosynthetic process	75	0	0.21	1
1287	GO:0005993	trehalose catabolic process	5	0	0.01	1
1288	GO:0005997	xylulose metabolic process	2	0	0.01	1
1289	GO:0006000	fructose metabolic process	21	0	0.06	1
1290	GO:0006002	fructose 6-phosphate metabolic process	41	0	0.12	1
1291	GO:0006003	fructose 2,6-bisphosphate metabolic proc...	6	0	0.02	1
1292	GO:0006004	fucose metabolic process	6	0	0.02	1
1293	GO:0006005	L-fucose biosynthetic process	2	0	0.01	1
1294	GO:0006006	glucose metabolic process	100	0	0.28	1
1295	GO:0006007	glucose catabolic process	5	0	0.01	1
1296	GO:0006011	UDP-glucose metabolic process	13	0	0.04	1
1297	GO:0006012	galactose metabolic process	105	0	0.3	1
1298	GO:0006013	mannose metabolic process	22	0	0.06	1
1299	GO:0006014	D-ribose metabolic process	50	0	0.14	1
1300	GO:0006020	inositol metabolic process	46	0	0.13	1
1301	GO:0006021	inositol biosynthetic process	19	0	0.05	1
1302	GO:0006022	aminoglycan metabolic process	97	0	0.27	1
1303	GO:0006023	aminoglycan biosynthetic process	27	0	0.08	1
1304	GO:0006024	glycosaminoglycan biosynthetic process	27	0	0.08	1
1305	GO:0006026	aminoglycan catabolic process	70	0	0.2	1
1306	GO:0006029	proteoglycan metabolic process	17	0	0.05	1
1307	GO:0006030	chitin metabolic process	70	0	0.2	1
1308	GO:0006032	chitin catabolic process	70	0	0.2	1
1309	GO:0006040	amino sugar metabolic process	113	0	0.32	1
1310	GO:0006041	glucosamine metabolic process	4	0	0.01	1
1311	GO:0006042	glucosamine biosynthetic process	4	0	0.01	1
1312	GO:0006044	N-acetylglucosamine metabolic process	4	0	0.01	1
1313	GO:0006047	UDP-N-acetylglucosamine metabolic proces...	25	0	0.07	1
1314	GO:0006048	UDP-N-acetylglucosamine biosynthetic pro...	25	0	0.07	1
1315	GO:0006056	mannoprotein metabolic process	4	0	0.01	1
1316	GO:0006057	mannoprotein biosynthetic process	4	0	0.01	1
1317	GO:0006059	hexitol metabolic process	2	0	0.01	1
1318	GO:0006063	uronic acid metabolic process	10	0	0.03	1
1319	GO:0006065	UDP-glucuronate biosynthetic process	14	0	0.04	1
1320	GO:0006066	alcohol metabolic process	499	0	1.4	1
1321	GO:0006067	ethanol metabolic process	4	0	0.01	1
1322	GO:0006069	ethanol oxidation	4	0	0.01	1
1323	GO:0006071	glycerol metabolic process	121	0	0.34	1
1324	GO:0006072	glycerol-3-phosphate metabolic process	28	0	0.08	1
1325	GO:0006074	(1->3)-beta-D-glucan metabolic process	66	0	0.19	1
1326	GO:0006075	(1->3)-beta-D-glucan biosynthetic proces...	59	0	0.17	1
1327	GO:0006076	(1->3)-beta-D-glucan catabolic process	7	0	0.02	1
1328	GO:0006080	substituted mannan metabolic process	2	0	0.01	1
1329	GO:0006083	acetate metabolic process	5	0	0.01	1
1330	GO:0006084	acetyl-CoA metabolic process	129	0	0.36	1
1331	GO:0006085	acetyl-CoA biosynthetic process	52	0	0.15	1
1332	GO:0006086	acetyl-CoA biosynthetic process from pyr...	31	0	0.09	1
1333	GO:0006090	pyruvate metabolic process	323	0	0.91	1
1334	GO:0006094	gluconeogenesis	46	0	0.13	1
1335	GO:0006096	glycolytic process	273	0	0.77	1
1336	GO:0006097	glyoxylate cycle	34	0	0.1	1
1337	GO:0006098	pentose-phosphate shunt	122	0	0.34	1
1338	GO:0006099	tricarboxylic acid cycle	214	0	0.6	1
1339	GO:0006101	citrate metabolic process	214	0	0.6	1
1340	GO:0006102	isocitrate metabolic process	46	0	0.13	1
1341	GO:0006104	succinyl-CoA metabolic process	10	0	0.03	1
1342	GO:0006105	succinate metabolic process	19	0	0.05	1
1343	GO:0006106	fumarate metabolic process	9	0	0.03	1
1344	GO:0006107	oxaloacetate metabolic process	6	0	0.02	1
1345	GO:0006108	malate metabolic process	59	0	0.17	1
1346	GO:0006109	regulation of carbohydrate metabolic pro...	173	0	0.49	1
1347	GO:0006110	regulation of glycolytic process	3	0	0.01	1
1348	GO:0006112	energy reserve metabolic process	27	0	0.08	1
1349	GO:0006114	glycerol biosynthetic process	6	0	0.02	1
1350	GO:0006116	NADH oxidation	6	0	0.02	1
1351	GO:0006119	oxidative phosphorylation	101	0	0.28	1
1352	GO:0006120	mitochondrial electron transport, NADH t...	33	0	0.09	1
1353	GO:0006121	mitochondrial electron transport, succin...	27	0	0.08	1
1354	GO:0006122	mitochondrial electron transport, ubiqui...	32	0	0.09	1
1355	GO:0006123	mitochondrial electron transport, cytoch...	7	0	0.02	1
1356	GO:0006127	glycerophosphate shuttle	6	0	0.02	1
1357	GO:0006140	regulation of nucleotide metabolic proce...	22	0	0.06	1
1358	GO:0006144	purine nucleobase metabolic process	64	0	0.18	1
1359	GO:0006145	purine nucleobase catabolic process	18	0	0.05	1
1360	GO:0006148	inosine catabolic process	8	0	0.02	1
1361	GO:0006152	purine nucleoside catabolic process	19	0	0.05	1
1362	GO:0006154	adenosine catabolic process	5	0	0.01	1
1363	GO:0006165	nucleoside diphosphate phosphorylation	279	0	0.79	1
1364	GO:0006166	purine ribonucleoside salvage	11	0	0.03	1
1365	GO:0006167	AMP biosynthetic process	32	0	0.09	1
1366	GO:0006168	adenine salvage	17	0	0.05	1
1367	GO:0006169	adenosine salvage	9	0	0.03	1
1368	GO:0006175	dATP biosynthetic process	3	0	0.01	1
1369	GO:0006176	dATP biosynthetic process from ADP	3	0	0.01	1
1370	GO:0006177	GMP biosynthetic process	9	0	0.03	1
1371	GO:0006178	guanine salvage	2	0	0.01	1
1372	GO:0006182	cGMP biosynthetic process	7	0	0.02	1
1373	GO:0006183	GTP biosynthetic process	6	0	0.02	1
1374	GO:0006188	IMP biosynthetic process	46	0	0.13	1
1375	GO:0006189	'de novo' IMP biosynthetic process	39	0	0.11	1
1376	GO:0006195	purine nucleotide catabolic process	4	0	0.01	1
1377	GO:0006203	dGTP catabolic process	4	0	0.01	1
1378	GO:0006206	pyrimidine nucleobase metabolic process	98	0	0.28	1
1379	GO:0006207	'de novo' pyrimidine nucleobase biosynth...	40	0	0.11	1
1380	GO:0006208	pyrimidine nucleobase catabolic process	13	0	0.04	1
1381	GO:0006212	uracil catabolic process	13	0	0.04	1
1382	GO:0006213	pyrimidine nucleoside metabolic process	120	0	0.34	1
1383	GO:0006216	cytidine catabolic process	9	0	0.03	1
1384	GO:0006218	uridine catabolic process	6	0	0.02	1
1385	GO:0006220	pyrimidine nucleotide metabolic process	94	0	0.26	1
1386	GO:0006221	pyrimidine nucleotide biosynthetic proce...	88	0	0.25	1
1387	GO:0006222	UMP biosynthetic process	39	0	0.11	1
1388	GO:0006226	dUMP biosynthetic process	2	0	0.01	1
1389	GO:0006228	UTP biosynthetic process	6	0	0.02	1
1390	GO:0006231	dTMP biosynthetic process	8	0	0.02	1
1391	GO:0006241	CTP biosynthetic process	29	0	0.08	1
1392	GO:0006264	mitochondrial DNA replication	4	0	0.01	1
1393	GO:0006265	DNA topological change	51	0	0.14	1
1394	GO:0006266	DNA ligation	11	0	0.03	1
1395	GO:0006268	DNA unwinding involved in DNA replicatio...	37	0	0.1	1
1396	GO:0006269	DNA replication, synthesis of RNA primer	18	0	0.05	1
1397	GO:0006271	DNA strand elongation involved in DNA re...	18	0	0.05	1
1398	GO:0006273	lagging strand elongation	5	0	0.01	1
1399	GO:0006275	regulation of DNA replication	93	0	0.26	1
1400	GO:0006278	RNA-dependent DNA biosynthetic process	41	0	0.12	1
1401	GO:0006282	regulation of DNA repair	23	0	0.06	1
1402	GO:0006287	base-excision repair, gap-filling	2	0	0.01	1
1403	GO:0006289	nucleotide-excision repair	68	0	0.19	1
1404	GO:0006290	pyrimidine dimer repair	16	0	0.05	1
1405	GO:0006294	nucleotide-excision repair, preincision ...	2	0	0.01	1
1406	GO:0006296	nucleotide-excision repair, DNA incision...	2	0	0.01	1
1407	GO:0006297	nucleotide-excision repair, DNA gap fill...	2	0	0.01	1
1408	GO:0006298	mismatch repair	49	0	0.14	1
1409	GO:0006301	postreplication repair	46	0	0.13	1
1410	GO:0006302	double-strand break repair	192	0	0.54	1
1411	GO:0006303	double-strand break repair via nonhomolo...	33	0	0.09	1
1412	GO:0006304	DNA modification	187	0	0.53	1
1413	GO:0006305	DNA alkylation	166	0	0.47	1
1414	GO:0006306	DNA methylation	166	0	0.47	1
1415	GO:0006308	DNA catabolic process	25	0	0.07	1
1416	GO:0006311	meiotic gene conversion	4	0	0.01	1
1417	GO:0006312	mitotic recombination	43	0	0.12	1
1418	GO:0006323	DNA packaging	160	0	0.45	1
1419	GO:0006333	chromatin assembly or disassembly	169	0	0.48	1
1420	GO:0006334	nucleosome assembly	97	0	0.27	1
1421	GO:0006336	DNA replication-independent nucleosome a...	4	0	0.01	1
1422	GO:0006342	chromatin silencing	204	0	0.57	1
1423	GO:0006344	maintenance of chromatin silencing	9	0	0.03	1
1424	GO:0006346	methylation-dependent chromatin silencin...	64	0	0.18	1
1425	GO:0006349	regulation of gene expression by genetic...	67	0	0.19	1
1426	GO:0006352	DNA-templated transcription, initiation	211	0	0.59	1
1427	GO:0006353	DNA-templated transcription, termination	27	0	0.08	1
1428	GO:0006359	regulation of transcription by RNA polym...	15	0	0.04	1
1429	GO:0006360	transcription by RNA polymerase I	6	0	0.02	1
1430	GO:0006367	transcription initiation from RNA polyme...	71	0	0.2	1
1431	GO:0006369	termination of RNA polymerase II transcr...	4	0	0.01	1
1432	GO:0006370	7-methylguanosine mRNA capping	24	0	0.07	1
1433	GO:0006376	mRNA splice site selection	26	0	0.07	1
1434	GO:0006378	mRNA polyadenylation	45	0	0.13	1
1435	GO:0006379	mRNA cleavage	28	0	0.08	1
1436	GO:0006382	adenosine to inosine editing	3	0	0.01	1
1437	GO:0006383	transcription by RNA polymerase III	26	0	0.07	1
1438	GO:0006384	transcription initiation from RNA polyme...	7	0	0.02	1
1439	GO:0006388	tRNA splicing, via endonucleolytic cleav...	15	0	0.04	1
1440	GO:0006401	RNA catabolic process	297	0	0.84	1
1441	GO:0006402	mRNA catabolic process	238	0	0.67	1
1442	GO:0006407	rRNA export from nucleus	20	0	0.06	1
1443	GO:0006409	tRNA export from nucleus	10	0	0.03	1
1444	GO:0006415	translational termination	55	0	0.15	1
1445	GO:0006418	tRNA aminoacylation for protein translat...	252	0	0.71	1
1446	GO:0006419	alanyl-tRNA aminoacylation	9	0	0.03	1
1447	GO:0006420	arginyl-tRNA aminoacylation	10	0	0.03	1
1448	GO:0006421	asparaginyl-tRNA aminoacylation	17	0	0.05	1
1449	GO:0006422	aspartyl-tRNA aminoacylation	10	0	0.03	1
1450	GO:0006423	cysteinyl-tRNA aminoacylation	13	0	0.04	1
1451	GO:0006424	glutamyl-tRNA aminoacylation	26	0	0.07	1
1452	GO:0006425	glutaminyl-tRNA aminoacylation	9	0	0.03	1
1453	GO:0006426	glycyl-tRNA aminoacylation	13	0	0.04	1
1454	GO:0006427	histidyl-tRNA aminoacylation	7	0	0.02	1
1455	GO:0006428	isoleucyl-tRNA aminoacylation	13	0	0.04	1
1456	GO:0006429	leucyl-tRNA aminoacylation	5	0	0.01	1
1457	GO:0006430	lysyl-tRNA aminoacylation	12	0	0.03	1
1458	GO:0006431	methionyl-tRNA aminoacylation	5	0	0.01	1
1459	GO:0006432	phenylalanyl-tRNA aminoacylation	21	0	0.06	1
1460	GO:0006433	prolyl-tRNA aminoacylation	18	0	0.05	1
1461	GO:0006434	seryl-tRNA aminoacylation	10	0	0.03	1
1462	GO:0006435	threonyl-tRNA aminoacylation	9	0	0.03	1
1463	GO:0006436	tryptophanyl-tRNA aminoacylation	16	0	0.05	1
1464	GO:0006438	valyl-tRNA aminoacylation	2	0	0.01	1
1465	GO:0006446	regulation of translational initiation	116	0	0.33	1
1466	GO:0006449	regulation of translational termination	12	0	0.03	1
1467	GO:0006450	regulation of translational fidelity	7	0	0.02	1
1468	GO:0006452	translational frameshifting	12	0	0.03	1
1469	GO:0006458	'de novo' protein folding	14	0	0.04	1
1470	GO:0006465	signal peptide processing	76	0	0.21	1
1471	GO:0006469	negative regulation of protein kinase ac...	43	0	0.12	1
1472	GO:0006471	protein ADP-ribosylation	18	0	0.05	1
1473	GO:0006474	N-terminal protein amino acid acetylatio...	20	0	0.06	1
1474	GO:0006476	protein deacetylation	88	0	0.25	1
1475	GO:0006481	C-terminal protein methylation	2	0	0.01	1
1476	GO:0006482	protein demethylation	19	0	0.05	1
1477	GO:0006487	protein N-linked glycosylation	124	0	0.35	1
1478	GO:0006488	dolichol-linked oligosaccharide biosynth...	10	0	0.03	1
1479	GO:0006490	oligosaccharide-lipid intermediate biosy...	17	0	0.05	1
1480	GO:0006491	N-glycan processing	36	0	0.1	1
1481	GO:0006493	protein O-linked glycosylation	26	0	0.07	1
1482	GO:0006501	C-terminal protein lipidation	3	0	0.01	1
1483	GO:0006505	GPI anchor metabolic process	70	0	0.2	1
1484	GO:0006506	GPI anchor biosynthetic process	53	0	0.15	1
1485	GO:0006513	protein monoubiquitination	20	0	0.06	1
1486	GO:0006515	protein quality control for misfolded or...	27	0	0.08	1
1487	GO:0006516	glycoprotein catabolic process	21	0	0.06	1
1488	GO:0006517	protein deglycosylation	19	0	0.05	1
1489	GO:0006521	regulation of cellular amino acid metabo...	78	0	0.22	1
1490	GO:0006522	alanine metabolic process	26	0	0.07	1
1491	GO:0006524	alanine catabolic process	26	0	0.07	1
1492	GO:0006525	arginine metabolic process	68	0	0.19	1
1493	GO:0006526	arginine biosynthetic process	48	0	0.14	1
1494	GO:0006527	arginine catabolic process	10	0	0.03	1
1495	GO:0006528	asparagine metabolic process	35	0	0.1	1
1496	GO:0006529	asparagine biosynthetic process	23	0	0.06	1
1497	GO:0006530	asparagine catabolic process	12	0	0.03	1
1498	GO:0006534	cysteine metabolic process	99	0	0.28	1
1499	GO:0006535	cysteine biosynthetic process from serin...	19	0	0.05	1
1500	GO:0006536	glutamate metabolic process	78	0	0.22	1
1501	GO:0006537	glutamate biosynthetic process	16	0	0.05	1
1502	GO:0006538	glutamate catabolic process	11	0	0.03	1
1503	GO:0006540	glutamate decarboxylation to succinate	11	0	0.03	1
1504	GO:0006544	glycine metabolic process	79	0	0.22	1
1505	GO:0006545	glycine biosynthetic process	21	0	0.06	1
1506	GO:0006546	glycine catabolic process	37	0	0.1	1
1507	GO:0006547	histidine metabolic process	43	0	0.12	1
1508	GO:0006549	isoleucine metabolic process	61	0	0.17	1
1509	GO:0006551	leucine metabolic process	64	0	0.18	1
1510	GO:0006552	leucine catabolic process	16	0	0.05	1
1511	GO:0006553	lysine metabolic process	73	0	0.21	1
1512	GO:0006554	lysine catabolic process	15	0	0.04	1
1513	GO:0006555	methionine metabolic process	106	0	0.3	1
1514	GO:0006556	S-adenosylmethionine biosynthetic proces...	14	0	0.04	1
1515	GO:0006557	S-adenosylmethioninamine biosynthetic pr...	21	0	0.06	1
1516	GO:0006558	L-phenylalanine metabolic process	59	0	0.17	1
1517	GO:0006559	L-phenylalanine catabolic process	32	0	0.09	1
1518	GO:0006560	proline metabolic process	62	0	0.17	1
1519	GO:0006561	proline biosynthetic process	46	0	0.13	1
1520	GO:0006562	proline catabolic process	12	0	0.03	1
1521	GO:0006563	L-serine metabolic process	65	0	0.18	1
1522	GO:0006564	L-serine biosynthetic process	18	0	0.05	1
1523	GO:0006566	threonine metabolic process	56	0	0.16	1
1524	GO:0006567	threonine catabolic process	10	0	0.03	1
1525	GO:0006568	tryptophan metabolic process	104	0	0.29	1
1526	GO:0006569	tryptophan catabolic process	12	0	0.03	1
1527	GO:0006570	tyrosine metabolic process	22	0	0.06	1
1528	GO:0006571	tyrosine biosynthetic process	10	0	0.03	1
1529	GO:0006572	tyrosine catabolic process	12	0	0.03	1
1530	GO:0006573	valine metabolic process	55	0	0.15	1
1531	GO:0006574	valine catabolic process	19	0	0.05	1
1532	GO:0006576	cellular biogenic amine metabolic proces...	232	0	0.65	1
1533	GO:0006577	amino-acid betaine metabolic process	7	0	0.02	1
1534	GO:0006578	amino-acid betaine biosynthetic process	7	0	0.02	1
1535	GO:0006580	ethanolamine metabolic process	6	0	0.02	1
1536	GO:0006586	indolalkylamine metabolic process	104	0	0.29	1
1537	GO:0006591	ornithine metabolic process	11	0	0.03	1
1538	GO:0006593	ornithine catabolic process	4	0	0.01	1
1539	GO:0006595	polyamine metabolic process	98	0	0.28	1
1540	GO:0006596	polyamine biosynthetic process	78	0	0.22	1
1541	GO:0006597	spermine biosynthetic process	28	0	0.08	1
1542	GO:0006598	polyamine catabolic process	16	0	0.05	1
1543	GO:0006605	protein targeting	711	0	2	1
1544	GO:0006607	NLS-bearing protein import into nucleus	45	0	0.13	1
1545	GO:0006610	ribosomal protein import into nucleus	16	0	0.05	1
1546	GO:0006612	protein targeting to membrane	209	0	0.59	1
1547	GO:0006613	cotranslational protein targeting to mem...	40	0	0.11	1
1548	GO:0006614	SRP-dependent cotranslational protein ta...	40	0	0.11	1
1549	GO:0006617	SRP-dependent cotranslational protein ta...	17	0	0.05	1
1550	GO:0006620	posttranslational protein targeting to e...	39	0	0.11	1
1551	GO:0006621	protein retention in ER lumen	28	0	0.08	1
1552	GO:0006623	protein targeting to vacuole	118	0	0.33	1
1553	GO:0006624	vacuolar protein processing	26	0	0.07	1
1554	GO:0006625	protein targeting to peroxisome	48	0	0.14	1
1555	GO:0006626	protein targeting to mitochondrion	153	0	0.43	1
1556	GO:0006627	protein processing involved in protein t...	32	0	0.09	1
1557	GO:0006636	unsaturated fatty acid biosynthetic proc...	104	0	0.29	1
1558	GO:0006637	acyl-CoA metabolic process	196	0	0.55	1
1559	GO:0006638	neutral lipid metabolic process	141	0	0.4	1
1560	GO:0006639	acylglycerol metabolic process	141	0	0.4	1
1561	GO:0006641	triglyceride metabolic process	121	0	0.34	1
1562	GO:0006642	triglyceride mobilization	4	0	0.01	1
1563	GO:0006646	phosphatidylethanolamine biosynthetic pr...	37	0	0.1	1
1564	GO:0006649	phospholipid transfer to membrane	3	0	0.01	1
1565	GO:0006651	diacylglycerol biosynthetic process	18	0	0.05	1
1566	GO:0006655	phosphatidylglycerol biosynthetic proces...	31	0	0.09	1
1567	GO:0006656	phosphatidylcholine biosynthetic process	28	0	0.08	1
1568	GO:0006658	phosphatidylserine metabolic process	10	0	0.03	1
1569	GO:0006659	phosphatidylserine biosynthetic process	10	0	0.03	1
1570	GO:0006661	phosphatidylinositol biosynthetic proces...	92	0	0.26	1
1571	GO:0006662	glycerol ether metabolic process	3	0	0.01	1
1572	GO:0006664	glycolipid metabolic process	187	0	0.53	1
1573	GO:0006670	sphingosine metabolic process	5	0	0.01	1
1574	GO:0006671	phytosphingosine metabolic process	5	0	0.01	1
1575	GO:0006672	ceramide metabolic process	40	0	0.11	1
1576	GO:0006677	glycosylceramide metabolic process	25	0	0.07	1
1577	GO:0006678	glucosylceramide metabolic process	11	0	0.03	1
1578	GO:0006680	glucosylceramide catabolic process	11	0	0.03	1
1579	GO:0006687	glycosphingolipid metabolic process	25	0	0.07	1
1580	GO:0006690	icosanoid metabolic process	10	0	0.03	1
1581	GO:0006691	leukotriene metabolic process	4	0	0.01	1
1582	GO:0006695	cholesterol biosynthetic process	9	0	0.03	1
1583	GO:0006706	steroid catabolic process	6	0	0.02	1
1584	GO:0006714	sesquiterpenoid metabolic process	130	0	0.37	1
1585	GO:0006720	isoprenoid metabolic process	701	0	1.97	1
1586	GO:0006721	terpenoid metabolic process	532	0	1.5	1
1587	GO:0006722	triterpenoid metabolic process	28	0	0.08	1
1588	GO:0006723	cuticle hydrocarbon biosynthetic process	13	0	0.04	1
1589	GO:0006729	tetrahydrobiopterin biosynthetic process	13	0	0.04	1
1590	GO:0006730	one-carbon metabolic process	128	0	0.36	1
1591	GO:0006733	oxidoreduction coenzyme metabolic proces...	473	0	1.33	1
1592	GO:0006734	NADH metabolic process	15	0	0.04	1
1593	GO:0006739	NADP metabolic process	157	0	0.44	1
1594	GO:0006740	NADPH regeneration	6	0	0.02	1
1595	GO:0006741	NADP biosynthetic process	13	0	0.04	1
1596	GO:0006743	ubiquinone metabolic process	45	0	0.13	1
1597	GO:0006744	ubiquinone biosynthetic process	45	0	0.13	1
1598	GO:0006747	FAD biosynthetic process	2	0	0.01	1
1599	GO:0006750	glutathione biosynthetic process	21	0	0.06	1
1600	GO:0006751	glutathione catabolic process	31	0	0.09	1
1601	GO:0006757	ATP generation from ADP	273	0	0.77	1
1602	GO:0006760	folic acid-containing compound metabolic...	103	0	0.29	1
1603	GO:0006768	biotin metabolic process	18	0	0.05	1
1604	GO:0006771	riboflavin metabolic process	23	0	0.06	1
1605	GO:0006775	fat-soluble vitamin metabolic process	33	0	0.09	1
1606	GO:0006777	Mo-molybdopterin cofactor biosynthetic p...	30	0	0.08	1
1607	GO:0006779	porphyrin-containing compound biosynthet...	236	0	0.66	1
1608	GO:0006780	uroporphyrinogen III biosynthetic proces...	2	0	0.01	1
1609	GO:0006782	protoporphyrinogen IX biosynthetic proce...	47	0	0.13	1
1610	GO:0006783	heme biosynthetic process	70	0	0.2	1
1611	GO:0006784	heme a biosynthetic process	4	0	0.01	1
1612	GO:0006788	heme oxidation	12	0	0.03	1
1613	GO:0006791	sulfur utilization	6	0	0.02	1
1614	GO:0006792	regulation of sulfur utilization	6	0	0.02	1
1615	GO:0006801	superoxide metabolic process	69	0	0.19	1
1616	GO:0006805	xenobiotic metabolic process	17	0	0.05	1
1617	GO:0006808	regulation of nitrogen utilization	16	0	0.05	1
1618	GO:0006809	nitric oxide biosynthetic process	18	0	0.05	1
1619	GO:0006814	sodium ion transport	199	0	0.56	1
1620	GO:0006816	calcium ion transport	113	0	0.32	1
1621	GO:0006821	chloride transport	34	0	0.1	1
1622	GO:0006824	cobalt ion transport	7	0	0.02	1
1623	GO:0006825	copper ion transport	72	0	0.2	1
1624	GO:0006826	iron ion transport	111	0	0.31	1
1625	GO:0006828	manganese ion transport	77	0	0.22	1
1626	GO:0006829	zinc ion transport	136	0	0.38	1
1627	GO:0006833	water transport	84	0	0.24	1
1628	GO:0006835	dicarboxylic acid transport	87	0	0.24	1
1629	GO:0006836	neurotransmitter transport	33	0	0.09	1
1630	GO:0006839	mitochondrial transport	322	0	0.91	1
1631	GO:0006842	tricarboxylic acid transport	11	0	0.03	1
1632	GO:0006848	pyruvate transport	21	0	0.06	1
1633	GO:0006849	plasma membrane pyruvate transport	4	0	0.01	1
1634	GO:0006850	mitochondrial pyruvate transmembrane tra...	13	0	0.04	1
1635	GO:0006855	drug transmembrane transport	369	0	1.04	1
1636	GO:0006857	oligopeptide transport	272	0	0.77	1
1637	GO:0006858	extracellular transport	6	0	0.02	1
1638	GO:0006862	nucleotide transport	120	0	0.34	1
1639	GO:0006863	purine nucleobase transport	69	0	0.19	1
1640	GO:0006865	amino acid transport	277	0	0.78	1
1641	GO:0006868	glutamine transport	10	0	0.03	1
1642	GO:0006869	lipid transport	508	0	1.43	1
1643	GO:0006874	cellular calcium ion homeostasis	123	0	0.35	1
1644	GO:0006878	cellular copper ion homeostasis	35	0	0.1	1
1645	GO:0006879	cellular iron ion homeostasis	93	0	0.26	1
1646	GO:0006880	intracellular sequestering of iron ion	31	0	0.09	1
1647	GO:0006883	cellular sodium ion homeostasis	19	0	0.05	1
1648	GO:0006884	cell volume homeostasis	29	0	0.08	1
1649	GO:0006885	regulation of pH	170	0	0.48	1
1650	GO:0006887	exocytosis	252	0	0.71	1
1651	GO:0006888	ER to Golgi vesicle-mediated transport	141	0	0.4	1
1652	GO:0006890	retrograde vesicle-mediated transport, G...	70	0	0.2	1
1653	GO:0006891	intra-Golgi vesicle-mediated transport	127	0	0.36	1
1654	GO:0006892	post-Golgi vesicle-mediated transport	39	0	0.11	1
1655	GO:0006893	Golgi to plasma membrane transport	4	0	0.01	1
1656	GO:0006896	Golgi to vacuole transport	35	0	0.1	1
1657	GO:0006898	receptor-mediated endocytosis	25	0	0.07	1
1658	GO:0006901	vesicle coating	6	0	0.02	1
1659	GO:0006903	vesicle targeting	16	0	0.05	1
1660	GO:0006904	vesicle docking involved in exocytosis	138	0	0.39	1
1661	GO:0006906	vesicle fusion	73	0	0.21	1
1662	GO:0006907	pinocytosis	4	0	0.01	1
1663	GO:0006909	phagocytosis	21	0	0.06	1
1664	GO:0006935	chemotaxis	86	0	0.24	1
1665	GO:0006949	syncytium formation	60	0	0.17	1
1666	GO:0006954	inflammatory response	22	0	0.06	1
1667	GO:0006968	cellular defense response	23	0	0.06	1
1668	GO:0006971	hypotonic response	11	0	0.03	1
1669	GO:0006982	response to lipid hydroperoxide	4	0	0.01	1
1670	GO:0006983	ER overload response	9	0	0.03	1
1671	GO:0006984	ER-nucleus signaling pathway	12	0	0.03	1
1672	GO:0006987	activation of signaling protein activity...	3	0	0.01	1
1673	GO:0006990	positive regulation of transcription fro...	2	0	0.01	1
1674	GO:0006991	response to sterol depletion	3	0	0.01	1
1675	GO:0006997	nucleus organization	178	0	0.5	1
1676	GO:0006998	nuclear envelope organization	9	0	0.03	1
1677	GO:0006999	nuclear pore organization	20	0	0.06	1
1678	GO:0007000	nucleolus organization	11	0	0.03	1
1679	GO:0007004	telomere maintenance via telomerase	13	0	0.04	1
1680	GO:0007005	mitochondrion organization	321	0	0.9	1
1681	GO:0007006	mitochondrial membrane organization	49	0	0.14	1
1682	GO:0007007	inner mitochondrial membrane organizatio...	36	0	0.1	1
1683	GO:0007009	plasma membrane organization	21	0	0.06	1
1684	GO:0007015	actin filament organization	249	0	0.7	1
1685	GO:0007019	microtubule depolymerization	22	0	0.06	1
1686	GO:0007020	microtubule nucleation	47	0	0.13	1
1687	GO:0007021	tubulin complex assembly	26	0	0.07	1
1688	GO:0007023	post-chaperonin tubulin folding pathway	3	0	0.01	1
1689	GO:0007026	negative regulation of microtubule depol...	5	0	0.01	1
1690	GO:0007030	Golgi organization	66	0	0.19	1
1691	GO:0007031	peroxisome organization	113	0	0.32	1
1692	GO:0007032	endosome organization	48	0	0.14	1
1693	GO:0007033	vacuole organization	110	0	0.31	1
1694	GO:0007034	vacuolar transport	247	0	0.7	1
1695	GO:0007035	vacuolar acidification	11	0	0.03	1
1696	GO:0007041	lysosomal transport	14	0	0.04	1
1697	GO:0007043	cell-cell junction assembly	22	0	0.06	1
1698	GO:0007044	cell-substrate junction assembly	15	0	0.04	1
1699	GO:0007045	cell-substrate adherens junction assembl...	15	0	0.04	1
1700	GO:0007050	cell cycle arrest	17	0	0.05	1
1701	GO:0007051	spindle organization	123	0	0.35	1
1702	GO:0007052	mitotic spindle organization	54	0	0.15	1
1703	GO:0007060	male meiosis chromosome segregation	2	0	0.01	1
1704	GO:0007062	sister chromatid cohesion	87	0	0.24	1
1705	GO:0007063	regulation of sister chromatid cohesion	17	0	0.05	1
1706	GO:0007064	mitotic sister chromatid cohesion	10	0	0.03	1
1707	GO:0007065	male meiosis sister chromatid cohesion	5	0	0.01	1
1708	GO:0007066	female meiosis sister chromatid cohesion	5	0	0.01	1
1709	GO:0007076	mitotic chromosome condensation	21	0	0.06	1
1710	GO:0007088	regulation of mitotic nuclear division	60	0	0.17	1
1711	GO:0007091	metaphase/anaphase transition of mitotic...	39	0	0.11	1
1712	GO:0007093	mitotic cell cycle checkpoint	47	0	0.13	1
1713	GO:0007094	mitotic spindle assembly checkpoint	24	0	0.07	1
1714	GO:0007095	mitotic G2 DNA damage checkpoint	2	0	0.01	1
1715	GO:0007098	centrosome cycle	19	0	0.05	1
1716	GO:0007112	male meiosis cytokinesis	9	0	0.03	1
1717	GO:0007113	endomitotic cell cycle	6	0	0.02	1
1718	GO:0007128	meiotic prophase I	2	0	0.01	1
1719	GO:0007130	synaptonemal complex assembly	8	0	0.02	1
1720	GO:0007135	meiosis II	61	0	0.17	1
1721	GO:0007140	male meiotic nuclear division	64	0	0.18	1
1722	GO:0007141	male meiosis I	2	0	0.01	1
1723	GO:0007142	male meiosis II	4	0	0.01	1
1724	GO:0007143	female meiotic nuclear division	21	0	0.06	1
1725	GO:0007155	cell adhesion	87	0	0.24	1
1726	GO:0007160	cell-matrix adhesion	19	0	0.05	1
1727	GO:0007163	establishment or maintenance of cell pol...	25	0	0.07	1
1728	GO:0007164	establishment of tissue polarity	26	0	0.07	1
1729	GO:0007172	signal complex assembly	2	0	0.01	1
1730	GO:0007186	G-protein coupled receptor signaling pat...	87	0	0.24	1
1731	GO:0007187	G-protein coupled receptor signaling pat...	18	0	0.05	1
1732	GO:0007188	adenylate cyclase-modulating G-protein c...	18	0	0.05	1
1733	GO:0007202	activation of phospholipase C activity	2	0	0.01	1
1734	GO:0007204	positive regulation of cytosolic calcium...	4	0	0.01	1
1735	GO:0007205	protein kinase C-activating G-protein co...	43	0	0.12	1
1736	GO:0007219	Notch signaling pathway	15	0	0.04	1
1737	GO:0007229	integrin-mediated signaling pathway	17	0	0.05	1
1738	GO:0007231	osmosensory signaling pathway	21	0	0.06	1
1739	GO:0007263	nitric oxide mediated signal transductio...	4	0	0.01	1
1740	GO:0007265	Ras protein signal transduction	10	0	0.03	1
1741	GO:0007266	Rho protein signal transduction	6	0	0.02	1
1742	GO:0007267	cell-cell signaling	120	0	0.34	1
1743	GO:0007281	germ cell development	4	0	0.01	1
1744	GO:0007283	spermatogenesis	4	0	0.01	1
1745	GO:0007286	spermatid development	4	0	0.01	1
1746	GO:0007292	female gamete generation	49	0	0.14	1
1747	GO:0007338	single fertilization	41	0	0.12	1
1748	GO:0007349	cellularization	41	0	0.12	1
1749	GO:0007530	sex determination	3	0	0.01	1
1750	GO:0007569	cell aging	20	0	0.06	1
1751	GO:0007602	phototransduction	170	0	0.48	1
1752	GO:0007610	behavior	5	0	0.01	1
1753	GO:0007623	circadian rhythm	468	0	1.32	1
1754	GO:0007638	mechanosensory behavior	5	0	0.01	1
1755	GO:0008037	cell recognition	57	0	0.16	1
1756	GO:0008053	mitochondrial fusion	12	0	0.03	1
1757	GO:0008064	regulation of actin polymerization or de...	150	0	0.42	1
1758	GO:0008153	para-aminobenzoic acid biosynthetic proc...	10	0	0.03	1
1759	GO:0008154	actin polymerization or depolymerization	192	0	0.54	1
1760	GO:0008156	negative regulation of DNA replication	40	0	0.11	1
1761	GO:0008203	cholesterol metabolic process	9	0	0.03	1
1762	GO:0008214	protein dealkylation	19	0	0.05	1
1763	GO:0008215	spermine metabolic process	32	0	0.09	1
1764	GO:0008216	spermidine metabolic process	51	0	0.14	1
1765	GO:0008272	sulfate transport	69	0	0.19	1
1766	GO:0008277	regulation of G-protein coupled receptor...	4	0	0.01	1
1767	GO:0008284	positive regulation of cell proliferatio...	86	0	0.24	1
1768	GO:0008285	negative regulation of cell proliferatio...	41	0	0.12	1
1769	GO:0008295	spermidine biosynthetic process	33	0	0.09	1
1770	GO:0008298	intracellular mRNA localization	12	0	0.03	1
1771	GO:0008299	isoprenoid biosynthetic process	612	0	1.72	1
1772	GO:0008300	isoprenoid catabolic process	59	0	0.17	1
1773	GO:0008333	endosome to lysosome transport	14	0	0.04	1
1774	GO:0008334	histone mRNA metabolic process	5	0	0.01	1
1775	GO:0008360	regulation of cell shape	69	0	0.19	1
1776	GO:0008361	regulation of cell size	111	0	0.31	1
1777	GO:0008535	respiratory chain complex IV assembly	25	0	0.07	1
1778	GO:0008544	epidermis development	73	0	0.21	1
1779	GO:0008593	regulation of Notch signaling pathway	2	0	0.01	1
1780	GO:0008608	attachment of spindle microtubules to ki...	9	0	0.03	1
1781	GO:0008612	peptidyl-lysine modification to peptidyl...	17	0	0.05	1
1782	GO:0008618	7-methylguanosine metabolic process	5	0	0.01	1
1783	GO:0008645	hexose transmembrane transport	15	0	0.04	1
1784	GO:0008653	lipopolysaccharide metabolic process	9	0	0.03	1
1785	GO:0008654	phospholipid biosynthetic process	436	0	1.23	1
1786	GO:0008655	pyrimidine-containing compound salvage	54	0	0.15	1
1787	GO:0009051	pentose-phosphate shunt, oxidative branc...	21	0	0.06	1
1788	GO:0009052	pentose-phosphate shunt, non-oxidative b...	12	0	0.03	1
1789	GO:0009060	aerobic respiration	264	0	0.74	1
1790	GO:0009063	cellular amino acid catabolic process	236	0	0.66	1
1791	GO:0009065	glutamine family amino acid catabolic pr...	45	0	0.13	1
1792	GO:0009066	aspartate family amino acid metabolic pr...	232	0	0.65	1
1793	GO:0009067	aspartate family amino acid biosynthetic...	156	0	0.44	1
1794	GO:0009068	aspartate family amino acid catabolic pr...	39	0	0.11	1
1795	GO:0009069	serine family amino acid metabolic proce...	217	0	0.61	1
1796	GO:0009070	serine family amino acid biosynthetic pr...	129	0	0.36	1
1797	GO:0009071	serine family amino acid catabolic proce...	45	0	0.13	1
1798	GO:0009072	aromatic amino acid family metabolic pro...	250	0	0.7	1
1799	GO:0009073	aromatic amino acid family biosynthetic ...	159	0	0.45	1
1800	GO:0009074	aromatic amino acid family catabolic pro...	48	0	0.14	1
1801	GO:0009078	pyruvate family amino acid metabolic pro...	26	0	0.07	1
1802	GO:0009080	pyruvate family amino acid catabolic pro...	26	0	0.07	1
1803	GO:0009081	branched-chain amino acid metabolic proc...	144	0	0.41	1
1804	GO:0009082	branched-chain amino acid biosynthetic p...	97	0	0.27	1
1805	GO:0009083	branched-chain amino acid catabolic proc...	31	0	0.09	1
1806	GO:0009085	lysine biosynthetic process	58	0	0.16	1
1807	GO:0009086	methionine biosynthetic process	78	0	0.22	1
1808	GO:0009087	methionine catabolic process	2	0	0.01	1
1809	GO:0009088	threonine biosynthetic process	35	0	0.1	1
1810	GO:0009089	lysine biosynthetic process via diaminop...	54	0	0.15	1
1811	GO:0009092	homoserine metabolic process	7	0	0.02	1
1812	GO:0009093	cysteine catabolic process	8	0	0.02	1
1813	GO:0009094	L-phenylalanine biosynthetic process	27	0	0.08	1
1814	GO:0009095	aromatic amino acid family biosynthetic ...	30	0	0.08	1
1815	GO:0009097	isoleucine biosynthetic process	61	0	0.17	1
1816	GO:0009098	leucine biosynthetic process	42	0	0.12	1
1817	GO:0009099	valine biosynthetic process	34	0	0.1	1
1818	GO:0009102	biotin biosynthetic process	18	0	0.05	1
1819	GO:0009103	lipopolysaccharide biosynthetic process	9	0	0.03	1
1820	GO:0009106	lipoate metabolic process	18	0	0.05	1
1821	GO:0009107	lipoate biosynthetic process	18	0	0.05	1
1822	GO:0009111	vitamin catabolic process	2	0	0.01	1
1823	GO:0009112	nucleobase metabolic process	162	0	0.46	1
1824	GO:0009113	purine nucleobase biosynthetic process	42	0	0.12	1
1825	GO:0009116	nucleoside metabolic process	240	0	0.68	1
1826	GO:0009119	ribonucleoside metabolic process	168	0	0.47	1
1827	GO:0009129	pyrimidine nucleoside monophosphate meta...	56	0	0.16	1
1828	GO:0009130	pyrimidine nucleoside monophosphate bios...	49	0	0.14	1
1829	GO:0009132	nucleoside diphosphate metabolic process	292	0	0.82	1
1830	GO:0009135	purine nucleoside diphosphate metabolic ...	276	0	0.78	1
1831	GO:0009143	nucleoside triphosphate catabolic proces...	6	0	0.02	1
1832	GO:0009146	purine nucleoside triphosphate catabolic...	4	0	0.01	1
1833	GO:0009147	pyrimidine nucleoside triphosphate metab...	29	0	0.08	1
1834	GO:0009148	pyrimidine nucleoside triphosphate biosy...	29	0	0.08	1
1835	GO:0009151	purine deoxyribonucleotide metabolic pro...	7	0	0.02	1
1836	GO:0009153	purine deoxyribonucleotide biosynthetic ...	3	0	0.01	1
1837	GO:0009155	purine deoxyribonucleotide catabolic pro...	4	0	0.01	1
1838	GO:0009157	deoxyribonucleoside monophosphate biosyn...	17	0	0.05	1
1839	GO:0009162	deoxyribonucleoside monophosphate metabo...	17	0	0.05	1
1840	GO:0009163	nucleoside biosynthetic process	144	0	0.41	1
1841	GO:0009164	nucleoside catabolic process	28	0	0.08	1
1842	GO:0009166	nucleotide catabolic process	288	0	0.81	1
1843	GO:0009173	pyrimidine ribonucleoside monophosphate ...	46	0	0.13	1
1844	GO:0009174	pyrimidine ribonucleoside monophosphate ...	39	0	0.11	1
1845	GO:0009176	pyrimidine deoxyribonucleoside monophosp...	10	0	0.03	1
1846	GO:0009177	pyrimidine deoxyribonucleoside monophosp...	10	0	0.03	1
1847	GO:0009179	purine ribonucleoside diphosphate metabo...	276	0	0.78	1
1848	GO:0009185	ribonucleoside diphosphate metabolic pro...	276	0	0.78	1
1849	GO:0009186	deoxyribonucleoside diphosphate metaboli...	10	0	0.03	1
1850	GO:0009187	cyclic nucleotide metabolic process	7	0	0.02	1
1851	GO:0009190	cyclic nucleotide biosynthetic process	7	0	0.02	1
1852	GO:0009200	deoxyribonucleoside triphosphate metabol...	15	0	0.04	1
1853	GO:0009202	deoxyribonucleoside triphosphate biosynt...	9	0	0.03	1
1854	GO:0009204	deoxyribonucleoside triphosphate catabol...	6	0	0.02	1
1855	GO:0009208	pyrimidine ribonucleoside triphosphate m...	29	0	0.08	1
1856	GO:0009209	pyrimidine ribonucleoside triphosphate b...	29	0	0.08	1
1857	GO:0009215	purine deoxyribonucleoside triphosphate ...	7	0	0.02	1
1858	GO:0009216	purine deoxyribonucleoside triphosphate ...	3	0	0.01	1
1859	GO:0009217	purine deoxyribonucleoside triphosphate ...	4	0	0.01	1
1860	GO:0009218	pyrimidine ribonucleotide metabolic proc...	64	0	0.18	1
1861	GO:0009219	pyrimidine deoxyribonucleotide metabolic...	10	0	0.03	1
1862	GO:0009220	pyrimidine ribonucleotide biosynthetic p...	64	0	0.18	1
1863	GO:0009221	pyrimidine deoxyribonucleotide biosynthe...	10	0	0.03	1
1864	GO:0009229	thiamine diphosphate biosynthetic proces...	6	0	0.02	1
1865	GO:0009231	riboflavin biosynthetic process	23	0	0.06	1
1866	GO:0009233	menaquinone metabolic process	2	0	0.01	1
1867	GO:0009234	menaquinone biosynthetic process	2	0	0.01	1
1868	GO:0009235	cobalamin metabolic process	2	0	0.01	1
1869	GO:0009236	cobalamin biosynthetic process	2	0	0.01	1
1870	GO:0009240	isopentenyl diphosphate biosynthetic pro...	107	0	0.3	1
1871	GO:0009245	lipid A biosynthetic process	12	0	0.03	1
1872	GO:0009247	glycolipid biosynthetic process	115	0	0.32	1
1873	GO:0009249	protein lipoylation	16	0	0.05	1
1874	GO:0009250	glucan biosynthetic process	376	0	1.06	1
1875	GO:0009251	glucan catabolic process	195	0	0.55	1
1876	GO:0009252	peptidoglycan biosynthetic process	2	0	0.01	1
1877	GO:0009256	10-formyltetrahydrofolate metabolic proc...	6	0	0.02	1
1878	GO:0009257	10-formyltetrahydrofolate biosynthetic p...	6	0	0.02	1
1879	GO:0009262	deoxyribonucleotide metabolic process	37	0	0.1	1
1880	GO:0009263	deoxyribonucleotide biosynthetic process	29	0	0.08	1
1881	GO:0009264	deoxyribonucleotide catabolic process	8	0	0.02	1
1882	GO:0009265	2'-deoxyribonucleotide biosynthetic proc...	13	0	0.04	1
1883	GO:0009268	response to pH	15	0	0.04	1
1884	GO:0009270	response to humidity	4	0	0.01	1
1885	GO:0009273	peptidoglycan-based cell wall biogenesis	2	0	0.01	1
1886	GO:0009298	GDP-mannose biosynthetic process	31	0	0.09	1
1887	GO:0009299	mRNA transcription	28	0	0.08	1
1888	GO:0009300	antisense RNA transcription	4	0	0.01	1
1889	GO:0009301	snRNA transcription	4	0	0.01	1
1890	GO:0009303	rRNA transcription	11	0	0.03	1
1891	GO:0009304	tRNA transcription	4	0	0.01	1
1892	GO:0009306	protein secretion	93	0	0.26	1
1893	GO:0009309	amine biosynthetic process	172	0	0.48	1
1894	GO:0009310	amine catabolic process	28	0	0.08	1
1895	GO:0009312	oligosaccharide biosynthetic process	173	0	0.49	1
1896	GO:0009313	oligosaccharide catabolic process	30	0	0.08	1
1897	GO:0009394	2'-deoxyribonucleotide metabolic process	17	0	0.05	1
1898	GO:0009395	phospholipid catabolic process	62	0	0.17	1
1899	GO:0009396	folic acid-containing compound biosynthe...	62	0	0.17	1
1900	GO:0009398	FMN biosynthetic process	3	0	0.01	1
1901	GO:0009403	toxin biosynthetic process	100	0	0.28	1
1902	GO:0009404	toxin metabolic process	257	0	0.72	1
1903	GO:0009405	pathogenesis	16	0	0.05	1
1904	GO:0009407	toxin catabolic process	157	0	0.44	1
1905	GO:0009410	response to xenobiotic stimulus	29	0	0.08	1
1906	GO:0009413	response to flooding	8	0	0.02	1
1907	GO:0009423	chorismate biosynthetic process	23	0	0.06	1
1908	GO:0009432	SOS response	13	0	0.04	1
1909	GO:0009435	NAD biosynthetic process	21	0	0.06	1
1910	GO:0009439	cyanate metabolic process	2	0	0.01	1
1911	GO:0009440	cyanate catabolic process	2	0	0.01	1
1912	GO:0009445	putrescine metabolic process	20	0	0.06	1
1913	GO:0009446	putrescine biosynthetic process	20	0	0.06	1
1914	GO:0009448	gamma-aminobutyric acid metabolic proces...	11	0	0.03	1
1915	GO:0009450	gamma-aminobutyric acid catabolic proces...	11	0	0.03	1
1916	GO:0009452	7-methylguanosine RNA capping	34	0	0.1	1
1917	GO:0009554	megasporogenesis	40	0	0.11	1
1918	GO:0009556	microsporogenesis	120	0	0.34	1
1919	GO:0009558	embryo sac cellularization	28	0	0.08	1
1920	GO:0009559	embryo sac central cell differentiation	116	0	0.33	1
1921	GO:0009560	embryo sac egg cell differentiation	19	0	0.05	1
1922	GO:0009561	megagametogenesis	250	0	0.7	1
1923	GO:0009563	synergid differentiation	6	0	0.02	1
1924	GO:0009566	fertilization	146	0	0.41	1
1925	GO:0009567	double fertilization forming a zygote an...	129	0	0.36	1
1926	GO:0009581	detection of external stimulus	228	0	0.64	1
1927	GO:0009582	detection of abiotic stimulus	228	0	0.64	1
1928	GO:0009583	detection of light stimulus	172	0	0.48	1
1929	GO:0009585	red, far-red light phototransduction	170	0	0.48	1
1930	GO:0009590	detection of gravity	21	0	0.06	1
1931	GO:0009593	detection of chemical stimulus	100	0	0.28	1
1932	GO:0009594	detection of nutrient	5	0	0.01	1
1933	GO:0009595	detection of biotic stimulus	28	0	0.08	1
1934	GO:0009608	response to symbiont	43	0	0.12	1
1935	GO:0009610	response to symbiotic fungus	38	0	0.11	1
1936	GO:0009612	response to mechanical stimulus	78	0	0.22	1
1937	GO:0009616	virus induced gene silencing	30	0	0.08	1
1938	GO:0009623	response to parasitic fungus	5	0	0.01	1
1939	GO:0009625	response to insect	137	0	0.39	1
1940	GO:0009627	systemic acquired resistance	255	0	0.72	1
1941	GO:0009631	cold acclimation	123	0	0.35	1
1942	GO:0009635	response to herbicide	37	0	0.1	1
1943	GO:0009641	shade avoidance	84	0	0.24	1
1944	GO:0009642	response to light intensity	399	0	1.12	1
1945	GO:0009643	photosynthetic acclimation	30	0	0.08	1
1946	GO:0009644	response to high light intensity	224	0	0.63	1
1947	GO:0009645	response to low light intensity stimulus	20	0	0.06	1
1948	GO:0009646	response to absence of light	75	0	0.21	1
1949	GO:0009647	skotomorphogenesis	15	0	0.04	1
1950	GO:0009649	entrainment of circadian clock	37	0	0.1	1
1951	GO:0009650	UV protection	19	0	0.05	1
1952	GO:0009652	thigmotropism	14	0	0.04	1
1953	GO:0009660	amyloplast organization	20	0	0.06	1
1954	GO:0009661	chromoplast organization	2	0	0.01	1
1955	GO:0009662	etioplast organization	5	0	0.01	1
1956	GO:0009663	plasmodesma organization	10	0	0.03	1
1957	GO:0009667	plastid inner membrane organization	1	0	0	1
1958	GO:0009668	plastid membrane organization	105	0	0.3	1
1959	GO:0009683	indoleacetic acid metabolic process	110	0	0.31	1
1960	GO:0009684	indoleacetic acid biosynthetic process	47	0	0.13	1
1961	GO:0009685	gibberellin metabolic process	142	0	0.4	1
1962	GO:0009686	gibberellin biosynthetic process	134	0	0.38	1
1963	GO:0009687	abscisic acid metabolic process	92	0	0.26	1
1964	GO:0009688	abscisic acid biosynthetic process	66	0	0.19	1
1965	GO:0009691	cytokinin biosynthetic process	65	0	0.18	1
1966	GO:0009692	ethylene metabolic process	128	0	0.36	1
1967	GO:0009693	ethylene biosynthetic process	128	0	0.36	1
1968	GO:0009694	jasmonic acid metabolic process	199	0	0.56	1
1969	GO:0009695	jasmonic acid biosynthetic process	109	0	0.31	1
1970	GO:0009696	salicylic acid metabolic process	162	0	0.46	1
1971	GO:0009697	salicylic acid biosynthetic process	61	0	0.17	1
1972	GO:0009700	indole phytoalexin biosynthetic process	72	0	0.2	1
1973	GO:0009704	de-etiolation	46	0	0.13	1
1974	GO:0009712	catechol-containing compound metabolic p...	2	0	0.01	1
1975	GO:0009713	catechol-containing compound biosyntheti...	2	0	0.01	1
1976	GO:0009720	detection of hormone stimulus	30	0	0.08	1
1977	GO:0009722	detection of cytokinin stimulus	4	0	0.01	1
1978	GO:0009726	detection of endogenous stimulus	30	0	0.08	1
1979	GO:0009727	detection of ethylene stimulus	12	0	0.03	1
1980	GO:0009729	detection of brassinosteroid stimulus	14	0	0.04	1
1981	GO:0009741	response to brassinosteroid	356	0	1	1
1982	GO:0009742	brassinosteroid mediated signaling pathw...	246	0	0.69	1
1983	GO:0009743	response to carbohydrate	492	0	1.38	1
1984	GO:0009744	response to sucrose	239	0	0.67	1
1985	GO:0009745	sucrose mediated signaling	9	0	0.03	1
1986	GO:0009746	response to hexose	172	0	0.48	1
1987	GO:0009747	hexokinase-dependent signaling	3	0	0.01	1
1988	GO:0009749	response to glucose	157	0	0.44	1
1989	GO:0009750	response to fructose	58	0	0.16	1
1990	GO:0009756	carbohydrate mediated signaling	151	0	0.43	1
1991	GO:0009757	hexose mediated signaling	20	0	0.06	1
1992	GO:0009759	indole glucosinolate biosynthetic proces...	35	0	0.1	1
1993	GO:0009765	photosynthesis, light harvesting	142	0	0.4	1
1994	GO:0009767	photosynthetic electron transport chain	212	0	0.6	1
1995	GO:0009768	photosynthesis, light harvesting in phot...	86	0	0.24	1
1996	GO:0009769	photosynthesis, light harvesting in phot...	12	0	0.03	1
1997	GO:0009772	photosynthetic electron transport in pho...	41	0	0.12	1
1998	GO:0009773	photosynthetic electron transport in pho...	67	0	0.19	1
[truncated: 3,256 more rows]

## Sheet: S6-3
Table S6-3 The GO terms of module brown.
GO.ID	Term	Annotated	Significant	Expected	classicFisher
1	GO:0071705	nitrogen compound transport	3346	24	9.98	7.3e-05
2	GO:0071702	organic substance transport	4149	27	12.38	0.00013
3	GO:0070727	cellular macromolecule localization	1848	16	5.51	0.00016
4	GO:0051641	cellular localization	2487	19	7.42	0.00019
5	GO:0006886	intracellular protein transport	1541	14	4.6	0.00025
6	GO:0034613	cellular protein localization	1741	15	5.2	0.00027
7	GO:0051649	establishment of localization in cell	1955	16	5.83	0.0003
8	GO:0046907	intracellular transport	1851	15	5.52	0.0005
9	GO:0006558	L-phenylalanine metabolic process	59	3	0.18	0.00075
10	GO:1902221	erythrose 4-phosphate/phosphoenolpyruvat...	59	3	0.18	0.00075
11	GO:0015031	protein transport	2365	17	7.06	0.00083
12	GO:0015833	peptide transport	2590	18	7.73	0.00086
13	GO:0033365	protein localization to organelle	818	9	2.44	0.00087
14	GO:0045184	establishment of protein localization	2388	17	7.13	0.00092
15	GO:0042886	amide transport	2626	18	7.84	0.001
16	GO:0033036	macromolecule localization	3325	21	9.92	0.00108
17	GO:0009800	cinnamic acid biosynthetic process	20	2	0.06	0.00163
18	GO:0072594	establishment of protein localization to...	727	8	2.17	0.00167
19	GO:0008104	protein localization	2552	17	7.62	0.00185
20	GO:0009803	cinnamic acid metabolic process	22	2	0.07	0.00197
21	GO:0016554	cytidine to uridine editing	23	2	0.07	0.00215
22	GO:0007005	mitochondrion organization	321	5	0.96	0.00291
23	GO:0006086	acetyl-CoA biosynthetic process from pyr...	31	2	0.09	0.00389
24	GO:0006559	L-phenylalanine catabolic process	32	2	0.1	0.00415
25	GO:0006627	protein processing involved in protein t...	32	2	0.1	0.00415
26	GO:1902222	erythrose 4-phosphate/phosphoenolpyruvat...	32	2	0.1	0.00415
27	GO:0016553	base conversion or substitution editing	34	2	0.1	0.00467
28	GO:0019375	galactolipid biosynthetic process	34	2	0.1	0.00467
29	GO:0080167	response to karrikin	529	6	1.58	0.00539
30	GO:0019374	galactolipid metabolic process	38	2	0.11	0.00581
31	GO:0006605	protein targeting	711	7	2.12	0.00583
32	GO:0098755	maintenance of seed dormancy by absisic ...	2	1	0.01	0.00596
33	GO:0034982	mitochondrial protein processing	40	2	0.12	0.00642
34	GO:0046620	regulation of organ growth	43	2	0.13	0.00739
35	GO:0051179	localization	9409	41	28.08	0.00829
36	GO:0010585	glutamine secretion	3	1	0.01	0.00893
37	GO:0046717	acid secretion	3	1	0.01	0.00893
38	GO:0009074	aromatic amino acid family catabolic pro...	48	2	0.14	0.00914
39	GO:0010583	response to cyclopentenone	143	3	0.43	0.00921
40	GO:0010112	regulation of systemic acquired resistan...	50	2	0.15	0.00988
41	GO:0009733	response to auxin	1620	11	4.83	0.01
42	GO:0006085	acetyl-CoA biosynthetic process	52	2	0.16	0.01066
43	GO:0010608	posttranscriptional regulation of gene e...	803	7	2.4	0.01093
44	GO:0006626	protein targeting to mitochondrion	153	3	0.46	0.01106
45	GO:0070585	protein localization to mitochondrion	153	3	0.46	0.01106
46	GO:0072655	establishment of protein localization to...	153	3	0.46	0.01106
47	GO:0019294	keto-3-deoxy-D-manno-octulosonic acid bi...	4	1	0.01	0.01188
48	GO:0046244	salicylic acid catabolic process	4	1	0.01	0.01188
49	GO:0046400	keto-3-deoxy-D-manno-octulosonic acid me...	4	1	0.01	0.01188
50	GO:0097056	selenocysteinyl-tRNA(Sec) biosynthetic p...	4	1	0.01	0.01188
51	GO:0033108	mitochondrial respiratory chain complex ...	56	2	0.17	0.01228
52	GO:0051234	establishment of localization	9084	39	27.11	0.01262
53	GO:0019439	aromatic compound catabolic process	840	7	2.51	0.0137
54	GO:0009624	response to nematode	306	4	0.91	0.01375
55	GO:0080182	histone H3-K4 trimethylation	5	1	0.01	0.01483
56	GO:0010492	maintenance of shoot apical meristem ide...	62	2	0.19	0.01491
57	GO:1901361	organic cyclic compound catabolic proces...	868	7	2.59	0.0161
58	GO:0051170	import into nucleus	178	3	0.53	0.01654
59	GO:0006810	transport	8982	38	26.8	0.0171
60	GO:0035384	thioester biosynthetic process	68	2	0.2	0.01775
61	GO:0071616	acyl-CoA biosynthetic process	68	2	0.2	0.01775
62	GO:0035265	organ growth	69	2	0.21	0.01824
63	GO:0046467	membrane lipid biosynthetic process	193	3	0.58	0.02044
64	GO:0043100	pyrimidine nucleobase salvage	7	1	0.02	0.0207
65	GO:0046622	positive regulation of organ growth	7	1	0.02	0.0207
66	GO:1903509	liposaccharide metabolic process	196	3	0.58	0.02128
67	GO:0001676	long-chain fatty acid metabolic process	75	2	0.22	0.02133
68	GO:0006465	signal peptide processing	76	2	0.23	0.02186
69	GO:0010072	primary shoot apical meristem specificat...	77	2	0.23	0.0224
70	GO:0006231	dTMP biosynthetic process	8	1	0.02	0.02363
71	GO:0046073	dTMP metabolic process	8	1	0.02	0.02363
72	GO:0008653	lipopolysaccharide metabolic process	9	1	0.03	0.02654
73	GO:0009103	lipopolysaccharide biosynthetic process	9	1	0.03	0.02654
74	GO:0018023	peptidyl-lysine trimethylation	9	1	0.03	0.02654
75	GO:0048467	gynoecium development	386	4	1.15	0.02915
76	GO:0006434	seryl-tRNA aminoacylation	10	1	0.03	0.02945
77	GO:0006868	glutamine transport	10	1	0.03	0.02945
78	GO:0009176	pyrimidine deoxyribonucleoside monophosp...	10	1	0.03	0.02945
79	GO:0009177	pyrimidine deoxyribonucleoside monophosp...	10	1	0.03	0.02945
80	GO:0009219	pyrimidine deoxyribonucleotide metabolic...	10	1	0.03	0.02945
81	GO:0009221	pyrimidine deoxyribonucleotide biosynthe...	10	1	0.03	0.02945
82	GO:0042550	photosystem I stabilization	10	1	0.03	0.02945
83	GO:0090153	regulation of sphingolipid biosynthetic ...	10	1	0.03	0.02945
84	GO:1905038	regulation of membrane lipid metabolic p...	10	1	0.03	0.02945
85	GO:0010025	wax biosynthetic process	91	2	0.27	0.03051
86	GO:0015711	organic anion transport	585	5	1.75	0.03181
87	GO:0010024	phytochromobilin biosynthetic process	11	1	0.03	0.03234
88	GO:0034970	histone H3-R2 methylation	11	1	0.03	0.03234
89	GO:0034971	histone H3-R17 methylation	11	1	0.03	0.03234
90	GO:0034972	histone H3-R26 methylation	11	1	0.03	0.03234
91	GO:0051202	phytochromobilin metabolic process	11	1	0.03	0.03234
92	GO:0097250	mitochondrial respiratory chain supercom...	11	1	0.03	0.03234
93	GO:0010166	wax metabolic process	96	2	0.29	0.03365
94	GO:1901570	fatty acid derivative biosynthetic proce...	97	2	0.29	0.0343
95	GO:0006402	mRNA catabolic process	238	3	0.71	0.03491
96	GO:0090421	embryonic meristem initiation	100	2	0.3	0.03625
97	GO:0006011	UDP-glucose metabolic process	13	1	0.04	0.03811
98	GO:0009265	2'-deoxyribonucleotide biosynthetic proc...	13	1	0.04	0.03811
99	GO:0010231	maintenance of seed dormancy	13	1	0.04	0.03811
100	GO:0045040	protein import into mitochondrial outer ...	13	1	0.04	0.03811
101	GO:0046385	deoxyribose phosphate biosynthetic proce...	13	1	0.04	0.03811
102	GO:0097437	maintenance of dormancy	13	1	0.04	0.03811
103	GO:0009072	aromatic amino acid family metabolic pro...	250	3	0.75	0.03946
104	GO:0019919	peptidyl-arginine methylation, to asymme...	14	1	0.04	0.04098
105	GO:0035247	peptidyl-arginine omega-N-methylation	14	1	0.04	0.04098
106	GO:0048578	positive regulation of long-day photoper...	14	1	0.04	0.04098
107	GO:0051645	Golgi localization	14	1	0.04	0.04098
108	GO:0060151	peroxisome localization	14	1	0.04	0.04098
109	GO:0090449	phloem glucosinolate loading	14	1	0.04	0.04098
110	GO:1901349	glucosinolate transport	14	1	0.04	0.04098
111	GO:1902047	polyamine transmembrane transport	14	1	0.04	0.04098
112	GO:0034655	nucleobase-containing compound catabolic...	637	5	1.9	0.04319
113	GO:0009268	response to pH	15	1	0.04	0.04384
114	GO:0034969	histone arginine methylation	15	1	0.04	0.04384
115	GO:0010501	RNA secondary structure unwinding	112	2	0.33	0.04448
116	GO:0009247	glycolipid biosynthetic process	115	2	0.34	0.04664
117	GO:0010190	cytochrome b6f complex assembly	16	1	0.05	0.0467
118	GO:0070084	protein initiator methionine removal	16	1	0.05	0.0467
119	GO:0090436	leaf pavement cell development	16	1	0.05	0.0467
120	GO:1902626	assembly of large subunit precursor of p...	16	1	0.05	0.0467
121	GO:1901264	carbohydrate derivative transport	271	3	0.81	0.04812
122	GO:0009157	deoxyribonucleoside monophosphate biosyn...	17	1	0.05	0.04954
123	GO:0009162	deoxyribonucleoside monophosphate metabo...	17	1	0.05	0.04954
124	GO:0009394	2'-deoxyribonucleotide metabolic process	17	1	0.05	0.04954
125	GO:0015846	polyamine transport	17	1	0.05	0.04954
126	GO:0019692	deoxyribose phosphate metabolic process	17	1	0.05	0.04954
127	GO:0032890	regulation of organic acid transport	17	1	0.05	0.04954
128	GO:0048639	positive regulation of developmental gro...	17	1	0.05	0.04954
129	GO:0051952	regulation of amine transport	17	1	0.05	0.04954
130	GO:0051955	regulation of amino acid transport	17	1	0.05	0.04954
131	GO:0080143	regulation of amino acid export	17	1	0.05	0.04954
132	GO:1903789	regulation of amino acid transmembrane t...	17	1	0.05	0.04954
133	GO:1901605	alpha-amino acid metabolic process	1110	7	3.31	0.05022
134	GO:0006865	amino acid transport	277	3	0.83	0.05074
135	GO:0006564	L-serine biosynthetic process	18	1	0.05	0.05238
136	GO:0010071	root meristem specification	18	1	0.05	0.05238
137	GO:0010306	rhamnogalacturonan II biosynthetic proce...	18	1	0.05	0.05238
138	GO:0010396	rhamnogalacturonan II metabolic process	18	1	0.05	0.05238
139	GO:0019336	phenol-containing compound catabolic pro...	18	1	0.05	0.05238
140	GO:0032877	positive regulation of DNA endoreduplica...	18	1	0.05	0.05238
141	GO:0051646	mitochondrion localization	18	1	0.05	0.05238
142	GO:2000105	positive regulation of DNA-dependent DNA...	18	1	0.05	0.05238
143	GO:0009933	meristem structural organization	282	3	0.84	0.05299
144	GO:0032501	multicellular organismal process	10996	42	32.81	0.05392
145	GO:0009650	UV protection	19	1	0.06	0.05521
146	GO:0015837	amine transport	19	1	0.06	0.05521
147	GO:0035246	peptidyl-arginine N-methylation	19	1	0.06	0.05521
148	GO:0060148	positive regulation of posttranscription...	19	1	0.06	0.05521
149	GO:0048508	embryonic meristem development	128	2	0.38	0.05641
150	GO:0006084	acetyl-CoA metabolic process	129	2	0.38	0.05719
151	GO:0009070	serine family amino acid biosynthetic pr...	129	2	0.38	0.05719
152	GO:0043488	regulation of mRNA stability	20	1	0.06	0.05803
153	GO:0045740	positive regulation of DNA replication	20	1	0.06	0.05803
154	GO:0009725	response to hormone	6605	27	19.71	0.05939
155	GO:0006401	RNA catabolic process	297	3	0.89	0.06
156	GO:0006545	glycine biosynthetic process	21	1	0.06	0.06084
157	GO:0009719	response to endogenous stimulus	6631	27	19.79	0.06169
158	GO:1901568	fatty acid derivative metabolic process	137	2	0.41	0.06355
159	GO:0010629	negative regulation of gene expression	1421	8	4.24	0.06465
160	GO:0010014	meristem initiation	140	2	0.42	0.06599
161	GO:0034622	cellular protein-containing complex asse...	1428	8	4.26	0.06611
162	GO:0048532	anatomical structure arrangement	310	3	0.93	0.06641
163	GO:0018195	peptidyl-arginine modification	23	1	0.07	0.06644
164	GO:0018216	peptidyl-arginine methylation	23	1	0.07	0.06644
165	GO:0019363	pyridine nucleotide biosynthetic process	313	3	0.93	0.06793
166	GO:0009165	nucleotide biosynthetic process	735	5	2.19	0.07055
167	GO:0006839	mitochondrial transport	322	3	0.96	0.07259
168	GO:0007021	tubulin complex assembly	26	1	0.08	0.07477
169	GO:1901293	nucleoside phosphate biosynthetic proces...	751	5	2.24	0.07575
170	GO:0010033	response to organic substance	7670	30	22.89	0.0762
171	GO:0005513	detection of calcium ion	27	1	0.08	0.07754
172	GO:0009094	L-phenylalanine biosynthetic process	27	1	0.08	0.07754
173	GO:0009819	drought recovery	27	1	0.08	0.07754
174	GO:1902223	erythrose 4-phosphate/phosphoenolpyruvat...	27	1	0.08	0.07754
175	GO:0072525	pyridine-containing compound biosyntheti...	332	3	0.99	0.07793
176	GO:0043933	protein-containing complex subunit organ...	1744	9	5.2	0.07959
177	GO:0001172	transcription, RNA-templated	28	1	0.08	0.08029
178	GO:0006621	protein retention in ER lumen	28	1	0.08	0.08029
179	GO:0015804	neutral amino acid transport	28	1	0.08	0.08029
180	GO:0031086	nuclear-transcribed mRNA catabolic proce...	28	1	0.08	0.08029
181	GO:0031087	deadenylation-independent decapping of n...	28	1	0.08	0.08029
182	GO:0046654	tetrahydrofolate biosynthetic process	28	1	0.08	0.08029
183	GO:0044270	cellular nitrogen compound catabolic pro...	766	5	2.29	0.08081
184	GO:0006643	membrane lipid metabolic process	339	3	1.01	0.08177
185	GO:0046700	heterocycle catabolic process	769	5	2.29	0.08185
186	GO:0009263	deoxyribonucleotide biosynthetic process	29	1	0.09	0.08303
187	GO:0015693	magnesium ion transport	29	1	0.09	0.08303
188	GO:0032973	amino acid export across plasma membrane	29	1	0.09	0.08303
189	GO:0006606	protein import into nucleus	160	2	0.48	0.08305
190	GO:0045036	protein targeting to chloroplast	163	2	0.49	0.08572
191	GO:0072596	establishment of protein localization to...	163	2	0.49	0.08572
192	GO:0072598	protein localization to chloroplast	163	2	0.49	0.08572
193	GO:0009095	aromatic amino acid family biosynthetic ...	30	1	0.09	0.08577
194	GO:0009616	virus induced gene silencing	30	1	0.09	0.08577
195	GO:0033539	fatty acid beta-oxidation using acyl-CoA...	30	1	0.09	0.08577
196	GO:0052018	modulation by symbiont of RNA levels in ...	30	1	0.09	0.08577
197	GO:0052249	modulation of RNA levels in other organi...	30	1	0.09	0.08577
198	GO:0009124	nucleoside monophosphate biosynthetic pr...	561	4	1.67	0.08835
199	GO:0010189	vitamin E biosynthetic process	31	1	0.09	0.0885
200	GO:0042360	vitamin E metabolic process	31	1	0.09	0.0885
201	GO:0032502	developmental process	12071	44	36.02	0.08945
202	GO:0072528	pyrimidine-containing compound biosynthe...	168	2	0.5	0.09022
203	GO:0035437	maintenance of protein localization in e...	32	1	0.1	0.09122
204	GO:0043487	regulation of RNA stability	32	1	0.1	0.09122
205	GO:0140115	export across plasma membrane	32	1	0.1	0.09122
206	GO:0010074	maintenance of meristem identity	170	2	0.51	0.09203
207	GO:0034504	protein localization to nucleus	171	2	0.51	0.09295
208	GO:0006775	fat-soluble vitamin metabolic process	33	1	0.1	0.09394
209	GO:0042362	fat-soluble vitamin biosynthetic process	33	1	0.1	0.09394
210	GO:0010161	red light signaling pathway	34	1	0.1	0.09664
211	GO:0042221	response to chemical	10917	40	32.58	0.09722
212	GO:0071840	cellular component organization or bioge...	9384	35	28	0.09732
213	GO:0051568	histone H3-K4 methylation	35	1	0.1	0.09934
214	GO:0051188	cofactor biosynthetic process	1063	6	3.17	0.10052
215	GO:0006913	nucleocytoplasmic transport	372	3	1.11	0.10091
216	GO:0051169	nuclear transport	372	3	1.11	0.10091
217	GO:0010026	trichome differentiation	373	3	1.11	0.10152
218	GO:0006139	nucleobase-containing compound metabolic...	14713	52	43.91	0.10253
219	GO:0009262	deoxyribonucleotide metabolic process	37	1	0.11	0.10471
220	GO:0010019	chloroplast-nucleus signaling pathway	37	1	0.11	0.10471
221	GO:0044085	cellular component biogenesis	3801	16	11.34	0.10612
222	GO:0065003	protein-containing complex assembly	1594	8	4.76	0.10669
223	GO:0015866	ADP transport	38	1	0.11	0.10738
224	GO:0090151	establishment of protein localization to...	38	1	0.11	0.10738
225	GO:0006664	glycolipid metabolic process	187	2	0.56	0.1079
226	GO:0006413	translational initiation	384	3	1.15	0.10828
227	GO:0016571	histone methylation	189	2	0.56	0.10981
228	GO:0006302	double-strand break repair	192	2	0.57	0.1127
229	GO:0072595	maintenance of protein localization in o...	40	1	0.12	0.1127
230	GO:0098586	cellular response to virus	40	1	0.12	0.1127
231	GO:0000956	nuclear-transcribed mRNA catabolic proce...	193	2	0.58	0.11366
232	GO:0006637	acyl-CoA metabolic process	196	2	0.58	0.11657
233	GO:0035383	thioester metabolic process	196	2	0.58	0.11657
234	GO:0034641	cellular nitrogen compound metabolic pro...	18358	63	54.78	0.11662
235	GO:0006520	cellular amino acid metabolic process	1630	8	4.86	0.11699
236	GO:0002831	regulation of response to biotic stimulu...	197	2	0.59	0.11755
237	GO:0010468	regulation of gene expression	10179	37	30.38	0.1177
238	GO:0043484	regulation of RNA splicing	42	1	0.13	0.11799
239	GO:0072527	pyrimidine-containing compound metabolic...	199	2	0.59	0.1195
240	GO:0071482	cellular response to light stimulus	402	3	1.2	0.11971
241	GO:0042254	ribosome biogenesis	1121	6	3.35	0.12082
242	GO:0006754	ATP biosynthetic process	407	3	1.21	0.12296
243	GO:0022613	ribonucleoprotein complex biogenesis	1386	7	4.14	0.12312
244	GO:0046271	phenylpropanoid catabolic process	44	1	0.13	0.12325
245	GO:0046274	lignin catabolic process	44	1	0.13	0.12325
246	GO:0071491	cellular response to red light	44	1	0.13	0.12325
247	GO:0017038	protein import	411	3	1.23	0.12559
248	GO:0045088	regulation of innate immune response	412	3	1.23	0.12625
249	GO:0006417	regulation of translation	641	4	1.91	0.12643
250	GO:0009206	purine ribonucleoside triphosphate biosy...	413	3	1.23	0.12691
251	GO:0009967	positive regulation of signal transducti...	207	2	0.62	0.1274
252	GO:0023056	positive regulation of signaling	207	2	0.62	0.1274
253	GO:0015867	ATP transport	46	1	0.14	0.12848
254	GO:0051592	response to calcium ion	46	1	0.14	0.12848
255	GO:0061013	regulation of mRNA catabolic process	46	1	0.14	0.12848
256	GO:0009145	purine nucleoside triphosphate biosynthe...	416	3	1.24	0.1289
257	GO:0034248	regulation of cellular amide metabolic p...	648	4	1.93	0.13005
258	GO:0071478	cellular response to radiation	418	3	1.25	0.13023
259	GO:0010078	maintenance of root meristem identity	47	1	0.14	0.13108
260	GO:0010267	production of ta-siRNAs involved in RNA ...	47	1	0.14	0.13108
261	GO:0018126	protein hydroxylation	47	1	0.14	0.13108
262	GO:0018401	peptidyl-proline hydroxylation to 4-hydr...	47	1	0.14	0.13108
263	GO:0019471	4-hydroxyproline metabolic process	47	1	0.14	0.13108
264	GO:0019511	peptidyl-proline hydroxylation	47	1	0.14	0.13108
265	GO:0048584	positive regulation of response to stimu...	655	4	1.95	0.13371
266	GO:0009411	response to UV	425	3	1.27	0.13493
267	GO:0046496	nicotinamide nucleotide metabolic proces...	425	3	1.27	0.13493
268	GO:0072329	monocarboxylic acid catabolic process	215	2	0.64	0.13542
269	GO:0009058	biosynthetic process	19845	67	59.22	0.13607
270	GO:0007006	mitochondrial membrane organization	49	1	0.15	0.13626
271	GO:0009130	pyrimidine nucleoside monophosphate bios...	49	1	0.15	0.13626
272	GO:0019362	pyridine nucleotide metabolic process	428	3	1.28	0.13696
273	GO:0009069	serine family amino acid metabolic proce...	217	2	0.65	0.13745
274	GO:0010647	positive regulation of cell communicatio...	219	2	0.65	0.13948
275	GO:0019827	stem cell population maintenance	219	2	0.65	0.13948
276	GO:0032101	regulation of response to external stimu...	219	2	0.65	0.13948
277	GO:0098727	maintenance of cell number	219	2	0.65	0.13948
278	GO:0006725	cellular aromatic compound metabolic pro...	16353	56	48.8	0.1399
279	GO:0002181	cytoplasmic translation	220	2	0.66	0.14049
280	GO:0042537	benzene-containing compound metabolic pr...	220	2	0.66	0.14049
281	GO:0019856	pyrimidine nucleobase biosynthetic proce...	51	1	0.15	0.14141
282	GO:0048586	regulation of long-day photoperiodism, f...	51	1	0.15	0.14141
283	GO:0050776	regulation of immune response	435	3	1.3	0.14175
284	GO:0009201	ribonucleoside triphosphate biosynthetic...	436	3	1.3	0.14243
285	GO:0044249	cellular biosynthetic process	18943	64	56.53	0.14264
286	GO:0048507	meristem development	921	5	2.75	0.14293
287	GO:0015868	purine ribonucleotide transport	52	1	0.16	0.14398
288	GO:0019674	NAD metabolic process	52	1	0.16	0.14398
289	GO:0051503	adenine nucleotide transport	52	1	0.16	0.14398
290	GO:0046483	heterocycle metabolic process	15765	54	47.04	0.14548
291	GO:0055086	nucleobase-containing small molecule met...	1451	7	4.33	0.14557
292	GO:0048544	recognition of pollen	53	1	0.16	0.14653
293	GO:0006928	movement of cell or subcellular componen...	226	2	0.67	0.14663
294	GO:0016054	organic acid catabolic process	444	3	1.32	0.14798
295	GO:0046395	carboxylic acid catabolic process	444	3	1.32	0.14798
296	GO:0072524	pyridine-containing compound metabolic p...	445	3	1.33	0.14867
297	GO:0008655	pyrimidine-containing compound salvage	54	1	0.16	0.14908
298	GO:0009638	phototropism	54	1	0.16	0.14908
299	GO:0010050	vegetative phase change	54	1	0.16	0.14908
300	GO:1901606	alpha-amino acid catabolic process	229	2	0.68	0.14972
301	GO:0019222	regulation of metabolic process	11694	41	34.9	0.15121
302	GO:0006415	translational termination	55	1	0.16	0.15162
303	GO:0015802	basic amino acid transport	55	1	0.16	0.15162
304	GO:0015865	purine nucleotide transport	55	1	0.16	0.15162
305	GO:0009123	nucleoside monophosphate metabolic proce...	690	4	2.06	0.15263
306	GO:0046942	carboxylic acid transport	451	3	1.35	0.15288
307	GO:0060255	regulation of macromolecule metabolic pr...	11079	39	33.06	0.15296
308	GO:0019438	aromatic compound biosynthetic process	11709	41	34.94	0.1532
309	GO:0009129	pyrimidine nucleoside monophosphate meta...	56	1	0.17	0.15416
310	GO:0032508	DNA duplex unwinding	56	1	0.17	0.15416
311	GO:0010605	negative regulation of macromolecule met...	1748	8	5.22	0.15427
312	GO:0005984	disaccharide metabolic process	234	2	0.7	0.15489
313	GO:0006364	rRNA processing	455	3	1.36	0.15571
314	GO:1901360	organic cyclic compound metabolic proces...	16814	57	50.18	0.15579
315	GO:0048438	floral whorl development	696	4	2.08	0.15597
316	GO:0008037	cell recognition	57	1	0.17	0.15668
317	GO:0015860	purine nucleoside transmembrane transpor...	57	1	0.17	0.15668
318	GO:0042136	neurotransmitter biosynthetic process	57	1	0.17	0.15668
319	GO:0009063	cellular amino acid catabolic process	236	2	0.7	0.15697
320	GO:1901576	organic substance biosynthetic process	19401	65	57.9	0.15726
321	GO:0043603	cellular amide metabolic process	3473	14	10.36	0.1582
322	GO:0009142	nucleoside triphosphate biosynthetic pro...	459	3	1.37	0.15855
323	GO:0032392	DNA geometric change	58	1	0.17	0.1592
324	GO:0052325	cell wall pectin biosynthetic process	58	1	0.17	0.1592
325	GO:0002252	immune effector process	239	2	0.71	0.1601
326	GO:0009744	response to sucrose	239	2	0.71	0.1601
327	GO:0048481	plant ovule development	240	2	0.72	0.16115
328	GO:0016072	rRNA metabolic process	463	3	1.38	0.16141
329	GO:0042447	hormone catabolic process	59	1	0.18	0.16171
330	GO:0001731	formation of translation preinitiation c...	60	1	0.18	0.16422
331	GO:0006479	protein methylation	243	2	0.73	0.16429
332	GO:0008213	protein alkylation	243	2	0.73	0.16429
333	GO:0035670	plant-type ovary development	244	2	0.73	0.16534
334	GO:0006457	protein folding	971	5	2.9	0.16642
335	GO:0009785	blue light signaling pathway	61	1	0.18	0.16671
336	GO:0030522	intracellular receptor signaling pathway	61	1	0.18	0.16671
337	GO:0016070	RNA metabolic process	12127	42	36.19	0.16711
338	GO:0044283	small molecule biosynthetic process	2638	11	7.87	0.16772
339	GO:0016036	cellular response to phosphate starvatio...	247	2	0.74	0.1685
340	GO:0006733	oxidoreduction coenzyme metabolic proces...	473	3	1.41	0.16863
341	GO:0002183	cytoplasmic translational initiation	62	1	0.19	0.1692
342	GO:0009396	folic acid-containing compound biosynthe...	62	1	0.19	0.1692
343	GO:0009864	induced systemic resistance, jasmonic ac...	62	1	0.19	0.1692
344	GO:0051054	positive regulation of DNA metabolic pro...	62	1	0.19	0.1692
345	GO:0002682	regulation of immune system process	474	3	1.41	0.16935
346	GO:0016485	protein processing	248	2	0.74	0.16956
347	GO:0006575	cellular modified amino acid metabolic p...	476	3	1.42	0.17081
348	GO:0009854	oxidative photosynthetic carbon pathway	63	1	0.19	0.17168
349	GO:0010105	negative regulation of ethylene-activate...	63	1	0.19	0.17168
350	GO:0010232	vascular transport	63	1	0.19	0.17168
351	GO:0010233	phloem transport	63	1	0.19	0.17168
352	GO:0070298	negative regulation of phosphorelay sign...	63	1	0.19	0.17168
353	GO:0080156	mitochondrial mRNA modification	63	1	0.19	0.17168
354	GO:1901362	organic cyclic compound biosynthetic pro...	12162	42	36.29	0.172
355	GO:0015849	organic acid transport	478	3	1.43	0.17227
356	GO:0006518	peptide metabolic process	3237	13	9.66	0.17254
357	GO:0034654	nucleobase-containing compound biosynthe...	10595	37	31.62	0.17356
358	GO:0010557	positive regulation of macromolecule bio...	986	5	2.94	0.17375
359	GO:0045927	positive regulation of growth	64	1	0.19	0.17416
360	GO:0050665	hydrogen peroxide biosynthetic process	64	1	0.19	0.17416
361	GO:0017144	drug metabolic process	2373	10	7.08	0.1744
362	GO:0010017	red or far-red light signaling pathway	254	2	0.76	0.17591
363	GO:0001522	pseudouridine synthesis	65	1	0.19	0.17662
364	GO:0006563	L-serine metabolic process	65	1	0.19	0.17662
365	GO:0009627	systemic acquired resistance	255	2	0.76	0.17698
366	GO:0071555	cell wall organization	1813	8	5.41	0.17698
367	GO:0009108	coenzyme biosynthetic process	733	4	2.19	0.17716
368	GO:0010588	cotyledon vascular tissue pattern format...	66	1	0.2	0.17908
369	GO:0048827	phyllome development	1825	8	5.45	0.18133
370	GO:0009904	chloroplast accumulation movement	67	1	0.2	0.18153
371	GO:0034285	response to disaccharide	260	2	0.78	0.18231
372	GO:0009743	response to carbohydrate	492	3	1.47	0.18259
373	GO:0071365	cellular response to auxin stimulus	743	4	2.22	0.18305
374	GO:0045935	positive regulation of nucleobase-contai...	1006	5	3	0.18371
375	GO:0030048	actin filament-based movement	68	1	0.2	0.18398
376	GO:0032875	regulation of DNA endoreduplication	68	1	0.2	0.18398
377	GO:0009127	purine nucleoside monophosphate biosynth...	494	3	1.47	0.18407
378	GO:0009168	purine ribonucleoside monophosphate bios...	494	3	1.47	0.18407
379	GO:0030243	cellulose metabolic process	262	2	0.78	0.18444
380	GO:0072530	purine-containing compound transmembrane...	69	1	0.21	0.18642
381	GO:0071489	cellular response to red or far red ligh...	264	2	0.79	0.18659
382	GO:0048856	anatomical structure development	11631	40	34.71	0.18693
383	GO:0048367	shoot system development	3291	13	9.82	0.18706
384	GO:0018130	heterocycle biosynthetic process	11323	39	33.79	0.18826
385	GO:0048229	gametophyte development	1565	7	4.67	0.18921
386	GO:0009451	RNA modification	501	3	1.5	0.1893
387	GO:0048366	leaf development	1290	6	3.85	0.19008
388	GO:0090150	establishment of protein localization to...	270	2	0.81	0.19303
389	GO:0009934	regulation of meristem structural organi...	72	1	0.21	0.19368
390	GO:1900864	mitochondrial RNA modification	72	1	0.21	0.19368
391	GO:1901137	carbohydrate derivative biosynthetic pro...	1578	7	4.71	0.19451
392	GO:0006869	lipid transport	508	3	1.52	0.19457
393	GO:0006857	oligopeptide transport	272	2	0.81	0.19519
394	GO:0031365	N-terminal protein amino acid modificati...	272	2	0.81	0.19519
395	GO:0072657	protein localization to membrane	272	2	0.81	0.19519
396	GO:0030148	sphingolipid biosynthetic process	73	1	0.22	0.19609
397	GO:0006096	glycolytic process	273	2	0.81	0.19627
398	GO:0006757	ATP generation from ADP	273	2	0.81	0.19627
399	GO:0042866	pyruvate biosynthetic process	273	2	0.81	0.19627
400	GO:0016053	organic acid biosynthetic process	2152	9	6.42	0.19631
401	GO:0046394	carboxylic acid biosynthetic process	2152	9	6.42	0.19631
402	GO:0009735	response to cytokinin	1031	5	3.08	0.19645
403	GO:0010224	response to UV-B	275	2	0.82	0.19843
404	GO:0009903	chloroplast avoidance movement	74	1	0.22	0.19849
405	GO:0009135	purine nucleoside diphosphate metabolic ...	276	2	0.82	0.19951
406	GO:0009179	purine ribonucleoside diphosphate metabo...	276	2	0.82	0.19951
407	GO:0009185	ribonucleoside diphosphate metabolic pro...	276	2	0.82	0.19951
408	GO:0046031	ADP metabolic process	276	2	0.82	0.19951
409	GO:0005992	trehalose biosynthetic process	75	1	0.22	0.20089
410	GO:0042559	pteridine-containing compound biosynthet...	75	1	0.22	0.20089
411	GO:1902532	negative regulation of intracellular sig...	75	1	0.22	0.20089
412	GO:0090304	nucleic acid metabolic process	13319	45	39.75	0.20136
413	GO:0006820	anion transport	1316	6	3.93	0.2019
414	GO:0006165	nucleoside diphosphate phosphorylation	279	2	0.83	0.20276
415	GO:0009875	pollen-pistil interaction	76	1	0.23	0.20327
416	GO:0032958	inositol phosphate biosynthetic process	76	1	0.23	0.20327
417	GO:0090329	regulation of DNA-dependent DNA replicat...	76	1	0.23	0.20327
418	GO:1903311	regulation of mRNA metabolic process	76	1	0.23	0.20327
419	GO:1901566	organonitrogen compound biosynthetic pro...	6092	22	18.18	0.20466
420	GO:0090407	organophosphate biosynthetic process	1322	6	3.95	0.20467
421	GO:0016043	cellular component organization	8280	29	24.71	0.20648
422	GO:0009612	response to mechanical stimulus	78	1	0.23	0.20803
423	GO:0010104	regulation of ethylene-activated signali...	78	1	0.23	0.20803
424	GO:0015851	nucleobase transport	78	1	0.23	0.20803
425	GO:0042548	regulation of photosynthesis, light reac...	78	1	0.23	0.20803
426	GO:0048826	cotyledon morphogenesis	78	1	0.23	0.20803
427	GO:0070297	regulation of phosphorelay signal transd...	78	1	0.23	0.20803
428	GO:0046034	ATP metabolic process	526	3	1.57	0.20828
429	GO:0046939	nucleotide phosphorylation	285	2	0.85	0.20927
430	GO:0006544	glycine metabolic process	79	1	0.24	0.21039
431	GO:0060147	regulation of posttranscriptional gene s...	79	1	0.24	0.21039
432	GO:0031328	positive regulation of cellular biosynth...	1058	5	3.16	0.21055
433	GO:0009892	negative regulation of metabolic process	1904	8	5.68	0.21107
434	GO:0010090	trichome morphogenesis	287	2	0.86	0.21145
435	GO:0009166	nucleotide catabolic process	288	2	0.86	0.21254
436	GO:0010099	regulation of photomorphogenesis	80	1	0.24	0.21275
437	GO:0017004	cytochrome complex assembly	80	1	0.24	0.21275
438	GO:0009205	purine ribonucleoside triphosphate metab...	532	3	1.59	0.2129
439	GO:0009117	nucleotide metabolic process	1064	5	3.18	0.21372
440	GO:1901292	nucleoside phosphate catabolic process	290	2	0.87	0.21472
441	GO:0000959	mitochondrial RNA metabolic process	81	1	0.24	0.2151
442	GO:0010467	gene expression	14373	48	42.89	0.21514
443	GO:0009132	nucleoside diphosphate metabolic process	292	2	0.87	0.2169
444	GO:0009850	auxin metabolic process	292	2	0.87	0.2169
445	GO:0005991	trehalose metabolic process	82	1	0.24	0.21745
446	GO:0043467	regulation of generation of precursor me...	82	1	0.24	0.21745
447	GO:0071483	cellular response to blue light	82	1	0.24	0.21745
448	GO:0090068	positive regulation of cell cycle proces...	82	1	0.24	0.21745
449	GO:0009152	purine ribonucleotide biosynthetic proce...	538	3	1.61	0.21754
450	GO:0009144	purine nucleoside triphosphate metabolic...	539	3	1.61	0.21831
451	GO:0055085	transmembrane transport	3706	14	11.06	0.21938
452	GO:0009888	tissue development	2218	9	6.62	0.21998
453	GO:0006753	nucleoside phosphate metabolic process	1076	5	3.21	0.22012
454	GO:0009891	positive regulation of biosynthetic proc...	1076	5	3.21	0.22012
455	GO:0044271	cellular nitrogen compound biosynthetic ...	14088	47	42.04	0.22069
456	GO:0009790	embryo development	2222	9	6.63	0.22145
457	GO:0000462	maturation of SSU-rRNA from tricistronic...	84	1	0.25	0.22212
458	GO:0046653	tetrahydrofolate metabolic process	84	1	0.25	0.22212
459	GO:0098656	anion transmembrane transport	807	4	2.41	0.22214
460	GO:0009156	ribonucleoside monophosphate biosyntheti...	544	3	1.62	0.2222
461	GO:0009553	embryo sac development	548	3	1.64	0.22532
462	GO:0016441	posttranscriptional gene silencing	301	2	0.9	0.22674
463	GO:0052546	cell wall pectin metabolic process	86	1	0.26	0.22676
464	GO:1903409	reactive oxygen species biosynthetic pro...	86	1	0.26	0.22676
465	GO:0009658	chloroplast organization	551	3	1.64	0.22766
466	GO:0007155	cell adhesion	87	1	0.26	0.22907
467	GO:0022610	biological adhesion	87	1	0.26	0.22907
468	GO:0048574	long-day photoperiodism, flowering	87	1	0.26	0.22907
469	GO:0009199	ribonucleoside triphosphate metabolic pr...	555	3	1.66	0.23079
470	GO:0006221	pyrimidine nucleotide biosynthetic proce...	88	1	0.26	0.23137
471	GO:0007275	multicellular organism development	10313	35	30.78	0.23147
472	GO:0006164	purine nucleotide biosynthetic process	556	3	1.66	0.23158
473	GO:0045229	external encapsulating structure organiz...	1956	8	5.84	0.23163
474	GO:0009615	response to virus	306	2	0.91	0.23222
475	GO:0019359	nicotinamide nucleotide biosynthetic pro...	307	2	0.92	0.23331
476	GO:0003333	amino acid transmembrane transport	89	1	0.27	0.23367
477	GO:0030245	cellulose catabolic process	89	1	0.27	0.23367
478	GO:0032507	maintenance of protein location in cell	89	1	0.27	0.23367
479	GO:0009311	oligosaccharide metabolic process	309	2	0.92	0.23551
480	GO:0009902	chloroplast relocation	90	1	0.27	0.23596
481	GO:0016556	mRNA modification	90	1	0.27	0.23596
482	GO:0042335	cuticle development	90	1	0.27	0.23596
483	GO:0051667	establishment of plastid localization	90	1	0.27	0.23596
484	GO:0030490	maturation of SSU-rRNA	91	1	0.27	0.23824
485	GO:0045185	maintenance of protein location	91	1	0.27	0.23824
486	GO:0015858	nucleoside transport	92	1	0.27	0.24052
487	GO:0048571	long-day photoperiodism	92	1	0.27	0.24052
488	GO:1901642	nucleoside transmembrane transport	92	1	0.27	0.24052
489	GO:0006275	regulation of DNA replication	93	1	0.28	0.24278
490	GO:0019750	chloroplast localization	93	1	0.28	0.24278
491	GO:0046112	nucleobase biosynthetic process	93	1	0.28	0.24278
492	GO:0051644	plastid localization	93	1	0.28	0.24278
493	GO:0006220	pyrimidine nucleotide metabolic process	94	1	0.28	0.24505
494	GO:0010556	regulation of macromolecule biosynthetic...	9751	33	29.1	0.24532
495	GO:0052543	callose deposition in cell wall	95	1	0.28	0.2473
496	GO:0009856	pollination	848	4	2.53	0.24825
497	GO:0044706	multi-multicellular organism process	848	4	2.53	0.24825
498	GO:0051275	beta-glucan catabolic process	96	1	0.29	0.24955
499	GO:1901679	nucleotide transmembrane transport	96	1	0.29	0.24955
500	GO:0006090	pyruvate metabolic process	323	2	0.96	0.2509
501	GO:0030422	production of siRNA involved in RNA inte...	97	1	0.29	0.25179
502	GO:0048440	carpel development	324	2	0.97	0.25201
503	GO:0072522	purine-containing compound biosynthetic ...	582	3	1.74	0.25214
504	GO:0009664	plant-type cell wall organization	583	3	1.74	0.25293
505	GO:0019752	carboxylic acid metabolic process	3823	14	11.41	0.25351
506	GO:0034220	ion transmembrane transport	2307	9	6.88	0.25354
507	GO:0009141	nucleoside triphosphate metabolic proces...	584	3	1.74	0.25373
508	GO:0006206	pyrimidine nucleobase metabolic process	98	1	0.29	0.25403
509	GO:0018230	peptidyl-L-cysteine S-palmitoylation	98	1	0.29	0.25403
510	GO:0018231	peptidyl-S-diacylglycerol-L-cysteine bio...	98	1	0.29	0.25403
511	GO:0010876	lipid localization	585	3	1.75	0.25453
512	GO:0051240	positive regulation of multicellular org...	327	2	0.98	0.25531
513	GO:0052386	cell wall thickening	99	1	0.3	0.25626
514	GO:0072348	sulfur compound transport	99	1	0.3	0.25626
515	GO:0051273	beta-glucan metabolic process	328	2	0.98	0.25641
516	GO:0009593	detection of chemical stimulus	100	1	0.3	0.25848
517	GO:0046890	regulation of lipid biosynthetic process	100	1	0.3	0.25848
518	GO:0080090	regulation of primary metabolic process	10781	36	32.17	0.25871
519	GO:0009932	cell tip growth	592	3	1.77	0.26012
520	GO:0015988	energy coupled proton transmembrane tran...	101	1	0.3	0.2607
521	GO:0015991	ATP hydrolysis coupled proton transport	101	1	0.3	0.2607
522	GO:0090662	ATP hydrolysis coupled transmembrane tra...	101	1	0.3	0.2607
523	GO:0099131	ATP hydrolysis coupled ion transmembrane...	101	1	0.3	0.2607
524	GO:0099132	ATP hydrolysis coupled cation transmembr...	101	1	0.3	0.2607
525	GO:0044003	modification by symbiont of host morphol...	102	1	0.3	0.26291
526	GO:0009605	response to external stimulus	5411	19	16.15	0.26388
527	GO:0006760	folic acid-containing compound metabolic...	103	1	0.31	0.26511
528	GO:0009260	ribonucleotide biosynthetic process	599	3	1.79	0.26572
529	GO:0046390	ribose phosphate biosynthetic process	599	3	1.79	0.26572
530	GO:0015780	nucleotide-sugar transmembrane transport	104	1	0.31	0.2673
531	GO:0051817	modification of morphology or physiology...	104	1	0.31	0.2673
532	GO:0009628	response to abiotic stimulus	7633	26	22.78	0.26744
533	GO:0043900	regulation of multi-organism process	339	2	1.01	0.26853
534	GO:0051604	protein maturation	339	2	1.01	0.26853
535	GO:0006555	methionine metabolic process	106	1	0.32	0.27168
536	GO:0000904	cell morphogenesis involved in different...	885	4	2.64	0.27236
537	GO:0009059	macromolecule biosynthetic process	14089	46	42.04	0.27345
538	GO:0016246	RNA interference	107	1	0.32	0.27385
539	GO:0032259	methylation	1174	5	3.5	0.27432
540	GO:0010109	regulation of photosynthesis	108	1	0.32	0.27602
541	GO:0042398	cellular modified amino acid biosyntheti...	108	1	0.32	0.27602
542	GO:0032787	monocarboxylic acid metabolic process	1765	7	5.27	0.27631
543	GO:0051301	cell division	1178	5	3.52	0.27659
544	GO:0044282	small molecule catabolic process	614	3	1.83	0.27778
545	GO:0000741	karyogamy	109	1	0.33	0.27819
546	GO:0009944	polarity specification of adaxial/abaxia...	109	1	0.33	0.27819
547	GO:0010162	seed dormancy process	109	1	0.33	0.27819
548	GO:0010197	polar nucleus fusion	109	1	0.33	0.27819
549	GO:0022611	dormancy process	109	1	0.33	0.27819
550	GO:0072330	monocarboxylic acid biosynthetic process	1181	5	3.52	0.2783
551	GO:0051606	detection of stimulus	348	2	1.04	0.27844
552	GO:0009126	purine nucleoside monophosphate metaboli...	616	3	1.84	0.27939
553	GO:0009167	purine ribonucleoside monophosphate meta...	616	3	1.84	0.27939
554	GO:0018345	protein palmitoylation	110	1	0.33	0.28034
555	GO:2000030	regulation of response to red or far red...	110	1	0.33	0.28034
556	GO:0043604	amide biosynthetic process	2988	11	8.92	0.2814
557	GO:0009845	seed germination	619	3	1.85	0.28181
558	GO:0044262	cellular carbohydrate metabolic process	1481	6	4.42	0.28226
559	GO:0008361	regulation of cell size	111	1	0.33	0.28249
560	GO:0031326	regulation of cellular biosynthetic proc...	9956	33	29.71	0.28562
561	GO:0051640	organelle localization	355	2	1.06	0.28615
562	GO:0046173	polyol biosynthetic process	113	1	0.34	0.28678
563	GO:0030029	actin filament-based process	356	2	1.06	0.28725
564	GO:0045893	positive regulation of transcription, DN...	909	4	2.71	0.2882
565	GO:1902680	positive regulation of RNA biosynthetic ...	909	4	2.71	0.2882
566	GO:1903508	positive regulation of nucleic acid-temp...	909	4	2.71	0.2882
567	GO:2000112	regulation of cellular macromolecule bio...	9648	32	28.79	0.28837
568	GO:0010305	leaf vascular tissue pattern formation	114	1	0.34	0.28891
569	GO:0006811	ion transport	3320	12	9.91	0.28977
570	GO:0015985	energy coupled proton transport, down el...	115	1	0.34	0.29103
571	GO:0015986	ATP synthesis coupled proton transport	115	1	0.34	0.29103
572	GO:0043647	inositol phosphate metabolic process	115	1	0.34	0.29103
573	GO:0065001	specification of axis polarity	115	1	0.34	0.29103
574	GO:1903959	regulation of anion transmembrane transp...	115	1	0.34	0.29103
575	GO:0048522	positive regulation of cellular process	2103	8	6.28	0.29314
576	GO:0006446	regulation of translational initiation	116	1	0.35	0.29315
577	GO:0009559	embryo sac central cell differentiation	116	1	0.35	0.29315
578	GO:0042558	pteridine-containing compound metabolic ...	116	1	0.35	0.29315
579	GO:0052545	callose localization	116	1	0.35	0.29315
580	GO:1901616	organic hydroxy compound catabolic proce...	116	1	0.35	0.29315
581	GO:0019722	calcium-mediated signaling	117	1	0.35	0.29526
582	GO:0030154	cell differentiation	2414	9	7.2	0.29593
583	GO:0051171	regulation of nitrogen compound metaboli...	10658	35	31.8	0.29722
584	GO:0006623	protein targeting to vacuole	118	1	0.35	0.29737
585	GO:2000028	regulation of photoperiodism, flowering	118	1	0.35	0.29737
586	GO:0009793	embryo development ending in seed dorman...	1813	7	5.41	0.29867
587	GO:0009889	regulation of biosynthetic process	10026	33	29.92	0.29995
588	GO:0006862	nucleotide transport	120	1	0.36	0.30156
589	GO:0044070	regulation of anion transport	121	1	0.36	0.30365
590	GO:0090626	plant epidermis morphogenesis	372	2	1.11	0.30482
591	GO:0044403	symbiont process	373	2	1.11	0.30592
592	GO:0051094	positive regulation of developmental pro...	373	2	1.11	0.30592
593	GO:0014070	response to organic cyclic compound	1528	6	4.56	0.30642
594	GO:0031323	regulation of cellular metabolic process	11029	36	32.91	0.30677
595	GO:0010228	vegetative to reproductive phase transit...	651	3	1.94	0.30772
596	GO:1901607	alpha-amino acid biosynthetic process	651	3	1.94	0.30772
597	GO:0009631	cold acclimation	123	1	0.37	0.30781
598	GO:0070972	protein localization to endoplasmic reti...	123	1	0.37	0.30781
599	GO:0072665	protein localization to vacuole	123	1	0.37	0.30781
600	GO:0072666	establishment of protein localization to...	123	1	0.37	0.30781
601	GO:0051254	positive regulation of RNA metabolic pro...	939	4	2.8	0.30819
602	GO:0009943	adaxial/abaxial axis specification	125	1	0.37	0.31194
603	GO:0017000	antibiotic biosynthetic process	125	1	0.37	0.31194
604	GO:1902531	regulation of intracellular signal trans...	125	1	0.37	0.31194
605	GO:0044264	cellular polysaccharide metabolic proces...	945	4	2.82	0.3122
606	GO:0042742	defense response to bacterium	1540	6	4.6	0.31265
607	GO:0009682	induced systemic resistance	126	1	0.38	0.314
608	GO:0019932	second-messenger-mediated signaling	127	1	0.38	0.31605
609	GO:0006730	one-carbon metabolic process	128	1	0.38	0.31809
610	GO:0010091	trichome branching	128	1	0.38	0.31809
611	GO:0033037	polysaccharide localization	128	1	0.38	0.31809
612	GO:0043094	cellular metabolic compound salvage	385	2	1.15	0.31904
613	GO:0048638	regulation of developmental growth	385	2	1.15	0.31904
614	GO:0046364	monosaccharide biosynthetic process	129	1	0.38	0.32013
615	GO:0048598	embryonic morphogenesis	129	1	0.38	0.32013
616	GO:0009965	leaf morphogenesis	386	2	1.15	0.32013
617	GO:0006665	sphingolipid metabolic process	130	1	0.39	0.32216
618	GO:0000027	ribosomal large subunit assembly	131	1	0.39	0.32419
619	GO:0051656	establishment of organelle localization	131	1	0.39	0.32419
620	GO:0060968	regulation of gene silencing	131	1	0.39	0.32419
621	GO:0009734	auxin-activated signaling pathway	672	3	2.01	0.32477
622	GO:0009161	ribonucleoside monophosphate metabolic p...	673	3	2.01	0.32559
623	GO:0010016	shoot system morphogenesis	673	3	2.01	0.32559
624	GO:0090351	seedling development	673	3	2.01	0.32559
625	GO:0048518	positive regulation of biological proces...	2804	10	8.37	0.32822
626	GO:0005985	sucrose metabolic process	134	1	0.4	0.33023
627	GO:0000724	double-strand break repair via homologou...	136	1	0.41	0.33423
628	GO:0019216	regulation of lipid metabolic process	136	1	0.41	0.33423
629	GO:0055088	lipid homeostasis	136	1	0.41	0.33423
630	GO:0034645	cellular macromolecule biosynthetic proc...	13776	44	41.11	0.33459
631	GO:0032774	RNA biosynthetic process	9544	31	28.48	0.33517
632	GO:0044281	small molecule metabolic process	5996	20	17.89	0.33536
633	GO:0006497	protein lipidation	400	2	1.19	0.33536
634	GO:0042158	lipoprotein biosynthetic process	400	2	1.19	0.33536
635	GO:0090305	nucleic acid phosphodiester bond hydroly...	400	2	1.19	0.33536
636	GO:0006412	translation	2828	10	8.44	0.33763
637	GO:0046434	organophosphate catabolic process	403	2	1.2	0.33861
638	GO:0043207	response to external biotic stimulus	4094	14	12.22	0.33907
639	GO:0051707	response to other organism	4094	14	12.22	0.33907
640	GO:0009150	purine ribonucleotide metabolic process	691	3	2.06	0.34021
641	GO:0005975	carbohydrate metabolic process	3783	13	11.29	0.34111
642	GO:0051651	maintenance of location in cell	140	1	0.42	0.34215
643	GO:0009414	response to water deprivation	1292	5	3.86	0.34267
644	GO:0051704	multi-organism process	5702	19	17.02	0.34274
645	GO:0010383	cell wall polysaccharide metabolic proce...	407	2	1.21	0.34294
646	GO:0000725	recombinational repair	141	1	0.42	0.34412
647	GO:0046351	disaccharide biosynthetic process	141	1	0.42	0.34412
648	GO:0009416	response to light stimulus	2531	9	7.55	0.34415
649	GO:0016052	carbohydrate catabolic process	993	4	2.96	0.34446
650	GO:0042023	DNA endoreduplication	142	1	0.42	0.34608
651	GO:0043043	peptide biosynthetic process	2861	10	8.54	0.35065
652	GO:0071214	cellular response to abiotic stimulus	704	3	2.1	0.35076
653	GO:0104004	cellular response to environmental stimu...	704	3	2.1	0.35076
654	GO:0010628	positive regulation of gene expression	1003	4	2.99	0.3512
655	GO:0010311	lateral root formation	145	1	0.43	0.35193
656	GO:0045787	positive regulation of cell cycle	145	1	0.43	0.35193
657	GO:0048509	regulation of meristem development	416	2	1.24	0.35264
658	GO:0009415	response to water	1311	5	3.91	0.35383
659	GO:0042133	neurotransmitter metabolic process	146	1	0.44	0.35387
660	GO:0042737	drug catabolic process	710	3	2.12	0.35562
661	GO:0006635	fatty acid beta-oxidation	147	1	0.44	0.3558
662	GO:0009657	plastid organization	714	3	2.13	0.35886
663	GO:0051607	defense response to virus	149	1	0.44	0.35964
664	GO:0051701	interaction with host	150	1	0.45	0.36156
665	GO:0042157	lipoprotein metabolic process	425	2	1.27	0.3623
666	GO:0098655	cation transmembrane transport	1635	6	4.88	0.36256
667	GO:0050793	regulation of developmental process	2265	8	6.76	0.36483
668	GO:0009607	response to biotic stimulus	4175	14	12.46	0.36589
669	GO:0006163	purine nucleotide metabolic process	724	3	2.16	0.36695
670	GO:0034968	histone lysine methylation	153	1	0.46	0.36727
671	GO:0019219	regulation of nucleobase-containing comp...	9366	30	27.95	0.36837
672	GO:0034637	cellular carbohydrate biosynthetic proce...	726	3	2.17	0.36856
673	GO:0006732	coenzyme metabolic process	1030	4	3.07	0.3694
674	GO:0001505	regulation of neurotransmitter levels	155	1	0.46	0.37105
675	GO:0009062	fatty acid catabolic process	155	1	0.46	0.37105
676	GO:0034404	nucleobase-containing small molecule bio...	434	2	1.3	0.3719
677	GO:0043436	oxoacid metabolic process	4196	14	12.52	0.3729
678	GO:0030244	cellulose biosynthetic process	156	1	0.47	0.37293
679	GO:0031050	dsRNA fragmentation	156	1	0.47	0.37293
680	GO:0043331	response to dsRNA	156	1	0.47	0.37293
681	GO:0044786	cell cycle DNA replication	156	1	0.47	0.37293
682	GO:0070918	production of small RNA involved in gene...	156	1	0.47	0.37293
683	GO:0071359	cellular response to dsRNA	156	1	0.47	0.37293
684	GO:0050789	regulation of biological process	18591	58	55.48	0.37293
685	GO:0048364	root development	1655	6	4.94	0.37315
686	GO:0008652	cellular amino acid biosynthetic process	732	3	2.18	0.3734
687	GO:0022622	root system development	1657	6	4.94	0.37421
688	GO:0006082	organic acid metabolic process	4200	14	12.53	0.37423
689	GO:0022607	cellular component assembly	2287	8	6.82	0.37473
690	GO:0009407	toxin catabolic process	157	1	0.47	0.3748
691	GO:0009749	response to glucose	157	1	0.47	0.3748
692	GO:0006073	cellular glucan metabolic process	736	3	2.2	0.37663
693	GO:0007018	microtubule-based movement	158	1	0.47	0.37667
694	GO:0010073	meristem maintenance	440	2	1.31	0.37826
695	GO:0009073	aromatic amino acid family biosynthetic ...	159	1	0.47	0.37854
696	GO:0045489	pectin biosynthetic process	159	1	0.47	0.37854
697	GO:0009955	adaxial/abaxial pattern specification	160	1	0.48	0.3804
698	GO:0048583	regulation of response to stimulus	1985	7	5.92	0.38122
699	GO:0009314	response to radiation	2621	9	7.82	0.38205
700	GO:0015748	organophosphate ester transport	161	1	0.48	0.38225
701	GO:0034660	ncRNA metabolic process	1051	4	3.14	0.38353
702	GO:0050896	response to stimulus	22296	69	66.53	0.38372
703	GO:0001101	response to acid chemical	4551	15	13.58	0.38375
704	GO:0009112	nucleobase metabolic process	162	1	0.48	0.3841
705	GO:0009696	salicylic acid metabolic process	162	1	0.48	0.3841
706	GO:0035725	sodium ion transmembrane transport	162	1	0.48	0.3841
707	GO:0018193	peptidyl-amino acid modification	1054	4	3.15	0.38555
708	GO:0006357	regulation of transcription by RNA polym...	447	2	1.33	0.38566
709	GO:0019395	fatty acid oxidation	163	1	0.49	0.38594
710	GO:0034470	ncRNA processing	748	3	2.23	0.38628
711	GO:0043624	cellular protein complex disassembly	164	1	0.49	0.38777
712	GO:0051173	positive regulation of nitrogen compound...	1371	5	4.09	0.38916
713	GO:0006396	RNA processing	2003	7	5.98	0.38997
714	GO:0070592	cell wall polysaccharide biosynthetic pr...	166	1	0.5	0.39143
715	GO:0009259	ribonucleotide metabolic process	755	3	2.25	0.3919
716	GO:0045087	innate immune response	1377	5	4.11	0.39269
717	GO:0051186	cofactor metabolic process	2009	7	6	0.39289
718	GO:0009851	auxin biosynthetic process	168	1	0.5	0.39506
719	GO:0044042	glucan metabolic process	759	3	2.26	0.3951
720	GO:0034976	response to endoplasmic reticulum stress	169	1	0.5	0.39687
721	GO:0009267	cellular response to starvation	459	2	1.37	0.39824
722	GO:0007602	phototransduction	170	1	0.51	0.39868
723	GO:0009585	red, far-red light phototransduction	170	1	0.51	0.39868
724	GO:0010604	positive regulation of macromolecule met...	1391	5	4.15	0.40093
725	GO:0009583	detection of light stimulus	172	1	0.51	0.40227
726	GO:0009746	response to hexose	172	1	0.51	0.40227
727	GO:0034765	regulation of ion transmembrane transpor...	172	1	0.51	0.40227
728	GO:0044038	cell wall macromolecule biosynthetic pro...	172	1	0.51	0.40227
729	GO:0070589	cellular component macromolecule biosynt...	172	1	0.51	0.40227
730	GO:0010154	fruit development	2670	9	7.97	0.40283
731	GO:0051252	regulation of RNA metabolic process	9187	29	27.42	0.40304
732	GO:0006109	regulation of carbohydrate metabolic pro...	173	1	0.52	0.40406
733	GO:0009312	oligosaccharide biosynthetic process	173	1	0.52	0.40406
734	GO:0010411	xyloglucan metabolic process	173	1	0.52	0.40406
735	GO:0097659	nucleic acid-templated transcription	9522	30	28.41	0.40457
736	GO:0007623	circadian rhythm	468	2	1.4	0.40761
737	GO:0019684	photosynthesis, light reaction	471	2	1.41	0.41071
738	GO:0051239	regulation of multicellular organismal p...	1726	6	5.15	0.41078
739	GO:0006997	nucleus organization	178	1	0.53	0.41292
740	GO:0032984	protein-containing complex disassembly	178	1	0.53	0.41292
741	GO:0034762	regulation of transmembrane transport	178	1	0.53	0.41292
742	GO:0018208	peptidyl-proline modification	179	1	0.53	0.41467
743	GO:0009639	response to red or far red light	788	3	2.35	0.41818
744	GO:0006955	immune response	1425	5	4.25	0.42087
745	GO:0015893	drug transport	481	2	1.44	0.421
746	GO:0007264	small GTPase mediated signal transductio...	183	1	0.55	0.42164
747	GO:0042274	ribosomal small subunit biogenesis	184	1	0.55	0.42337
748	GO:0045892	negative regulation of transcription, DN...	796	3	2.38	0.4245
749	GO:0034284	response to monosaccharide	185	1	0.55	0.4251
750	GO:0048825	cotyledon development	185	1	0.55	0.4251
751	GO:0065004	protein-DNA complex assembly	185	1	0.55	0.4251
752	GO:0017001	antibiotic catabolic process	186	1	0.56	0.42682
753	GO:0044247	cellular polysaccharide catabolic proces...	186	1	0.56	0.42682
754	GO:0040008	regulation of growth	800	3	2.39	0.42765
755	GO:0018022	peptidyl-lysine methylation	188	1	0.56	0.43024
756	GO:0009966	regulation of signal transduction	806	3	2.41	0.43237
757	GO:0048511	rhythmic process	493	2	1.47	0.43323
758	GO:0065007	biological regulation	20927	64	62.45	0.43367
759	GO:1901135	carbohydrate derivative metabolic proces...	2420	8	7.22	0.43483
760	GO:1905039	carboxylic acid transmembrane transport	191	1	0.57	0.43534
761	GO:0015931	nucleobase-containing compound transport	496	2	1.48	0.43627
762	GO:0006812	cation transport	2099	7	6.26	0.43661
763	GO:0016570	histone modification	497	2	1.48	0.43728
764	GO:0009555	pollen development	1132	4	3.38	0.43757
765	GO:0023051	regulation of signaling	813	3	2.43	0.43785
766	GO:0009798	axis specification	193	1	0.58	0.43871
767	GO:0048284	organelle fusion	194	1	0.58	0.44039
768	GO:0099402	plant organ development	3414	11	10.19	0.441
769	GO:0009860	pollen tube growth	501	2	1.5	0.44131
770	GO:0072521	purine-containing compound metabolic pro...	818	3	2.44	0.44175
771	GO:0009251	glucan catabolic process	195	1	0.58	0.44207
772	GO:0010646	regulation of cell communication	821	3	2.45	0.44409
773	GO:0002218	activation of innate immune response	198	1	0.59	0.44706
774	GO:0002253	activation of immune response	198	1	0.59	0.44706
775	GO:0009699	phenylpropanoid biosynthetic process	507	2	1.51	0.44732
776	GO:0043543	protein acylation	507	2	1.51	0.44732
777	GO:0031347	regulation of defense response	826	3	2.46	0.44798
778	GO:0006814	sodium ion transport	199	1	0.59	0.44871
779	GO:0009694	jasmonic acid metabolic process	199	1	0.59	0.44871
780	GO:0022618	ribonucleoprotein complex assembly	509	2	1.52	0.44932
781	GO:0048608	reproductive structure development	4754	15	14.19	0.44996
782	GO:0061458	reproductive system development	4754	15	14.19	0.44996
783	GO:0031325	positive regulation of cellular metaboli...	1475	5	4.4	0.44998
784	GO:0042594	response to starvation	510	2	1.52	0.45032
785	GO:0071824	protein-DNA complex subunit organization	201	1	0.6	0.45201
786	GO:0071826	ribonucleoprotein complex subunit organi...	513	2	1.53	0.4533
787	GO:0015979	photosynthesis	834	3	2.49	0.45417
788	GO:0006351	transcription, DNA-templated	9401	29	28.05	0.45418
789	GO:0043414	macromolecule methylation	514	2	1.53	0.45429
790	GO:0071554	cell wall organization or biogenesis	2464	8	7.35	0.45464
791	GO:0022411	cellular component disassembly	205	1	0.61	0.45854
792	GO:0042127	regulation of cell proliferation	205	1	0.61	0.45854
793	GO:0044036	cell wall macromolecule metabolic proces...	519	2	1.55	0.45924
794	GO:0019693	ribose phosphate metabolic process	842	3	2.51	0.46034
795	GO:0046165	alcohol biosynthetic process	208	1	0.62	0.46338
796	GO:0048468	cell development	1173	4	3.5	0.46444
797	GO:0006612	protein targeting to membrane	209	1	0.62	0.46499
798	GO:0009737	response to abscisic acid	2159	7	6.44	0.46554
799	GO:0006996	organelle organization	4144	13	12.37	0.46705
800	GO:0009767	photosynthetic electron transport chain	212	1	0.63	0.46978
801	GO:0018198	peptidyl-cysteine modification	212	1	0.63	0.46978
802	GO:0034440	lipid oxidation	212	1	0.63	0.46978
803	GO:0045488	pectin metabolic process	530	2	1.58	0.47004
804	GO:0009723	response to ethylene	1184	4	3.53	0.47158
805	GO:0009225	nucleotide-sugar metabolic process	214	1	0.64	0.47295
806	GO:0051274	beta-glucan biosynthetic process	215	1	0.64	0.47452
807	GO:0010393	galacturonan metabolic process	535	2	1.6	0.4749
808	GO:0043269	regulation of ion transport	216	1	0.64	0.4761
809	GO:0022414	reproductive process	6170	19	18.41	0.47791
810	GO:0097305	response to alcohol	2187	7	6.53	0.47893
811	GO:0010101	post-embryonic root morphogenesis	218	1	0.65	0.47923
812	GO:0010102	lateral root morphogenesis	218	1	0.65	0.47923
813	GO:0006281	DNA repair	868	3	2.59	0.48018
814	GO:0010015	root morphogenesis	868	3	2.59	0.48018
815	GO:2000243	positive regulation of reproductive proc...	219	1	0.65	0.48078
816	GO:1902679	negative regulation of RNA biosynthetic ...	871	3	2.6	0.48245
817	GO:1903507	negative regulation of nucleic acid-temp...	871	3	2.6	0.48245
818	GO:0003006	developmental process involved in reprod...	5530	17	16.5	0.48565
819	GO:0000003	reproduction	6197	19	18.49	0.48575
820	GO:0009409	response to cold	1545	5	4.61	0.49006
821	GO:0010200	response to chitin	552	2	1.65	0.49124
822	GO:1903825	organic acid transmembrane transport	226	1	0.67	0.49156
823	GO:0009893	positive regulation of metabolic process	1549	5	4.62	0.49232
824	GO:0042273	ribosomal large subunit biogenesis	227	1	0.68	0.49309
825	GO:0016569	covalent chromatin modification	554	2	1.65	0.49314
826	GO:0002376	immune system process	1551	5	4.63	0.49345
827	GO:1901700	response to oxygen-containing compound	5892	18	17.58	0.49417
828	GO:0009581	detection of external stimulus	228	1	0.68	0.4946
829	GO:0009582	detection of abiotic stimulus	228	1	0.68	0.4946
830	GO:0048580	regulation of post-embryonic development	1224	4	3.65	0.49721
831	GO:0009617	response to bacterium	1893	6	5.65	0.49796
832	GO:0051253	negative regulation of RNA metabolic pro...	893	3	2.66	0.49893
833	GO:0000902	cell morphogenesis	1562	5	4.66	0.49965
834	GO:0009066	aspartate family amino acid metabolic pr...	232	1	0.69	0.50063
835	GO:0006897	endocytosis	233	1	0.7	0.50212
836	GO:0006498	N-terminal protein lipidation	235	1	0.7	0.5051
837	GO:0006499	N-terminal protein myristoylation	235	1	0.7	0.5051
838	GO:0018958	phenol-containing compound metabolic pro...	235	1	0.7	0.5051
839	GO:0010431	seed maturation	236	1	0.7	0.50658
840	GO:0009791	post-embryonic development	5936	18	17.71	0.5072
841	GO:0006813	potassium ion transport	237	1	0.71	0.50806
842	GO:0031669	cellular response to nutrient levels	570	2	1.7	0.50819
843	GO:0005976	polysaccharide metabolic process	1579	5	4.71	0.50916
844	GO:0009637	response to blue light	238	1	0.71	0.50953
845	GO:0006355	regulation of transcription, DNA-templat...	8963	27	26.75	0.50981
846	GO:0016458	gene silencing	572	2	1.71	0.51005
847	GO:0019637	organophosphate metabolic process	1918	6	5.72	0.51068
848	GO:0006091	generation of precursor metabolites and ...	1250	4	3.73	0.51359
849	GO:0033692	cellular polysaccharide biosynthetic pro...	576	2	1.72	0.51375
850	GO:0016071	mRNA metabolic process	1251	4	3.73	0.51422
851	GO:0010114	response to red light	242	1	0.72	0.51538
852	GO:0018377	protein myristoylation	242	1	0.72	0.51538
853	GO:0003002	regionalization	578	2	1.72	0.5156
854	GO:0042255	ribosome assembly	244	1	0.73	0.51827
855	GO:0098542	defense response to other organism	2946	9	8.79	0.51879
856	GO:0009110	vitamin biosynthetic process	245	1	0.73	0.51972
857	GO:0031329	regulation of cellular catabolic process	245	1	0.73	0.51972
858	GO:0007017	microtubule-based process	584	2	1.74	0.52111
859	GO:0051052	regulation of DNA metabolic process	246	1	0.73	0.52115
860	GO:0042545	cell wall modification	585	2	1.75	0.52203
861	GO:0007034	vacuolar transport	247	1	0.74	0.52259
862	GO:0009846	pollen germination	247	1	0.74	0.52259
863	GO:0033014	tetrapyrrole biosynthetic process	247	1	0.74	0.52259
864	GO:0000096	sulfur amino acid metabolic process	248	1	0.74	0.52402
865	GO:0006766	vitamin metabolic process	249	1	0.74	0.52544
866	GO:0009561	megagametogenesis	250	1	0.75	0.52686
867	GO:0044275	cellular carbohydrate catabolic process	250	1	0.75	0.52686
868	GO:0098657	import into cell	250	1	0.75	0.52686
869	GO:0040029	regulation of gene expression, epigeneti...	591	2	1.76	0.52749
870	GO:0006418	tRNA aminoacylation for protein translat...	252	1	0.75	0.52969
871	GO:0043038	amino acid activation	252	1	0.75	0.52969
872	GO:0043039	tRNA aminoacylation	252	1	0.75	0.52969
873	GO:0009630	gravitropism	253	1	0.75	0.5311
874	GO:0071103	DNA conformation change	253	1	0.75	0.5311
875	GO:0048869	cellular developmental process	3317	10	9.9	0.53197
876	GO:1903506	regulation of nucleic acid-templated tra...	9056	27	27.02	0.53254
877	GO:2001141	regulation of RNA biosynthetic process	9056	27	27.02	0.53254
878	GO:0044238	primary metabolic process	33229	99	99.16	0.53394
879	GO:0010476	gibberellin mediated signaling pathway	256	1	0.76	0.5353
880	GO:0009404	toxin metabolic process	257	1	0.77	0.53669
881	GO:0010029	regulation of seed germination	258	1	0.77	0.53808
882	GO:0090558	plant epidermis development	947	3	2.83	0.53822
883	GO:0035194	posttranscriptional gene silencing by RN...	259	1	0.77	0.53946
884	GO:0045089	positive regulation of innate immune res...	259	1	0.77	0.53946
885	GO:0016032	viral process	260	1	0.78	0.54084
886	GO:0009611	response to wounding	952	3	2.84	0.54177
887	GO:0009853	photorespiration	261	1	0.78	0.54221
888	GO:0006259	DNA metabolic process	1640	5	4.89	0.54268
889	GO:0048589	developmental growth	1640	5	4.89	0.54268
890	GO:0009753	response to jasmonic acid	954	3	2.85	0.54318
891	GO:0010087	phloem or xylem histogenesis	262	1	0.78	0.54358
892	GO:0006974	cellular response to DNA damage stimulus	958	3	2.86	0.54601
893	GO:0048582	positive regulation of post-embryonic de...	264	1	0.79	0.54631
894	GO:0006807	nitrogen compound metabolic process	28953	86	86.4	0.5467
895	GO:0051235	maintenance of location	266	1	0.79	0.54903
896	GO:0071370	cellular response to gibberellin stimulu...	266	1	0.79	0.54903
897	GO:0044248	cellular catabolic process	4383	13	13.08	0.54926
898	GO:0098754	detoxification	267	1	0.8	0.55038
899	GO:0006366	transcription by RNA polymerase II	618	2	1.84	0.55155
900	GO:0044272	sulfur compound biosynthetic process	618	2	1.84	0.55155
901	GO:0044237	cellular metabolic process	33680	100	100.51	0.55229
902	GO:0090698	post-embryonic plant morphogenesis	619	2	1.85	0.55242
903	GO:0002684	positive regulation of immune system pro...	271	1	0.81	0.55574
904	GO:0050778	positive regulation of immune response	271	1	0.81	0.55574
905	GO:0040007	growth	2357	7	7.03	0.55791
906	GO:0010564	regulation of cell cycle process	273	1	0.81	0.5584
907	GO:0006261	DNA-dependent DNA replication	274	1	0.82	0.55972
908	GO:0042542	response to hydrogen peroxide	274	1	0.82	0.55972
909	GO:1900140	regulation of seedling development	274	1	0.82	0.55972
910	GO:0042743	hydrogen peroxide metabolic process	275	1	0.82	0.56104
911	GO:0010051	xylem and phloem pattern formation	278	1	0.83	0.56497
912	GO:0045934	negative regulation of nucleobase-contai...	986	3	2.94	0.56548
913	GO:0006414	translational elongation	281	1	0.84	0.56887
914	GO:0032989	cellular component morphogenesis	1694	5	5.06	0.57144
915	GO:0006749	glutathione metabolic process	283	1	0.84	0.57144
916	GO:0009629	response to gravity	283	1	0.84	0.57144
917	GO:1905392	plant organ morphogenesis	1348	4	4.02	0.57299
918	GO:0048868	pollen tube development	644	2	1.92	0.57389
919	GO:0009894	regulation of catabolic process	285	1	0.85	0.57401
920	GO:0009698	phenylpropanoid metabolic process	647	2	1.93	0.57641
921	GO:0032268	regulation of cellular protein metabolic...	1358	4	4.05	0.57883
922	GO:0019751	polyol metabolic process	289	1	0.86	0.57909
923	GO:0030036	actin cytoskeleton organization	289	1	0.86	0.57909
924	GO:0009606	tropism	293	1	0.87	0.58411
925	GO:0071669	plant-type cell wall organization or bio...	1015	3	3.03	0.58511
926	GO:0016999	antibiotic metabolic process	658	2	1.96	0.58558
927	GO:1901575	organic substance catabolic process	4498	13	13.42	0.58732
928	GO:0000910	cytokinesis	296	1	0.88	0.58784
929	GO:0000272	polysaccharide catabolic process	662	2	1.98	0.58888
930	GO:0032535	regulation of cellular component size	299	1	0.89	0.59153
931	GO:0090066	regulation of anatomical structure size	299	1	0.89	0.59153
932	GO:0051246	regulation of protein metabolic process	1388	4	4.14	0.59605
933	GO:0070838	divalent metal ion transport	303	1	0.9	0.5964
934	GO:0050794	regulation of cellular process	16798	49	50.13	0.59732
935	GO:0009968	negative regulation of signal transducti...	305	1	0.91	0.59882
936	GO:0009653	anatomical structure morphogenesis	3500	10	10.44	0.60058
937	GO:0010648	negative regulation of cell communicatio...	308	1	0.92	0.60241
938	GO:0023057	negative regulation of signaling	308	1	0.92	0.60241
939	GO:0072511	divalent inorganic cation transport	310	1	0.93	0.60479
940	GO:0009813	flavonoid biosynthetic process	311	1	0.93	0.60597
941	GO:0010410	hemicellulose metabolic process	311	1	0.93	0.60597
942	GO:0007389	pattern specification process	684	2	2.04	0.60666
943	GO:0048731	system development	6973	20	20.81	0.60732
944	GO:0030258	lipid modification	313	1	0.93	0.60833
945	GO:0042445	hormone metabolic process	1054	3	3.15	0.61061
946	GO:0033013	tetrapyrrole metabolic process	315	1	0.94	0.61068
947	GO:0010817	regulation of hormone levels	1418	4	4.23	0.61285
948	GO:0048573	photoperiodism, flowering	317	1	0.95	0.61301
949	GO:0048588	developmental cell growth	695	2	2.07	0.61534
950	GO:0000271	polysaccharide biosynthetic process	698	2	2.08	0.61768
951	GO:0031667	response to nutrient levels	698	2	2.08	0.61768
952	GO:1901699	cellular response to nitrogen compound	322	1	0.96	0.61877
953	GO:0009867	jasmonic acid mediated signaling pathway	324	1	0.97	0.62105
954	GO:0048316	seed development	2504	7	7.47	0.62171
955	GO:0031349	positive regulation of defense response	327	1	0.98	0.62445
956	GO:0080134	regulation of response to stress	1076	3	3.21	0.62453
957	GO:2000113	negative regulation of cellular macromol...	1076	3	3.21	0.62453
958	GO:0044242	cellular lipid catabolic process	329	1	0.98	0.6267
959	GO:0033993	response to lipid	2871	8	8.57	0.62721
960	GO:0009640	photomorphogenesis	332	1	0.99	0.63004
961	GO:0032940	secretion by cell	333	1	0.99	0.63115
962	GO:0008380	RNA splicing	717	2	2.14	0.63224
963	GO:0045454	cell redox homeostasis	335	1	1	0.63336
964	GO:0071395	cellular response to jasmonic acid stimu...	337	1	1.01	0.63555
965	GO:1901617	organic hydroxy compound biosynthetic pr...	723	2	2.16	0.63675
966	GO:0009648	photoperiodism	343	1	1.02	0.64206
967	GO:0045490	pectin catabolic process	343	1	1.02	0.64206
968	GO:0042546	cell wall biogenesis	734	2	2.19	0.64491
969	GO:0009926	auxin polar transport	346	1	1.03	0.64527
970	GO:0046903	secretion	347	1	1.04	0.64633
971	GO:0009266	response to temperature stimulus	2206	6	6.58	0.64654
972	GO:0043170	macromolecule metabolic process	26566	77	79.28	0.64806
973	GO:0006790	sulfur compound metabolic process	1484	4	4.43	0.64827
974	GO:0009056	catabolic process	5062	14	15.11	0.65393
975	GO:0031668	cellular response to extracellular stimu...	747	2	2.23	0.65436
976	GO:0009741	response to brassinosteroid	356	1	1.06	0.65576
977	GO:0071369	cellular response to ethylene stimulus	750	2	2.24	0.65651
978	GO:0009814	defense response, incompatible interacti...	752	2	2.24	0.65794
979	GO:0016042	lipid catabolic process	754	2	2.25	0.65937
980	GO:0009808	lignin metabolic process	360	1	1.07	0.65987
981	GO:0071704	organic substance metabolic process	35733	104	106.63	0.66064
982	GO:0009826	unidimensional cell growth	1137	3	3.39	0.66131
983	GO:1905393	plant organ formation	364	1	1.09	0.66393
984	GO:0009636	response to toxic substance	762	2	2.27	0.66502
985	GO:0015672	monovalent inorganic cation transport	767	2	2.29	0.66851
986	GO:0051726	regulation of cell cycle	767	2	2.29	0.66851
987	GO:0006855	drug transmembrane transport	369	1	1.1	0.66894
988	GO:0010558	negative regulation of macromolecule bio...	1151	3	3.43	0.66938
989	GO:0009812	flavonoid metabolic process	372	1	1.11	0.67191
990	GO:0071496	cellular response to external stimulus	773	2	2.31	0.67266
991	GO:0031047	gene silencing by RNA	373	1	1.11	0.67289
992	GO:0060918	auxin transport	373	1	1.11	0.67289
993	GO:0009408	response to heat	774	2	2.31	0.67335
994	GO:0010243	response to organonitrogen compound	774	2	2.31	0.67335
995	GO:0009250	glucan biosynthetic process	376	1	1.12	0.67583
996	GO:0042493	response to drug	2278	6	6.8	0.67676
997	GO:0044087	regulation of cellular component biogene...	379	1	1.13	0.67873
998	GO:0009751	response to salicylic acid	782	2	2.33	0.67881
999	GO:0006310	DNA recombination	380	1	1.13	0.6797
1000	GO:0022900	electron transport chain	380	1	1.13	0.6797
1001	GO:0090697	post-embryonic plant organ morphogenesis	380	1	1.13	0.6797
1002	GO:0009914	hormone transport	381	1	1.14	0.68066
1003	GO:0022603	regulation of anatomical structure morph...	381	1	1.14	0.68066
1004	GO:0048527	lateral root development	381	1	1.14	0.68066
1005	GO:0061024	membrane organization	382	1	1.14	0.68161
1006	GO:0051049	regulation of transport	384	1	1.15	0.68352
1007	GO:1901698	response to nitrogen compound	1180	3	3.52	0.68565
1008	GO:0006508	proteolysis	3391	9	10.12	0.68607
1009	GO:0016051	carbohydrate biosynthetic process	1185	3	3.54	0.68839
1010	GO:0044265	cellular macromolecule catabolic process	1938	5	5.78	0.68854
1011	GO:0070925	organelle assembly	390	1	1.16	0.68917
1012	GO:0008610	lipid biosynthetic process	1941	5	5.79	0.68984
1013	GO:0007154	cell communication	6971	19	20.8	0.69401
1014	GO:0009651	response to salt stress	2325	6	6.94	0.69557
1015	GO:0031327	negative regulation of cellular biosynth...	1202	3	3.59	0.69758
1016	GO:0010035	response to inorganic substance	3788	10	11.3	0.69788
1017	GO:0009057	macromolecule catabolic process	2700	7	8.06	0.69837
1018	GO:2000026	regulation of multicellular organismal d...	1589	4	4.74	0.70007
1019	GO:0009908	flower development	1975	5	5.89	0.70427
1020	GO:1901615	organic hydroxy compound metabolic proce...	1216	3	3.63	0.705
1021	GO:0044550	secondary metabolite biosynthetic proces...	822	2	2.45	0.70502
1022	GO:0051716	cellular response to stimulus	9127	25	27.24	0.70585
1023	GO:0055114	oxidation-reduction process	4895	13	14.61	0.70664
1024	GO:0009890	negative regulation of biosynthetic proc...	1222	3	3.65	0.70814
1025	GO:0008283	cell proliferation	419	1	1.25	0.71511
1026	GO:0090567	reproductive shoot system development	2002	5	5.97	0.7154
1027	GO:0005996	monosaccharide metabolic process	420	1	1.25	0.71596
1028	GO:1901564	organonitrogen compound metabolic proces...	17159	48	51.2	0.71862
1029	GO:0044419	interspecies interaction between organis...	848	2	2.53	0.72109
1030	GO:0044255	cellular lipid metabolic process	2413	6	7.2	0.72882
1031	GO:0016049	cell growth	1657	4	4.94	0.73059
1032	GO:0048528	post-embryonic root development	438	1	1.31	0.73092
1033	GO:0048437	floral organ development	866	2	2.58	0.73177
1034	GO:0008152	metabolic process	40295	116	120.25	0.73549
1035	GO:0060560	developmental growth involved in morphog...	1281	3	3.82	0.73763
1036	GO:0009991	response to extracellular stimulus	879	2	2.62	0.73927
1037	GO:0065008	regulation of biological quality	3939	10	11.75	0.74262
1038	GO:0071310	cellular response to organic substance	3572	9	10.66	0.7429
1039	GO:0048519	negative regulation of biological proces...	3202	8	9.56	0.74298
1040	GO:0006631	fatty acid metabolic process	886	2	2.64	0.74324
1041	GO:0018205	peptidyl-lysine modification	456	1	1.36	0.7451
1042	GO:0071215	cellular response to abscisic acid stimu...	890	2	2.66	0.74548
1043	GO:0097306	cellular response to alcohol	890	2	2.66	0.74548
1044	GO:0032879	regulation of localization	459	1	1.37	0.74738
1045	GO:0007167	enzyme linked receptor protein signaling...	460	1	1.37	0.74814
1046	GO:0007169	transmembrane receptor protein tyrosine ...	460	1	1.37	0.74814
1047	GO:0000398	mRNA splicing, via spliceosome	462	1	1.38	0.74965
1048	GO:0098662	inorganic cation transmembrane transport	899	2	2.68	0.75047
1049	GO:0032870	cellular response to hormone stimulus	3232	8	9.64	0.75213
1050	GO:0044260	cellular macromolecule metabolic process	22537	63	67.25	0.75345
1051	GO:0006260	DNA replication	468	1	1.4	0.75413
1052	GO:0071495	cellular response to endogenous stimulus	3258	8	9.72	0.75988
1053	GO:0006325	chromatin organization	921	2	2.75	0.7623
1054	GO:0007165	signal transduction	6207	16	18.52	0.76362
1055	GO:0072593	reactive oxygen species metabolic proces...	482	1	1.44	0.76426
1056	GO:0006970	response to osmotic stress	2520	6	7.52	0.76572
1057	GO:0016310	phosphorylation	4024	10	12.01	0.76577
1058	GO:0000375	RNA splicing, via transesterification re...	486	1	1.45	0.76708
1059	GO:0000377	RNA splicing, via transesterification re...	486	1	1.45	0.76708
1060	GO:0006470	protein dephosphorylation	488	1	1.46	0.76848
1061	GO:0006066	alcohol metabolic process	499	1	1.49	0.77602
1062	GO:1902600	proton transmembrane transport	499	1	1.49	0.77602
1063	GO:0023052	signaling	6265	16	18.7	0.77606
1064	GO:0006397	mRNA processing	960	2	2.86	0.78209
1065	GO:0016192	vesicle-mediated transport	1382	3	4.12	0.7826
1066	GO:0007166	cell surface receptor signaling pathway	511	1	1.52	0.78396
1067	GO:0051172	negative regulation of nitrogen compound...	1398	3	4.17	0.78912
1068	GO:0051276	chromosome organization	1405	3	4.19	0.79191
1069	GO:0006399	tRNA metabolic process	529	1	1.58	0.79535
1070	GO:0019748	secondary metabolic process	1424	3	4.25	0.79935
1071	GO:0098660	inorganic ion transmembrane transport	1000	2	2.98	0.80088
1072	GO:2000241	regulation of reproductive process	1014	2	3.03	0.80711
1073	GO:0009739	response to gibberellin	558	1	1.67	0.81245
1074	GO:0044267	cellular protein metabolic process	11525	30	34.39	0.81668
1075	GO:0006793	phosphorus metabolic process	6123	15	18.27	0.82046
1076	GO:0031324	negative regulation of cellular metaboli...	1484	3	4.43	0.8214
1077	GO:0030001	metal ion transport	1049	2	3.13	0.82193
1078	GO:0035821	modification of morphology or physiology...	579	1	1.73	0.82395
1079	GO:0009832	plant-type cell wall biogenesis	582	1	1.74	0.82553
1080	GO:0035556	intracellular signal transduction	1508	3	4.5	0.82963
1081	GO:0071407	cellular response to organic cyclic comp...	593	1	1.77	0.83121
1082	GO:0090696	post-embryonic plant organ development	595	1	1.78	0.83223
1083	GO:0006633	fatty acid biosynthetic process	611	1	1.82	0.84012
1084	GO:0019538	protein metabolic process	13135	34	39.2	0.84171
1085	GO:0009987	cellular process	43240	122	129.03	0.84264
1086	GO:0048609	multicellular organismal reproductive pr...	617	1	1.84	0.84299
1087	GO:0006796	phosphate-containing compound metabolic ...	5885	14	17.56	0.84442
1088	GO:0007568	aging	622	1	1.86	0.84533
1089	GO:0006952	defense response	5519	13	16.47	0.84619
1090	GO:0046686	response to cadmium ion	1565	3	4.67	0.84788
1091	GO:0016311	dephosphorylation	629	1	1.88	0.84856
1092	GO:0006979	response to oxidative stress	1576	3	4.7	0.8512
1093	GO:0009909	regulation of flower development	637	1	1.9	0.85217
1094	GO:0022402	cell cycle process	1131	2	3.38	0.85274
1095	GO:0071695	anatomical structure maturation	640	1	1.91	0.8535
1096	GO:0070887	cellular response to chemical stimulus	4030	9	12.03	0.85406
1097	GO:0032504	multicellular organism reproduction	643	1	1.92	0.85482
1098	GO:0046677	response to antibiotic	1140	2	3.4	0.85581
1099	GO:0009873	ethylene-activated signaling pathway	647	1	1.93	0.85656
1100	GO:0033554	cellular response to stress	2861	6	8.54	0.85854
1101	GO:0048585	negative regulation of response to stimu...	670	1	2	0.86617
1102	GO:0071229	cellular response to acid chemical	1633	3	4.87	0.86742
1103	GO:0000302	response to reactive oxygen species	676	1	2.02	0.86857
1104	GO:0021700	developmental maturation	693	1	2.07	0.87513
1105	GO:0010038	response to metal ion	2107	4	6.29	0.87655
1106	GO:0007010	cytoskeleton organization	701	1	2.09	0.87811
1107	GO:0048646	anatomical structure formation involved ...	712	1	2.12	0.88209
1108	GO:0043412	macromolecule modification	8432	20	25.16	0.88741
1109	GO:0006468	protein phosphorylation	3041	6	9.07	0.89391
1110	GO:0006629	lipid metabolic process	3459	7	10.32	0.89469
1111	GO:0042446	hormone biosynthetic process	770	1	2.3	0.90102
1112	GO:0016567	protein ubiquitination	2235	4	6.67	0.90301
1113	GO:0000160	phosphorelay signal transduction system	789	1	2.35	0.90654
1114	GO:0007049	cell cycle	1821	3	5.43	0.91043
1115	GO:0048831	regulation of shoot system development	815	1	2.43	0.9136
1116	GO:0071396	cellular response to lipid	1376	2	4.11	0.91809
1117	GO:0006511	ubiquitin-dependent protein catabolic pr...	1388	2	4.14	0.92047
1118	GO:0032446	protein modification by small protein co...	2340	4	6.98	0.92085
1119	GO:0050790	regulation of catalytic activity	848	1	2.53	0.9218
1120	GO:1901565	organonitrogen compound catabolic proces...	2357	4	7.03	0.92345
1121	GO:0019941	modification-dependent protein catabolic...	1414	2	4.22	0.92538
1122	GO:0043161	proteasome-mediated ubiquitin-dependent ...	870	1	2.6	0.92683
1123	GO:0043632	modification-dependent macromolecule cat...	1428	2	4.26	0.92791
1124	GO:0010498	proteasomal protein catabolic process	876	1	2.61	0.92814
1125	GO:0009755	hormone-mediated signaling pathway	2890	5	8.62	0.93485
1126	GO:0006464	cellular protein modification process	7783	17	23.23	0.93519
1127	GO:0036211	protein modification process	7783	17	23.23	0.93519
1128	GO:0070647	protein modification by small protein co...	2472	4	7.38	0.9391
1129	GO:0006950	response to stress	12451	29	37.16	0.9437
1130	GO:0065009	regulation of molecular function	991	1	2.96	0.94926
1131	GO:0051603	proteolysis involved in cellular protein...	1579	2	4.71	0.95051
1132	GO:0044257	cellular protein catabolic process	1607	2	4.8	0.95388
1133	GO:0048523	negative regulation of cellular process	2161	3	6.45	0.95758
1134	GO:0030163	protein catabolic process	1702	2	5.08	0.96377
1135	GO:1901701	cellular response to oxygen-containing c...	2247	3	6.71	0.96512
1136	GO:0019725	cellular homeostasis	1166	1	3.48	0.97015
1137	GO:0042592	homeostatic process	1931	2	5.76	0.97994
1138	GO:0048878	chemical homeostasis	1444	1	4.31	0.98718
1139	GO:0008150	biological_process	76739	229	229	1
1140	GO:0000002	mitochondrial genome maintenance	12	0	0.04	1
1141	GO:0000012	single strand break repair	4	0	0.01	1
1142	GO:0000018	regulation of DNA recombination	43	0	0.13	1
1143	GO:0000019	regulation of mitotic recombination	4	0	0.01	1
1144	GO:0000023	maltose metabolic process	18	0	0.05	1
1145	GO:0000024	maltose biosynthetic process	6	0	0.02	1
1146	GO:0000025	maltose catabolic process	7	0	0.02	1
1147	GO:0000028	ribosomal small subunit assembly	92	0	0.27	1
1148	GO:0000032	cell wall mannoprotein biosynthetic proc...	4	0	0.01	1
1149	GO:0000038	very long-chain fatty acid metabolic pro...	106	0	0.32	1
1150	GO:0000041	transition metal ion transport	327	0	0.98	1
1151	GO:0000045	autophagosome assembly	10	0	0.03	1
1152	GO:0000050	urea cycle	2	0	0.01	1
1153	GO:0000054	ribosomal subunit export from nucleus	11	0	0.03	1
1154	GO:0000055	ribosomal large subunit export from nucl...	11	0	0.03	1
1155	GO:0000056	ribosomal small subunit export from nucl...	2	0	0.01	1
1156	GO:0000060	protein import into nucleus, translocati...	36	0	0.11	1
1157	GO:0000070	mitotic sister chromatid segregation	87	0	0.26	1
1158	GO:0000075	cell cycle checkpoint	71	0	0.21	1
1159	GO:0000076	DNA replication checkpoint	17	0	0.05	1
1160	GO:0000077	DNA damage checkpoint	15	0	0.04	1
1161	GO:0000079	regulation of cyclin-dependent protein s...	159	0	0.47	1
1162	GO:0000082	G1/S transition of mitotic cell cycle	19	0	0.06	1
1163	GO:0000086	G2/M transition of mitotic cell cycle	63	0	0.19	1
1164	GO:0000087	mitotic M phase	5	0	0.01	1
1165	GO:0000097	sulfur amino acid biosynthetic process	156	0	0.47	1
1166	GO:0000098	sulfur amino acid catabolic process	10	0	0.03	1
1167	GO:0000103	sulfate assimilation	49	0	0.15	1
1168	GO:0000105	histidine biosynthetic process	43	0	0.13	1
1169	GO:0000122	negative regulation of transcription by ...	66	0	0.2	1
1170	GO:0000154	rRNA modification	42	0	0.13	1
1171	GO:0000162	tryptophan biosynthetic process	74	0	0.22	1
1172	GO:0000165	MAPK cascade	122	0	0.36	1
1173	GO:0000169	activation of MAPK activity involved in ...	2	0	0.01	1
1174	GO:0000183	chromatin silencing at rDNA	6	0	0.02	1
1175	GO:0000184	nuclear-transcribed mRNA catabolic proce...	52	0	0.16	1
1176	GO:0000186	activation of MAPKK activity	17	0	0.05	1
1177	GO:0000187	activation of MAPK activity	2	0	0.01	1
1178	GO:0000209	protein polyubiquitination	292	0	0.87	1
1179	GO:0000212	meiotic spindle organization	16	0	0.05	1
1180	GO:0000226	microtubule cytoskeleton organization	338	0	1.01	1
1181	GO:0000237	leptotene	2	0	0.01	1
1182	GO:0000238	zygotene	2	0	0.01	1
1183	GO:0000244	spliceosomal tri-snRNP complex assembly	28	0	0.08	1
1184	GO:0000245	spliceosomal complex assembly	91	0	0.27	1
1185	GO:0000255	allantoin metabolic process	13	0	0.04	1
1186	GO:0000256	allantoin catabolic process	11	0	0.03	1
1187	GO:0000266	mitochondrial fission	30	0	0.09	1
1188	GO:0000270	peptidoglycan metabolic process	2	0	0.01	1
1189	GO:0000278	mitotic cell cycle	589	0	1.76	1
1190	GO:0000279	M phase	7	0	0.02	1
1191	GO:0000280	nuclear division	447	0	1.33	1
1192	GO:0000281	mitotic cytokinesis	189	0	0.56	1
1193	GO:0000288	nuclear-transcribed mRNA catabolic proce...	100	0	0.3	1
1194	GO:0000289	nuclear-transcribed mRNA poly(A) tail sh...	31	0	0.09	1
1195	GO:0000290	deadenylation-dependent decapping of nuc...	15	0	0.04	1
1196	GO:0000291	nuclear-transcribed mRNA catabolic proce...	21	0	0.06	1
1197	GO:0000301	retrograde transport, vesicle recycling ...	8	0	0.02	1
1198	GO:0000303	response to superoxide	73	0	0.22	1
1199	GO:0000304	response to singlet oxygen	35	0	0.1	1
1200	GO:0000305	response to oxygen radical	73	0	0.22	1
1201	GO:0000338	protein deneddylation	18	0	0.05	1
1202	GO:0000349	generation of catalytic spliceosome for ...	9	0	0.03	1
1203	GO:0000350	generation of catalytic spliceosome for ...	6	0	0.02	1
1204	GO:0000354	cis assembly of pre-catalytic spliceosom...	2	0	0.01	1
1205	GO:0000372	Group I intron splicing	2	0	0.01	1
1206	GO:0000373	Group II intron splicing	26	0	0.08	1
1207	GO:0000376	RNA splicing, via transesterification re...	2	0	0.01	1
1208	GO:0000379	tRNA-type intron splice site recognition...	3	0	0.01	1
1209	GO:0000380	alternative mRNA splicing, via spliceoso...	59	0	0.18	1
1210	GO:0000381	regulation of alternative mRNA splicing,...	21	0	0.06	1
1211	GO:0000387	spliceosomal snRNP assembly	71	0	0.21	1
1212	GO:0000389	mRNA 3'-splice site recognition	3	0	0.01	1
1213	GO:0000393	spliceosomal conformational changes to g...	15	0	0.04	1
1214	GO:0000394	RNA splicing, via endonucleolytic cleava...	29	0	0.09	1
1215	GO:0000395	mRNA 5'-splice site recognition	7	0	0.02	1
1216	GO:0000412	histone peptidyl-prolyl isomerization	7	0	0.02	1
1217	GO:0000413	protein peptidyl-prolyl isomerization	115	0	0.34	1
1218	GO:0000422	autophagy of mitochondrion	3	0	0.01	1
1219	GO:0000447	endonucleolytic cleavage in ITS1 to sepa...	28	0	0.08	1
1220	GO:0000451	rRNA 2'-O-methylation	10	0	0.03	1
1221	GO:0000453	enzyme-directed rRNA 2'-O-methylation	10	0	0.03	1
1222	GO:0000455	enzyme-directed rRNA pseudouridine synth...	9	0	0.03	1
1223	GO:0000459	exonucleolytic trimming involved in rRNA...	14	0	0.04	1
1224	GO:0000460	maturation of 5.8S rRNA	54	0	0.16	1
1225	GO:0000461	endonucleolytic cleavage to generate mat...	21	0	0.06	1
1226	GO:0000463	maturation of LSU-rRNA from tricistronic...	38	0	0.11	1
1227	GO:0000466	maturation of 5.8S rRNA from tricistroni...	48	0	0.14	1
1228	GO:0000467	exonucleolytic trimming to generate matu...	14	0	0.04	1
1229	GO:0000469	cleavage involved in rRNA processing	60	0	0.18	1
1230	GO:0000470	maturation of LSU-rRNA	40	0	0.12	1
1231	GO:0000478	endonucleolytic cleavage involved in rRN...	41	0	0.12	1
1232	GO:0000479	endonucleolytic cleavage of tricistronic...	28	0	0.08	1
1233	GO:0000488	maturation of LSU-rRNA from tetracistron...	2	0	0.01	1
1234	GO:0000489	maturation of SSU-rRNA from tetracistron...	2	0	0.01	1
1235	GO:0000491	small nucleolar ribonucleoprotein comple...	4	0	0.01	1
1236	GO:0000492	box C/D snoRNP assembly	4	0	0.01	1
1237	GO:0000578	embryonic axis specification	56	0	0.17	1
1238	GO:0000706	meiotic DNA double-strand break processi...	4	0	0.01	1
1239	GO:0000707	meiotic DNA recombinase assembly	6	0	0.02	1
1240	GO:0000710	meiotic mismatch repair	22	0	0.07	1
1241	GO:0000712	resolution of meiotic recombination inte...	25	0	0.07	1
1242	GO:0000715	nucleotide-excision repair, DNA damage r...	6	0	0.02	1
1243	GO:0000719	photoreactive repair	8	0	0.02	1
1244	GO:0000723	telomere maintenance	125	0	0.37	1
1245	GO:0000726	non-recombinational repair	41	0	0.12	1
1246	GO:0000727	double-strand break repair via break-ind...	7	0	0.02	1
1247	GO:0000729	DNA double-strand break processing	12	0	0.04	1
1248	GO:0000730	DNA recombinase assembly	23	0	0.07	1
1249	GO:0000731	DNA synthesis involved in DNA repair	15	0	0.04	1
1250	GO:0000737	DNA catabolic process, endonucleolytic	6	0	0.02	1
1251	GO:0000738	DNA catabolic process, exonucleolytic	2	0	0.01	1
1252	GO:0000740	nuclear membrane fusion	4	0	0.01	1
1253	GO:0000769	syncytium formation by mitosis without c...	8	0	0.02	1
1254	GO:0000819	sister chromatid segregation	153	0	0.46	1
1255	GO:0000820	regulation of glutamine family amino aci...	11	0	0.03	1
1256	GO:0000821	regulation of arginine metabolic process	3	0	0.01	1
1257	GO:0000911	cytokinesis by cell plate formation	139	0	0.41	1
1258	GO:0000912	assembly of actomyosin apparatus involve...	21	0	0.06	1
1259	GO:0000913	preprophase band assembly	13	0	0.04	1
1260	GO:0000914	phragmoplast assembly	21	0	0.06	1
1261	GO:0000917	division septum assembly	17	0	0.05	1
1262	GO:0000918	division septum site selection	3	0	0.01	1
1263	GO:0000919	cell plate assembly	59	0	0.18	1
1264	GO:0000957	mitochondrial RNA catabolic process	7	0	0.02	1
1265	GO:0000963	mitochondrial RNA processing	13	0	0.04	1
1266	GO:0000966	RNA 5'-end processing	10	0	0.03	1
1267	GO:0000972	transcription-dependent tethering of RNA...	12	0	0.04	1
1268	GO:0000973	posttranscriptional tethering of RNA pol...	12	0	0.04	1
1269	GO:0001060	transcription by RNA polymerase V	2	0	0.01	1
1270	GO:0001112	DNA-templated transcriptional open compl...	5	0	0.01	1
1271	GO:0001113	transcriptional open complex formation a...	5	0	0.01	1
1272	GO:0001120	protein-DNA complex remodeling	5	0	0.01	1
1273	GO:0001408	guanine nucleotide transport	3	0	0.01	1
1274	GO:0001504	neurotransmitter uptake	9	0	0.03	1
1275	GO:0001510	RNA methylation	134	0	0.4	1
1276	GO:0001558	regulation of cell growth	245	0	0.73	1
1277	GO:0001560	regulation of cell growth by extracellul...	7	0	0.02	1
1278	GO:0001561	fatty acid alpha-oxidation	6	0	0.02	1
1279	GO:0001578	microtubule bundle formation	15	0	0.04	1
1280	GO:0001666	response to hypoxia	272	0	0.81	1
1281	GO:0001678	cellular glucose homeostasis	55	0	0.16	1
1282	GO:0001682	tRNA 5'-leader removal	8	0	0.02	1
1283	GO:0001708	cell fate specification	124	0	0.37	1
1284	GO:0001709	cell fate determination	24	0	0.07	1
1285	GO:0001732	formation of cytoplasmic translation ini...	2	0	0.01	1
1286	GO:0001736	establishment of planar polarity	13	0	0.04	1
1287	GO:0001738	morphogenesis of a polarized epithelium	13	0	0.04	1
1288	GO:0001763	morphogenesis of a branching structure	96	0	0.29	1
1289	GO:0001778	plasma membrane repair	2	0	0.01	1
1290	GO:0001789	G-protein coupled receptor signaling pat...	2	0	0.01	1
1291	GO:0001881	receptor recycling	4	0	0.01	1
1292	GO:0001887	selenium compound metabolic process	14	0	0.04	1
1293	GO:0001906	cell killing	475	0	1.42	1
1294	GO:0001927	exocyst assembly	7	0	0.02	1
1295	GO:0001932	regulation of protein phosphorylation	333	0	0.99	1
1296	GO:0001933	negative regulation of protein phosphory...	47	0	0.14	1
1297	GO:0001934	positive regulation of protein phosphory...	156	0	0.47	1
1298	GO:0001944	vasculature development	96	0	0.29	1
1299	GO:0002009	morphogenesis of an epithelium	13	0	0.04	1
1300	GO:0002084	protein depalmitoylation	25	0	0.07	1
1301	GO:0002097	tRNA wobble base modification	30	0	0.09	1
1302	GO:0002098	tRNA wobble uridine modification	27	0	0.08	1
1303	GO:0002100	tRNA wobble adenosine to inosine editing	3	0	0.01	1
1304	GO:0002103	endonucleolytic cleavage of tetracistron...	5	0	0.01	1
1305	GO:0002119	nematode larval development	7	0	0.02	1
1306	GO:0002128	tRNA nucleoside ribose methylation	2	0	0.01	1
1307	GO:0002143	tRNA wobble position uridine thiolation	4	0	0.01	1
1308	GO:0002164	larval development	7	0	0.02	1
1309	GO:0002182	cytoplasmic translational elongation	10	0	0.03	1
1310	GO:0002213	defense response to insect	103	0	0.31	1
1311	GO:0002215	defense response to nematode	4	0	0.01	1
1312	GO:0002220	innate immune response activating cell s...	2	0	0.01	1
1313	GO:0002221	pattern recognition receptor signaling p...	8	0	0.02	1
1314	GO:0002229	defense response to oomycetes	65	0	0.19	1
1315	GO:0002230	positive regulation of defense response ...	22	0	0.07	1
1316	GO:0002237	response to molecule of bacterial origin	119	0	0.36	1
1317	GO:0002238	response to molecule of fungal origin	10	0	0.03	1
1318	GO:0002239	response to oomycetes	90	0	0.27	1
1319	GO:0002240	response to molecule of oomycetes origin	9	0	0.03	1
1320	GO:0002429	immune response-activating cell surface ...	2	0	0.01	1
1321	GO:0002532	production of molecular mediator involve...	4	0	0.01	1
1322	GO:0002538	arachidonic acid metabolite production i...	4	0	0.01	1
1323	GO:0002540	leukotriene production involved in infla...	4	0	0.01	1
1324	GO:0002679	respiratory burst involved in defense re...	21	0	0.06	1
1325	GO:0002683	negative regulation of immune system pro...	67	0	0.2	1
1326	GO:0002697	regulation of immune effector process	42	0	0.13	1
1327	GO:0002698	negative regulation of immune effector p...	6	0	0.02	1
1328	GO:0002752	cell surface pattern recognition recepto...	2	0	0.01	1
1329	GO:0002757	immune response-activating signal transd...	8	0	0.02	1
1330	GO:0002758	innate immune response-activating signal...	8	0	0.02	1
1331	GO:0002764	immune response-regulating signaling pat...	16	0	0.05	1
1332	GO:0002768	immune response-regulating cell surface ...	2	0	0.01	1
1333	GO:0002790	peptide secretion	93	0	0.28	1
1334	GO:0002832	negative regulation of response to bioti...	37	0	0.11	1
1335	GO:0002833	positive regulation of response to bioti...	52	0	0.16	1
1336	GO:0002938	tRNA guanine ribose methylation	2	0	0.01	1
1337	GO:0002943	tRNA dihydrouridine synthesis	10	0	0.03	1
1338	GO:0002949	tRNA threonylcarbamoyladenosine modifica...	4	0	0.01	1
1339	GO:0003032	detection of oxygen	19	0	0.06	1
1340	GO:0003156	regulation of animal organ formation	5	0	0.01	1
1341	GO:0005977	glycogen metabolic process	27	0	0.08	1
1342	GO:0005978	glycogen biosynthetic process	27	0	0.08	1
1343	GO:0005982	starch metabolic process	237	0	0.71	1
1344	GO:0005983	starch catabolic process	76	0	0.23	1
1345	GO:0005986	sucrose biosynthetic process	60	0	0.18	1
1346	GO:0005987	sucrose catabolic process	14	0	0.04	1
1347	GO:0005993	trehalose catabolic process	5	0	0.01	1
1348	GO:0005997	xylulose metabolic process	2	0	0.01	1
1349	GO:0006000	fructose metabolic process	21	0	0.06	1
1350	GO:0006002	fructose 6-phosphate metabolic process	41	0	0.12	1
1351	GO:0006003	fructose 2,6-bisphosphate metabolic proc...	6	0	0.02	1
1352	GO:0006004	fucose metabolic process	6	0	0.02	1
1353	GO:0006005	L-fucose biosynthetic process	2	0	0.01	1
1354	GO:0006006	glucose metabolic process	100	0	0.3	1
1355	GO:0006007	glucose catabolic process	5	0	0.01	1
1356	GO:0006012	galactose metabolic process	105	0	0.31	1
1357	GO:0006013	mannose metabolic process	22	0	0.07	1
1358	GO:0006014	D-ribose metabolic process	50	0	0.15	1
1359	GO:0006020	inositol metabolic process	46	0	0.14	1
1360	GO:0006021	inositol biosynthetic process	19	0	0.06	1
1361	GO:0006022	aminoglycan metabolic process	97	0	0.29	1
1362	GO:0006023	aminoglycan biosynthetic process	27	0	0.08	1
1363	GO:0006024	glycosaminoglycan biosynthetic process	27	0	0.08	1
1364	GO:0006026	aminoglycan catabolic process	70	0	0.21	1
1365	GO:0006029	proteoglycan metabolic process	17	0	0.05	1
1366	GO:0006030	chitin metabolic process	70	0	0.21	1
1367	GO:0006032	chitin catabolic process	70	0	0.21	1
1368	GO:0006040	amino sugar metabolic process	113	0	0.34	1
1369	GO:0006041	glucosamine metabolic process	4	0	0.01	1
1370	GO:0006042	glucosamine biosynthetic process	4	0	0.01	1
1371	GO:0006044	N-acetylglucosamine metabolic process	4	0	0.01	1
1372	GO:0006047	UDP-N-acetylglucosamine metabolic proces...	25	0	0.07	1
1373	GO:0006048	UDP-N-acetylglucosamine biosynthetic pro...	25	0	0.07	1
1374	GO:0006056	mannoprotein metabolic process	4	0	0.01	1
1375	GO:0006057	mannoprotein biosynthetic process	4	0	0.01	1
1376	GO:0006059	hexitol metabolic process	2	0	0.01	1
1377	GO:0006063	uronic acid metabolic process	10	0	0.03	1
1378	GO:0006065	UDP-glucuronate biosynthetic process	14	0	0.04	1
1379	GO:0006067	ethanol metabolic process	4	0	0.01	1
1380	GO:0006069	ethanol oxidation	4	0	0.01	1
1381	GO:0006071	glycerol metabolic process	121	0	0.36	1
1382	GO:0006072	glycerol-3-phosphate metabolic process	28	0	0.08	1
1383	GO:0006074	(1->3)-beta-D-glucan metabolic process	66	0	0.2	1
1384	GO:0006075	(1->3)-beta-D-glucan biosynthetic proces...	59	0	0.18	1
1385	GO:0006076	(1->3)-beta-D-glucan catabolic process	7	0	0.02	1
1386	GO:0006080	substituted mannan metabolic process	2	0	0.01	1
1387	GO:0006081	cellular aldehyde metabolic process	287	0	0.86	1
1388	GO:0006083	acetate metabolic process	5	0	0.01	1
1389	GO:0006089	lactate metabolic process	34	0	0.1	1
1390	GO:0006094	gluconeogenesis	46	0	0.14	1
1391	GO:0006097	glyoxylate cycle	34	0	0.1	1
1392	GO:0006098	pentose-phosphate shunt	122	0	0.36	1
1393	GO:0006099	tricarboxylic acid cycle	214	0	0.64	1
1394	GO:0006101	citrate metabolic process	214	0	0.64	1
1395	GO:0006102	isocitrate metabolic process	46	0	0.14	1
1396	GO:0006104	succinyl-CoA metabolic process	10	0	0.03	1
1397	GO:0006105	succinate metabolic process	19	0	0.06	1
1398	GO:0006106	fumarate metabolic process	9	0	0.03	1
1399	GO:0006107	oxaloacetate metabolic process	6	0	0.02	1
1400	GO:0006108	malate metabolic process	59	0	0.18	1
1401	GO:0006110	regulation of glycolytic process	3	0	0.01	1
1402	GO:0006112	energy reserve metabolic process	27	0	0.08	1
1403	GO:0006114	glycerol biosynthetic process	6	0	0.02	1
1404	GO:0006116	NADH oxidation	6	0	0.02	1
1405	GO:0006119	oxidative phosphorylation	101	0	0.3	1
1406	GO:0006120	mitochondrial electron transport, NADH t...	33	0	0.1	1
1407	GO:0006121	mitochondrial electron transport, succin...	27	0	0.08	1
1408	GO:0006122	mitochondrial electron transport, ubiqui...	32	0	0.1	1
1409	GO:0006123	mitochondrial electron transport, cytoch...	7	0	0.02	1
1410	GO:0006127	glycerophosphate shuttle	6	0	0.02	1
1411	GO:0006140	regulation of nucleotide metabolic proce...	22	0	0.07	1
1412	GO:0006144	purine nucleobase metabolic process	64	0	0.19	1
1413	GO:0006145	purine nucleobase catabolic process	18	0	0.05	1
1414	GO:0006148	inosine catabolic process	8	0	0.02	1
1415	GO:0006152	purine nucleoside catabolic process	19	0	0.06	1
1416	GO:0006154	adenosine catabolic process	5	0	0.01	1
1417	GO:0006166	purine ribonucleoside salvage	11	0	0.03	1
1418	GO:0006167	AMP biosynthetic process	32	0	0.1	1
1419	GO:0006168	adenine salvage	17	0	0.05	1
1420	GO:0006169	adenosine salvage	9	0	0.03	1
1421	GO:0006175	dATP biosynthetic process	3	0	0.01	1
1422	GO:0006176	dATP biosynthetic process from ADP	3	0	0.01	1
1423	GO:0006177	GMP biosynthetic process	9	0	0.03	1
1424	GO:0006178	guanine salvage	2	0	0.01	1
1425	GO:0006182	cGMP biosynthetic process	7	0	0.02	1
1426	GO:0006183	GTP biosynthetic process	6	0	0.02	1
1427	GO:0006188	IMP biosynthetic process	46	0	0.14	1
1428	GO:0006189	'de novo' IMP biosynthetic process	39	0	0.12	1
1429	GO:0006195	purine nucleotide catabolic process	4	0	0.01	1
1430	GO:0006203	dGTP catabolic process	4	0	0.01	1
1431	GO:0006207	'de novo' pyrimidine nucleobase biosynth...	40	0	0.12	1
1432	GO:0006208	pyrimidine nucleobase catabolic process	13	0	0.04	1
1433	GO:0006212	uracil catabolic process	13	0	0.04	1
1434	GO:0006213	pyrimidine nucleoside metabolic process	120	0	0.36	1
1435	GO:0006216	cytidine catabolic process	9	0	0.03	1
1436	GO:0006218	uridine catabolic process	6	0	0.02	1
1437	GO:0006222	UMP biosynthetic process	39	0	0.12	1
1438	GO:0006226	dUMP biosynthetic process	2	0	0.01	1
1439	GO:0006228	UTP biosynthetic process	6	0	0.02	1
1440	GO:0006241	CTP biosynthetic process	29	0	0.09	1
1441	GO:0006264	mitochondrial DNA replication	4	0	0.01	1
1442	GO:0006265	DNA topological change	51	0	0.15	1
1443	GO:0006266	DNA ligation	11	0	0.03	1
1444	GO:0006268	DNA unwinding involved in DNA replicatio...	37	0	0.11	1
1445	GO:0006269	DNA replication, synthesis of RNA primer	18	0	0.05	1
1446	GO:0006270	DNA replication initiation	49	0	0.15	1
1447	GO:0006271	DNA strand elongation involved in DNA re...	18	0	0.05	1
1448	GO:0006273	lagging strand elongation	5	0	0.01	1
1449	GO:0006278	RNA-dependent DNA biosynthetic process	41	0	0.12	1
1450	GO:0006279	premeiotic DNA replication	5	0	0.01	1
1451	GO:0006282	regulation of DNA repair	23	0	0.07	1
1452	GO:0006284	base-excision repair	65	0	0.19	1
1453	GO:0006287	base-excision repair, gap-filling	2	0	0.01	1
1454	GO:0006289	nucleotide-excision repair	68	0	0.2	1
1455	GO:0006290	pyrimidine dimer repair	16	0	0.05	1
1456	GO:0006294	nucleotide-excision repair, preincision ...	2	0	0.01	1
1457	GO:0006296	nucleotide-excision repair, DNA incision...	2	0	0.01	1
1458	GO:0006297	nucleotide-excision repair, DNA gap fill...	2	0	0.01	1
1459	GO:0006298	mismatch repair	49	0	0.15	1
1460	GO:0006301	postreplication repair	46	0	0.14	1
1461	GO:0006303	double-strand break repair via nonhomolo...	33	0	0.1	1
1462	GO:0006304	DNA modification	187	0	0.56	1
1463	GO:0006305	DNA alkylation	166	0	0.5	1
1464	GO:0006306	DNA methylation	166	0	0.5	1
1465	GO:0006308	DNA catabolic process	25	0	0.07	1
1466	GO:0006311	meiotic gene conversion	4	0	0.01	1
1467	GO:0006312	mitotic recombination	43	0	0.13	1
1468	GO:0006323	DNA packaging	160	0	0.48	1
1469	GO:0006333	chromatin assembly or disassembly	169	0	0.5	1
1470	GO:0006334	nucleosome assembly	97	0	0.29	1
1471	GO:0006336	DNA replication-independent nucleosome a...	4	0	0.01	1
1472	GO:0006338	chromatin remodeling	126	0	0.38	1
1473	GO:0006342	chromatin silencing	204	0	0.61	1
1474	GO:0006344	maintenance of chromatin silencing	9	0	0.03	1
1475	GO:0006346	methylation-dependent chromatin silencin...	64	0	0.19	1
1476	GO:0006349	regulation of gene expression by genetic...	67	0	0.2	1
1477	GO:0006352	DNA-templated transcription, initiation	211	0	0.63	1
1478	GO:0006353	DNA-templated transcription, termination	27	0	0.08	1
1479	GO:0006354	DNA-templated transcription, elongation	78	0	0.23	1
1480	GO:0006359	regulation of transcription by RNA polym...	15	0	0.04	1
1481	GO:0006360	transcription by RNA polymerase I	6	0	0.02	1
1482	GO:0006367	transcription initiation from RNA polyme...	71	0	0.21	1
1483	GO:0006368	transcription elongation from RNA polyme...	36	0	0.11	1
1484	GO:0006369	termination of RNA polymerase II transcr...	4	0	0.01	1
1485	GO:0006370	7-methylguanosine mRNA capping	24	0	0.07	1
1486	GO:0006376	mRNA splice site selection	26	0	0.08	1
1487	GO:0006378	mRNA polyadenylation	45	0	0.13	1
1488	GO:0006379	mRNA cleavage	28	0	0.08	1
1489	GO:0006382	adenosine to inosine editing	3	0	0.01	1
1490	GO:0006383	transcription by RNA polymerase III	26	0	0.08	1
1491	GO:0006384	transcription initiation from RNA polyme...	7	0	0.02	1
1492	GO:0006388	tRNA splicing, via endonucleolytic cleav...	15	0	0.04	1
1493	GO:0006400	tRNA modification	174	0	0.52	1
1494	GO:0006403	RNA localization	279	0	0.83	1
1495	GO:0006405	RNA export from nucleus	133	0	0.4	1
1496	GO:0006406	mRNA export from nucleus	82	0	0.24	1
1497	GO:0006407	rRNA export from nucleus	20	0	0.06	1
1498	GO:0006409	tRNA export from nucleus	10	0	0.03	1
1499	GO:0006419	alanyl-tRNA aminoacylation	9	0	0.03	1
1500	GO:0006420	arginyl-tRNA aminoacylation	10	0	0.03	1
1501	GO:0006421	asparaginyl-tRNA aminoacylation	17	0	0.05	1
1502	GO:0006422	aspartyl-tRNA aminoacylation	10	0	0.03	1
1503	GO:0006423	cysteinyl-tRNA aminoacylation	13	0	0.04	1
1504	GO:0006424	glutamyl-tRNA aminoacylation	26	0	0.08	1
1505	GO:0006425	glutaminyl-tRNA aminoacylation	9	0	0.03	1
1506	GO:0006426	glycyl-tRNA aminoacylation	13	0	0.04	1
1507	GO:0006427	histidyl-tRNA aminoacylation	7	0	0.02	1
1508	GO:0006428	isoleucyl-tRNA aminoacylation	13	0	0.04	1
1509	GO:0006429	leucyl-tRNA aminoacylation	5	0	0.01	1
1510	GO:0006430	lysyl-tRNA aminoacylation	12	0	0.04	1
1511	GO:0006431	methionyl-tRNA aminoacylation	5	0	0.01	1
1512	GO:0006432	phenylalanyl-tRNA aminoacylation	21	0	0.06	1
1513	GO:0006433	prolyl-tRNA aminoacylation	18	0	0.05	1
1514	GO:0006435	threonyl-tRNA aminoacylation	9	0	0.03	1
1515	GO:0006436	tryptophanyl-tRNA aminoacylation	16	0	0.05	1
1516	GO:0006438	valyl-tRNA aminoacylation	2	0	0.01	1
1517	GO:0006448	regulation of translational elongation	26	0	0.08	1
1518	GO:0006449	regulation of translational termination	12	0	0.04	1
1519	GO:0006450	regulation of translational fidelity	7	0	0.02	1
1520	GO:0006452	translational frameshifting	12	0	0.04	1
1521	GO:0006458	'de novo' protein folding	14	0	0.04	1
1522	GO:0006469	negative regulation of protein kinase ac...	43	0	0.13	1
1523	GO:0006471	protein ADP-ribosylation	18	0	0.05	1
1524	GO:0006473	protein acetylation	162	0	0.48	1
1525	GO:0006474	N-terminal protein amino acid acetylatio...	20	0	0.06	1
1526	GO:0006475	internal protein amino acid acetylation	142	0	0.42	1
1527	GO:0006476	protein deacetylation	88	0	0.26	1
1528	GO:0006481	C-terminal protein methylation	2	0	0.01	1
1529	GO:0006482	protein demethylation	19	0	0.06	1
1530	GO:0006486	protein glycosylation	340	0	1.01	1
1531	GO:0006487	protein N-linked glycosylation	124	0	0.37	1
1532	GO:0006488	dolichol-linked oligosaccharide biosynth...	10	0	0.03	1
1533	GO:0006490	oligosaccharide-lipid intermediate biosy...	17	0	0.05	1
1534	GO:0006491	N-glycan processing	36	0	0.11	1
1535	GO:0006493	protein O-linked glycosylation	26	0	0.08	1
1536	GO:0006501	C-terminal protein lipidation	3	0	0.01	1
1537	GO:0006505	GPI anchor metabolic process	70	0	0.21	1
1538	GO:0006506	GPI anchor biosynthetic process	53	0	0.16	1
1539	GO:0006513	protein monoubiquitination	20	0	0.06	1
1540	GO:0006515	protein quality control for misfolded or...	27	0	0.08	1
1541	GO:0006516	glycoprotein catabolic process	21	0	0.06	1
1542	GO:0006517	protein deglycosylation	19	0	0.06	1
1543	GO:0006521	regulation of cellular amino acid metabo...	78	0	0.23	1
1544	GO:0006522	alanine metabolic process	26	0	0.08	1
1545	GO:0006524	alanine catabolic process	26	0	0.08	1
1546	GO:0006525	arginine metabolic process	68	0	0.2	1
1547	GO:0006526	arginine biosynthetic process	48	0	0.14	1
1548	GO:0006527	arginine catabolic process	10	0	0.03	1
1549	GO:0006528	asparagine metabolic process	35	0	0.1	1
1550	GO:0006529	asparagine biosynthetic process	23	0	0.07	1
1551	GO:0006530	asparagine catabolic process	12	0	0.04	1
1552	GO:0006534	cysteine metabolic process	99	0	0.3	1
1553	GO:0006535	cysteine biosynthetic process from serin...	19	0	0.06	1
1554	GO:0006536	glutamate metabolic process	78	0	0.23	1
1555	GO:0006537	glutamate biosynthetic process	16	0	0.05	1
1556	GO:0006538	glutamate catabolic process	11	0	0.03	1
1557	GO:0006540	glutamate decarboxylation to succinate	11	0	0.03	1
1558	GO:0006541	glutamine metabolic process	142	0	0.42	1
1559	GO:0006542	glutamine biosynthetic process	27	0	0.08	1
1560	GO:0006546	glycine catabolic process	37	0	0.11	1
1561	GO:0006547	histidine metabolic process	43	0	0.13	1
1562	GO:0006549	isoleucine metabolic process	61	0	0.18	1
1563	GO:0006551	leucine metabolic process	64	0	0.19	1
1564	GO:0006552	leucine catabolic process	16	0	0.05	1
1565	GO:0006553	lysine metabolic process	73	0	0.22	1
1566	GO:0006554	lysine catabolic process	15	0	0.04	1
1567	GO:0006556	S-adenosylmethionine biosynthetic proces...	14	0	0.04	1
1568	GO:0006557	S-adenosylmethioninamine biosynthetic pr...	21	0	0.06	1
1569	GO:0006560	proline metabolic process	62	0	0.19	1
1570	GO:0006561	proline biosynthetic process	46	0	0.14	1
1571	GO:0006562	proline catabolic process	12	0	0.04	1
1572	GO:0006566	threonine metabolic process	56	0	0.17	1
1573	GO:0006567	threonine catabolic process	10	0	0.03	1
1574	GO:0006568	tryptophan metabolic process	104	0	0.31	1
1575	GO:0006569	tryptophan catabolic process	12	0	0.04	1
1576	GO:0006570	tyrosine metabolic process	22	0	0.07	1
1577	GO:0006571	tyrosine biosynthetic process	10	0	0.03	1
1578	GO:0006572	tyrosine catabolic process	12	0	0.04	1
1579	GO:0006573	valine metabolic process	55	0	0.16	1
1580	GO:0006574	valine catabolic process	19	0	0.06	1
1581	GO:0006576	cellular biogenic amine metabolic proces...	232	0	0.69	1
1582	GO:0006577	amino-acid betaine metabolic process	7	0	0.02	1
1583	GO:0006578	amino-acid betaine biosynthetic process	7	0	0.02	1
1584	GO:0006580	ethanolamine metabolic process	6	0	0.02	1
1585	GO:0006586	indolalkylamine metabolic process	104	0	0.31	1
1586	GO:0006591	ornithine metabolic process	11	0	0.03	1
1587	GO:0006593	ornithine catabolic process	4	0	0.01	1
1588	GO:0006595	polyamine metabolic process	98	0	0.29	1
1589	GO:0006596	polyamine biosynthetic process	78	0	0.23	1
1590	GO:0006597	spermine biosynthetic process	28	0	0.08	1
1591	GO:0006598	polyamine catabolic process	16	0	0.05	1
1592	GO:0006607	NLS-bearing protein import into nucleus	45	0	0.13	1
1593	GO:0006610	ribosomal protein import into nucleus	16	0	0.05	1
1594	GO:0006611	protein export from nucleus	149	0	0.44	1
1595	GO:0006613	cotranslational protein targeting to mem...	40	0	0.12	1
1596	GO:0006614	SRP-dependent cotranslational protein ta...	40	0	0.12	1
1597	GO:0006617	SRP-dependent cotranslational protein ta...	17	0	0.05	1
1598	GO:0006620	posttranslational protein targeting to e...	39	0	0.12	1
1599	GO:0006624	vacuolar protein processing	26	0	0.08	1
1600	GO:0006625	protein targeting to peroxisome	48	0	0.14	1
1601	GO:0006636	unsaturated fatty acid biosynthetic proc...	104	0	0.31	1
1602	GO:0006638	neutral lipid metabolic process	141	0	0.42	1
1603	GO:0006639	acylglycerol metabolic process	141	0	0.42	1
1604	GO:0006641	triglyceride metabolic process	121	0	0.36	1
1605	GO:0006642	triglyceride mobilization	4	0	0.01	1
1606	GO:0006644	phospholipid metabolic process	646	0	1.93	1
1607	GO:0006646	phosphatidylethanolamine biosynthetic pr...	37	0	0.11	1
1608	GO:0006649	phospholipid transfer to membrane	3	0	0.01	1
1609	GO:0006650	glycerophospholipid metabolic process	404	0	1.21	1
1610	GO:0006651	diacylglycerol biosynthetic process	18	0	0.05	1
1611	GO:0006655	phosphatidylglycerol biosynthetic proces...	31	0	0.09	1
1612	GO:0006656	phosphatidylcholine biosynthetic process	28	0	0.08	1
1613	GO:0006658	phosphatidylserine metabolic process	10	0	0.03	1
1614	GO:0006659	phosphatidylserine biosynthetic process	10	0	0.03	1
1615	GO:0006661	phosphatidylinositol biosynthetic proces...	92	0	0.27	1
1616	GO:0006662	glycerol ether metabolic process	3	0	0.01	1
1617	GO:0006670	sphingosine metabolic process	5	0	0.01	1
1618	GO:0006671	phytosphingosine metabolic process	5	0	0.01	1
1619	GO:0006672	ceramide metabolic process	40	0	0.12	1
1620	GO:0006677	glycosylceramide metabolic process	25	0	0.07	1
1621	GO:0006678	glucosylceramide metabolic process	11	0	0.03	1
1622	GO:0006680	glucosylceramide catabolic process	11	0	0.03	1
1623	GO:0006687	glycosphingolipid metabolic process	25	0	0.07	1
1624	GO:0006690	icosanoid metabolic process	10	0	0.03	1
1625	GO:0006691	leukotriene metabolic process	4	0	0.01	1
1626	GO:0006694	steroid biosynthetic process	302	0	0.9	1
1627	GO:0006695	cholesterol biosynthetic process	9	0	0.03	1
1628	GO:0006706	steroid catabolic process	6	0	0.02	1
1629	GO:0006714	sesquiterpenoid metabolic process	130	0	0.39	1
1630	GO:0006720	isoprenoid metabolic process	701	0	2.09	1
1631	GO:0006721	terpenoid metabolic process	532	0	1.59	1
1632	GO:0006722	triterpenoid metabolic process	28	0	0.08	1
1633	GO:0006723	cuticle hydrocarbon biosynthetic process	13	0	0.04	1
1634	GO:0006729	tetrahydrobiopterin biosynthetic process	13	0	0.04	1
1635	GO:0006734	NADH metabolic process	15	0	0.04	1
1636	GO:0006739	NADP metabolic process	157	0	0.47	1
1637	GO:0006740	NADPH regeneration	6	0	0.02	1
1638	GO:0006741	NADP biosynthetic process	13	0	0.04	1
1639	GO:0006743	ubiquinone metabolic process	45	0	0.13	1
1640	GO:0006744	ubiquinone biosynthetic process	45	0	0.13	1
1641	GO:0006747	FAD biosynthetic process	2	0	0.01	1
1642	GO:0006750	glutathione biosynthetic process	21	0	0.06	1
1643	GO:0006751	glutathione catabolic process	31	0	0.09	1
1644	GO:0006767	water-soluble vitamin metabolic process	181	0	0.54	1
1645	GO:0006768	biotin metabolic process	18	0	0.05	1
1646	GO:0006771	riboflavin metabolic process	23	0	0.07	1
1647	GO:0006772	thiamine metabolic process	32	0	0.1	1
1648	GO:0006777	Mo-molybdopterin cofactor biosynthetic p...	30	0	0.09	1
1649	GO:0006778	porphyrin-containing compound metabolic ...	311	0	0.93	1
1650	GO:0006779	porphyrin-containing compound biosynthet...	236	0	0.7	1
1651	GO:0006780	uroporphyrinogen III biosynthetic proces...	2	0	0.01	1
1652	GO:0006782	protoporphyrinogen IX biosynthetic proce...	47	0	0.14	1
1653	GO:0006783	heme biosynthetic process	70	0	0.21	1
1654	GO:0006784	heme a biosynthetic process	4	0	0.01	1
1655	GO:0006787	porphyrin-containing compound catabolic ...	59	0	0.18	1
1656	GO:0006788	heme oxidation	12	0	0.04	1
1657	GO:0006791	sulfur utilization	6	0	0.02	1
1658	GO:0006792	regulation of sulfur utilization	6	0	0.02	1
1659	GO:0006801	superoxide metabolic process	69	0	0.21	1
1660	GO:0006805	xenobiotic metabolic process	17	0	0.05	1
1661	GO:0006808	regulation of nitrogen utilization	16	0	0.05	1
1662	GO:0006809	nitric oxide biosynthetic process	18	0	0.05	1
1663	GO:0006816	calcium ion transport	113	0	0.34	1
1664	GO:0006817	phosphate ion transport	128	0	0.38	1
1665	GO:0006821	chloride transport	34	0	0.1	1
1666	GO:0006824	cobalt ion transport	7	0	0.02	1
1667	GO:0006825	copper ion transport	72	0	0.21	1
1668	GO:0006826	iron ion transport	111	0	0.33	1
1669	GO:0006828	manganese ion transport	77	0	0.23	1
1670	GO:0006829	zinc ion transport	136	0	0.41	1
1671	GO:0006833	water transport	84	0	0.25	1
1672	GO:0006835	dicarboxylic acid transport	87	0	0.26	1
1673	GO:0006836	neurotransmitter transport	33	0	0.1	1
1674	GO:0006842	tricarboxylic acid transport	11	0	0.03	1
1675	GO:0006848	pyruvate transport	21	0	0.06	1
1676	GO:0006849	plasma membrane pyruvate transport	4	0	0.01	1
1677	GO:0006850	mitochondrial pyruvate transmembrane tra...	13	0	0.04	1
1678	GO:0006858	extracellular transport	6	0	0.02	1
1679	GO:0006863	purine nucleobase transport	69	0	0.21	1
1680	GO:0006873	cellular ion homeostasis	721	0	2.15	1
1681	GO:0006874	cellular calcium ion homeostasis	123	0	0.37	1
1682	GO:0006875	cellular metal ion homeostasis	603	0	1.8	1
1683	GO:0006878	cellular copper ion homeostasis	35	0	0.1	1
1684	GO:0006879	cellular iron ion homeostasis	93	0	0.28	1
1685	GO:0006880	intracellular sequestering of iron ion	31	0	0.09	1
1686	GO:0006882	cellular zinc ion homeostasis	88	0	0.26	1
1687	GO:0006883	cellular sodium ion homeostasis	19	0	0.06	1
1688	GO:0006884	cell volume homeostasis	29	0	0.09	1
1689	GO:0006885	regulation of pH	170	0	0.51	1
1690	GO:0006887	exocytosis	252	0	0.75	1
1691	GO:0006888	ER to Golgi vesicle-mediated transport	141	0	0.42	1
1692	GO:0006890	retrograde vesicle-mediated transport, G...	70	0	0.21	1
1693	GO:0006891	intra-Golgi vesicle-mediated transport	127	0	0.38	1
1694	GO:0006892	post-Golgi vesicle-mediated transport	39	0	0.12	1
1695	GO:0006893	Golgi to plasma membrane transport	4	0	0.01	1
1696	GO:0006896	Golgi to vacuole transport	35	0	0.1	1
1697	GO:0006898	receptor-mediated endocytosis	25	0	0.07	1
1698	GO:0006900	vesicle budding from membrane	49	0	0.15	1
1699	GO:0006901	vesicle coating	6	0	0.02	1
1700	GO:0006903	vesicle targeting	16	0	0.05	1
1701	GO:0006904	vesicle docking involved in exocytosis	138	0	0.41	1
1702	GO:0006906	vesicle fusion	73	0	0.22	1
1703	GO:0006907	pinocytosis	4	0	0.01	1
1704	GO:0006909	phagocytosis	21	0	0.06	1
1705	GO:0006914	autophagy	179	0	0.53	1
1706	GO:0006915	apoptotic process	222	0	0.66	1
1707	GO:0006935	chemotaxis	86	0	0.26	1
1708	GO:0006949	syncytium formation	60	0	0.18	1
1709	GO:0006954	inflammatory response	22	0	0.07	1
1710	GO:0006968	cellular defense response	23	0	0.07	1
1711	GO:0006971	hypotonic response	11	0	0.03	1
1712	GO:0006972	hyperosmotic response	329	0	0.98	1
1713	GO:0006982	response to lipid hydroperoxide	4	0	0.01	1
1714	GO:0006983	ER overload response	9	0	0.03	1
1715	GO:0006984	ER-nucleus signaling pathway	12	0	0.04	1
1716	GO:0006986	response to unfolded protein	45	0	0.13	1
1717	GO:0006987	activation of signaling protein activity...	3	0	0.01	1
1718	GO:0006990	positive regulation of transcription fro...	2	0	0.01	1
1719	GO:0006991	response to sterol depletion	3	0	0.01	1
1720	GO:0006995	cellular response to nitrogen starvation	63	0	0.19	1
1721	GO:0006998	nuclear envelope organization	9	0	0.03	1
1722	GO:0006999	nuclear pore organization	20	0	0.06	1
1723	GO:0007000	nucleolus organization	11	0	0.03	1
1724	GO:0007004	telomere maintenance via telomerase	13	0	0.04	1
1725	GO:0007007	inner mitochondrial membrane organizatio...	36	0	0.11	1
1726	GO:0007009	plasma membrane organization	21	0	0.06	1
1727	GO:0007015	actin filament organization	249	0	0.74	1
1728	GO:0007019	microtubule depolymerization	22	0	0.07	1
1729	GO:0007020	microtubule nucleation	47	0	0.14	1
1730	GO:0007023	post-chaperonin tubulin folding pathway	3	0	0.01	1
1731	GO:0007026	negative regulation of microtubule depol...	5	0	0.01	1
1732	GO:0007029	endoplasmic reticulum organization	46	0	0.14	1
1733	GO:0007030	Golgi organization	66	0	0.2	1
1734	GO:0007031	peroxisome organization	113	0	0.34	1
1735	GO:0007032	endosome organization	48	0	0.14	1
1736	GO:0007033	vacuole organization	110	0	0.33	1
1737	GO:0007035	vacuolar acidification	11	0	0.03	1
1738	GO:0007041	lysosomal transport	14	0	0.04	1
1739	GO:0007043	cell-cell junction assembly	22	0	0.07	1
1740	GO:0007044	cell-substrate junction assembly	15	0	0.04	1
1741	GO:0007045	cell-substrate adherens junction assembl...	15	0	0.04	1
1742	GO:0007050	cell cycle arrest	17	0	0.05	1
1743	GO:0007051	spindle organization	123	0	0.37	1
1744	GO:0007052	mitotic spindle organization	54	0	0.16	1
1745	GO:0007059	chromosome segregation	296	0	0.88	1
1746	GO:0007060	male meiosis chromosome segregation	2	0	0.01	1
1747	GO:0007062	sister chromatid cohesion	87	0	0.26	1
1748	GO:0007063	regulation of sister chromatid cohesion	17	0	0.05	1
1749	GO:0007064	mitotic sister chromatid cohesion	10	0	0.03	1
1750	GO:0007065	male meiosis sister chromatid cohesion	5	0	0.01	1
1751	GO:0007066	female meiosis sister chromatid cohesion	5	0	0.01	1
1752	GO:0007076	mitotic chromosome condensation	21	0	0.06	1
1753	GO:0007088	regulation of mitotic nuclear division	60	0	0.18	1
1754	GO:0007091	metaphase/anaphase transition of mitotic...	39	0	0.12	1
1755	GO:0007093	mitotic cell cycle checkpoint	47	0	0.14	1
1756	GO:0007094	mitotic spindle assembly checkpoint	24	0	0.07	1
1757	GO:0007095	mitotic G2 DNA damage checkpoint	2	0	0.01	1
1758	GO:0007098	centrosome cycle	19	0	0.06	1
1759	GO:0007112	male meiosis cytokinesis	9	0	0.03	1
1760	GO:0007113	endomitotic cell cycle	6	0	0.02	1
1761	GO:0007127	meiosis I	174	0	0.52	1
1762	GO:0007128	meiotic prophase I	2	0	0.01	1
1763	GO:0007129	synapsis	73	0	0.22	1
1764	GO:0007130	synaptonemal complex assembly	8	0	0.02	1
1765	GO:0007131	reciprocal meiotic recombination	138	0	0.41	1
1766	GO:0007135	meiosis II	61	0	0.18	1
1767	GO:0007140	male meiotic nuclear division	64	0	0.19	1
1768	GO:0007141	male meiosis I	2	0	0.01	1
1769	GO:0007142	male meiosis II	4	0	0.01	1
1770	GO:0007143	female meiotic nuclear division	21	0	0.06	1
1771	GO:0007160	cell-matrix adhesion	19	0	0.06	1
1772	GO:0007163	establishment or maintenance of cell pol...	25	0	0.07	1
1773	GO:0007164	establishment of tissue polarity	26	0	0.08	1
1774	GO:0007172	signal complex assembly	2	0	0.01	1
1775	GO:0007186	G-protein coupled receptor signaling pat...	87	0	0.26	1
1776	GO:0007187	G-protein coupled receptor signaling pat...	18	0	0.05	1
1777	GO:0007188	adenylate cyclase-modulating G-protein c...	18	0	0.05	1
1778	GO:0007202	activation of phospholipase C activity	2	0	0.01	1
1779	GO:0007204	positive regulation of cytosolic calcium...	4	0	0.01	1
1780	GO:0007205	protein kinase C-activating G-protein co...	43	0	0.13	1
1781	GO:0007219	Notch signaling pathway	15	0	0.04	1
1782	GO:0007229	integrin-mediated signaling pathway	17	0	0.05	1
1783	GO:0007231	osmosensory signaling pathway	21	0	0.06	1
1784	GO:0007263	nitric oxide mediated signal transductio...	4	0	0.01	1
1785	GO:0007265	Ras protein signal transduction	10	0	0.03	1
1786	GO:0007266	Rho protein signal transduction	6	0	0.02	1
1787	GO:0007267	cell-cell signaling	120	0	0.36	1
1788	GO:0007276	gamete generation	251	0	0.75	1
1789	GO:0007281	germ cell development	4	0	0.01	1
1790	GO:0007283	spermatogenesis	4	0	0.01	1
1791	GO:0007286	spermatid development	4	0	0.01	1
1792	GO:0007292	female gamete generation	49	0	0.15	1
1793	GO:0007338	single fertilization	41	0	0.12	1
1794	GO:0007346	regulation of mitotic cell cycle	288	0	0.86	1
1795	GO:0007349	cellularization	41	0	0.12	1
1796	GO:0007530	sex determination	3	0	0.01	1
1797	GO:0007569	cell aging	20	0	0.06	1
1798	GO:0007584	response to nutrient	110	0	0.33	1
1799	GO:0007610	behavior	5	0	0.01	1
1800	GO:0007638	mechanosensory behavior	5	0	0.01	1
1801	GO:0008033	tRNA processing	264	0	0.79	1
1802	GO:0008053	mitochondrial fusion	12	0	0.04	1
1803	GO:0008064	regulation of actin polymerization or de...	150	0	0.45	1
1804	GO:0008153	para-aminobenzoic acid biosynthetic proc...	10	0	0.03	1
1805	GO:0008154	actin polymerization or depolymerization	192	0	0.57	1
1806	GO:0008156	negative regulation of DNA replication	40	0	0.12	1
1807	GO:0008202	steroid metabolic process	412	0	1.23	1
1808	GO:0008203	cholesterol metabolic process	9	0	0.03	1
1809	GO:0008214	protein dealkylation	19	0	0.06	1
1810	GO:0008215	spermine metabolic process	32	0	0.1	1
1811	GO:0008216	spermidine metabolic process	51	0	0.15	1
1812	GO:0008219	cell death	966	0	2.88	1
1813	GO:0008272	sulfate transport	69	0	0.21	1
1814	GO:0008277	regulation of G-protein coupled receptor...	4	0	0.01	1
1815	GO:0008284	positive regulation of cell proliferatio...	86	0	0.26	1
1816	GO:0008285	negative regulation of cell proliferatio...	41	0	0.12	1
1817	GO:0008295	spermidine biosynthetic process	33	0	0.1	1
1818	GO:0008298	intracellular mRNA localization	12	0	0.04	1
1819	GO:0008299	isoprenoid biosynthetic process	612	0	1.83	1
1820	GO:0008300	isoprenoid catabolic process	59	0	0.18	1
1821	GO:0008333	endosome to lysosome transport	14	0	0.04	1
1822	GO:0008334	histone mRNA metabolic process	5	0	0.01	1
1823	GO:0008356	asymmetric cell division	62	0	0.19	1
1824	GO:0008360	regulation of cell shape	69	0	0.21	1
1825	GO:0008535	respiratory chain complex IV assembly	25	0	0.07	1
1826	GO:0008544	epidermis development	73	0	0.22	1
1827	GO:0008593	regulation of Notch signaling pathway	2	0	0.01	1
1828	GO:0008608	attachment of spindle microtubules to ki...	9	0	0.03	1
1829	GO:0008612	peptidyl-lysine modification to peptidyl...	17	0	0.05	1
1830	GO:0008614	pyridoxine metabolic process	13	0	0.04	1
1831	GO:0008615	pyridoxine biosynthetic process	13	0	0.04	1
1832	GO:0008618	7-methylguanosine metabolic process	5	0	0.01	1
1833	GO:0008643	carbohydrate transport	243	0	0.73	1
1834	GO:0008645	hexose transmembrane transport	15	0	0.04	1
1835	GO:0008654	phospholipid biosynthetic process	436	0	1.3	1
1836	GO:0009051	pentose-phosphate shunt, oxidative branc...	21	0	0.06	1
1837	GO:0009052	pentose-phosphate shunt, non-oxidative b...	12	0	0.04	1
1838	GO:0009060	aerobic respiration	264	0	0.79	1
1839	GO:0009061	anaerobic respiration	46	0	0.14	1
1840	GO:0009064	glutamine family amino acid metabolic pr...	308	0	0.92	1
1841	GO:0009065	glutamine family amino acid catabolic pr...	45	0	0.13	1
1842	GO:0009067	aspartate family amino acid biosynthetic...	156	0	0.47	1
1843	GO:0009068	aspartate family amino acid catabolic pr...	39	0	0.12	1
1844	GO:0009071	serine family amino acid catabolic proce...	45	0	0.13	1
1845	GO:0009078	pyruvate family amino acid metabolic pro...	26	0	0.08	1
1846	GO:0009080	pyruvate family amino acid catabolic pro...	26	0	0.08	1
1847	GO:0009081	branched-chain amino acid metabolic proc...	144	0	0.43	1
1848	GO:0009082	branched-chain amino acid biosynthetic p...	97	0	0.29	1
1849	GO:0009083	branched-chain amino acid catabolic proc...	31	0	0.09	1
1850	GO:0009084	glutamine family amino acid biosynthetic...	133	0	0.4	1
1851	GO:0009085	lysine biosynthetic process	58	0	0.17	1
1852	GO:0009086	methionine biosynthetic process	78	0	0.23	1
1853	GO:0009087	methionine catabolic process	2	0	0.01	1
1854	GO:0009088	threonine biosynthetic process	35	0	0.1	1
1855	GO:0009089	lysine biosynthetic process via diaminop...	54	0	0.16	1
1856	GO:0009092	homoserine metabolic process	7	0	0.02	1
1857	GO:0009093	cysteine catabolic process	8	0	0.02	1
1858	GO:0009097	isoleucine biosynthetic process	61	0	0.18	1
1859	GO:0009098	leucine biosynthetic process	42	0	0.13	1
1860	GO:0009099	valine biosynthetic process	34	0	0.1	1
1861	GO:0009100	glycoprotein metabolic process	375	0	1.12	1
1862	GO:0009101	glycoprotein biosynthetic process	340	0	1.01	1
1863	GO:0009102	biotin biosynthetic process	18	0	0.05	1
1864	GO:0009106	lipoate metabolic process	18	0	0.05	1
1865	GO:0009107	lipoate biosynthetic process	18	0	0.05	1
1866	GO:0009111	vitamin catabolic process	2	0	0.01	1
1867	GO:0009113	purine nucleobase biosynthetic process	42	0	0.13	1
1868	GO:0009116	nucleoside metabolic process	240	0	0.72	1
1869	GO:0009119	ribonucleoside metabolic process	168	0	0.5	1
1870	GO:0009143	nucleoside triphosphate catabolic proces...	6	0	0.02	1
1871	GO:0009146	purine nucleoside triphosphate catabolic...	4	0	0.01	1
1872	GO:0009147	pyrimidine nucleoside triphosphate metab...	29	0	0.09	1
1873	GO:0009148	pyrimidine nucleoside triphosphate biosy...	29	0	0.09	1
1874	GO:0009151	purine deoxyribonucleotide metabolic pro...	7	0	0.02	1
1875	GO:0009153	purine deoxyribonucleotide biosynthetic ...	3	0	0.01	1
1876	GO:0009155	purine deoxyribonucleotide catabolic pro...	4	0	0.01	1
1877	GO:0009163	nucleoside biosynthetic process	144	0	0.43	1
1878	GO:0009164	nucleoside catabolic process	28	0	0.08	1
1879	GO:0009173	pyrimidine ribonucleoside monophosphate ...	46	0	0.14	1
1880	GO:0009174	pyrimidine ribonucleoside monophosphate ...	39	0	0.12	1
1881	GO:0009186	deoxyribonucleoside diphosphate metaboli...	10	0	0.03	1
1882	GO:0009187	cyclic nucleotide metabolic process	7	0	0.02	1
1883	GO:0009190	cyclic nucleotide biosynthetic process	7	0	0.02	1
1884	GO:0009200	deoxyribonucleoside triphosphate metabol...	15	0	0.04	1
1885	GO:0009202	deoxyribonucleoside triphosphate biosynt...	9	0	0.03	1
1886	GO:0009204	deoxyribonucleoside triphosphate catabol...	6	0	0.02	1
1887	GO:0009208	pyrimidine ribonucleoside triphosphate m...	29	0	0.09	1
1888	GO:0009209	pyrimidine ribonucleoside triphosphate b...	29	0	0.09	1
1889	GO:0009215	purine deoxyribonucleoside triphosphate ...	7	0	0.02	1
1890	GO:0009216	purine deoxyribonucleoside triphosphate ...	3	0	0.01	1
1891	GO:0009217	purine deoxyribonucleoside triphosphate ...	4	0	0.01	1
1892	GO:0009218	pyrimidine ribonucleotide metabolic proc...	64	0	0.19	1
1893	GO:0009220	pyrimidine ribonucleotide biosynthetic p...	64	0	0.19	1
1894	GO:0009226	nucleotide-sugar biosynthetic process	160	0	0.48	1
1895	GO:0009228	thiamine biosynthetic process	28	0	0.08	1
1896	GO:0009229	thiamine diphosphate biosynthetic proces...	6	0	0.02	1
1897	GO:0009231	riboflavin biosynthetic process	23	0	0.07	1
1898	GO:0009233	menaquinone metabolic process	2	0	0.01	1
1899	GO:0009234	menaquinone biosynthetic process	2	0	0.01	1
1900	GO:0009235	cobalamin metabolic process	2	0	0.01	1
1901	GO:0009236	cobalamin biosynthetic process	2	0	0.01	1
1902	GO:0009240	isopentenyl diphosphate biosynthetic pro...	107	0	0.32	1
1903	GO:0009245	lipid A biosynthetic process	12	0	0.04	1
1904	GO:0009249	protein lipoylation	16	0	0.05	1
1905	GO:0009252	peptidoglycan biosynthetic process	2	0	0.01	1
1906	GO:0009256	10-formyltetrahydrofolate metabolic proc...	6	0	0.02	1
1907	GO:0009257	10-formyltetrahydrofolate biosynthetic p...	6	0	0.02	1
1908	GO:0009264	deoxyribonucleotide catabolic process	8	0	0.02	1
1909	GO:0009269	response to desiccation	68	0	0.2	1
1910	GO:0009270	response to humidity	4	0	0.01	1
1911	GO:0009273	peptidoglycan-based cell wall biogenesis	2	0	0.01	1
1912	GO:0009292	genetic transfer	100	0	0.3	1
1913	GO:0009294	DNA mediated transformation	100	0	0.3	1
1914	GO:0009298	GDP-mannose biosynthetic process	31	0	0.09	1
1915	GO:0009299	mRNA transcription	28	0	0.08	1
1916	GO:0009300	antisense RNA transcription	4	0	0.01	1
1917	GO:0009301	snRNA transcription	4	0	0.01	1
1918	GO:0009303	rRNA transcription	11	0	0.03	1
1919	GO:0009304	tRNA transcription	4	0	0.01	1
1920	GO:0009306	protein secretion	93	0	0.28	1
1921	GO:0009308	amine metabolic process	457	0	1.36	1
1922	GO:0009309	amine biosynthetic process	172	0	0.51	1
1923	GO:0009310	amine catabolic process	28	0	0.08	1
1924	GO:0009313	oligosaccharide catabolic process	30	0	0.09	1
1925	GO:0009395	phospholipid catabolic process	62	0	0.19	1
1926	GO:0009398	FMN biosynthetic process	3	0	0.01	1
1927	GO:0009399	nitrogen fixation	14	0	0.04	1
1928	GO:0009403	toxin biosynthetic process	100	0	0.3	1
1929	GO:0009405	pathogenesis	16	0	0.05	1
1930	GO:0009410	response to xenobiotic stimulus	29	0	0.09	1
1931	GO:0009413	response to flooding	8	0	0.02	1
1932	GO:0009423	chorismate biosynthetic process	23	0	0.07	1
1933	GO:0009432	SOS response	13	0	0.04	1
1934	GO:0009435	NAD biosynthetic process	21	0	0.06	1
1935	GO:0009438	methylglyoxal metabolic process	37	0	0.11	1
1936	GO:0009439	cyanate metabolic process	2	0	0.01	1
1937	GO:0009440	cyanate catabolic process	2	0	0.01	1
1938	GO:0009443	pyridoxal 5'-phosphate salvage	4	0	0.01	1
1939	GO:0009445	putrescine metabolic process	20	0	0.06	1
1940	GO:0009446	putrescine biosynthetic process	20	0	0.06	1
1941	GO:0009448	gamma-aminobutyric acid metabolic proces...	11	0	0.03	1
1942	GO:0009450	gamma-aminobutyric acid catabolic proces...	11	0	0.03	1
1943	GO:0009452	7-methylguanosine RNA capping	34	0	0.1	1
1944	GO:0009554	megasporogenesis	40	0	0.12	1
1945	GO:0009556	microsporogenesis	120	0	0.36	1
1946	GO:0009558	embryo sac cellularization	28	0	0.08	1
1947	GO:0009560	embryo sac egg cell differentiation	19	0	0.06	1
1948	GO:0009563	synergid differentiation	6	0	0.02	1
1949	GO:0009566	fertilization	146	0	0.44	1
1950	GO:0009567	double fertilization forming a zygote an...	129	0	0.38	1
1951	GO:0009590	detection of gravity	21	0	0.06	1
1952	GO:0009594	detection of nutrient	5	0	0.01	1
1953	GO:0009595	detection of biotic stimulus	28	0	0.08	1
1954	GO:0009608	response to symbiont	43	0	0.13	1
1955	GO:0009610	response to symbiotic fungus	38	0	0.11	1
1956	GO:0009620	response to fungus	1624	0	4.85	1
1957	GO:0009623	response to parasitic fungus	5	0	0.01	1
1958	GO:0009625	response to insect	137	0	0.41	1
1959	GO:0009626	plant-type hypersensitive response	340	0	1.01	1
1960	GO:0009635	response to herbicide	37	0	0.11	1
1961	GO:0009641	shade avoidance	84	0	0.25	1
1962	GO:0009642	response to light intensity	399	0	1.19	1
1963	GO:0009643	photosynthetic acclimation	30	0	0.09	1
1964	GO:0009644	response to high light intensity	224	0	0.67	1
1965	GO:0009645	response to low light intensity stimulus	20	0	0.06	1
1966	GO:0009646	response to absence of light	75	0	0.22	1
1967	GO:0009647	skotomorphogenesis	15	0	0.04	1
1968	GO:0009649	entrainment of circadian clock	37	0	0.11	1
1969	GO:0009652	thigmotropism	14	0	0.04	1
1970	GO:0009660	amyloplast organization	20	0	0.06	1
1971	GO:0009661	chromoplast organization	2	0	0.01	1
1972	GO:0009662	etioplast organization	5	0	0.01	1
1973	GO:0009663	plasmodesma organization	10	0	0.03	1
1974	GO:0009667	plastid inner membrane organization	1	0	0	1
1975	GO:0009668	plastid membrane organization	105	0	0.31	1
1976	GO:0009683	indoleacetic acid metabolic process	110	0	0.33	1
1977	GO:0009684	indoleacetic acid biosynthetic process	47	0	0.14	1
1978	GO:0009685	gibberellin metabolic process	142	0	0.42	1
1979	GO:0009686	gibberellin biosynthetic process	134	0	0.4	1
1980	GO:0009687	abscisic acid metabolic process	92	0	0.27	1
1981	GO:0009688	abscisic acid biosynthetic process	66	0	0.2	1
1982	GO:0009690	cytokinin metabolic process	123	0	0.37	1
1983	GO:0009691	cytokinin biosynthetic process	65	0	0.19	1
1984	GO:0009692	ethylene metabolic process	128	0	0.38	1
1985	GO:0009693	ethylene biosynthetic process	128	0	0.38	1
1986	GO:0009695	jasmonic acid biosynthetic process	109	0	0.33	1
1987	GO:0009697	salicylic acid biosynthetic process	61	0	0.18	1
1988	GO:0009700	indole phytoalexin biosynthetic process	72	0	0.21	1
1989	GO:0009704	de-etiolation	46	0	0.14	1
1990	GO:0009712	catechol-containing compound metabolic p...	2	0	0.01	1
1991	GO:0009713	catechol-containing compound biosyntheti...	2	0	0.01	1
1992	GO:0009714	chalcone metabolic process	12	0	0.04	1
1993	GO:0009715	chalcone biosynthetic process	12	0	0.04	1
1994	GO:0009718	anthocyanin-containing compound biosynth...	98	0	0.29	1
1995	GO:0009720	detection of hormone stimulus	30	0	0.09	1
1996	GO:0009722	detection of cytokinin stimulus	4	0	0.01	1
1997	GO:0009726	detection of endogenous stimulus	30	0	0.09	1
1998	GO:0009727	detection of ethylene stimulus	12	0	0.04	1
[truncated: 3,256 more rows]

## Sheet: S6-4
Table S6-4 The GO terms of module green.
GO.ID	Term	Annotated	Significant	Expected	classicFisher
1	GO:0051865	protein autoubiquitination	49	3	0.14	0.00036
2	GO:0031627	telomeric loop formation	2	1	0.01	0.0056
3	GO:0052552	modulation by organism of immune respons...	45	2	0.13	0.00715
4	GO:0052553	modulation by symbiont of host immune re...	45	2	0.13	0.00715
5	GO:0052555	positive regulation by organism of immun...	45	2	0.13	0.00715
6	GO:0052556	positive regulation by symbiont of host ...	45	2	0.13	0.00715
7	GO:0052564	response to immune response of other org...	45	2	0.13	0.00715
8	GO:0052572	response to host immune response	45	2	0.13	0.00715
9	GO:0062014	negative regulation of small molecule me...	45	2	0.13	0.00715
10	GO:0052031	modulation by symbiont of host defense r...	47	2	0.13	0.00777
11	GO:0052173	response to defenses of other organism i...	47	2	0.13	0.00777
12	GO:0052200	response to host defenses	47	2	0.13	0.00777
13	GO:0052255	modulation by organism of defense respon...	47	2	0.13	0.00777
14	GO:0075136	response to host	47	2	0.13	0.00777
15	GO:0018107	peptidyl-threonine phosphorylation	3	1	0.01	0.00838
16	GO:0018210	peptidyl-threonine modification	3	1	0.01	0.00838
17	GO:0035405	histone-threonine phosphorylation	3	1	0.01	0.00838
18	GO:0035407	histone H3-T11 phosphorylation	3	1	0.01	0.00838
19	GO:0072355	histone H3-T3 phosphorylation	3	1	0.01	0.00838
20	GO:0010214	seed coat development	159	3	0.45	0.01035
21	GO:0015802	basic amino acid transport	55	2	0.15	0.01052
22	GO:0001881	receptor recycling	4	1	0.01	0.01116
23	GO:0006311	meiotic gene conversion	4	1	0.01	0.01116
24	GO:0010081	regulation of inflorescence meristem gro...	4	1	0.01	0.01116
25	GO:0010323	negative regulation of isopentenyl dipho...	4	1	0.01	0.01116
26	GO:0010677	negative regulation of cellular carbohyd...	4	1	0.01	0.01116
27	GO:0035278	miRNA mediated inhibition of translation	4	1	0.01	0.01116
28	GO:0035822	gene conversion	4	1	0.01	0.01116
29	GO:0040033	negative regulation of translation, ncRN...	4	1	0.01	0.01116
30	GO:0043112	receptor metabolic process	4	1	0.01	0.01116
31	GO:0045974	regulation of translation, ncRNA-mediate...	4	1	0.01	0.01116
32	GO:0071072	negative regulation of phospholipid bios...	4	1	0.01	0.01116
33	GO:1903726	negative regulation of phospholipid meta...	4	1	0.01	0.01116
34	GO:0000281	mitotic cytokinesis	189	3	0.53	0.01641
35	GO:0006218	uridine catabolic process	6	1	0.02	0.01669
36	GO:0010192	mucilage biosynthetic process	71	2	0.2	0.0171
37	GO:0061640	cytoskeleton-dependent cytokinesis	196	3	0.55	0.01805
38	GO:0090329	regulation of DNA-dependent DNA replicat...	76	2	0.21	0.01944
39	GO:0010495	long-distance posttranscriptional gene s...	7	1	0.02	0.01945
40	GO:1900384	regulation of flavonol biosynthetic proc...	7	1	0.02	0.01945
41	GO:0006521	regulation of cellular amino acid metabo...	78	2	0.22	0.02041
42	GO:0033238	regulation of cellular amine metabolic p...	78	2	0.22	0.02041
43	GO:0042180	cellular ketone metabolic process	369	4	1.03	0.02064
44	GO:0010565	regulation of cellular ketone metabolic ...	209	3	0.59	0.02134
45	GO:0010069	zygote asymmetric cytokinesis in embryo ...	8	1	0.02	0.0222
46	GO:0010520	regulation of reciprocal meiotic recombi...	8	1	0.02	0.0222
47	GO:0016487	farnesol metabolic process	8	1	0.02	0.0222
48	GO:0045128	negative regulation of reciprocal meioti...	8	1	0.02	0.0222
49	GO:0045835	negative regulation of meiotic nuclear d...	8	1	0.02	0.0222
50	GO:0046108	uridine metabolic process	8	1	0.02	0.0222
51	GO:0051447	negative regulation of meiotic cell cycl...	8	1	0.02	0.0222
52	GO:0060631	regulation of meiosis I	8	1	0.02	0.0222
53	GO:0071294	cellular response to zinc ion	8	1	0.02	0.0222
54	GO:0090116	C-5 methylation of cytosine	8	1	0.02	0.0222
55	GO:0110029	negative regulation of meiosis I	8	1	0.02	0.0222
56	GO:0009817	defense response to fungus, incompatible...	219	3	0.61	0.02408
57	GO:0016567	protein ubiquitination	2235	12	6.26	0.02457
58	GO:0048359	mucilage metabolic process involved in s...	87	2	0.24	0.02501
59	GO:0051053	negative regulation of DNA metabolic pro...	91	2	0.25	0.02718
60	GO:0010080	regulation of floral meristem growth	10	1	0.03	0.02767
61	GO:0010322	regulation of isopentenyl diphosphate bi...	10	1	0.03	0.02767
62	GO:0010450	inflorescence meristem growth	10	1	0.03	0.02767
63	GO:0036297	interstrand cross-link repair	10	1	0.03	0.02767
64	GO:0071071	regulation of phospholipid biosynthetic ...	10	1	0.03	0.02767
65	GO:1903725	regulation of phospholipid metabolic pro...	10	1	0.03	0.02767
66	GO:0006275	regulation of DNA replication	93	2	0.26	0.02829
67	GO:0045492	xylan biosynthetic process	94	2	0.26	0.02885
68	GO:0010070	zygote asymmetric cell division	11	1	0.03	0.03039
69	GO:0019439	aromatic compound catabolic process	840	6	2.35	0.0319
70	GO:0009292	genetic transfer	100	2	0.28	0.03232
71	GO:0009294	DNA mediated transformation	100	2	0.28	0.03232
72	GO:0010191	mucilage metabolic process	100	2	0.28	0.03232
73	GO:0044764	multi-organism cellular process	100	2	0.28	0.03232
74	GO:0051052	regulation of DNA metabolic process	246	3	0.69	0.03237
75	GO:0045827	negative regulation of isoprenoid metabo...	12	1	0.03	0.03311
76	GO:0046168	glycerol-3-phosphate catabolic process	12	1	0.03	0.03311
77	GO:0052558	induction by organism of immune response...	12	1	0.03	0.03311
78	GO:0052559	induction by symbiont of host immune res...	12	1	0.03	0.03311
79	GO:0080175	phragmoplast microtubule organization	12	1	0.03	0.03311
80	GO:0080185	effector dependent induction by symbiont...	12	1	0.03	0.03311
81	GO:0032446	protein modification by small protein co...	2340	12	6.56	0.03323
82	GO:0044003	modification by symbiont of host morphol...	102	2	0.29	0.03351
83	GO:0051817	modification of morphology or physiology...	104	2	0.29	0.03472
84	GO:0033591	response to L-ascorbic acid	13	1	0.04	0.03582
85	GO:0048194	Golgi vesicle budding	13	1	0.04	0.03582
86	GO:1901361	organic cyclic compound catabolic proces...	868	6	2.43	0.0365
87	GO:0007041	lysosomal transport	14	1	0.04	0.03852
88	GO:0008333	endosome to lysosome transport	14	1	0.04	0.03852
89	GO:0043570	maintenance of DNA repeat elements	14	1	0.04	0.03852
90	GO:0046167	glycerol-3-phosphate biosynthetic proces...	14	1	0.04	0.03852
91	GO:1901999	homogentisate metabolic process	14	1	0.04	0.03852
92	GO:1902000	homogentisate catabolic process	14	1	0.04	0.03852
93	GO:0032025	response to cobalt ion	15	1	0.04	0.04121
94	GO:0046133	pyrimidine ribonucleoside catabolic proc...	15	1	0.04	0.04121
95	GO:0046135	pyrimidine nucleoside catabolic process	15	1	0.04	0.04121
96	GO:0051055	negative regulation of lipid biosyntheti...	15	1	0.04	0.04121
97	GO:0009734	auxin-activated signaling pathway	672	5	1.88	0.04172
98	GO:0015994	chlorophyll metabolic process	273	3	0.76	0.04197
99	GO:0016192	vesicle-mediated transport	1382	8	3.87	0.04211
100	GO:0062012	regulation of small molecule metabolic p...	275	3	0.77	0.04273
101	GO:0006623	protein targeting to vacuole	118	2	0.33	0.04363
102	GO:0006290	pyrimidine dimer repair	16	1	0.04	0.0439
103	GO:0010424	DNA methylation on cytosine within a CG ...	16	1	0.04	0.0439
104	GO:0010451	floral meristem growth	16	1	0.04	0.0439
105	GO:0019419	sulfate reduction	16	1	0.04	0.0439
106	GO:0045912	negative regulation of carbohydrate meta...	16	1	0.04	0.0439
107	GO:0048364	root development	1655	9	4.64	0.04483
108	GO:0022622	root system development	1657	9	4.64	0.04511
109	GO:0033319	UDP-D-xylose metabolic process	17	1	0.05	0.04658
110	GO:0033320	UDP-D-xylose biosynthetic process	17	1	0.05	0.04658
111	GO:0045833	negative regulation of lipid metabolic p...	17	1	0.05	0.04658
112	GO:0070647	protein modification by small protein co...	2472	12	6.93	0.04697
113	GO:0072665	protein localization to vacuole	123	2	0.34	0.04699
114	GO:0072666	establishment of protein localization to...	123	2	0.34	0.04699
115	GO:0032259	methylation	1174	7	3.29	0.04864
116	GO:0019336	phenol-containing compound catabolic pro...	18	1	0.05	0.04925
117	GO:0032877	positive regulation of DNA endoreduplica...	18	1	0.05	0.04925
118	GO:0033273	response to vitamin	18	1	0.05	0.04925
119	GO:2000105	positive regulation of DNA-dependent DNA...	18	1	0.05	0.04925
120	GO:0000910	cytokinesis	296	3	0.83	0.05114
121	GO:0006152	purine nucleoside catabolic process	19	1	0.05	0.05192
122	GO:0010236	plastoquinone biosynthetic process	19	1	0.05	0.05192
123	GO:0010483	pollen tube reception	19	1	0.05	0.05192
124	GO:0016572	histone phosphorylation	19	1	0.05	0.05192
125	GO:0051703	intraspecies interaction between organis...	19	1	0.05	0.05192
126	GO:0046777	protein autophosphorylation	499	4	1.4	0.05266
127	GO:0045740	positive regulation of DNA replication	20	1	0.06	0.05457
128	GO:0000912	assembly of actomyosin apparatus involve...	21	1	0.06	0.05722
129	GO:0000914	phragmoplast assembly	21	1	0.06	0.05722
130	GO:0002679	respiratory burst involved in defense re...	21	1	0.06	0.05722
131	GO:0009833	plant-type primary cell wall biogenesis	21	1	0.06	0.05722
132	GO:1902407	assembly of actomyosin apparatus involve...	21	1	0.06	0.05722
133	GO:0006778	porphyrin-containing compound metabolic ...	311	3	0.87	0.0576
134	GO:0010410	hemicellulose metabolic process	311	3	0.87	0.0576
135	GO:0007131	reciprocal meiotic recombination	138	2	0.39	0.05763
136	GO:0035825	homologous recombination	138	2	0.39	0.05763
137	GO:0071365	cellular response to auxin stimulus	743	5	2.08	0.05915
138	GO:0033013	tetrapyrrole metabolic process	315	3	0.88	0.05939
139	GO:0006888	ER to Golgi vesicle-mediated transport	141	2	0.4	0.05985
140	GO:0000710	meiotic mismatch repair	22	1	0.06	0.05987
141	GO:0015809	arginine transport	22	1	0.06	0.05987
142	GO:0045491	xylan metabolic process	147	2	0.41	0.06438
143	GO:0010353	response to trehalose	24	1	0.07	0.06513
144	GO:0044270	cellular nitrogen compound catabolic pro...	766	5	2.15	0.06557
145	GO:0046700	heterocycle catabolic process	769	5	2.15	0.06643
146	GO:0051701	interaction with host	150	2	0.42	0.06668
147	GO:0010366	negative regulation of ethylene biosynth...	25	1	0.07	0.06775
148	GO:0031336	negative regulation of sulfur amino acid...	25	1	0.07	0.06775
149	GO:0042454	ribonucleoside catabolic process	25	1	0.07	0.06775
150	GO:0051175	negative regulation of sulfur metabolic ...	25	1	0.07	0.06775
151	GO:1900909	negative regulation of olefin metabolic ...	25	1	0.07	0.06775
152	GO:1900912	negative regulation of olefin biosynthet...	25	1	0.07	0.06775
153	GO:0010304	PSII associated light-harvesting complex...	26	1	0.07	0.07036
154	GO:0032776	DNA methylation on cytosine	26	1	0.07	0.07036
155	GO:0043412	macromolecule modification	8432	31	23.62	0.07056
156	GO:0007018	microtubule-based movement	158	2	0.44	0.07296
157	GO:0045730	respiratory burst	27	1	0.08	0.07297
158	GO:0048193	Golgi vesicle transport	345	3	0.97	0.07359
159	GO:0009226	nucleotide-sugar biosynthetic process	160	2	0.45	0.07456
160	GO:0001172	transcription, RNA-templated	28	1	0.08	0.07556
161	GO:0006072	glycerol-3-phosphate metabolic process	28	1	0.08	0.07556
162	GO:0009164	nucleoside catabolic process	28	1	0.08	0.07556
163	GO:0034656	nucleobase-containing small molecule cat...	28	1	0.08	0.07556
164	GO:0052646	alditol phosphate metabolic process	28	1	0.08	0.07556
165	GO:0072529	pyrimidine-containing compound catabolic...	28	1	0.08	0.07556
166	GO:0040008	regulation of growth	800	5	2.24	0.07574
167	GO:0019395	fatty acid oxidation	163	2	0.46	0.07697
168	GO:0033239	negative regulation of cellular amine me...	29	1	0.08	0.07816
169	GO:0045763	negative regulation of cellular amino ac...	29	1	0.08	0.07816
170	GO:2000072	regulation of defense response to fungus...	29	1	0.08	0.07816
171	GO:0070592	cell wall polysaccharide biosynthetic pr...	166	2	0.47	0.07942
172	GO:0033692	cellular polysaccharide biosynthetic pro...	576	4	1.61	0.07972
173	GO:1901135	carbohydrate derivative metabolic proces...	2420	11	6.78	0.08005
174	GO:0016120	carotene biosynthetic process	30	1	0.08	0.08074
175	GO:1902476	chloride transmembrane transport	30	1	0.08	0.08074
176	GO:0009832	plant-type cell wall biogenesis	582	4	1.63	0.08207
177	GO:0007017	microtubule-based process	584	4	1.64	0.08287
178	GO:0000289	nuclear-transcribed mRNA poly(A) tail sh...	31	1	0.09	0.08332
179	GO:0009298	GDP-mannose biosynthetic process	31	1	0.09	0.08332
180	GO:0010189	vitamin E biosynthetic process	31	1	0.09	0.08332
181	GO:0016123	xanthophyll biosynthetic process	31	1	0.09	0.08332
182	GO:0042360	vitamin E metabolic process	31	1	0.09	0.08332
183	GO:0044038	cell wall macromolecule biosynthetic pro...	172	2	0.48	0.08437
184	GO:0070589	cellular component macromolecule biosynt...	172	2	0.48	0.08437
185	GO:0016093	polyprenol metabolic process	32	1	0.09	0.08588
186	GO:0032351	negative regulation of hormone metabolic...	32	1	0.09	0.08588
187	GO:0032353	negative regulation of hormone biosynthe...	32	1	0.09	0.08588
188	GO:0007127	meiosis I	174	2	0.49	0.08605
189	GO:0061982	meiosis I cell cycle process	176	2	0.49	0.08773
190	GO:0031047	gene silencing by RNA	373	3	1.05	0.08806
191	GO:0006775	fat-soluble vitamin metabolic process	33	1	0.09	0.08845
192	GO:0009942	longitudinal axis specification	33	1	0.09	0.08845
193	GO:0010188	response to microbial phytotoxin	33	1	0.09	0.08845
194	GO:0042362	fat-soluble vitamin biosynthetic process	33	1	0.09	0.08845
195	GO:0042732	D-xylose metabolic process	33	1	0.09	0.08845
196	GO:0052033	pathogen-associated molecular pattern de...	33	1	0.09	0.08845
197	GO:0052166	positive regulation by symbiont of host ...	33	1	0.09	0.08845
198	GO:0052167	modulation by symbiont of host innate im...	33	1	0.09	0.08845
199	GO:0052169	pathogen-associated molecular pattern de...	33	1	0.09	0.08845
200	GO:0052257	pathogen-associated molecular pattern de...	33	1	0.09	0.08845
201	GO:0052305	positive regulation by organism of innat...	33	1	0.09	0.08845
202	GO:0052306	modulation by organism of innate immune ...	33	1	0.09	0.08845
203	GO:0052308	pathogen-associated molecular pattern de...	33	1	0.09	0.08845
204	GO:0052509	positive regulation by symbiont of host ...	33	1	0.09	0.08845
205	GO:0052510	positive regulation by organism of defen...	33	1	0.09	0.08845
206	GO:0042440	pigment metabolic process	600	4	1.68	0.08933
207	GO:0006821	chloride transport	34	1	0.1	0.091
208	GO:0048527	lateral root development	381	3	1.07	0.0924
209	GO:0034284	response to monosaccharide	185	2	0.52	0.09542
210	GO:0006368	transcription elongation from RNA polyme...	36	1	0.1	0.09609
211	GO:0006491	N-glycan processing	36	1	0.1	0.09609
212	GO:0010216	maintenance of DNA methylation	36	1	0.1	0.09609
213	GO:0051552	flavone metabolic process	36	1	0.1	0.09609
214	GO:0051553	flavone biosynthetic process	36	1	0.1	0.09609
215	GO:0051554	flavonol metabolic process	36	1	0.1	0.09609
216	GO:0051555	flavonol biosynthetic process	36	1	0.1	0.09609
217	GO:0009788	negative regulation of abscisic acid-act...	186	2	0.52	0.09628
218	GO:1901420	negative regulation of response to alcoh...	186	2	0.52	0.09628
219	GO:1905958	negative regulation of cellular response...	186	2	0.52	0.09628
220	GO:0006366	transcription by RNA polymerase II	618	4	1.73	0.09689
221	GO:0042254	ribosome biogenesis	1121	6	3.14	0.09697
222	GO:0071333	cellular response to glucose stimulus	37	1	0.1	0.09862
223	GO:0022402	cell cycle process	1131	6	3.17	0.10006
224	GO:0051784	negative regulation of nuclear division	38	1	0.11	0.10115
225	GO:0006464	cellular protein modification process	7783	28	21.81	0.10168
226	GO:0036211	protein modification process	7783	28	21.81	0.10168
227	GO:0051276	chromosome organization	1405	7	3.94	0.10193
228	GO:0009969	xyloglucan biosynthetic process	39	1	0.11	0.10367
229	GO:0030968	endoplasmic reticulum unfolded protein r...	39	1	0.11	0.10367
230	GO:0031425	chloroplast RNA processing	39	1	0.11	0.10367
231	GO:0045910	negative regulation of DNA recombination	39	1	0.11	0.10367
232	GO:0051050	positive regulation of transport	39	1	0.11	0.10367
233	GO:0010286	heat acclimation	196	2	0.55	0.10507
234	GO:0034655	nucleobase-containing compound catabolic...	637	4	1.78	0.10518
235	GO:0008156	negative regulation of DNA replication	40	1	0.11	0.10618
236	GO:0019288	isopentenyl diphosphate biosynthetic pro...	40	1	0.11	0.10618
237	GO:0030308	negative regulation of cell growth	40	1	0.11	0.10618
238	GO:0071326	cellular response to monosaccharide stim...	40	1	0.11	0.10618
239	GO:0071331	cellular response to hexose stimulus	40	1	0.11	0.10618
240	GO:2000104	negative regulation of DNA-dependent DNA...	40	1	0.11	0.10618
241	GO:0010383	cell wall polysaccharide metabolic proce...	407	3	1.14	0.1071
242	GO:0006002	fructose 6-phosphate metabolic process	41	1	0.11	0.10869
243	GO:0008285	negative regulation of cell proliferatio...	41	1	0.11	0.10869
244	GO:0019673	GDP-mannose metabolic process	42	1	0.12	0.11119
245	GO:0034308	primary alcohol metabolic process	42	1	0.12	0.11119
246	GO:0048354	mucilage biosynthetic process involved i...	42	1	0.12	0.11119
247	GO:0009816	defense response to bacterium, incompati...	205	2	0.57	0.11315
248	GO:0000018	regulation of DNA recombination	43	1	0.12	0.11368
249	GO:0006312	mitotic recombination	43	1	0.12	0.11368
250	GO:0072523	purine-containing compound catabolic pro...	43	1	0.12	0.11368
251	GO:0051301	cell division	1178	6	3.3	0.1153
252	GO:0010364	regulation of ethylene biosynthetic proc...	44	1	0.12	0.11616
253	GO:0031335	regulation of sulfur amino acid metaboli...	44	1	0.12	0.11616
[truncated: 5,001 more rows]

## Sheet: S6-5
Table S6-5 The GO terms of module pink.
[truncated: 5,255 more rows]

[truncated: 3 more sheets: S6-6, S6-7, S6-8]
