# Supplementary material for: The Alternative Splicing Landscape of Brassica napus Infected with Leptosphaeria maculans
Source: Genes (Basel). 2019 Apr 11;10(4):296. doi: 10.3390/genes10040296 (PMC6523698; doi:10.3390/genes10040296)
Supplement: Supplementary file 1 [file genes-10-00296-s001.zip › Table S7.xlsx]

## Sheet: S7-1
Table S7-1 The KEGG of module yellow.
KEGG_A_class	KEGG_B_class	Pathway	out (30)	All (13584)	Pvalue	Qvalue	Pathway ID	Genes	K_IDs
Metabolism	Metabolism of terpenoids and polyketides	Brassinosteroid biosynthesis	2	29	0.00184467	0.0461169	ko00905	BnaA05g25680D;BnaC07g51130D	K12638+K12637
Environmental Information Processing	Signal transduction	Plant hormone signal transduction	5	864	0.038964	0.37856	ko04075	BnaA03g25790D;BnaA03g53060D;BnaC01g36030D;BnaC03g22610D;BnaC09g40420D	K14485+K14488+K14484+K14496+K14494
Genetic Information Processing	Folding, sorting and degradation	Ubiquitin mediated proteolysis	3	364	0.0454272	0.37856	ko04120	BnaA04g02190D;BnaC05g37040D;BnaC06g37800D	K10577+K03350+K03875
Metabolism	Metabolism of cofactors and vitamins	Vitamin B6 metabolism	1	32	0.0683802	0.393881	ko00750	BnaC04g30550D	K00868
Genetic Information Processing	Translation	Ribosome	5	1085	0.086678	0.393881	ko03010	BnaA03g07380D;BnaA04g20190D;BnaC04g24960D;BnaC05g10550D;BnaCnng58850D	K02913+K02882+K02976+K02866+K02976
Metabolism	Global and Overview	Fatty acid metabolism	2	235	0.0945314	0.393881	ko01212	BnaA01g32550D;BnaA09g12890D	K10527+K00648
Genetic Information Processing	Replication and repair	Base excision repair	1	94	0.188233	0.490909	ko03410	BnaA06g13680D	K01247
Cellular Processes	Transport and catabolism	Regulation of autophagy	1	97	0.193637	0.490909	ko04140	BnaC06g18300D	K08269
Metabolism	Lipid metabolism	alpha-Linolenic acid metabolism	1	108	0.213157	0.490909	ko00592	BnaA01g32550D	K10527
Genetic Information Processing	Transcription	RNA polymerase	1	114	0.22361	0.490909	ko03020	BnaAnng25800D	K03019
Metabolism	Lipid metabolism	Fatty acid degradation	1	118	0.230505	0.490909	ko00071	BnaA01g32550D	K10527
Metabolism	Lipid metabolism	Fatty acid biosynthesis	1	121	0.235636	0.490909	ko00061	BnaA09g12890D	K00648
Genetic Information Processing	Translation	RNA transport	2	459	0.269321	0.501621	ko03013	BnaA04g02190D;BnaA05g12740D	K10577+K03259
Metabolism	Energy metabolism	Oxidative phosphorylation	2	473	0.280908	0.501621	ko00190	BnaA01g05300D;BnaC01g39460D	K02154+K03945
Metabolism	Carbohydrate metabolism	Inositol phosphate metabolism	1	191	0.346407	0.566154	ko00562	BnaC07g44490D	K00913
Environmental Information Processing	Signal transduction	Phosphatidylinositol signaling system	1	202	0.362338	0.566154	ko04070	BnaC07g44490D	K00913
Genetic Information Processing	Translation	Ribosome biogenesis in eukaryotes	1	246	0.422391	0.621162	ko03008	BnaA03g05630D	K14560
Cellular Processes	Transport and catabolism	Phagosome	1	288	0.47459	0.659153	ko04145	BnaA01g05300D	K02154
Metabolism	Nucleotide metabolism	Pyrimidine metabolism	1	326	0.517866	0.680586	ko00240	BnaAnng25800D	K03019
Metabolism	Carbohydrate metabolism	Amino sugar and nucleotide sugar metabolism	1	368	0.561689	0.680586	ko00520	BnaA04g04700D	K08678
Metabolism	Biosynthesis of other secondary metabolites	Phenylpropanoid biosynthesis	1	400	0.592467	0.680586	ko00940	BnaA10g03290D	K00430
Metabolism	Nucleotide metabolism	Purine metabolism	1	407	0.598915	0.680586	ko00230	BnaAnng25800D	K03019
Cellular Processes	Transport and catabolism	Endocytosis	1	454	0.639728	0.695357	ko04144	BnaC09g23000D	K12483
Metabolism	Carbohydrate metabolism	Starch and sucrose metabolism	1	548	0.709655	0.739224	ko00500	BnaA04g04700D	K08678
Organismal Systems	Environmental adaptation	Plant-pathogen interaction	1	983	0.895231	0.895231	ko04626	BnaA06g29860D	K13457

## Sheet: S7-2
Table S7-2 The KEGG of module green.
KEGG_A_class	KEGG_B_class	Pathway	out (47)	All (13584)	Pvalue	Qvalue	Pathway ID	Genes	K_IDs
Genetic Information Processing	Folding, sorting and degradation	RNA degradation	4	319	0.0241158	0.573896	ko03018	BnaA03g28360D;BnaA03g08430D;BnaA05g12760D;BnaC03g13370D	K00962+K12581+K12591+K00850
Metabolism	Metabolism of cofactors and vitamins	Lipoic acid metabolism	1	13	0.0440764	0.573896	ko00785	BnaA08g12720D	K03801
Metabolism	Lipid metabolism	Synthesis and degradation of ketone bodies	1	15	0.0506865	0.573896	ko00072	BnaA03g22610D	K01640
Metabolism	Amino acid metabolism	Valine, leucine and isoleucine degradation	2	123	0.0675251	0.573896	ko00280	BnaA03g22610D;BnaC02g38800D	K01640+K07513
Metabolism	Metabolism of cofactors and vitamins	Porphyrin and chlorophyll metabolism	2	133	0.0773221	0.573896	ko00860	BnaA03g01520D;BnaC08g42480D	K13606+K02492
Metabolism	Carbohydrate metabolism	Galactose metabolism	2	145	0.08963	0.573896	ko00052	BnaC03g13370D;BnaC09g12180D	K00850+K01784
Metabolism	Metabolism of terpenoids and polyketides	Terpenoid backbone biosynthesis	2	149	0.0938556	0.573896	ko00900	BnaA03g56270D;BnaC05g13160D	K15892+K05356
Metabolism	Carbohydrate metabolism	Amino sugar and nucleotide sugar metabolism	3	368	0.134179	0.573896	ko00520	BnaAnng24620D;BnaC02g10080D;BnaC09g12180D	K01809+K08678+K01784
Metabolism	Carbohydrate metabolism	Fructose and mannose metabolism	2	187	0.136555	0.573896	ko00051	BnaAnng24620D;BnaC03g13370D	K01809+K00850
Metabolism	Biosynthesis of other secondary metabolites	Glucosinolate biosynthesis	1	45	0.14463	0.573896	ko00966	BnaA06g11010D	K12154
Metabolism	Carbohydrate metabolism	Butanoate metabolism	1	52	0.165205	0.573896	ko00650	BnaA03g22610D	K01640
Metabolism	Metabolism of cofactors and vitamins	Nicotinate and nicotinamide metabolism	1	55	0.173874	0.573896	ko00760	BnaC04g08990D	K01240
Metabolism	Lipid metabolism	Arachidonic acid metabolism	1	55	0.173874	0.573896	ko00590	BnaA04g29610D	K00432
Environmental Information Processing	Signal transduction	Plant hormone signal transduction	5	864	0.176932	0.573896	ko04075	BnaA02g03890D;BnaA08g31250D;BnaA10g16750D;BnaC07g02890D;BnaCnng52760D	K14488+K14486+K14488+K14508+K14502
Cellular Processes	Transport and catabolism	Endocytosis	3	454	0.207003	0.573896	ko04144	BnaAnng23740D;BnaC06g40760D;BnaCnng62340D	K12200+K11827+K18467
Genetic Information Processing	Translation	Ribosome biogenesis in eukaryotes	2	246	0.209085	0.573896	ko03008	BnaC05g51090D;BnaC08g16680D	K14548+K14546
Cellular Processes	Transport and catabolism	Peroxisome	2	250	0.214166	0.573896	ko04146	BnaA03g22610D;BnaC02g38800D	K01640+K07513
Metabolism	Lipid metabolism	Glycerophospholipid metabolism	2	263	0.23076	0.573896	ko00564	BnaC04g32730D;BnaC07g11530D	K00006+K06129
Cellular Processes	Transport and catabolism	Regulation of autophagy	1	97	0.286372	0.573896	ko04140	BnaA01g07480D	K08333
Metabolism	Carbohydrate metabolism	Glycolysis / Gluconeogenesis	2	316	0.298967	0.573896	ko00010	BnaC03g13370D;BnaC09g12180D	K00850+K01784
Metabolism	Nucleotide metabolism	Pyrimidine metabolism	2	326	0.31181	0.573896	ko00240	BnaA03g28360D;BnaC04g08990D	K00962+K01240
Metabolism	Lipid metabolism	alpha-Linolenic acid metabolism	1	108	0.313265	0.573896	ko00592	BnaC02g38800D	K07513
Metabolism	Amino acid metabolism	Tyrosine metabolism	1	109	0.315661	0.573896	ko00350	BnaC07g21740D	K01800
Genetic Information Processing	Replication and repair	Mismatch repair	1	112	0.322797	0.573896	ko03430	BnaA03g34810D	K08735
Metabolism	Lipid metabolism	Biosynthesis of unsaturated fatty acids	1	116	0.332199	0.573896	ko01040	BnaC02g38800D	K07513
Metabolism	Energy metabolism	Sulfur metabolism	1	116	0.332199	0.573896	ko00920	BnaC01g13420D	K05907
Metabolism	Lipid metabolism	Fatty acid degradation	1	118	0.336852	0.573896	ko00071	BnaC02g38800D	K07513
Metabolism	Glycan biosynthesis and metabolism	N-Glycan biosynthesis	1	131	0.366332	0.600707	ko00510	BnaA08g01930D	K01230
Metabolism	Carbohydrate metabolism	Pentose phosphate pathway	1	143	0.392404	0.600707	ko00030	BnaC03g13370D	K00850
Human Diseases	Endocrine and metabolic diseases	Insulin resistance	1	146	0.398756	0.600707	ko04931	BnaC03g29340D	K06269
Metabolism	Biosynthesis of other secondary metabolites	Phenylpropanoid biosynthesis	2	400	0.404825	0.600707	ko00940	BnaA06g14950D;BnaC02g37290D	K13066+K00430
Metabolism	Energy metabolism	Oxidative phosphorylation	2	473	0.490729	0.698127	ko00190	BnaAnng07980D;BnaC04g43510D	K03946+K02136
Metabolism	Global and Overview	2-Oxocarboxylic acid metabolism	1	199	0.50083	0.698127	ko01210	BnaA06g11010D	K12154
Metabolism	Global and Overview	Fatty acid metabolism	1	235	0.560276	0.744899	ko01212	BnaC02g38800D	K07513
Genetic Information Processing	Folding, sorting and degradation	Protein processing in endoplasmic reticulum	2	544	0.566771	0.744899	ko04141	BnaA07g37970D;BnaA08g01930D	K10666+K01230
Metabolism	Metabolism of other amino acids	Glutathione metabolism	1	252	0.585882	0.748627	ko00480	BnaA04g29610D	K00432
Metabolism	Carbohydrate metabolism	Pentose and glucuronate interconversions	1	280	0.62491	0.776915	ko00040	BnaAnng30320D	K17743
Metabolism	Amino acid metabolism	Cysteine and methionine metabolism	1	319	0.673331	0.815086	ko00270	BnaA09g42250D	K00558
Genetic Information Processing	Folding, sorting and degradation	Ubiquitin mediated proteolysis	1	364	0.721629	0.833276	ko04120	BnaA03g24910D	K03364
Genetic Information Processing	Translation	mRNA surveillance pathway	1	367	0.724588	0.833276	ko03015	BnaC03g29340D	K06269
Metabolism	Nucleotide metabolism	Purine metabolism	1	407	0.761215	0.854046	ko00230	BnaA03g28360D	K00962
Metabolism	Carbohydrate metabolism	Starch and sucrose metabolism	1	548	0.856111	0.924035	ko00500	BnaC02g10080D	K08678
Organismal Systems	Environmental adaptation	Plant-pathogen interaction	2	983	0.863772	0.924035	ko04626	BnaA09g21880D;BnaCnng76050D	K12795+K09422
Genetic Information Processing	Translation	Ribosome	2	1085	0.898848	0.933511	ko03010	BnaA07g18420D;BnaC07g28280D	K02923+K02883
Metabolism	Global and Overview	Biosynthesis of amino acids	1	708	0.919555	0.933511	ko01230	BnaC03g13370D	K00850
Metabolism	Global and Overview	Carbon metabolism	1	760	0.933511	0.933511	ko01200	BnaC03g13370D	K00850

## Sheet: S7-3
Table S7-3 The KEGG of module pink.
KEGG_A_class	KEGG_B_class	Pathway	out (34)	All (13584)	Pvalue	Qvalue	Pathway ID	Genes	K_IDs
Human Diseases	Endocrine and metabolic diseases	Insulin resistance	3	146	0.00570325	0.182504	ko04931	BnaA03g37150D;BnaA05g28300D;BnaC06g01840D	K00820+K06276+K07198
Metabolism	Carbohydrate metabolism	Amino sugar and nucleotide sugar metabolism	4	368	0.0129404	0.207046	ko00520	BnaA03g50310D;BnaA03g37150D;BnaA09g05050D;BnaC01g22060D	K00966+K00820+K01183+K12446
Metabolism	Amino acid metabolism	Cysteine and methionine metabolism	3	319	0.0449234	0.457718	ko00270	BnaA01g23510D;BnaA08g16370D;BnaA10g14580D	K01251+K00827+K00549
Metabolism	Amino acid metabolism	Alanine, aspartate and glutamate metabolism	2	155	0.0572147	0.457718	ko00250	BnaA03g37150D;BnaA08g16370D	K00820+K00827
Metabolism	Metabolism of cofactors and vitamins	Vitamin B6 metabolism	1	32	0.077148	0.465599	ko00750	BnaC02g21720D	K13248
Genetic Information Processing	Translation	RNA transport	3	459	0.106272	0.465599	ko03013	BnaA01g08910D;BnaA08g00730D;BnaC04g37270D	K03259+K03113+K03253
Metabolism	Metabolism of terpenoids and polyketides	Zeatin biosynthesis	1	52	0.122398	0.465599	ko00908	BnaC06g25870D	K10760
Metabolism	Metabolism of other amino acids	Selenocompound metabolism	1	52	0.122398	0.465599	ko00450	BnaA10g14580D	K00549
Genetic Information Processing	Translation	Ribosome	5	1085	0.13095	0.465599	ko03010	BnaA02g29320D;BnaA07g00010D;BnaA08g15030D;BnaA09g44030D;BnaA09g06940D	K02943+K02926+K02897+K02903+K02879
Metabolism	Metabolism of terpenoids and polyketides	Carotenoid biosynthesis	1	82	0.18626	0.532865	ko00906	BnaA05g14890D	K15748
Genetic Information Processing	Folding, sorting and degradation	RNA degradation	2	319	0.189657	0.532865	ko03018	BnaA02g30460D;BnaA06g37110D	K12624+K12619
Genetic Information Processing	Replication and repair	Base excision repair	1	94	0.210522	0.532865	ko03410	BnaC06g22490D	K01247
Cellular Processes	Transport and catabolism	Regulation of autophagy	1	97	0.216476	0.532865	ko04140	BnaC06g01840D	K07198
Metabolism	Lipid metabolism	alpha-Linolenic acid metabolism	1	108	0.23794	0.543863	ko00592	BnaA08g21970D	K08241
Metabolism	Amino acid metabolism	Valine, leucine and isoleucine degradation	1	123	0.266291	0.554684	ko00280	BnaA08g16370D	K00827
Genetic Information Processing	Folding, sorting and degradation	SNARE interactions in vesicular transport	1	129	0.277342	0.554684	ko04130	BnaC05g12110D	K08495
Genetic Information Processing	Replication and repair	DNA replication	1	141	0.298962	0.562752	ko03030	BnaC04g06130D	K10745
Metabolism	Carbohydrate metabolism	Fructose and mannose metabolism	1	187	0.376171	0.668749	ko00051	BnaA03g50310D	K00966
Metabolism	Amino acid metabolism	Glycine, serine and threonine metabolism	1	209	0.410115	0.690464	ko00260	BnaA08g16370D	K00827
Genetic Information Processing	Translation	Ribosome biogenesis in eukaryotes	1	246	0.463201	0.690464	ko03008	BnaA06g37110D	K12619
Cellular Processes	Transport and catabolism	Peroxisome	1	250	0.468654	0.690464	ko04146	BnaC05g06430D	K04565
Metabolism	Lipid metabolism	Glycerophospholipid metabolism	1	263	0.486008	0.690464	ko00564	BnaA09g20200D	K08744
Metabolism	Carbohydrate metabolism	Pentose and glucuronate interconversions	1	280	0.507873	0.690464	ko00040	BnaA05g04610D	K01051
Cellular Processes	Transport and catabolism	Phagosome	1	288	0.517848	0.690464	ko04145	BnaA06g01650D	K07897
Metabolism	Nucleotide metabolism	Pyrimidine metabolism	1	326	0.562609	0.72014	ko00240	BnaA08g23130D	K00940
Metabolism	Nucleotide metabolism	Purine metabolism	1	407	0.644969	0.790425	ko00230	BnaA08g23130D	K00940
Cellular Processes	Transport and catabolism	Endocytosis	1	454	0.685632	0.790425	ko04144	BnaA06g01650D	K07897
Genetic Information Processing	Transcription	Spliceosome	1	480	0.706145	0.790425	ko03040	BnaA02g30460D	K12624
Organismal Systems	Environmental adaptation	Plant-pathogen interaction	2	983	0.716322	0.790425	ko04626	BnaA09g37690D;BnaC03g68390D	K13436+K09422
Metabolism	Carbohydrate metabolism	Starch and sucrose metabolism	1	548	0.753843	0.804099	ko00500	BnaA05g04610D	K01051
Metabolism	Global and Overview	Biosynthesis of amino acids	1	708	0.838332	0.865375	ko01230	BnaA10g14580D	K00549
Environmental Information Processing	Signal transduction	Plant hormone signal transduction	1	864	0.893242	0.893242	ko04075	BnaC05g17260D	K14496

## Sheet: S7-4
Table S7-4 The KEGG of module red.
KEGG_A_class	KEGG_B_class	Pathway	out (51)	All (13584)	Pvalue	Qvalue	Pathway ID	Genes	K_IDs
Metabolism	Global and Overview	Carbon metabolism	9	760	0.00187277	0.0678162	ko01200	BnaA03g50990D;BnaA05g19530D;BnaA09g51510D;BnaA09g29700D;BnaA09g19620D;BnaC01g36930D;BnaC03g38540D;BnaC05g45090D;BnaC07g24170D	K00058+K01637+K00161+K00161+K00627+K11517+K11517+K00249+K00036
Metabolism	Carbohydrate metabolism	Citrate cycle (TCA cycle)	4	169	0.00366574	0.0678162	ko00020	BnaA08g26420D;BnaA09g51510D;BnaA09g29700D;BnaA09g19620D	K01648+K00161+K00161+K00627
Metabolism	Energy metabolism	Photosynthesis	4	208	0.00761003	0.093857	ko00195	BnaA01g23160D;BnaA06g08980D;BnaC07g16640D;BnaC09g25660D	K02639+K08901+K02716+K02113
Metabolism	Carbohydrate metabolism	Pyruvate metabolism	4	230	0.0107433	0.0993752	ko00620	BnaA09g51510D;BnaA09g29700D;BnaA09g19620D;BnaC05g05770D	K00161+K00161+K00627+K01759
Genetic Information Processing	Translation	Ribosome	9	1085	0.0184444	0.135446	ko03010	BnaA03g14830D;BnaA06g16250D;BnaA08g24040D;BnaC01g15340D;BnaC03g33630D;BnaC03g32720D;BnaC04g16650D;BnaC06g23120D;BnaCnng17210D	K02951+K02873+K02866+K02897+K02960+K02966+K02943+K02917+K02929
Metabolism	Energy metabolism	Photosynthesis - antenna proteins	2	61	0.0219641	0.135446	ko00196	BnaA04g20150D;BnaC08g38660D	K08912+K08917
Genetic Information Processing	Transcription	Spliceosome	5	480	0.0334231	0.176665	ko03040	BnaA05g27540D;BnaA09g36160D;BnaC01g00570D;BnaC02g39330D;BnaC03g04670D	K11099+K12741+K12875+K12867+K12812
Metabolism	Carbohydrate metabolism	Glyoxylate and dicarboxylate metabolism	3	223	0.0511263	0.236459	ko00630	BnaA05g19530D;BnaC01g36930D;BnaC03g38540D	K01637+K11517+K11517
Cellular Processes	Transport and catabolism	Peroxisome	3	250	0.0673055	0.2767	ko04146	BnaA04g16310D;BnaC01g36930D;BnaC03g38540D	K04565+K11517+K11517
Metabolism	Carbohydrate metabolism	Glycolysis / Gluconeogenesis	3	316	0.115156	0.395497	ko00010	BnaA09g51510D;BnaA09g29700D;BnaA09g19620D	K00161+K00161+K00627
Genetic Information Processing	Folding, sorting and degradation	RNA degradation	3	319	0.11758	0.395497	ko03018	BnaA03g27050D;BnaA05g17320D;BnaC05g05460D	K12614+K12617+K12605
Metabolism	Lipid metabolism	Ether lipid metabolism	1	71	0.234906	0.622267	ko00565	BnaA08g31430D	K01078
Genetic Information Processing	Translation	RNA transport	3	459	0.247475	0.622267	ko03013	BnaA01g29770D;BnaC01g00570D;BnaC03g04670D	K03257+K12875+K12812
Metabolism	Carbohydrate metabolism	Propanoate metabolism	1	86	0.277116	0.622267	ko00640	BnaC05g45090D	K00249
Cellular Processes	Transport and catabolism	Phagosome	2	288	0.294457	0.622267	ko04145	BnaA03g23500D;BnaA06g37700D	K07342+K07374
Metabolism	Metabolism of other amino acids	beta-Alanine metabolism	1	103	0.322196	0.622267	ko00410	BnaC05g45090D	K00249
Metabolism	Metabolism of cofactors and vitamins	Ubiquinone and other terpenoid-quinone biosynthesis	1	105	0.327315	0.622267	ko00130	BnaA08g22340D	K02552
Metabolism	Amino acid metabolism	Cysteine and methionine metabolism	2	319	0.337486	0.622267	ko00270	BnaA08g16900D;BnaC01g43540D	K01244+K01251
Metabolism	Energy metabolism	Sulfur metabolism	1	116	0.354799	0.622267	ko00920	BnaC02g33150D	K00387
Metabolism	Lipid metabolism	Fatty acid degradation	1	118	0.359676	0.622267	ko00071	BnaC05g45090D	K00249
Metabolism	Amino acid metabolism	Valine, leucine and isoleucine degradation	1	123	0.371712	0.622267	ko00280	BnaC05g45090D	K00249
Genetic Information Processing	Translation	mRNA surveillance pathway	2	367	0.402528	0.622267	ko03015	BnaC01g00570D;BnaC03g04670D	K12875+K12812
Metabolism	Carbohydrate metabolism	Pentose phosphate pathway	1	143	0.417676	0.622267	ko00030	BnaC07g24170D	K00036
Human Diseases	Endocrine and metabolic diseases	Insulin resistance	1	146	0.42428	0.622267	ko04931	BnaC03g28320D	K17605
Metabolism	Metabolism of terpenoids and polyketides	Terpenoid backbone biosynthesis	1	149	0.430811	0.622267	ko00900	BnaA09g00060D	K06013
Genetic Information Processing	Folding, sorting and degradation	Protein export	1	152	0.437269	0.622267	ko03060	BnaA03g23500D	K07342
Metabolism	Carbohydrate metabolism	Fructose and mannose metabolism	1	187	0.507503	0.680483	ko00051	BnaC08g01990D	K01103
Metabolism	Carbohydrate metabolism	Inositol phosphate metabolism	1	191	0.51496	0.680483	ko00562	BnaA08g31430D	K01078
Metabolism	Amino acid metabolism	Glycine, serine and threonine metabolism	1	209	0.547172	0.698116	ko00260	BnaA03g50990D	K00058
Metabolism	Global and Overview	Fatty acid metabolism	1	235	0.590028	0.708309	ko01212	BnaC05g45090D	K00249
Genetic Information Processing	Folding, sorting and degradation	Protein processing in endoplasmic reticulum	2	544	0.611502	0.708309	ko04141	BnaA03g23500D;BnaC09g22180D	K07342+K09487
Metabolism	Metabolism of other amino acids	Glutathione metabolism	1	252	0.615871	0.708309	ko00480	BnaC07g24170D	K00036
Metabolism	Lipid metabolism	Glycerophospholipid metabolism	1	263	0.631735	0.708309	ko00564	BnaA08g31430D	K01078
Organismal Systems	Environmental adaptation	Plant-pathogen interaction	3	983	0.724263	0.788169	ko04626	BnaA08g26750D;BnaC04g36270D;BnaC09g22180D	K09422+K05391+K09487
Metabolism	Energy metabolism	Oxidative phosphorylation	1	473	0.836491	0.867593	ko00190	BnaC09g25660D	K02113
Environmental Information Processing	Signal transduction	Plant hormone signal transduction	2	864	0.844144	0.867593	ko04075	BnaA10g16790D;BnaAnng18240D	K14488+K14503
Metabolism	Global and Overview	Biosynthesis of amino acids	1	708	0.935111	0.935111	ko01230	BnaA03g50990D	K00058

## Sheet: S7-5
Table S7-5 The KEGG of module black.
KEGG_A_class	KEGG_B_class	Pathway	out (54)	All (13584)	Pvalue	Qvalue	Pathway ID	Genes	K_IDs
Metabolism	Energy metabolism	Carbon fixation in photosynthetic organisms	4	206	0.00899254	0.179693	ko00710	BnaA01g15640D;BnaA07g14420D;BnaA08g16820D;BnaC03g78200D	K01623+K01602+K01623+K00026
Metabolism	Energy metabolism	Photosynthesis	4	208	0.00929535	0.179693	ko00195	BnaA08g30780D;BnaC01g23800D;BnaC01g12690D;BnaC08g09180D	K02693+K02716+K08901+K02694
Metabolism	Global and Overview	Carbon metabolism	8	760	0.00980143	0.179693	ko01200	BnaA01g15640D;BnaA07g14420D;BnaA08g28680D;BnaA08g16820D;BnaC01g28440D;BnaC03g65310D;BnaC03g78200D;BnaC05g39220D	K01623+K01602+K05605+K01623+K00161+K00030+K00026+K11517
Metabolism	Metabolism of cofactors and vitamins	Porphyrin and chlorophyll metabolism	3	133	0.0158271	0.210826	ko00860	BnaA07g17040D;BnaC03g30250D;BnaCnng49000D	K04035+K19054+K10960
Metabolism	Carbohydrate metabolism	Pentose phosphate pathway	3	143	0.019166	0.210826	ko00030	BnaA01g15640D;BnaA08g20600D;BnaA08g16820D	K01623+K01835+K01623
Metabolism	Carbohydrate metabolism	Citrate cycle (TCA cycle)	3	169	0.0295424	0.270805	ko00020	BnaC01g28440D;BnaC03g65310D;BnaC03g78200D	K00161+K00030+K00026
Metabolism	Carbohydrate metabolism	Glycolysis / Gluconeogenesis	4	316	0.0365987	0.287562	ko00010	BnaA01g15640D;BnaA08g20600D;BnaA08g16820D;BnaC01g28440D	K01623+K01835+K01623+K00161
Metabolism	Carbohydrate metabolism	Glyoxylate and dicarboxylate metabolism	3	223	0.0587894	0.34863	ko00630	BnaA07g14420D;BnaC03g78200D;BnaC05g39220D	K01602+K00026+K11517
Metabolism	Metabolism of other amino acids	beta-Alanine metabolism	2	103	0.0631659	0.34863	ko00410	BnaA08g28680D;BnaC04g48360D	K05605+K00276
Genetic Information Processing	Translation	Ribosome	8	1085	0.0633872	0.34863	ko03010	BnaA05g18500D;BnaA06g04200D;BnaA06g28610D;BnaA09g50580D;BnaC03g62190D;BnaC04g47870D;BnaC05g14230D;BnaC09g10000D	K02964+K02957+K02971+K02958+K02897+K02981+K02934+K02903
Metabolism	Energy metabolism	Nitrogen metabolism	2	113	0.074228	0.355945	ko00910	BnaA06g38980D;BnaA07g06450D	K01501+K01725
Metabolism	Lipid metabolism	Biosynthesis of unsaturated fatty acids	2	116	0.0776606	0.355945	ko01040	BnaAnng01400D;BnaC09g46070D	K10257+K10703
Cellular Processes	Transport and catabolism	Endocytosis	4	454	0.105773	0.447499	ko04144	BnaA03g31320D;BnaA04g21520D;BnaC02g14200D;BnaC04g29040D	K12198+K12492+K18466+K05755
Metabolism	Energy metabolism	Oxidative phosphorylation	4	473	0.118164	0.464217	ko00190	BnaA05g15290D;BnaC04g49950D;BnaC05g37720D;BnaCnng55600D	K02135+K03939+K02265+K03966
Metabolism	Carbohydrate metabolism	Fructose and mannose metabolism	2	187	0.170183	0.60222	ko00051	BnaA01g15640D;BnaA08g16820D	K01623+K01623
Metabolism	Global and Overview	2-Oxocarboxylic acid metabolism	2	199	0.18728	0.60222	ko01210	BnaA05g07020D;BnaC03g65310D	K00620+K00030
Metabolism	Metabolism of cofactors and vitamins	Nicotinate and nicotinamide metabolism	1	55	0.19709	0.60222	ko00760	BnaA01g25380D	K00858
Metabolism	Biosynthesis of other secondary metabolites	Isoquinoline alkaloid biosynthesis	1	55	0.19709	0.60222	ko00950	BnaC04g48360D	K00276
Metabolism	Nucleotide metabolism	Purine metabolism	3	407	0.219526	0.603704	ko00230	BnaA01g17980D;BnaA08g20600D;BnaC07g09390D	K14977+K01835+K03002
Metabolism	Carbohydrate metabolism	Pyruvate metabolism	2	230	0.232403	0.603704	ko00620	BnaC01g28440D;BnaC03g78200D	K00161+K00026
Metabolism	Global and Overview	Fatty acid metabolism	2	235	0.239764	0.603704	ko01212	BnaAnng01400D;BnaC09g46070D	K10257+K10703
Cellular Processes	Transport and catabolism	Peroxisome	2	250	0.261916	0.603704	ko04146	BnaA10g17340D;BnaC05g39220D	K12261+K11517
Metabolism	Lipid metabolism	Fatty acid elongation	1	83	0.282232	0.603704	ko00062	BnaC09g46070D	K10703
Metabolism	Carbohydrate metabolism	Propanoate metabolism	1	86	0.290811	0.603704	ko00640	BnaA08g28680D	K05605
Metabolism	Biosynthesis of other secondary metabolites	Tropane, piperidine and pyridine alkaloid biosynthesis	1	90	0.302093	0.603704	ko00960	BnaC04g48360D	K00276
Metabolism	Global and Overview	Biosynthesis of amino acids	4	708	0.310001	0.603704	ko01230	BnaA01g15640D;BnaA05g07020D;BnaA08g16820D;BnaC03g65310D	K01623+K00620+K01623+K00030
Cellular Processes	Transport and catabolism	Regulation of autophagy	1	97	0.321414	0.603704	ko04140	BnaC07g31240D	K08343
Metabolism	Metabolism of cofactors and vitamins	Ubiquinone and other terpenoid-quinone biosynthesis	1	105	0.342853	0.603704	ko00130	BnaA02g28740D	K19222
Metabolism	Amino acid metabolism	Arginine biosynthesis	1	106	0.345485	0.603704	ko00220	BnaA05g07020D	K00620
Metabolism	Amino acid metabolism	Phenylalanine metabolism	1	107	0.348108	0.603704	ko00360	BnaC04g48360D	K00276
Metabolism	Amino acid metabolism	Tyrosine metabolism	1	109	0.353322	0.603704	ko00350	BnaC04g48360D	K00276
Metabolism	Amino acid metabolism	Cysteine and methionine metabolism	2	319	0.363143	0.603704	ko00270	BnaA03g27900D;BnaC03g78200D	K01611+K00026
Genetic Information Processing	Transcription	RNA polymerase	1	114	0.366178	0.603704	ko03020	BnaC07g09390D	K03002
Metabolism	Nucleotide metabolism	Pyrimidine metabolism	2	326	0.373199	0.603704	ko00240	BnaAnng20200D;BnaC07g09390D	K01489+K03002
Metabolism	Amino acid metabolism	Valine, leucine and isoleucine degradation	1	123	0.388689	0.610797	ko00280	BnaA08g28680D	K05605
Metabolism	Amino acid metabolism	Tryptophan metabolism	1	131	0.40804	0.611733	ko00380	BnaA06g38980D	K01501
Metabolism	Metabolism of other amino acids	Cyanoamino acid metabolism	1	134	0.41514	0.611733	ko00460	BnaA06g38980D	K01501
Genetic Information Processing	Replication and repair	Homologous recombination	1	138	0.424477	0.611733	ko03440	BnaC02g42810D	K03165
Metabolism	Carbohydrate metabolism	Galactose metabolism	1	145	0.440466	0.611733	ko00052	BnaA08g20600D	K01835
Metabolism	Metabolism of terpenoids and polyketides	Terpenoid backbone biosynthesis	1	149	0.449406	0.611733	ko00900	BnaCnng49000D	K10960
Genetic Information Processing	Folding, sorting and degradation	Protein export	1	152	0.456019	0.611733	ko03060	BnaC08g42820D	K09490
Metabolism	Amino acid metabolism	Arginine and proline metabolism	1	161	0.475394	0.61345	ko00330	BnaA03g27900D	K01611
Metabolism	Lipid metabolism	Glycerolipid metabolism	1	163	0.479606	0.61345	ko00561	BnaC07g03080D	K00901
Environmental Information Processing	Signal transduction	Phosphatidylinositol signaling system	1	202	0.555421	0.694016	ko04070	BnaC07g03080D	K00901
Metabolism	Amino acid metabolism	Glycine, serine and threonine metabolism	1	209	0.567831	0.694016	ko00260	BnaC04g48360D	K00276
Metabolism	Metabolism of other amino acids	Glutathione metabolism	1	252	0.636934	0.747992	ko00480	BnaA04g11010D	K00799
Genetic Information Processing	Folding, sorting and degradation	Protein processing in endoplasmic reticulum	2	544	0.642678	0.747992	ko04141	BnaC05g03010D;BnaC08g42820D	K09584+K09490
Metabolism	Lipid metabolism	Glycerophospholipid metabolism	1	263	0.652793	0.747992	ko00564	BnaC07g03080D	K00901
Cellular Processes	Transport and catabolism	Phagosome	1	288	0.686349	0.770392	ko04145	BnaC02g09000D	K07374
Genetic Information Processing	Folding, sorting and degradation	RNA degradation	1	319	0.723564	0.795921	ko03018	BnaC07g32720D	K13126
Genetic Information Processing	Translation	mRNA surveillance pathway	1	367	0.7728	0.818367	ko03015	BnaC07g32720D	K13126
Metabolism	Carbohydrate metabolism	Amino sugar and nucleotide sugar metabolism	1	368	0.773728	0.818367	ko00520	BnaA08g20600D	K01835
Genetic Information Processing	Translation	RNA transport	1	459	0.844309	0.876169	ko03013	BnaC07g32720D	K13126
Metabolism	Carbohydrate metabolism	Starch and sucrose metabolism	1	548	0.892261	0.908785	ko00500	BnaA08g20600D	K01835
Environmental Information Processing	Signal transduction	Plant hormone signal transduction	1	864	0.971444	0.971444	ko04075	BnaA10g26380D	K14510

## Sheet: S7-6
Table S7-6 The KEGG of module turquoise.
KEGG_A_class	KEGG_B_class	Pathway	out (48)	All (13584)	Pvalue	Qvalue	Pathway ID	Genes	K_IDs
Metabolism	Metabolism of cofactors and vitamins	Vitamin B6 metabolism	2	32	0.00566819	0.15608	ko00750	BnaA08g13300D;BnaAnng30500D	K01733+K13248
Metabolism	Amino acid metabolism	Glycine, serine and threonine metabolism	4	209	0.0062432	0.15608	ko00260	BnaA08g13300D;BnaA09g09550D;BnaC03g69740D;BnaC04g34370D	K01733+K01696+K00276+K06001
Genetic Information Processing	Replication and repair	Base excision repair	2	94	0.0435052	0.460743	ko03410	BnaA07g34290D;BnaC06g19570D	K03504+K01246
Organismal Systems	Environmental adaptation	Circadian rhythm - plant	2	106	0.0539408	0.460743	ko04712	BnaAnng13370D;BnaC08g34660D	K12118+K03097
Metabolism	Metabolism of other amino acids	Glutathione metabolism	3	252	0.0592736	0.460743	ko00480	BnaA02g35770D;BnaA03g37200D;BnaA03g20200D	K00799+K00383+K00432
Genetic Information Processing	Replication and repair	Mismatch repair	2	112	0.0594597	0.460743	ko03430	BnaA02g31280D;BnaA07g34290D	K10756+K03504
Environmental Information Processing	Signal transduction	Plant hormone signal transduction	6	864	0.0822652	0.460743	ko04075	BnaA01g13690D;BnaA03g36950D;BnaA03g06880D;BnaA09g55590D;BnaC01g03650D;BnaC06g36290D	K14495+K14484+K14488+K14493+K14488+K14488
Genetic Information Processing	Replication and repair	DNA replication	2	141	0.0885945	0.460743	ko03030	BnaA02g31280D;BnaA07g34290D	K10756+K03504
Metabolism	Amino acid metabolism	Phenylalanine, tyrosine and tryptophan biosynthesis	2	143	0.0907375	0.460743	ko00400	BnaA09g09550D;BnaC04g34370D	K01696+K06001
Metabolism	Global and Overview	Biosynthesis of amino acids	5	708	0.103262	0.460743	ko01230	BnaA02g27140D;BnaA05g33200D;BnaA08g13300D;BnaA09g09550D;BnaC04g34370D	K01623+K00134+K01733+K01696+K06001
Metabolism	Nucleotide metabolism	Pyrimidine metabolism	3	326	0.107754	0.460743	ko00240	BnaA07g34290D;BnaA08g01040D;BnaA09g04210D	K03504+K03009+K13800
Genetic Information Processing	Replication and repair	Nucleotide excision repair	2	166	0.116415	0.460743	ko03420	BnaA02g31280D;BnaA07g34290D	K10756+K03504
Metabolism	Metabolism of other amino acids	Taurine and hypotaurine metabolism	1	36	0.119793	0.460743	ko00430	BnaC08g29380D	K10712
Metabolism	Energy metabolism	Carbon fixation in photosynthetic organisms	2	206	0.164641	0.504659	ko00710	BnaA02g27140D;BnaA05g33200D	K01623+K00134
Metabolism	Metabolism of cofactors and vitamins	Biotin metabolism	1	53	0.171362	0.504659	ko00780	BnaA03g38220D	K00208
Metabolism	Biosynthesis of other secondary metabolites	Isoquinoline alkaloid biosynthesis	1	55	0.177231	0.504659	ko00950	BnaC03g69740D	K00276
Metabolism	Lipid metabolism	Arachidonic acid metabolism	1	55	0.177231	0.504659	ko00590	BnaA03g20200D	K00432
Genetic Information Processing	Translation	Ribosome	6	1085	0.181677	0.504659	ko03010	BnaA02g08230D;BnaA02g30400D;BnaC01g34360D;BnaC03g15440D;BnaC03g48390D;BnaC05g19970D	K02942+K02872+K02977+K02947+K02933+K02997
Metabolism	Global and Overview	Fatty acid metabolism	2	235	0.2015	0.529754	ko01212	BnaA03g38220D;BnaA05g30610D	K00208+K10527
Metabolism	Lipid metabolism	Glycerophospholipid metabolism	2	263	0.237938	0.529754	ko00564	BnaC01g35920D;BnaC03g71920D	K06130+K00968
Human Diseases	Endocrine and metabolic diseases	AGE-RAGE signaling pathway in diabetic complications	1	87	0.265779	0.529754	ko04933	BnaCnng26840D	K04392
Cellular Processes	Transport and catabolism	Phagosome	2	288	0.270794	0.529754	ko04145	BnaA09g23120D;BnaCnng26840D	K00921+K04392
Metabolism	Biosynthesis of other secondary metabolites	Tropane, piperidine and pyridine alkaloid biosynthesis	1	90	0.273585	0.529754	ko00960	BnaC03g69740D	K00276
Metabolism	Metabolism of other amino acids	beta-Alanine metabolism	1	103	0.306484	0.529754	ko00410	BnaC03g69740D	K00276
Metabolism	Carbohydrate metabolism	Glycolysis / Gluconeogenesis	2	316	0.307597	0.529754	ko00010	BnaA02g27140D;BnaA05g33200D	K01623+K00134
Metabolism	Amino acid metabolism	Phenylalanine metabolism	1	107	0.316309	0.529754	ko00360	BnaC03g69740D	K00276
Metabolism	Lipid metabolism	alpha-Linolenic acid metabolism	1	108	0.318744	0.529754	ko00592	BnaA05g30610D	K10527
Metabolism	Amino acid metabolism	Tyrosine metabolism	1	109	0.321171	0.529754	ko00350	BnaC03g69740D	K00276
Metabolism	Energy metabolism	Nitrogen metabolism	1	113	0.330793	0.529754	ko00910	BnaC07g13050D	K01673
Genetic Information Processing	Transcription	RNA polymerase	1	114	0.333177	0.529754	ko03020	BnaA08g01040D	K03009
Metabolism	Metabolism of terpenoids and polyketides	Limonene and pinene degradation	1	117	0.340281	0.529754	ko00903	BnaA02g27880D	K00517
Metabolism	Lipid metabolism	Fatty acid degradation	1	118	0.342633	0.529754	ko00071	BnaA05g30610D	K10527
Metabolism	Lipid metabolism	Fatty acid biosynthesis	1	121	0.349638	0.529754	ko00061	BnaA03g38220D	K00208
Metabolism	Biosynthesis of other secondary metabolites	Stilbenoid, diarylheptanoid and gingerol biosynthesis	1	131	0.372464	0.547622	ko00945	BnaA02g27880D	K00517
Genetic Information Processing	Replication and repair	Homologous recombination	1	138	0.387974	0.547622	ko03440	BnaA07g34290D	K03504
Metabolism	Carbohydrate metabolism	Pentose phosphate pathway	1	143	0.398822	0.547622	ko00030	BnaA02g27140D	K01623
Human Diseases	Endocrine and metabolic diseases	Insulin resistance	1	146	0.40524	0.547622	ko04931	BnaCnng13510D	K03083
Metabolism	Nucleotide metabolism	Purine metabolism	2	407	0.42379	0.557619	ko00230	BnaA07g34290D;BnaA08g01040D	K03504+K03009
Cellular Processes	Transport and catabolism	Endocytosis	2	454	0.480081	0.602235	ko04144	BnaA03g58410D;BnaA10g12790D	K07904+K07901
Metabolism	Carbohydrate metabolism	Fructose and mannose metabolism	1	187	0.486513	0.602235	ko00051	BnaA02g27140D	K01623
Metabolism	Carbohydrate metabolism	Inositol phosphate metabolism	1	191	0.493833	0.602235	ko00562	BnaA09g23120D	K00921
Environmental Information Processing	Signal transduction	Phosphatidylinositol signaling system	1	202	0.513441	0.61124	ko04070	BnaA09g23120D	K00921
Genetic Information Processing	Translation	Ribosome biogenesis in eukaryotes	1	246	0.584703	0.671192	ko03008	BnaC08g34660D	K03097
Cellular Processes	Transport and catabolism	Peroxisome	1	250	0.590649	0.671192	ko04146	BnaC04g48520D	K13348
Metabolism	Carbohydrate metabolism	Amino sugar and nucleotide sugar metabolism	1	368	0.733028	0.814475	ko00520	BnaC08g25210D	K01183
Metabolism	Global and Overview	Carbon metabolism	2	760	0.758066	0.823985	ko01200	BnaA02g27140D;BnaA05g33200D	K01623+K00134
Genetic Information Processing	Translation	RNA transport	1	459	0.808497	0.856968	ko03013	BnaA03g33160D	K03257
Genetic Information Processing	Transcription	Spliceosome	1	480	0.82269	0.856968	ko03040	BnaA01g12160D	K12847
Metabolism	Carbohydrate metabolism	Starch and sucrose metabolism	1	548	0.861936	0.871542	ko00500	BnaC05g31620D	K00700
Organismal Systems	Environmental adaptation	Plant-pathogen interaction	2	983	0.871542	0.871542	ko04626	BnaAnng07990D;BnaC03g39980D	K13447+K13436

## Sheet: S7-7
Table S7-7 The KEGG of module blue.
KEGG_A_class	KEGG_B_class	Pathway	out (54)	All (13584)	Pvalue	Qvalue	Pathway ID	Genes	K_IDs
Genetic Information Processing	Replication and repair	Homologous recombination	3	138	0.0174515	0.544553	ko03440	BnaA03g10270D;BnaA05g20990D;BnaC04g36350D	K10880+K10875+K10739
Metabolism	Carbohydrate metabolism	Citrate cycle (TCA cycle)	3	169	0.0295424	0.544553	ko00020	BnaC07g16540D;BnaC09g47030D;BnaC09g31840D	K00234+K00236+K00658
Metabolism	Carbohydrate metabolism	Fructose and mannose metabolism	3	187	0.0381564	0.544553	ko00051	BnaA09g21250D;BnaC05g48220D;BnaC07g42740D	K18447+K01809+K00966
Metabolism	Carbohydrate metabolism	Amino sugar and nucleotide sugar metabolism	4	368	0.0581438	0.544553	ko00520	BnaA10g08520D;BnaC03g36760D;BnaC05g48220D;BnaC07g42740D	K13648+K01209+K01809+K00966
Genetic Information Processing	Replication and repair	Non-homologous end-joining	1	17	0.0655098	0.544553	ko03450	BnaC08g03910D	K10885
Metabolism	Lipid metabolism	Biosynthesis of unsaturated fatty acids	2	116	0.0776606	0.544553	ko01040	BnaA05g03490D;BnaA07g26670D	K03921+K10251
Metabolism	Energy metabolism	Sulfur metabolism	2	116	0.0776606	0.544553	ko00920	BnaA01g11840D;BnaA03g28870D	K05907+K01738
Metabolism	Metabolism of cofactors and vitamins	Riboflavin metabolism	1	26	0.0984669	0.544553	ko00740	BnaA09g06790D	K14652
Metabolism	Amino acid metabolism	Phenylalanine, tyrosine and tryptophan biosynthesis	2	143	0.110603	0.544553	ko00400	BnaA10g24820D;BnaC08g15080D	K01657+K05359
Metabolism	Energy metabolism	Oxidative phosphorylation	4	473	0.118164	0.544553	ko00190	BnaC02g33390D;BnaC07g16540D;BnaC09g47030D;BnaCnng20640D	K03955+K00234+K00236+K02147
Metabolism	Metabolism of cofactors and vitamins	Vitamin B6 metabolism	1	32	0.119802	0.544553	ko00750	BnaA09g44850D	K13248
Metabolism	Biosynthesis of other secondary metabolites	Glucosinolate biosynthesis	1	45	0.164341	0.670389	ko00966	BnaA07g00460D	K11819
Environmental Information Processing	Membrane transport	ABC transporters	1	48	0.174301	0.670389	ko02010	BnaC05g01280D	K05658
Metabolism	Metabolism of terpenoids and polyketides	Diterpenoid biosynthesis	1	67	0.234729	0.674037	ko00904	BnaA05g10890D	K04123
Metabolism	Global and Overview	Fatty acid metabolism	2	235	0.239764	0.674037	ko01212	BnaA05g03490D;BnaA07g26670D	K03921+K10251
Metabolism	Lipid metabolism	Ether lipid metabolism	1	71	0.246886	0.674037	ko00565	BnaA07g20190D	K13510
Metabolism	Lipid metabolism	Fatty acid elongation	1	83	0.282232	0.674037	ko00062	BnaA07g26670D	K10251
Metabolism	Lipid metabolism	Steroid biosynthesis	1	85	0.287962	0.674037	ko00100	BnaC03g74380D	K01853
Metabolism	Amino acid metabolism	Lysine degradation	1	85	0.287962	0.674037	ko00310	BnaC09g31840D	K00658
Metabolism	Carbohydrate metabolism	Propanoate metabolism	1	86	0.290811	0.674037	ko00640	BnaA03g29700D	K09699
Metabolism	Metabolism of cofactors and vitamins	Ubiquinone and other terpenoid-quinone biosynthesis	1	105	0.342853	0.674037	ko00130	BnaA04g17950D	K00591
Metabolism	Global and Overview	Carbon metabolism	4	760	0.357579	0.674037	ko01200	BnaA03g28870D;BnaC07g16540D;BnaC09g47030D;BnaC09g31840D	K01738+K00234+K00236+K00658
Genetic Information Processing	Replication and repair	Mismatch repair	1	112	0.361065	0.674037	ko03430	BnaC04g36350D	K10739
Metabolism	Metabolism of terpenoids and polyketides	Limonene and pinene degradation	1	117	0.37377	0.674037	ko00903	BnaA06g08740D	K00517
Metabolism	Carbohydrate metabolism	Ascorbate and aldarate metabolism	1	119	0.378783	0.674037	ko00053	BnaC08g12340D	K14190
Metabolism	Lipid metabolism	Fatty acid biosynthesis	1	121	0.383756	0.674037	ko00061	BnaA05g03490D	K03921
Metabolism	Amino acid metabolism	Valine, leucine and isoleucine degradation	1	123	0.388689	0.674037	ko00280	BnaA03g29700D	K09699
Metabolism	Amino acid metabolism	Tryptophan metabolism	1	131	0.40804	0.674037	ko00380	BnaA07g00460D	K11819
Metabolism	Biosynthesis of other secondary metabolites	Stilbenoid, diarylheptanoid and gingerol biosynthesis	1	131	0.40804	0.674037	ko00945	BnaA06g08740D	K00517
Genetic Information Processing	Folding, sorting and degradation	Ubiquitin mediated proteolysis	2	364	0.426633	0.674037	ko04120	BnaA05g22900D;BnaC04g33460D	K10589+K10685
Genetic Information Processing	Translation	mRNA surveillance pathway	2	367	0.430758	0.674037	ko03015	BnaA09g16900D;BnaC06g16610D	K11583+K04382
Genetic Information Processing	Replication and repair	DNA replication	1	141	0.431384	0.674037	ko03030	BnaC04g36350D	K10739
Metabolism	Metabolism of terpenoids and polyketides	Terpenoid backbone biosynthesis	1	149	0.449406	0.680919	ko00900	BnaC09g50930D	K00099
Genetic Information Processing	Replication and repair	Nucleotide excision repair	1	166	0.485863	0.712135	ko03420	BnaC04g36350D	K10739
Genetic Information Processing	Folding, sorting and degradation	Proteasome	1	176	0.50619	0.712135	ko03050	BnaAnng30740D	K03031
Metabolism	Global and Overview	Biosynthesis of amino acids	3	708	0.539544	0.712135	ko01230	BnaA03g28870D;BnaA10g24820D;BnaC08g15080D	K01738+K01657+K05359
Cellular Processes	Transport and catabolism	Endocytosis	2	454	0.543108	0.712135	ko04144	BnaA06g05530D;BnaC07g06930D	K07904+K19366
Metabolism	Global and Overview	2-Oxocarboxylic acid metabolism	1	199	0.549996	0.712135	ko01210	BnaA07g00460D	K11819
Organismal Systems	Environmental adaptation	Plant-pathogen interaction	4	983	0.555465	0.712135	ko04626	BnaA01g00790D;BnaA05g06890D;BnaA06g24950D;BnaC06g17360D	K13448+K09422+K09422+K13448
Genetic Information Processing	Translation	Ribosome biogenesis in eukaryotes	1	246	0.627987	0.759061	ko03008	BnaC04g25350D	K03264
Genetic Information Processing	Translation	Ribosome	4	1085	0.635482	0.759061	ko03010	BnaA06g23640D;BnaA07g25010D;BnaA09g05620D;BnaAnng25900D	K02876+K02880+K02966+K02925
Metabolism	Carbohydrate metabolism	Starch and sucrose metabolism	2	548	0.646693	0.759061	ko00500	BnaA09g21250D;BnaA10g08520D	K18447+K13648
Metabolism	Lipid metabolism	Glycerophospholipid metabolism	1	263	0.652793	0.759061	ko00564	BnaA07g20190D	K13510
Environmental Information Processing	Signal transduction	Plant hormone signal transduction	3	864	0.676387	0.76261	ko04075	BnaA03g02580D;BnaA09g20970D;BnaC08g21500D	K14498+K14488+K14505
Cellular Processes	Transport and catabolism	Phagosome	1	288	0.686349	0.76261	ko04145	BnaCnng20640D	K02147
Metabolism	Amino acid metabolism	Cysteine and methionine metabolism	1	319	0.723564	0.786483	ko00270	BnaA03g28870D	K01738
Metabolism	Nucleotide metabolism	Purine metabolism	1	407	0.807167	0.858688	ko00230	BnaA09g21250D	K18447
Genetic Information Processing	Translation	RNA transport	1	459	0.844309	0.874725	ko03013	BnaC03g44100D	K14300
Genetic Information Processing	Transcription	Spliceosome	1	480	0.857231	0.874725	ko03040	BnaA03g56510D	K12849
Genetic Information Processing	Folding, sorting and degradation	Protein processing in endoplasmic reticulum	1	544	0.890458	0.890458	ko04141	BnaA05g36130D	K14009

## Sheet: S7-8
Table S7-8 The KEGG of module brown.
KEGG_A_class	KEGG_B_class	Pathway	out (49)	All (13584)	Pvalue	Qvalue	Pathway ID	Genes	K_IDs
Metabolism	Metabolism of other amino acids	Cyanoamino acid metabolism	3	134	0.0124257	0.356375	ko00460	BnaA04g25720D;BnaA05g03980D;BnaC04g03740D	K01188+K01188+K01188
Genetic Information Processing	Folding, sorting and degradation	Protein export	3	152	0.0173841	0.356375	ko03060	BnaA10g21360D;BnaC03g17190D;BnaCnng24190D	K09647+K09490+K09648
Cellular Processes	Transport and catabolism	Peroxisome	3	250	0.0611305	0.604051	ko04146	BnaA03g33380D;BnaA06g24040D;BnaC06g20910D	K11517+K00232+K01897
Metabolism	Lipid metabolism	Fatty acid degradation	2	118	0.0675638	0.604051	ko00071	BnaA06g24040D;BnaC06g20910D	K00232+K01897
Metabolism	Lipid metabolism	Glycerolipid metabolism	2	163	0.116884	0.604051	ko00561	BnaA05g27410D;BnaA09g51870D	K09480+K09480
Metabolism	Carbohydrate metabolism	Citrate cycle (TCA cycle)	2	169	0.124016	0.604051	ko00020	BnaC03g16370D;BnaC06g31170D	K00162+K00161
Metabolism	Carbohydrate metabolism	Starch and sucrose metabolism	4	548	0.134541	0.604051	ko00500	BnaA04g25720D;BnaA05g03980D;BnaA06g24090D;BnaC04g03740D	K01188+K01188+K01087+K01188
Metabolism	Energy metabolism	Photosynthesis	2	208	0.172597	0.604051	ko00195	BnaA01g08260D;BnaC09g08190D	K08903+K02641
Metabolism	Biosynthesis of other secondary metabolites	Phenylpropanoid biosynthesis	3	400	0.174606	0.604051	ko00940	BnaA04g25720D;BnaA05g03980D;BnaC04g03740D	K01188+K01188+K01188
Metabolism	Carbohydrate metabolism	Pyruvate metabolism	2	230	0.201241	0.604051	ko00620	BnaC03g16370D;BnaC06g31170D	K00162+K00161
Metabolism	Global and Overview	Fatty acid metabolism	2	235	0.207834	0.604051	ko01212	BnaA06g24040D;BnaC06g20910D	K00232+K01897
Genetic Information Processing	Translation	RNA transport	3	459	0.229355	0.604051	ko03013	BnaA05g13950D;BnaAnng38210D;BnaC01g07660D	K03113+K03246+K03260
Genetic Information Processing	Transcription	Spliceosome	3	480	0.249626	0.604051	ko03040	BnaA09g03170D;BnaC05g04970D;BnaC08g32120D	K12624+K12834+K12820
Cellular Processes	Transport and catabolism	Phagosome	2	288	0.278689	0.604051	ko04145	BnaA09g25960D;BnaC03g56170D	K02150+K07375
Genetic Information Processing	Replication and repair	Base excision repair	1	94	0.288841	0.604051	ko03410	BnaA03g19480D	K01142
Metabolism	Global and Overview	Carbon metabolism	4	760	0.2932	0.604051	ko01200	BnaA03g33380D;BnaC03g16370D;BnaC06g31170D;BnaC08g18180D	K11517+K00162+K00161+K01079
Genetic Information Processing	Folding, sorting and degradation	Protein processing in endoplasmic reticulum	3	544	0.312835	0.604051	ko04141	BnaA01g27470D;BnaC03g17190D;BnaCnng49520D	K10578+K09490+K14009
Metabolism	Carbohydrate metabolism	Glycolysis / Gluconeogenesis	2	316	0.316206	0.604051	ko00010	BnaC03g16370D;BnaC06g31170D	K00162+K00161
Metabolism	Metabolism of cofactors and vitamins	Ubiquinone and other terpenoid-quinone biosynthesis	1	105	0.316755	0.604051	ko00130	BnaA02g20140D	K05928
Genetic Information Processing	Folding, sorting and degradation	RNA degradation	2	319	0.320208	0.604051	ko03018	BnaA09g03170D;BnaC05g40070D	K12624+K12616
Metabolism	Lipid metabolism	alpha-Linolenic acid metabolism	1	108	0.32418	0.604051	ko00592	BnaA06g24040D	K00232
Metabolism	Lipid metabolism	Biosynthesis of unsaturated fatty acids	1	116	0.343595	0.604051	ko01040	BnaA06g24040D	K00232
Metabolism	Lipid metabolism	Fatty acid biosynthesis	1	121	0.355451	0.604051	ko00061	BnaC06g20910D	K01897
Genetic Information Processing	Folding, sorting and degradation	SNARE interactions in vesicular transport	1	129	0.373986	0.604051	ko04130	BnaA03g01750D	K08490
Genetic Information Processing	Folding, sorting and degradation	Ubiquitin mediated proteolysis	2	364	0.37946	0.604051	ko04120	BnaA01g27470D;BnaA09g21270D	K10578+K03364
Metabolism	Metabolism of cofactors and vitamins	Porphyrin and chlorophyll metabolism	1	133	0.383056	0.604051	ko00860	BnaA03g30860D	K08101
Metabolism	Amino acid metabolism	Phenylalanine, tyrosine and tryptophan biosynthesis	1	143	0.405173	0.615263	ko00400	BnaC03g53780D	K05359
Genetic Information Processing	Translation	Aminoacyl-tRNA biosynthesis	1	154	0.428605	0.626371	ko00970	BnaC08g41780D	K01875
Metabolism	Amino acid metabolism	Arginine and proline metabolism	1	161	0.443043	0.626371	ko00330	BnaA08g11750D	K00472
Genetic Information Processing	Folding, sorting and degradation	Proteasome	1	176	0.472788	0.646143	ko03050	BnaC09g46790D	K03035
Metabolism	Energy metabolism	Oxidative phosphorylation	2	473	0.512938	0.662033	ko00190	BnaA05g32350D;BnaA09g25960D	K11352+K02150
Environmental Information Processing	Signal transduction	Phosphatidylinositol signaling system	1	202	0.520702	0.662033	ko04070	BnaA07g25830D	K02183
Metabolism	Amino acid metabolism	Glycine, serine and threonine metabolism	1	209	0.532856	0.662033	ko00260	BnaC08g18180D	K01079
Metabolism	Carbohydrate metabolism	Glyoxylate and dicarboxylate metabolism	1	223	0.556264	0.670789	ko00630	BnaA03g33380D	K11517
Genetic Information Processing	Translation	Ribosome biogenesis in eukaryotes	1	246	0.59225	0.676779	ko03008	BnaAnng06240D	K11129
Metabolism	Metabolism of other amino acids	Glutathione metabolism	1	252	0.601157	0.676779	ko00480	BnaAnng37730D	K00799
Environmental Information Processing	Signal transduction	Plant hormone signal transduction	3	864	0.610752	0.676779	ko04075	BnaA06g24570D;BnaA08g14810D;BnaA10g14760D	K14484+K14488+K14486
Metabolism	Global and Overview	Biosynthesis of amino acids	2	708	0.732357	0.790174	ko01230	BnaC03g53780D;BnaC08g18180D	K05359+K01079
Genetic Information Processing	Translation	Ribosome	3	1085	0.761616	0.800673	ko03010	BnaA02g08520D;BnaC02g39500D;BnaC06g14370D	K02910+K02974+K02896
Cellular Processes	Transport and catabolism	Endocytosis	1	454	0.8115	0.831787	ko04144	BnaC03g37080D	K04646
Organismal Systems	Environmental adaptation	Plant-pathogen interaction	2	983	0.878903	0.878903	ko04626	BnaA07g25830D;BnaC02g44890D	K02183+K09422
