# Supplementary material for: The Alternative Splicing Landscape of Brassica napus Infected with Leptosphaeria maculans
Source: Genes (Basel). 2019 Apr 11;10(4):296. doi: 10.3390/genes10040296 (PMC6523698; doi:10.3390/genes10040296)
Supplement: Supplementary file 1 [file genes-10-00296-s001.zip › Table S8.xlsx]

## Sheet: S8
Table S8 The hub genes of eight WGCNA modules.
Modules	gene_id	At Ortholog	TF family	Predicted function
brown	BnaCnng23880D	AT4G00290		Mechanosensitive ion channel protein
	BnaA03g33380D	AT3G14420		Aldolase-type TIM barrel family protein
	BnaA04g07790D	AT5G36925
	BnaA05g32350D	AT3G03100		NADH:ubiquinone oxidoreductase, 17.2kDa subunit
	BnaC03g56550D	AT1G13900		Purple acid phosphatases superfamily protein
	BnaC03g61290D
	BnaC05g40070D	AT3G13300		VARICOSE (VCS)
	BnaC07g31160D	AT5G61290		Flavin-binding monooxygenase family protein
	BnaC08g18180D	AT1G18640		3-phosphoserine phosphatase (PSP)
	BnaCnng76620D	AT3G43250		Family of unknown function (DUF572)
	BnaA06g34140D	AT2G02450	NAC	NAC domain containing protein 35 (NAC035)
	BnaA07g25520D	AT1G65950		Protein kinase superfamily protein
	BnaA10g28830D	AT4G06534
	BnaC08g18010D
	BnaC08g21750D	AT3G50340
blue	BnaC07g09430D	AT1G29860	WRKY	WRKY DNA-binding protein 71 (WRKY71)
	BnaA07g26670D	AT1G67730		beta-ketoacyl reductase 1 (KCR1)
	BnaC04g20090D	AT1G62990		KNOTTED-like homeobox of Arabidopsis thaliana 7 (KNAT7)
	BnaA03g55350D	AT5G06390		FASCICLIN-like arabinogalactan protein 17 precursor (FLA17)
	BnaA09g51150D	AT1G02816		Protein of unknown function, DUF538
	BnaC05g12700D	AT1G16630
	BnaA03g17380D	AT2G37710		receptor lectin kinase (RLK)
	BnaC07g16740D	AT5G66490
	BnaC03g30510D	AT4G02920
	BnaC08g02740D	AT1G49740		PLC-like phosphodiesterases superfamily protein
	BnaA09g06790D	AT5G64300		GTP cyclohydrolase II (GCH)
	BnaC03g28380D	AT4G38940		Galactose oxidase/kelch repeat superfamily protein
	BnaA01g28660D	AT1G28030		2-oxoglutarate (2OG) and Fe(II)-dependent oxygenase superfamily protein
	BnaA07g20190D	AT1G80950		Phospholipid/glycerol acyltransferase family protein
	BnaC06g31020D	AT1G69920		glutathione S-transferase TAU 12 (GSTU12)
green	BnaAnng22520D	AT5G01750		Protein of unknown function (DUF567)
	BnaCnng58710D	AT1G69610		FUNCTIONS IN: structural constituent of ribosome
	BnaA03g01520D	AT5G04900		NYC1-like (NOL)
	BnaAnng30320D	AT2G37760		NAD(P)-linked oxidoreductase superfamily protein
	BnaAnng22910D	AT2G34410		O-acetyltransferase family protein
	BnaC08g10450D	AT4G15830		ARM repeat superfamily protein
	BnaAnng06350D	AT5G07870		HXXXD-type acyl-transferase family protein
	BnaC09g38570D	AT2G20625		Protein of unknown function (DUF626)
	BnaA03g20960D	AT2G45060		Uncharacterised conserved protein UCP022280
	BnaC07g02890D	AT5G45110	TRAF	NPR1-like protein 3 (NPR3)
	BnaC08g16950D	AT1G16480		Tetratricopeptide repeat (TPR)-like superfamily protein
	BnaCnng74900D	AT5G19090		Heavy metal transport/detoxification superfamily protein
	BnaA03g13400D	AT5G50930		Histone superfamily protein
	BnaC01g28630D	AT1G60560		SWIM zinc finger family protein
	BnaC08g38280D	AT1G16670		Protein kinase superfamily protein
pink	BnaA05g28300D	AT3G10540		3-phosphoinositide-dependent protein kinase
	BnaC01g02660D	AT4G35940
	BnaA02g26740D	AT5G67090		Subtilisin-like serine endopeptidase family protein
	BnaA03g32280D	AT3G12500		basic chitinase (HCHIB)
	BnaA03g46310D	AT4G23870
	BnaA06g28950D	AT3G05050		Protein kinase superfamily protein
	BnaA08g05260D	AT1G30580		GTP binding
	BnaA09g05050D	AT5G24090		chitinase A (CHIA)
	BnaA10g14580D	AT5G20980		methionine synthase 3 (MS3)
	BnaC03g14960D	AT5G53290	AP2/ERF-ERF	cytokinin response factor 3 (CRF3)
	BnaC03g41000D	AT3G19420		PTEN 2 (PEN2)
	BnaC03g41660D	AT3G20560		PDI-like 5-3 (PDIL5-3)
	BnaC05g13590D	AT1G17480		IQ-domain 7 (IQD7)
	BnaA09g18800D	AT2G01940	C2H2	SHOOT GRAVITROPISM 5 (SGR5)
	BnaC01g15910D	AT4G24090
yellow	BnaA08g18560D	AT1G28170		sulphotransferase 7 (SOT7)
	BnaA01g18030D	AT4G17010
	BnaA09g19440D	AT2G03760		sulphotransferase 12 (SOT12)
	BnaC01g44080D	AT3G16870	C2C2-GATA	GATA transcription factor 17 (GATA17)
	BnaC06g04740D	AT1G35660
	BnaC08g35060D	AT2G22470		arabinogalactan protein 2 (AGP2)
	BnaC09g40960D	AT5G16910		cellulose-synthase like D2 (CSLD2)
	BnaA02g22980D
	BnaA03g08260D	AT5G21900		RNI-like superfamily protein
	BnaA08g15770D	AT4G37720		phytosulfokine 6 precursor (PSK6)
	BnaA09g36770D	AT2G41790		Insulinase (Peptidase family M16) family protein
	BnaAnng37320D	AT1G12110		nitrate transporter 1.1 (NRT1.1)
	BnaC02g09080D	AT5G19840		2-oxoglutarate (2OG) and Fe(II)-dependent oxygenase superfamily protein
	BnaC03g72390D	AT2G46940
	BnaC03g74180D	AT3G25100		cell division cycle 45 (CDC45)
turquoise	BnaA01g01900D	AT2G17560	HMG	high mobility group B4 (HMGB4)
	BnaA01g03120D	AT4G33945		ARM repeat superfamily protein
	BnaC08g31680D	AT3G61770		Acid phosphatase/vanadium-dependent haloperoxidase-related protein
	BnaCnng23480D
	BnaA05g30610D	AT3G06860		multifunctional protein 2 (MFP2)
	BnaA05g31150D	AT3G06130		Heavy metal transport/detoxification superfamily protein
	BnaAnng03950D	AT3G49880		glycosyl hydrolase family protein 43
	BnaAnng38760D	AT5G61960		MEI2-like protein 1 (ML1)
	BnaC04g48520D	AT2G42770		Peroxisomal membrane 22 kDa (Mpv17/PMP22) family protein
	BnaA03g36050D	AT1G51550		Kelch repeat-containing F-box family protein
	BnaA04g29510D
	BnaA08g27800D	AT1G04280		P-loop containing nucleoside triphosphate hydrolases superfamily protein
	BnaA09g00910D	AT4G02590	bHLH	unfertilized embryo sac 12 (UNE12)
	BnaC03g45260D	AT1G53570		mitogen-activated protein kinase kinase kinase 3 (MAP3KA)
	BnaC05g05350D	AT1G07810		ER-type Ca2+-ATPase 1 (ECA1)
red	BnaC04g22100D	AT3G60600		VAMP/SYNAPTOBREVIN-ASSOCIATED PROTEIN 27-1 (VAP27-1)
	BnaA05g19530D	AT3G21720		isocitrate lyase (ICL)
	BnaC01g09170D	AT4G29360		O-Glycosyl hydrolases family 17 protein
	BnaC01g43540D	AT3G23810		S-adenosyl-l-homocysteine (SAH) hydrolase 2 (SAHH2)
	BnaC03g61390D	AT4G37470		alpha/beta-Hydrolases superfamily protein
	BnaA01g23160D	AT1G60950		FED A
	BnaA06g38200D	AT1G62390		Octicosapeptide/Phox/Bem1p (PB1) domain-containing protein / tetratricopeptide repeat (TPR)-containing protein
	BnaA08g29600D	AT1G49970		CLP protease proteolytic subunit 1 (CLPR1)
	BnaC01g00570D	AT4G39680		SAP domain-containing protein
	BnaC02g33150D	AT3G01910		sulfite oxidase (SOX)
	BnaC03g29580D	AT4G12490		Bifunctional inhibitor/lipid-transfer protein/seed storage 2S albumin superfamily protein
	BnaC03g38540D	AT3G14415		Aldolase-type TIM barrel family protein
	BnaC04g35490D	AT3G55920		Cyclophilin-like peptidyl-prolyl cis-trans isomerase family protein
	BnaC05g50730D	AT1G25440	C2C2-CO-like	B-box type zinc finger protein with CCT domain
	BnaC07g26800D	AT5G48850		SULPHUR DEFICIENCY-INDUCED 1 (ATSDI1)
black	BnaA06g38980D	AT3G44300		nitrilase 2 (NIT2)
	BnaC04g29040D	AT4G14147		ARPC4
	BnaCnng49000D	AT1G74470		Pyridine nucleotide-disulphide oxidoreductase family protein
	BnaA09g34330D	AT3G54480		SKP1/ASK-interacting protein 5 (SKIP5)
	BnaC07g09390D	AT1G29940		nuclear RNA polymerase A2 (NRPA2)
	BnaCnng55880D	AT1G11330		S-locus lectin protein kinase family protein
	BnaA01g15640D	AT4G26530		Aldolase superfamily protein
	BnaA03g01360D	AT5G04700		Ankyrin repeat family protein
	BnaA05g15850D	AT1G50440		RING/FYVE/PHD zinc finger superfamily protein
	BnaA06g01980D	AT1G52030		myrosinase-binding protein 2 (MBP2)
	BnaA06g17360D	AT3G47460		ATSMC2
	BnaA06g32840D	AT3G26520		tonoplast intrinsic protein 2 (TIP2)
	BnaA07g11450D	AT1G20450		EARLY RESPONSIVE TO DEHYDRATION 10 (ERD10)
	BnaA07g14420D	AT5G38430		Ribulose bisphosphate carboxylase (small chain) family protein
	BnaA07g17040D	AT3G56940		COPPER RESPONSE DEFECT 1 (CRD1)
